# Supplementary material for: Accurate and fast path computation on large urban road networks: A general approach
Source: PLoS One. 2018 Feb 14;13(2):e0192274. doi: 10.1371/journal.pone.0192274 (PMC5812589; doi:10.1371/journal.pone.0192274)
Supplement: S1 Code — (ZIP) [file pone.0192274.s001.zip]

Archive with 5 entries (4 files):
- S1_Code/
- S1_Code/dualgraph2.txt
- S1_Code/graph_node7comm_level7.txt
- S1_Code/HiARP.m
- S1_Code/nyweight.txt
