# Supplementary material for: Accurate and fast path computation on large urban road networks: A general approach
Source: PLoS One. 2018 Feb 14;13(2):e0192274. doi: 10.1371/journal.pone.0192274 (PMC5812589; doi:10.1371/journal.pone.0192274)
Supplement: S1 Code — (ZIP) [file pone.0192274.s001.zip › S1_Code/dualgraph2.txt]

1 7
1 1477
1 8
1 28
2 4641
2 4742
2 7745
3 1269
3 1290
3 1292
4 4079
4 1204
5 6
5 7764
5 1261
5 7766
6 7764
7 1477
8 28
9 209
9 205
10 366286
10 4997
10 366279
10 5373
10 366286
11 7590
11 5118
12 13
12 5180
12 5182
12 5184
13 5180
14 7815
14 7279
15 4937
15 5908
15 5938
15 5940
16 2866
16 2867
17 24
17 1209
17 1211
18 5585
19 20
19 5806
19 180
20 5806
20 203
21 5839
22 5584
22 5583
22 5585
23 7799
23 5773
23 5775
24 1209
25 6002
25 6004
25 26
26 360239
27 363437
27 5855
27 357323
27 6822
27 357326
27 363436
27 363437
29 30
29 6276
29 6270
29 6277
30 6276
31 5909
31 5929
32 6417
32 6407
32 6419
33 6419
33 6413
33 6420
34 38
34 6450
35 41
35 40
35 2086
35 2088
36 2079
36 2078
37 2080
38 6467
38 6449
38 6450
39 1961
39 2073
39 40
39 2459
39 2082
40 2459
40 2082
40 41
40 2086
41 2086
41 43
42 43
42 2462
42 2087
42 2455
42 2088
43 2462
44 7480
44 7335
45 46
45 2823
45 2822
45 2828
45 2795
46 2823
47 48
47 3201
47 49
47 50
48 3201
49 50
49 3200
51 52
51 3207
51 3183
51 3186
52 3207
53 5510
53 5425
53 54
54 5445
55 57
55 6077
55 6075
55 6076
56 365572
56 57
56 59
57 59
57 6077
58 59
58 6068
58 365571
59 6068
60 5903
60 5907
60 365577
61 169
61 170
62 170
62 171
63 184
63 185
63 204
63 216
64 1701
64 6157
64 6155
64 6156
65 1853
65 6805
65 6462
65 6463
66 69
66 70
66 6952
67 6796
67 69
67 68
68 71
68 7816
68 69
69 70
70 7879
71 123
71 124
71 7816
72 73
72 7816
73 7820
74 76
74 7879
74 7880
75 76
75 77
76 77
77 79
78 7071
78 7061
79 80
79 81
80 81
80 7074
80 6957
81 84
81 85
82 83
82 84
83 84
83 7726
84 85
85 86
85 7705
86 87
86 247
86 7705
87 247
87 88
87 90
88 90
89 7088
89 92
89 90
90 92
91 93
91 92
92 93
94 95
94 7093
94 96
94 97
95 7093
95 100
95 101
96 97
98 99
98 101
99 101
100 101
100 104
100 105
102 103
102 107
103 107
104 105
106 114
106 264
107 108
107 7111
108 7111
109 110
109 111
110 111
111 112
111 467
112 467
113 115
113 114
113 474
113 475
114 264
114 115
115 288
116 5770
117 119
117 120
117 124
117 125
118 5630
118 5634
118 5640
119 5618
119 120
120 121
120 128
121 128
121 127
121 5452
122 135
122 130
122 5423
123 124
123 125
123 126
124 125
125 126
126 137
126 141
127 5452
128 7618
128 5423
129 136
129 135
129 5452
130 150
130 131
130 5649
130 135
131 132
131 133
131 150
131 5649
132 133
132 134
133 164
135 136
136 5483
137 141
138 139
138 246
138 7820
139 246
139 7821
140 141
140 142
140 7821
141 142
142 148
142 143
143 144
143 5511
143 148
144 147
144 146
144 5511
145 256
145 152
145 153
145 5511
146 5483
146 147
147 5505
148 149
149 7822
150 5649
150 152
151 156
151 155
151 207
152 256
152 153
153 154
153 157
153 256
154 157
155 219
155 220
155 156
156 158
157 158
157 159
158 159
159 258
159 160
160 262
160 161
160 258
161 162
161 262
162 263
162 163
163 222
163 223
163 263
164 173
164 165
165 166
165 173
166 168
166 169
167 174
167 173
168 169
168 5712
168 5714
169 170
170 171
171 181
171 182
172 189
172 190
172 176
173 174
175 177
175 176
176 177
177 178
178 179
179 211
179 210
180 5770
181 182
181 7897
182 189
182 183
183 185
183 186
183 189
184 186
184 187
184 185
185 186
186 187
187 191
187 188
188 200
188 192
188 5733
188 191
189 190
190 200
190 209
192 194
192 193
192 200
192 5733
193 201
193 197
193 194
195 196
195 198
196 198
197 198
197 199
197 201
198 199
199 202
199 1709
200 5733
200 209
202 1709
204 216
204 5727
205 229
205 206
205 209
206 1710
206 2639
206 229
207 208
207 218
208 218
210 232
210 233
210 211
211 213
211 215
212 214
212 213
213 215
213 214
215 217
215 227
216 7897
217 227
218 221
218 219
219 220
219 221
220 222
222 223
223 340
223 224
224 225
224 226
224 340
225 341
225 342
225 226
226 239
226 7859
227 238
228 235
228 236
228 7876
228 7878
228 7877
229 230
230 231
230 232
231 232
232 233
233 234
233 7874
234 7874
235 236
235 7874
235 7877
235 7875
236 237
237 241
237 243
237 244
238 7859
238 7860
239 240
239 241
239 7859
240 345
240 242
240 241
241 243
241 244
242 346
242 358
242 345
243 244
244 1777
244 1770
245 1778
245 1777
246 249
246 250
247 248
248 267
248 268
249 250
249 251
249 252
250 252
250 266
251 252
251 254
251 255
251 253
252 266
253 256
253 254
253 255
254 255
254 260
254 261
255 306
257 259
257 258
257 260
258 259
260 261
264 286
264 265
265 293
265 276
265 286
266 267
267 268
268 270
268 269
269 271
269 270
271 273
271 274
272 273
273 274
274 280
274 279
275 277
275 283
276 277
276 278
276 293
277 283
277 278
278 294
278 295
279 281
279 282
279 280
280 284
280 281
281 282
281 284
282 301
282 307
282 309
283 294
283 284
284 294
285 292
285 600
286 287
286 290
287 290
288 7680
288 7681
289 291
289 290
290 291
292 298
292 293
292 600
293 298
294 295
295 300
295 296
296 300
297 298
297 600
297 608
299 304
299 300
300 304
301 307
301 309
301 302
302 303
303 598
305 308
305 309
305 310
306 307
307 309
308 313
309 310
310 311
310 312
311 313
311 314
311 312
312 315
313 314
314 319
314 333
315 329
315 328
316 318
316 319
317 7790
317 7862
317 7863
318 319
318 320
318 7790
319 333
320 7790
320 321
320 322
321 322
323 324
323 325
324 325
325 327
325 326
326 329
326 330
326 327
327 629
327 630
328 330
328 331
328 329
329 330
330 331
331 632
331 332
332 631
332 639
332 632
333 336
333 334
334 385
334 386
334 336
335 337
335 336
336 337
338 642
338 640
338 643
338 644
339 341
339 340
340 341
341 342
342 343
342 344
343 344
344 350
344 349
346 358
346 347
346 348
347 348
347 348
347 351
348 351
349 351
349 352
349 350
351 352
352 353
353 355
353 356
354 355
355 356
356 371
356 368
357 381
357 371
358 359
358 360
359 360
360 366
360 362
361 369
361 366
362 363
362 366
363 364
363 365
364 378
364 377
364 365
365 2120
365 2121
366 369
367 375
367 376
368 369
368 370
368 371
369 370
370 372
370 373
371 381
372 374
372 404
372 373
373 376
373 378
374 411
374 410
374 404
375 376
376 378
377 2126
377 2127
377 378
379 380
379 383
380 383
382 396
383 384
383 385
384 385
385 386
386 806
386 387
387 388
387 389
387 806
388 389
388 390
388 391
389 809
389 392
390 391
391 392
391 393
392 393
392 809
393 398
393 399
394 7732
394 7731
394 3035
394 3034
395 438
395 439
396 397
396 398
396 400
397 398
397 400
398 399
398 400
399 400
399 7707
400 7707
401 440
401 441
401 7707
401 809
402 406
402 403
403 404
403 405
403 406
404 405
405 433
405 434
406 407
406 408
407 408
407 409
407 430
409 430
410 412
410 413
410 411
412 413
413 426
413 414
414 2251
414 2253
414 426
415 436
415 450
415 7619
416 7589
416 445
416 417
416 418
417 418
418 421
418 422
418 423
419 451
419 7589
419 449
419 450
420 424
420 421
421 422
421 423
421 424
422 423
423 451
423 452
425 429
425 453
426 427
426 428
427 428
427 455
427 7617
429 453
430 431
431 432
431 438
432 438
433 434
434 437
434 436
435 437
435 446
436 450
436 437
438 439
439 440
440 441
441 442
442 443
442 444
443 444
443 446
444 843
444 844
445 449
445 7589
447 2282
447 2283
447 448
448 845
449 450
451 452
451 7589
452 453
452 454
453 454
454 457
454 458
455 7617
455 456
455 457
456 457
457 458
458 2255
459 460
459 461
460 461
460 2284
460 2286
461 463
461 462
462 858
462 857
462 463
464 466
464 469
464 7114
464 7615
465 471
465 472
465 7259
465 7260
465 7615
466 467
466 468
466 469
467 468
468 470
469 7259
470 473
470 474
471 472
472 476
472 478
473 474
474 475
475 591
475 592
476 478
476 477
476 479
477 479
478 590
478 599
479 484
479 487
480 589
480 591
481 601
481 604
481 482
481 483
482 483
484 487
484 485
486 499
486 660
488 501
488 496
489 490
489 494
489 493
490 491
490 7283
491 7283
491 492
491 495
492 495
492 493
493 494
495 510
495 511
496 497
496 498
496 501
497 498
498 504
498 499
499 660
499 504
500 503
500 502
501 502
501 507
501 506
502 507
502 506
502 503
503 517
504 506
504 505
505 665
505 667
505 506
506 507
508 511
508 512
508 7276
508 7283
509 510
509 513
510 513
510 511
511 512
512 513
512 514
513 514
514 524
515 518
515 516
516 522
516 537
516 518
517 520
517 519
519 666
519 665
519 520
520 521
521 522
521 523
522 523
522 537
523 1064
523 1065
524 527
524 529
525 526
525 7380
525 7387
526 527
526 528
527 528
527 529
528 529
528 530
529 530
530 534
530 531
531 532
531 533
531 534
532 533
532 7620
533 544
533 545
535 537
535 538
535 7620
536 547
536 7761
537 538
538 540
538 539
539 542
539 543
539 540
540 541
540 546
541 546
541 549
541 542
542 543
542 549
543 1064
544 545
545 548
545 547
546 7761
546 7762
547 7761
547 548
548 552
548 553
550 7387
550 551
550 7388
551 7388
551 560
551 562
552 553
553 554
553 555
554 555
555 556
555 557
556 557
558 584
558 568
558 569
558 571
558 572
559 566
559 565
560 562
560 563
560 561
561 562
561 571
561 563
562 571
563 564
563 565
564 565
564 7885
565 566
566 567
566 576
567 576
567 7885
568 573
568 570
568 584
568 569
569 1068
569 1077
569 584
570 1214
570 1203
570 573
571 572
573 574
573 575
574 575
575 585
575 586
576 7763
576 7764
577 578
577 7763
577 580
577 582
578 7763
578 7411
578 7765
579 582
579 7621
579 7408
579 7411
580 582
580 581
580 583
581 583
581 7621
582 7621
584 7640
585 586
585 1220
585 4081
586 4038
586 587
587 4040
587 588
587 4038
588 1219
588 4040
589 591
590 602
590 593
590 599
591 592
592 594
592 595
593 609
593 607
593 602
594 595
594 596
594 597
595 607
595 606
596 597
598 612
599 601
600 608
601 604
602 603
602 604
603 604
605 662
605 664
605 660
605 661
606 610
606 607
607 609
610 611
611 613
611 614
611 615
612 614
613 614
613 615
613 616
614 615
615 618
616 617
617 622
618 619
619 624
619 620
620 627
620 621
620 624
621 651
621 648
621 627
622 671
623 625
623 624
624 625
625 626
625 670
626 670
626 628
626 627
627 628
629 630
630 634
630 635
631 639
631 637
631 633
633 638
633 636
633 645
633 637
634 635
636 637
636 638
636 638
636 645
637 638
638 645
639 640
639 641
640 641
640 642
641 645
641 646
642 7728
642 7729
643 644
643 644
643 7728
644 7728
645 646
646 658
646 659
647 7224
647 7188
648 653
648 650
648 651
649 736
649 7127
650 655
650 654
650 653
651 652
651 653
652 653
654 735
654 655
655 726
656 658
656 657
657 817
657 818
657 658
658 659
659 740
659 741
659 742
660 661
662 664
662 663
662 667
663 667
664 669
664 671
664 672
665 667
665 666
666 668
668 690
668 691
669 671
669 672
669 696
670 672
670 673
671 672
672 673
673 674
674 677
674 675
675 684
675 685
675 677
676 679
676 680
677 7622
678 680
678 681
679 689
679 706
679 680
680 681
681 692
681 703
682 683
682 684
683 684
683 687
683 688
684 685
685 686
685 689
686 689
687 688
687 725
688 727
688 728
689 706
690 691
692 703
692 694
692 693
693 700
693 701
693 694
694 7835
694 7836
695 697
695 1069
696 697
698 701
698 699
699 710
699 711
699 701
700 701
700 1072
700 1073
702 1073
702 1074
702 715
702 716
703 704
703 7835
704 7835
704 706
704 707
705 707
705 708
706 707
707 708
708 719
708 718
709 721
709 719
710 711
711 717
711 712
712 713
712 7708
712 717
713 7708
714 718
714 720
714 7708
714 7709
715 716
716 1074
716 1079
718 720
718 719
719 721
720 1079
720 1082
720 1084
721 758
721 759
722 766
722 767
722 723
722 724
723 724
727 728
727 729
729 730
729 731
730 731
730 733
730 757
732 734
732 733
732 762
733 757
733 734
733 762
734 762
735 739
735 740
736 7127
737 739
737 738
737 745
738 745
739 740
740 741
740 742
741 894
741 896
741 742
742 905
742 906
743 746
743 745
744 751
744 752
745 746
746 752
746 753
747 748
747 749
748 749
748 750
748 754
749 753
749 755
750 754
750 902
751 752
752 753
753 755
755 756
756 796
756 797
758 759
758 761
759 766
759 760
760 768
760 761
760 766
761 768
762 769
762 775
763 764
763 765
763 779
764 781
764 783
764 765
765 786
765 787
766 767
767 1115
767 1117
768 7623
769 771
769 775
770 773
770 774
771 775
771 776
772 1118
772 1120
773 774
774 1120
774 1125
775 776
776 777
776 778
777 778
777 779
777 780
778 784
778 1126
779 780
780 782
780 781
781 783
781 782
782 785
782 784
783 787
783 788
783 789
784 1126
784 785
785 1130
786 787
787 788
787 789
788 790
788 789
789 791
789 792
790 1146
790 1147
791 792
791 794
791 793
792 796
792 794
793 795
793 794
794 796
795 801
795 800
796 797
797 929
798 1131
798 1146
799 800
799 1148
799 7624
800 1148
800 801
801 7710
801 931
802 805
802 7624
802 942
802 943
803 1157
803 1156
804 1153
804 1155
805 1156
805 1159
805 7624
807 808
807 810
808 810
808 811
808 810
809 7707
810 811
811 818
811 819
812 826
812 827
813 829
813 832
814 815
814 816
815 832
815 833
815 816
816 848
816 852
817 818
818 819
819 823
819 820
820 830
820 831
820 823
821 895
821 822
822 898
822 824
822 825
822 895
824 831
824 836
824 898
824 825
825 914
825 838
825 898
826 827
826 828
826 827
827 828
828 830
828 829
829 832
829 830
830 831
831 836
832 833
833 835
833 865
834 840
834 835
834 837
834 842
835 865
835 840
836 837
836 839
837 842
837 839
838 839
838 842
838 916
838 914
839 842
839 916
840 841
840 918
841 918
841 918
841 919
842 916
843 844
843 845
843 846
844 846
844 847
845 846
846 847
847 849
848 852
849 850
849 851
850 851
851 855
851 854
852 853
853 856
853 855
854 859
854 860
854 855
855 856
856 870
856 876
857 2654
857 2655
857 858
858 861
859 877
859 879
859 860
860 863
860 864
861 862
861 863
862 863
863 864
864 879
864 880
865 866
865 867
866 867
867 869
867 868
868 874
868 870
868 869
869 871
869 872
870 876
870 874
871 872
871 873
871 875
873 875
874 878
874 7827
875 980
875 981
875 983
876 877
876 878
877 879
877 878
878 7827
879 880
880 888
880 881
881 882
881 883
881 888
882 883
882 2698
882 2699
883 887
883 2702
883 2703
884 992
884 993
884 7827
884 7828
885 889
885 886
885 887
886 994
886 891
886 892
886 889
886 887
887 2702
887 2703
887 889
888 890
888 889
889 890
890 992
890 994
891 995
891 893
891 994
891 892
892 2703
892 2705
892 2706
892 994
893 1011
893 2829
893 995
894 895
894 897
894 896
895 897
896 910
896 909
897 898
897 899
898 899
899 911
899 900
900 923
900 920
900 911
901 905
901 913
902 903
902 904
903 904
904 927
904 928
905 913
905 906
906 907
906 912
907 912
907 928
907 908
908 929
908 935
908 928
909 913
909 911
909 910
911 913
912 935
912 933
915 916
915 917
916 917
917 924
918 919
919 983
919 984
920 922
920 921
920 923
921 924
921 925
921 922
924 925
925 926
926 984
926 985
927 928
929 935
930 962
930 940
931 941
931 942
931 7710
932 939
932 947
933 934
933 935
934 936
934 937
936 937
937 962
937 7653
938 957
938 955
938 7653
938 7737
939 947
939 940
940 962
941 942
942 943
943 1159
943 1297
944 945
944 946
945 947
945 948
945 946
946 948
946 952
947 948
948 952
949 951
949 950
950 953
950 954
950 951
952 1299
952 1301
953 954
954 1303
954 1302
955 959
955 961
955 957
956 957
956 958
957 958
958 961
958 968
959 960
959 970
959 961
960 964
960 973
960 970
961 968
962 7653
963 2722
963 3999
964 1025
964 1026
964 1027
964 973
965 967
965 1302
965 966
966 968
966 969
966 967
966 1302
967 1302
967 1307
967 1318
968 969
969 970
969 971
970 971
971 1319
971 972
972 973
972 974
972 1319
973 974
974 975
974 976
975 978
975 977
975 976
976 1325
976 1394
977 1321
977 1323
977 1324
977 978
978 1323
978 1325
979 982
979 980
980 981
980 983
980 982
981 983
983 984
984 985
985 1007
985 1008
986 988
986 1014
986 987
987 988
988 1014
989 990
989 991
990 991
990 998
990 999
991 1016
991 1018
992 994
992 993
993 1007
993 1009
996 1003
996 1005
996 1008
997 998
997 1000
998 1000
998 999
999 1039
999 1016
1000 1001
1000 1039
1001 1039
1002 1003
1002 1004
1002 1006
1002 1020
1003 1004
1003 1005
1004 1005
1004 1006
1005 1006
1006 1020
1007 1009
1007 1008
1009 1010
1009 1043
1010 1011
1010 1012
1010 1043
1011 1012
1011 2829
1012 2832
1012 2834
1013 1014
1013 1015
1013 1015
1013 1017
1014 1015
1015 1017
1016 1018
1016 1039
1017 1022
1017 1023
1018 1019
1018 1022
1019 1022
1019 1020
1019 1021
1020 1021
1021 1032
1021 1040
1022 1023
1023 1024
1023 1029
1024 1029
1024 1031
1024 1034
1025 1026
1025 1027
1025 1029
1025 1030
1026 1028
1026 1036
1026 1037
1026 1027
1027 1394
1027 1028
1028 1036
1028 1037
1028 1394
1029 1030
1030 1034
1030 1035
1031 1034
1032 1040
1033 1052
1033 1053
1034 1035
1035 1036
1035 1038
1036 1038
1036 1037
1037 1396
1037 1407
1038 1053
1038 1054
1040 1047
1040 1052
1040 7625
1041 1043
1041 1044
1041 1045
1041 1042
1042 1049
1042 1060
1043 1044
1043 1045
1044 1058
1044 1046
1044 1045
1045 1049
1045 1061
1045 7627
1046 2883
1046 2868
1046 1058
1047 1052
1047 7625
1048 1406
1048 1409
1048 1419
1048 7626
1049 1061
1049 7627
1049 1060
1050 1051
1050 1055
1051 1057
1051 1402
1051 1055
1052 1053
1052 7625
1053 1054
1054 1400
1054 1401
1055 1056
1055 1400
1056 1402
1056 1403
1056 1400
1057 1402
1058 7627
1059 2884
1059 2883
1060 1061
1060 1405
1061 1405
1061 7627
1062 1072
1062 1063
1062 1071
1063 1071
1063 1076
1063 1097
1063 6845
1064 1065
1065 1066
1066 1067
1067 1075
1067 1069
1067 1070
1068 1077
1069 1075
1069 1070
1070 1071
1070 1075
1072 1073
1073 1074
1074 1079
1075 1077
1076 1097
1076 6845
1078 1081
1078 7711
1078 6845
1078 7768
1079 1082
1079 1084
1080 1083
1080 7713
1080 7711
1080 7712
1081 7711
1081 1099
1081 1101
1082 1084
1082 7713
1082 7714
1083 7713
1084 1086
1084 1085
1085 1087
1085 1088
1085 1086
1086 1089
1086 1092
1087 1088
1087 1091
1087 1093
1088 1116
1088 1115
1089 1092
1089 1090
1091 1093
1091 1122
1091 1116
1092 1093
1092 1094
1093 1094
1094 1096
1094 1136
1095 1102
1095 1096
1095 1104
1095 1105
1096 1136
1096 1102
1097 6845
1098 1100
1098 7597
1099 1101
1099 7597
1100 7597
1101 1106
1101 1107
1102 1105
1102 1103
1103 1172
1103 1136
1103 1105
1104 1105
1106 1107
1106 1109
1106 1110
1107 1108
1107 7882
1108 1206
1108 1212
1108 7882
1109 1110
1111 1112
1111 1113
1112 1113
1113 1114
1113 1208
1114 1182
1114 1174
1114 1208
1115 1117
1115 1116
1116 1122
1117 1119
1117 1118
1118 1120
1118 1119
1119 7628
1120 1125
1121 1123
1121 1122
1122 1123
1124 1140
1124 1139
1125 1126
1125 1127
1126 1127
1127 1132
1127 1128
1128 1129
1128 1132
1129 1130
1129 1131
1130 1131
1131 1146
1132 1133
1132 1139
1133 1139
1133 1135
1133 1141
1133 1134
1134 1151
1134 1150
1134 1135
1134 1141
1135 1141
1135 1142
1135 1162
1136 1172
1137 1138
1137 1143
1138 1173
1138 1175
1138 1143
1139 1140
1140 1143
1140 1141
1140 1142
1141 1143
1141 1142
1142 1162
1142 1143
1144 1165
1144 1164
1144 1145
1144 1175
1145 1175
1145 1177
1145 1179
1145 1176
1146 1147
1147 1148
1147 1149
1148 1149
1149 1152
1149 1153
1150 1152
1150 1154
1150 1151
1151 1161
1151 1162
1152 1154
1152 1153
1153 1155
1154 1163
1154 1166
1155 1158
1155 1157
1156 1159
1156 1157
1157 1158
1158 1160
1158 1166
1159 1297
1160 1166
1160 1167
1160 7715
1161 1162
1161 1164
1161 1163
1163 1166
1163 1164
1164 1165
1165 1176
1165 1198
1165 1188
1167 7715
1167 1170
1167 1169
1168 1309
1168 7715
1168 7716
1169 1312
1169 1345
1169 1170
1170 1346
1170 1347
1171 1191
1171 1194
1172 1174
1172 1181
1173 1175
1174 1181
1174 1182
1176 1198
1176 1188
1176 1177
1176 1179
1177 1179
1178 1183
1178 1185
1179 1180
1179 1185
1180 1185
1182 1187
1182 1186
1183 1185
1183 1186
1183 1184
1184 1233
1184 1235
1184 1186
1186 1187
1187 1230
1187 1231
1188 1193
1188 1192
1188 1198
1189 1190
1189 1191
1190 1191
1191 1194
1192 1194
1192 1195
1192 1193
1193 1199
1193 1200
1193 7632
1194 1195
1195 1197
1195 1196
1196 1347
1196 1348
1196 1197
1199 1200
1199 7632
1200 7632
1201 1359
1201 1363
1201 7632
1202 1205
1203 1215
1203 4079
1203 1214
1204 1207
1204 1205
1204 1206
1204 4079
1205 1207
1205 1206
1206 1212
1206 1207
1207 1216
1207 1218
1208 1209
1208 1210
1209 1210
1210 1231
1210 1232
1212 1213
1213 1237
1213 1249
1215 4079
1216 1218
1217 1223
1217 1218
1218 1223
1219 4080
1220 4081
1220 1221
1220 1222
1221 1222
1224 1227
1224 1225
1224 1226
1225 1248
1225 1227
1225 1226
1226 1250
1226 1251
1226 1227
1227 1254
1227 7630
1228 1272
1228 7631
1229 1232
1229 1234
1230 1231
1230 1235
1230 1236
1231 1232
1232 1234
1233 1235
1234 1238
1234 1239
1235 1236
1236 1239
1236 1240
1237 1241
1237 1238
1237 1249
1238 1239
1238 1241
1239 1240
1240 1244
1241 1264
1241 1258
1242 1291
1242 1243
1242 1244
1242 1246
1243 1461
1243 1463
1243 1291
1244 1246
1245 1263
1245 1283
1246 1247
1246 1284
1247 1284
1247 1286
1247 1287
1248 1249
1248 1250
1249 1250
1250 1251
1251 1252
1251 1253
1252 1258
1252 1259
1252 1279
1252 1253
1253 1257
1253 1260
1254 7630
1254 1255
1254 1272
1255 1272
1255 1256
1255 1257
1256 1257
1257 1260
1258 1259
1258 1279
1258 1264
1259 1279
1259 1264
1259 1265
1259 1279
1260 1271
1260 1270
1261 7766
1261 7767
1261 7765
1262 1263
1263 1283
1264 1279
1264 1265
1265 7779
1265 1266
1265 1279
1266 1267
1266 7779
1267 1268
1268 1283
1268 1285
1269 1290
1269 1292
1270 1276
1270 1277
1270 1271
1272 7631
1273 1274
1273 1275
1274 1275
1274 1278
1274 1275
1275 1278
1276 1277
1276 1280
1276 1281
1277 1278
1277 4143
1277 4142
1278 4143
1278 4142
1280 1281
1281 1282
1281 4149
1282 1292
1282 1293
1282 1294
1282 4149
1283 1285
1284 1287
1284 1288
1285 1288
1285 1289
1286 1287
1287 1288
1288 1289
1289 1525
1289 1526
1290 1292
1290 4179
1290 4180
1292 1293
1292 1294
1293 4152
1293 4170
1293 1294
1294 4169
1294 4172
1295 1526
1295 1534
1295 1535
1296 1535
1296 1538
1296 1539
1296 4179
1296 4184
1297 1298
1297 1299
1298 1299
1298 1310
1298 1300
1299 1301
1300 1313
1300 1351
1300 1310
1301 1304
1301 1303
1302 1303
1303 1304
1304 1306
1304 1308
1304 1307
1305 4758
1305 4757
1305 1644
1305 7748
1305 4762
1306 1308
1306 1307
1307 1318
1307 1308
1308 1315
1308 1318
1309 1310
1309 1311
1310 1311
1311 1313
1311 1314
1312 1345
1312 1346
1312 1345
1313 1351
1313 1314
1314 1349
1314 1350
1315 1318
1315 1316
1316 1355
1316 1317
1317 1353
1317 1372
1317 1355
1319 1320
1319 1321
1320 1321
1320 1322
1321 1323
1321 1324
1322 1328
1322 1326
1323 1325
1323 1324
1324 1326
1324 1327
1324 1329
1325 1394
1326 1327
1326 1329
1326 1328
1327 1329
1329 1330
1329 1342
1330 1342
1331 1333
1331 1334
1331 1332
1332 1343
1332 1344
1333 1334
1334 1344
1334 1377
1335 1336
1335 1337
1336 1337
1337 1342
1337 1339
1338 1339
1338 1343
1338 1340
1338 1341
1339 1343
1339 1342
1340 1341
1343 1344
1344 1377
1345 1346
1346 1347
1347 1348
1348 1349
1348 1359
1349 1350
1349 1359
1350 1351
1350 1352
1350 1357
1351 1352
1351 1357
1352 1358
1352 1366
1352 1357
1353 1354
1353 1356
1353 1372
1354 1356
1354 7633
1355 1356
1355 1367
1356 1367
1357 1358
1357 1360
1358 1360
1358 1366
1359 1363
1360 1361
1360 1362
1361 1364
1361 1365
1361 1362
1362 1371
1362 1466
1363 1463
1363 1464
1364 1462
1364 1365
1365 1466
1365 1467
1366 1367
1366 1368
1366 1371
1367 1368
1367 1371
1368 1369
1368 1370
1368 1371
1369 1378
1369 7634
1369 1370
1370 1473
1370 1488
1371 1466
1372 1373
1373 1377
1373 1374
1374 1375
1374 1377
1375 1376
1375 7633
1376 1381
1376 1421
1376 7633
1378 1380
1378 1382
1378 7634
1379 1488
1379 1489
1379 7634
1380 1382
1381 1382
1381 1383
1381 1421
1382 1383
1383 1384
1383 1385
1384 1385
1385 1386
1386 1390
1386 1391
1387 1392
1387 1390
1387 1393
1388 1398
1388 1389
1389 1429
1389 1428
1390 1391
1390 1392
1390 1393
1391 1492
1391 1493
1392 1393
1393 1494
1393 1492
1395 1591
1395 1587
1395 1590
1396 1407
1397 1398
1397 1399
1397 1427
1399 1427
1399 1428
1400 1401
1401 1403
1401 1404
1402 1403
1403 1404
1404 1409
1404 1410
1405 1406
1406 1409
1406 1419
1407 1412
1407 1413
1408 6547
1408 6548
1409 1410
1409 1419
1410 1414
1410 1411
1411 1432
1411 1417
1411 1414
1412 1413
1412 1434
1412 1435
1413 1444
1413 1415
1413 1416
1414 1415
1414 1418
1415 1418
1415 1444
1415 1416
1416 1448
1416 1432
1416 1433
1416 1444
1417 1436
1417 1420
1417 1422
1417 1432
1419 1423
1419 3419
1420 1436
1420 1422
1422 1438
1422 1424
1422 1436
1423 3419
1423 1424
1423 1440
1423 1425
1424 1440
1424 1425
1424 1438
1425 1442
1425 3477
1425 3478
1425 1440
1426 1427
1428 1429
1429 1431
1429 1434
1430 1497
1430 1571
1431 1434
1431 7741
1431 7742
1432 1448
1432 1433
1433 1454
1433 1436
1433 1437
1433 1448
1434 1435
1435 1444
1435 1445
1436 1454
1436 1437
1437 1456
1437 1438
1437 1439
1437 1454
1438 1456
1438 1439
1439 1440
1439 1441
1439 1456
1440 1441
1441 1442
1441 1443
1442 3477
1442 3478
1442 1443
1443 3489
1443 3490
1444 1445
1445 1450
1445 1448
1445 1449
1446 1594
1446 1447
1447 1595
1447 1452
1447 1594
1448 1450
1448 1449
1449 1454
1449 1455
1449 1450
1450 1451
1450 1452
1451 1452
1451 1458
1451 1457
1452 1595
1453 1459
1453 1599
1454 1455
1455 1457
1455 1456
1456 1457
1457 1458
1458 1460
1458 1459
1459 1599
1459 1460
1460 3494
1460 3492
1461 1463
1462 1469
1462 1465
1463 1464
1464 1475
1464 1469
1464 1470
1465 1467
1465 1468
1465 1469
1466 1467
1467 1468
1468 1471
1468 1472
1469 1475
1469 1470
1470 1478
1470 1471
1470 1475
1471 1472
1471 1478
1472 1473
1472 1482
1473 1488
1473 1482
1474 1475
1474 1476
1475 1476
1477 1479
1477 1478
1478 1479
1479 1480
1479 1481
1480 1481
1481 1485
1481 1484
1482 1484
1482 1483
1483 1510
1483 1509
1483 1484
1484 1485
1485 1486
1485 1530
1486 1530
1486 1532
1486 7638
1487 1489
1487 1490
1488 1489
1489 1490
1490 1491
1491 1501
1491 1502
1492 1493
1492 1494
1493 1495
1493 1501
1494 1496
1494 1498
1495 1500
1495 1501
1496 1498
1496 1497
1496 1499
1497 1499
1497 1571
1499 1571
1499 1572
1500 1505
1500 1506
1501 1502
1502 1503
1502 1504
1503 1505
1503 7636
1503 1504
1504 1511
1504 1512
1505 1506
1505 7636
1506 1507
1506 1508
1507 1521
1507 1523
1507 1508
1508 1572
1508 4666
1509 1513
1509 1514
1509 1510
1510 1533
1510 1551
1511 1512
1512 1513
1512 1515
1513 1515
1513 1514
1514 1518
1514 1519
1515 1516
1515 1517
1516 1517
1516 7636
1517 1524
1517 1520
1518 1554
1518 1524
1518 1519
1519 1553
1519 1557
1520 1522
1520 1521
1520 1524
1521 1523
1521 1522
1522 1561
1522 1556
1523 1586
1523 1585
1524 1554
1525 1527
1525 1528
1525 1526
1526 1534
1526 1535
1527 1534
1527 7637
1527 1528
1528 1530
1528 1531
1529 1536
1529 1537
1529 7637
1530 1531
1531 1544
1531 7734
1532 7638
1532 7734
1532 7735
1533 1551
1533 7638
1534 7637
1534 1535
1535 1538
1535 1539
1536 1537
1536 1545
1536 1546
1537 4271
1537 4279
1537 4280
1538 1540
1538 1541
1538 1539
1539 4185
1539 4267
1540 1542
1540 1543
1540 1541
1541 4269
1541 4270
1541 4203
1542 1543
1543 4268
1543 4270
1544 7734
1545 1546
1546 1547
1546 1548
1547 1548
1548 4272
1548 4277
1549 1550
1549 1562
1550 1562
1552 1557
1552 1558
1553 1555
1553 1554
1553 1557
1554 1555
1555 1559
1555 1560
1556 1621
1556 1582
1556 1586
1556 1561
1557 1558
1558 1559
1558 1563
1559 1560
1559 1563
1562 1563
1562 1564
1563 1564
1564 1566
1564 1565
1565 1567
1565 1568
1565 1566
1567 1569
1567 1570
1567 1568
1568 1636
1568 1637
1569 1637
1569 1641
1569 1570
1570 4299
1570 4301
1571 1572
1572 4666
1573 1579
1573 1574
1573 4666
1573 4781
1574 1576
1574 1575
1574 1579
1575 1577
1575 1592
1575 1576
1576 1589
1576 1590
1576 1584
1577 1578
1577 1592
1578 1596
1578 7635
1579 1580
1579 1581
1580 1581
1580 1583
1580 1584
1581 1582
1581 1585
1582 1585
1582 1621
1582 1586
1583 1584
1583 1587
1583 1588
1584 1589
1584 1590
1585 1586
1586 1621
1587 1588
1587 1591
1587 1590
1588 1630
1588 1623
1589 1590
1590 1591
1592 1593
1592 1645
1593 1604
1593 1664
1593 1645
1595 7635
1596 1602
1596 1597
1596 7635
1597 1598
1597 1602
1598 1599
1598 1611
1598 1600
1599 1611
1599 1600
1600 1612
1600 1613
1600 1611
1601 1606
1601 1603
1601 1602
1602 1603
1603 1608
1604 1605
1604 1657
1604 1664
1605 1606
1605 1607
1605 1657
1606 1607
1607 1608
1607 1609
1608 1609
1609 1658
1609 1610
1610 1615
1610 1614
1610 1658
1611 1614
1612 1613
1612 1618
1612 1616
1613 3695
1613 3699
1614 1615
1615 1616
1615 1617
1616 1617
1616 1618
1617 1619
1617 1618
1618 1619
1619 1620
1619 1660
1620 1660
1620 1675
1620 1673
1621 1624
1621 1625
1622 1623
1622 1624
1622 1628
1622 1629
1623 1624
1623 1630
1624 1625
1625 1626
1625 1628
1626 1628
1626 1627
1627 1634
1627 1635
1628 1629
1629 1631
1629 1632
1631 1632
1632 1643
1632 1650
1632 1649
1633 1638
1633 1639
1634 1635
1634 1638
1634 1639
1635 1640
1635 1642
1636 1637
1637 1641
1638 1639
1638 1639
1640 1642
1641 4301
1641 4352
1642 4353
1642 4356
1642 1643
1643 1650
1643 1649
1643 4353
1643 4356
1644 7748
1644 4762
1644 2710
1644 7747
1645 1646
1645 1651
1646 1648
1646 1652
1646 1647
1646 1651
1647 1664
1647 1665
1647 1648
1647 1652
1648 1652
1648 1685
1648 1686
1648 1655
1649 1651
1649 1653
1649 1652
1649 1650
1650 4363
1650 4364
1651 1653
1651 1652
1652 1653
1653 1654
1653 4365
1654 4365
1654 1655
1654 1656
1655 1656
1655 1685
1655 1686
1657 1663
1657 1666
1657 1662
1658 1659
1658 1662
1659 1662
1659 1660
1659 1661
1659 1668
1660 1661
1660 1668
1661 1668
1661 1673
1661 1676
1662 1663
1662 1666
1663 1666
1663 1668
1663 1669
1664 1665
1665 1666
1665 1667
1666 1667
1667 1681
1667 1670
1668 1669
1670 1671
1670 1672
1670 1681
1671 1672
1672 1691
1672 1677
1672 1678
1673 1676
1673 1675
1674 1675
1674 1679
1674 1677
1674 1676
1675 1679
1676 1677
1677 1691
1677 1678
1678 1696
1678 1693
1678 1691
1679 3755
1679 3756
1679 3757
1680 1683
1680 1684
1680 1685
1681 1687
1681 1682
1682 1691
1682 1692
1682 1687
1683 1684
1683 1685
1683 1688
1683 1687
1684 4387
1684 4385
1684 1685
1685 1686
1686 4385
1686 4386
1687 1688
1688 1689
1688 1690
1689 1690
1689 1692
1689 1694
1691 1692
1692 1694
1693 3768
1693 1696
1694 1697
1694 1696
1695 4394
1695 1699
1696 1697
1697 1698
1697 1699
1698 1699
1699 4394
1700 3513
1700 3515
1700 3514
1700 3472
1700 3519
1700 3474
1701 1703
1701 1704
1701 6157
1702 1726
1702 6799
1702 1703
1702 6798
1703 6798
1703 1704
1704 1705
1704 1706
1705 1706
1706 1707
1706 1713
1707 1713
1708 1719
1708 1715
1709 1710
1709 1712
1710 1712
1710 2639
1711 1723
1711 1722
1712 1714
1712 1718
1713 1716
1713 1720
1713 1719
1714 1718
1715 1728
1715 1751
1715 1719
1716 1720
1716 1719
1716 1717
1716 1718
1717 1718
1717 1721
1717 1720
1719 1720
1720 1721
1721 1722
1721 1754
1722 1754
1722 1723
1723 1724
1724 1791
1724 1792
1725 1729
1725 6802
1725 1727
1725 6800
1726 1727
1726 1728
1726 6799
1727 6800
1727 1728
1728 1751
1729 6802
1730 1731
1730 1732
1731 1732
1731 1733
1731 1732
1732 1733
1733 1734
1733 1736
1734 1736
1734 1735
1734 1751
1735 1751
1736 1743
1736 1744
1737 1753
1737 1747
1738 1739
1738 1746
1738 1740
1738 6233
1738 6802
1739 1746
1739 1740
1739 6236
1739 6237
1740 1741
1740 1742
1740 1746
1741 1742
1742 1864
1742 1856
1743 1744
1744 1747
1744 1745
1745 1746
1745 1748
1745 1747
1746 1748
1747 1753
1748 1749
1748 1750
1749 1866
1749 1865
1749 1750
1750 1867
1750 1866
1752 1754
1752 1755
1754 1755
1755 1756
1755 1757
1756 1757
1757 1930
1757 1920
1758 1759
1758 1760
1759 1760
1760 1761
1761 1770
1761 1768
1762 1790
1763 1766
1763 1767
1763 1765
1763 1764
1764 1794
1764 1804
1764 1765
1765 1783
1765 1766
1766 1767
1766 1783
1767 1786
1767 1788
1768 1779
1768 1769
1768 1770
1769 1772
1769 1771
1769 1779
1770 1777
1771 1774
1771 1773
1771 1772
1773 1784
1773 1783
1773 1774
1774 1775
1774 1776
1775 1776
1775 1782
1777 1778
1779 1780
1779 1781
1780 1781
1783 1784
1784 1787
1785 1789
1785 1787
1786 1788
1787 1789
1788 1806
1788 1807
1790 1793
1790 1791
1791 1792
1791 1793
1792 1800
1792 1801
1793 1795
1793 1796
1794 1797
1794 1798
1794 1804
1795 1796
1795 1797
1796 1803
1797 1798
1798 1809
1798 1799
1799 1827
1799 1802
1799 1809
1800 2026
1800 2024
1800 1801
1801 2027
1801 2026
1802 1826
1802 1829
1802 1827
1803 2031
1803 2030
1804 1805
1804 1806
1805 1806
1806 1807
1807 1813
1807 1814
1808 1810
1808 1809
1809 1810
1810 1811
1812 1814
1812 1816
1813 1815
1813 1814
1814 1816
1815 1820
1815 1822
1816 1833
1816 1832
1817 1819
1817 1818
1818 1821
1818 1820
1818 1819
1819 2145
1820 1822
1820 1821
1821 2145
1821 2146
1822 1824
1822 1823
1822 1825
1823 1841
1823 1840
1823 1824
1823 1825
1824 1825
1824 2146
1824 2147
1825 2144
1825 2171
1826 1829
1826 1828
1826 1829
1828 2042
1828 2041
1828 1829
1830 1834
1830 1831
1830 1844
1830 1845
1831 2042
1831 2047
1831 1834
1832 1835
1832 1834
1832 1833
1833 1840
1833 1839
1834 1835
1835 1837
1835 1836
1836 1847
1836 1844
1836 1837
1837 1839
1837 1842
1837 1838
1838 2178
1838 1846
1838 1847
1838 1839
1838 1842
1839 1842
1839 1840
1840 1841
1842 2172
1842 1843
1843 2175
1843 2173
1843 2172
1844 1845
1844 1847
1845 2058
1845 2049
1846 1848
1846 2098
1846 2178
1846 1847
1847 2178
1848 2183
1848 1851
1848 2098
1849 2060
1849 1850
1849 1851
1850 1851
1850 2061
1850 2446
1851 2183
1852 1854
1852 1853
1852 6237
1852 6804
1853 6805
1853 1854
1854 1855
1854 1856
1855 1856
1855 1858
1856 1864
1857 1859
1857 6807
1857 1862
1857 6808
1858 1860
1858 1859
1859 6807
1859 1860
1860 1861
1860 1868
1861 1868
1861 1870
1861 1869
1862 6808
1862 1869
1862 1863
1863 1892
1863 1878
1863 1869
1864 1865
1865 1866
1866 1867
1867 1920
1868 1872
1869 1870
1870 1871
1871 1893
1871 1894
1871 1892
1872 1873
1872 1874
1873 1874
1873 1895
1873 1896
1873 1894
1874 1922
1874 1896
1874 1897
1875 1878
1875 6810
1875 1876
1875 1879
1875 6811
1876 1879
1876 6811
1876 1877
1876 1882
1877 1882
1877 1883
1877 1887
1877 6813
1878 6810
1878 1892
1879 6811
1879 1880
1879 1893
1880 1893
1880 1881
1880 1895
1881 1895
1881 1888
1881 1906
1881 1887
1883 1887
1883 6813
1883 1884
1883 6814
1884 6814
1884 1885
1884 1886
1884 6503
1885 1886
1885 6503
1885 1891
1885 1908
1885 1890
1886 6503
1886 1951
1886 1952
1887 6813
1887 1888
1887 1906
1888 1906
1888 1889
1888 1907
1889 1907
1889 1890
1889 1907
1890 1907
1890 1891
1890 1908
1891 1908
1891 1953
1891 1952
1892 1893
1892 1894
1893 1894
1894 1895
1894 1896
1895 1896
1896 1922
1896 1897
1897 1942
1897 1899
1897 1922
1898 1903
1898 1901
1898 1913
1898 1914
1899 1901
1899 1900
1899 1942
1900 1912
1900 1906
1900 1901
1901 1903
1902 1905
1902 1903
1902 1904
1903 1905
1903 1904
1904 1905
1905 1943
1905 1918
1906 1912
1908 1909
1908 1910
1909 1910
1909 1968
1909 1957
1910 1911
1910 1913
1911 1913
1911 1970
1911 1968
1913 1914
1914 1915
1914 1944
1915 1944
1915 1916
1915 1917
1916 1917
1916 1969
1916 1917
1917 1969
1918 1963
1918 1944
1918 1943
1919 7700
1919 5806
1919 5808
1920 1930
1921 1925
1921 1923
1921 1938
1921 1922
1922 1938
1923 1924
1923 1926
1923 1925
1924 1935
1924 1928
1924 1926
1926 1928
1926 1927
1927 1929
1927 1931
1927 1928
1928 1935
1929 1931
1929 1936
1929 1937
1930 7703
1930 7704
1931 1932
1931 7703
1932 7703
1932 1933
1933 2023
1933 2024
1934 2025
1934 2023
1936 1937
1936 1939
1936 1940
1936 1938
1937 1941
1937 2025
1938 1939
1938 1940
1939 1940
1939 1945
1939 1946
1940 1947
1940 1948
1940 1941
1941 2025
1941 1947
1941 1948
1944 1963
1945 1946
1945 1946
1945 1947
1946 1947
1947 1948
1948 1949
1949 1950
1950 2035
1950 2029
1951 1952
1951 6816
1951 6505
1952 1953
1953 1957
1953 1955
1954 1955
1954 6818
1954 6817
1954 1956
1955 6818
1955 6817
1955 1957
1956 1958
1956 6819
1957 1968
1958 6819
1958 1959
1958 1975
1958 6820
1959 1975
1959 6820
1959 1962
1959 1964
1960 6594
1960 1965
1961 2073
1961 2075
1962 1964
1962 1978
1964 1966
1964 1965
1965 1966
1966 1967
1966 1977
1967 1977
1967 1982
1967 1983
1968 1970
1969 1971
1969 1970
1970 1971
1971 1972
1971 1973
1972 1973
1972 1974
1974 1976
1974 1990
1974 1975
1975 6820
1975 1976
1975 1990
1976 1990
1976 1987
1976 1988
1978 1979
1979 1980
1979 1987
1980 1987
1980 1981
1980 1989
1981 1989
1981 2015
1981 1986
1982 1983
1983 1984
1984 1985
1985 1986
1986 2015
1987 1988
1988 1989
1988 1991
1989 1991
1990 1999
1991 1992
1991 1993
1992 1993
1993 2003
1993 1998
1994 2019
1994 2015
1994 2016
1994 1995
1994 1997
1995 1997
1995 1996
1995 2010
1996 2010
1997 2020
1997 2019
1998 2011
1998 2010
1998 2003
1999 2040
2000 2089
2000 2001
2000 2002
2001 2002
2001 2005
2001 2006
2001 2090
2002 2007
2002 2005
2002 2008
2003 2004
2003 2007
2004 2007
2004 2012
2004 2013
2005 2006
2005 2090
2005 2007
2005 2008
2006 2008
2006 2009
2006 2090
2007 2008
2008 2009
2009 2091
2009 2012
2010 2011
2012 2013
2012 2091
2013 2014
2013 2099
2014 2099
2014 2102
2014 2100
2015 2019
2015 2016
2016 2018
2016 2017
2016 2019
2017 2021
2017 2020
2017 2018
2018 2022
2018 2021
2019 2020
2020 2021
2021 2022
2023 2024
2023 2025
2024 2026
2026 2027
2027 2028
2028 2029
2028 2030
2029 2030
2029 2035
2030 2031
2031 2032
2031 2033
2031 2041
2032 2033
2032 2041
2032 2034
2032 2045
2033 2041
2033 2043
2034 2045
2034 2050
2034 2052
2036 2037
2036 2039
2036 2038
2037 2039
2038 2039
2038 2070
2039 2070
2040 2076
2041 2042
2042 2047
2043 2044
2043 2046
2044 2046
2046 2047
2046 2049
2047 2049
2048 2052
2048 2053
2048 2054
2049 2058
2050 2052
2050 2051
2050 2056
2051 2056
2051 2070
2051 2071
2052 2053
2052 2054
2053 2054
2053 2057
2053 2056
2054 2055
2054 2059
2055 2059
2055 2066
2055 2064
2056 2057
2057 2080
2057 2081
2057 2085
2058 2059
2058 2060
2059 2060
2061 2446
2061 2062
2061 2063
2062 2063
2062 2064
2062 2065
2064 2065
2064 2066
2065 2067
2065 2069
2066 2068
2066 2067
2067 2069
2067 2068
2068 2084
2068 2069
2069 2084
2070 2071
2071 2072
2072 2073
2074 2077
2074 2075
2074 2076
2074 2083
2075 2077
2075 2076
2076 2077
2077 2078
2078 2079
2079 2114
2079 2115
2080 2081
2080 2085
2081 2085
2081 2082
2082 2459
2083 2086
2083 2459
2084 2085
2084 2087
2085 2087
2086 2459
2087 2455
2087 2088
2088 2455
2089 2090
2089 2091
2089 2092
2090 2091
2090 2092
2091 2092
2092 2094
2092 2093
2093 2095
2093 2096
2093 2094
2094 2095
2094 2097
2095 2097
2095 2096
2096 2103
2096 2104
2099 2100
2099 2101
2099 2106
2100 2101
2100 2106
2100 2102
2101 2106
2101 2107
2101 2115
2103 2105
2103 2114
2103 2104
2104 2105
2104 2106
2105 2106
2105 2114
2107 2115
2107 2112
2107 2113
2108 2109
2108 2110
2109 2110
2110 2111
2110 2112
2111 2112
2112 2113
2114 2115
2116 2139
2116 2148
2117 2215
2117 2225
2117 2143
2117 2268
2118 2155
2118 2164
2118 2162
2119 2120
2120 2121
2121 2123
2121 2122
2122 2125
2122 2136
2122 2123
2124 2125
2124 2139
2125 2139
2125 2136
2126 2127
2127 2131
2127 2129
2128 2131
2128 2132
2129 2130
2129 2133
2129 2131
2130 2133
2131 2132
2133 2244
2133 2243
2134 2135
2135 2136
2135 2137
2136 2137
2137 2141
2137 2143
2138 2140
2138 2141
2138 2142
2139 2148
2140 2141
2140 2142
2141 2143
2141 2142
2142 2266
2142 2268
2143 2268
2144 2171
2145 2146
2146 2147
2147 2171
2147 2176
2148 2149
2148 2150
2149 2152
2149 2151
2149 2150
2150 2154
2151 2158
2151 2152
2152 2154
2152 2157
2152 2153
2153 2156
2153 2155
2153 2154
2153 2157
2154 2157
2155 2164
2155 2162
2155 2156
2158 2159
2159 2160
2160 2165
2160 2161
2161 2195
2161 2194
2161 2165
2162 2214
2162 2163
2162 2164
2163 2168
2163 2165
2163 2166
2163 2214
2164 7719
2165 2168
2165 2166
2166 2167
2166 2168
2167 2195
2167 2196
2169 2219
2169 2170
2170 2227
2170 2200
2170 2219
2171 2176
2172 2174
2173 2181
2173 2178
2173 2179
2173 2175
2176 2177
2177 2194
2177 2193
2178 2181
2178 2179
2179 2180
2179 2181
2180 2185
2180 2184
2181 2182
2183 2184
2184 2185
2185 2186
2185 2188
2186 2188
2186 2191
2186 2192
2187 2203
2187 2190
2187 2197
2187 2201
2188 2189
2188 2190
2189 2190
2189 2205
2189 2207
2190 2203
2191 2192
2193 2198
2193 2197
2193 2194
2194 2195
2195 2196
2196 2200
2196 2199
2197 2201
2197 2198
2198 2199
2198 2201
2199 2201
2199 2200
2200 2227
2202 2218
2202 2216
2203 2204
2203 2229
2204 2229
2204 2213
2204 2212
2205 2207
2205 2206
2205 2211
2206 2211
2206 2208
2206 2209
2208 2209
2209 2212
2209 2457
2210 2231
2210 2213
2212 2457
2212 2213
2213 2231
2215 2225
2216 2220
2216 2219
2217 2220
2217 2221
2217 2218
2219 2220
2220 2221
2221 2223
2221 2222
2222 2227
2222 2228
2222 2223
2223 2225
2223 2230
2224 2234
2224 2235
2224 2238
2225 2230
2226 2237
2226 2236
2227 2228
2228 2232
2228 2229
2229 2232
2230 2233
2230 2232
2230 7781
2231 7781
2231 7782
2232 2233
2232 7781
2233 7781
2233 7889
2234 7889
2235 2238
2235 2240
2235 2319
2236 2239
2236 2238
2236 2237
2238 2239
2240 2319
2240 2326
2240 2345
2240 2346
2241 2349
2241 2346
2242 2253
2242 2245
2243 2250
2243 2267
2243 2244
2245 2246
2245 2247
2245 2253
2246 2252
2246 2248
2246 2247
2247 2248
2247 2249
2248 2249
2248 2252
2249 2254
2249 2250
2250 2267
2250 2254
2251 2253
2254 2255
2254 2256
2255 2256
2256 2259
2257 2287
2257 2258
2258 2261
2258 2263
2258 2264
2258 2287
2259 2260
2259 2261
2260 2263
2260 2262
2260 2261
2261 2263
2261 2264
2262 2271
2262 2273
2262 2263
2263 2264
2264 2288
2264 2289
2265 2267
2265 2266
2266 2268
2266 2267
2269 2278
2269 2275
2270 2272
2270 2271
2271 2273
2271 2272
2272 2275
2272 2274
2273 2299
2273 2279
2274 2276
2274 2277
2274 2275
2275 2278
2276 2277
2276 2279
2276 2306
2277 2336
2277 2335
2279 2306
2279 2299
2280 2281
2280 2374
2280 2337
2280 2336
2281 2338
2281 2374
2281 2337
2281 2374
2282 2283
2283 2285
2283 2284
2284 2286
2284 2285
2286 2291
2286 2295
2288 2289
2289 2290
2289 2291
2290 2291
2291 2295
2292 2653
2292 2654
2293 2302
2293 2303
2293 2294
2293 2295
2293 2296
2294 2295
2294 2296
2295 2296
2296 2298
2296 2653
2296 2656
2297 2311
2297 2312
2297 2313
2298 2313
2298 2316
2298 2653
2298 2656
2299 2302
2299 2300
2300 2301
2300 2309
2300 2302
2301 2309
2302 2303
2303 2304
2303 2310
2303 2311
2304 2310
2304 2311
2305 2308
2305 2307
2306 2307
2306 2309
2307 2309
2307 2308
2310 2311
2311 2312
2311 2313
2312 2313
2313 2316
2314 2378
2314 2379
2314 2317
2314 2315
2315 2317
2316 2317
2316 2318
2317 2318
2318 2677
2318 2678
2320 2327
2320 2328
2320 2321
2320 2322
2320 2326
2321 2322
2321 2326
2322 2326
2322 2323
2322 2324
2322 2325
2323 2324
2323 2325
2324 2325
2324 2340
2324 2341
2326 2345
2326 2346
2327 2342
2327 2343
2327 2328
2328 2348
2329 2335
2329 2330
2330 2332
2330 2333
2330 2335
2331 2332
2331 2334
2332 2334
2332 2333
2333 2339
2333 2344
2333 2376
2334 2341
2334 2342
2335 2336
2336 2337
2337 2338
2337 2374
2338 2374
2339 2380
2339 2382
2339 2344
2339 2376
2340 2341
2341 2342
2342 2343
2343 2348
2343 2356
2344 2385
2344 2383
2344 2376
2345 2346
2345 2347
2345 2357
2346 2349
2347 2357
2348 2356
2349 2350
2349 2360
2349 2351
2350 2360
2350 2351
2350 2352
2350 2353
2351 2464
2351 2360
2352 2353
2352 2354
2353 2469
2353 2470
2354 2355
2354 2537
2355 2537
2356 2358
2356 2359
2356 2357
2357 2358
2357 2359
2358 2359
2358 2361
2358 2366
2358 2360
2359 2409
2359 2412
2360 2361
2360 2366
2361 2366
2361 2362
2361 2364
2362 2364
2362 2363
2362 2365
2363 2365
2363 2372
2363 2546
2363 2545
2364 2365
2364 2367
2365 2367
2366 2416
2367 2368
2367 2419
2368 2419
2368 2369
2369 2370
2369 2371
2370 2371
2370 2373
2370 2372
2371 2420
2371 2421
2372 2546
2372 2545
2372 2373
2373 2420
2373 2422
2375 2376
2375 2377
2376 2377
2378 2379
2379 2394
2379 2393
2380 2382
2380 2381
2380 2393
2381 2393
2382 2383
2382 2384
2383 2384
2383 2385
2384 2387
2384 2389
2384 2388
2385 2389
2385 2408
2386 2395
2386 2387
2387 2389
2387 2388
2387 2395
2388 2397
2388 2390
2388 2389
2389 2408
2390 2391
2390 2392
2390 2397
2391 2392
2392 2399
2392 2400
2393 2394
2395 2396
2396 2398
2396 2397
2397 2398
2398 2403
2398 2733
2399 2400
2400 2402
2400 2401
2401 2406
2401 2429
2401 2402
2403 2733
2404 2736
2404 2407
2405 2407
2405 2406
2406 2429
2406 2407
2407 2736
2408 2410
2408 2409
2409 2412
2409 2410
2410 2414
2410 2411
2411 2432
2411 2415
2411 2414
2412 2413
2412 2415
2413 2415
2415 2432
2416 2417
2416 2425
2417 2425
2417 2418
2418 2428
2419 2425
2420 2422
2420 2421
2422 2423
2422 2424
2423 2424
2423 2426
2423 2427
2424 2547
2424 2577
2426 2427
2427 2443
2427 2578
2428 2435
2429 2758
2429 2430
2429 2431
2430 2433
2430 2432
2430 2758
2430 2431
2431 2434
2431 2759
2431 2433
2431 2758
2432 2433
2433 2434
2433 2759
2434 2759
2434 2437
2434 2763
2434 2436
2435 2436
2436 2437
2436 2763
2437 2763
2437 2439
2437 2762
2438 2439
2438 2440
2438 2441
2439 2762
2440 2441
2441 2768
2441 2769
2442 2444
2442 2445
2442 2443
2442 2770
2442 2445
2443 2578
2443 2444
2443 2445
2444 2445
2444 2591
2444 2592
2445 2770
2446 2447
2446 2448
2447 2448
2447 2449
2447 2450
2449 2450
2449 2451
2449 2452
2450 2453
2450 2452
2451 2452
2451 2454
2451 2456
2451 7603
2452 2453
2453 2458
2453 2460
2453 2454
2454 2456
2454 7603
2454 2458
2454 2460
2455 7603
2456 7603
2456 2462
2457 2461
2457 2458
2457 2460
2458 2460
2458 2461
2458 2460
2460 2461
2461 2463
2463 2464
2465 2476
2465 2474
2466 2467
2466 2468
2467 2468
2468 2471
2468 2469
2469 2470
2469 2471
2470 2537
2471 2472
2471 2473
2472 2473
2473 2474
2473 2475
2474 2475
2474 2476
2475 2539
2475 2540
2476 2477
2476 2548
2477 2548
2477 2478
2477 2479
2478 2479
2479 2480
2479 2481
2479 7607
2480 2481
2480 7607
2481 7607
2481 2482
2481 2543
2482 2543
2482 2483
2483 2484
2483 2485
2484 2485
2484 2496
2484 2503
2485 2486
2485 2487
2485 2541
2486 2488
2486 2489
2486 2487
2486 2541
2487 2541
2487 2542
2487 2541
2488 2489
2488 2508
2488 2507
2489 2557
2490 2495
2490 2493
2490 2491
2490 7641
2491 7641
2491 2501
2491 2497
2492 2494
2493 2497
2493 2498
2493 2495
2494 2496
2496 2503
2497 2498
2497 2501
2498 2504
2498 2507
2498 2503
2499 2502
2499 7883
2499 2515
2499 2500
2499 2501
2500 2501
2502 7883
2502 2515
2503 2504
2503 2507
2504 2507
2504 2505
2504 2506
2505 2506
2506 2510
2506 2511
2507 2508
2508 2509
2509 2557
2509 2558
2510 2511
2510 2512
2510 2513
2511 2514
2511 2517
2512 2513
2512 2516
2513 2562
2513 2563
2514 2517
2515 2516
2515 2517
2515 7883
2516 2517
2518 2519
2518 2520
2519 2520
2519 2526
2519 2527
2520 2521
2520 2636
2521 2636
2522 2523
2522 2526
2523 2526
2524 2525
2524 2531
2525 2531
2526 2527
2527 2535
2527 2536
2528 2529
2528 2530
2529 2530
2529 2531
2529 2532
2530 2532
2530 2533
2531 2532
2532 2533
2533 2534
2533 2535
2534 2535
2535 2536
2538 2545
2538 2540
2539 2540
2540 2545
2541 2542
2542 2544
2542 2560
2544 2552
2544 2568
2544 2560
2545 2546
2547 2579
2547 2555
2547 2577
2548 2549
2548 2550
2549 2550
2550 2554
2550 2555
2551 2556
2551 2586
2551 2552
2551 2553
2552 2553
2552 2568
2554 2555
2555 2579
2556 2595
2556 2571
2556 2586
2557 2558
2558 3146
2558 3228
2559 3146
2560 2568
2560 2569
2561 2564
2561 2563
2561 2570
2562 2563
2563 2564
2564 2565
2564 2574
2565 2574
2565 2566
2565 2567
2566 2567
2566 2576
2567 2627
2567 2628
2568 2569
2569 2572
2569 2570
2570 2572
2571 2597
2571 2594
2571 2595
2572 2573
2572 2594
2573 2594
2574 2575
2574 2603
2575 2603
2575 2604
2575 2611
2577 2580
2577 2579
2578 2581
2578 3123
2578 2580
2579 2580
2580 2581
2580 3123
2581 3123
2581 2582
2581 2593
2582 2593
2582 2583
2582 2584
2583 2584
2583 2585
2584 3128
2584 3127
2585 2586
2585 2587
2586 2587
2587 2588
2587 3130
2588 2595
2588 2596
2588 3130
2589 2590
2589 2591
2589 2590
2589 2592
2590 2592
2590 2591
2591 2592
2593 3126
2593 3123
2594 2597
2595 2596
2596 2600
2596 2599
2597 2598
2597 2599
2598 2599
2598 2601
2598 2602
2599 2600
2600 2618
2600 2619
2600 2620
2601 2602
2601 2603
2601 2606
2602 2606
2602 2608
2602 2607
2603 2606
2604 2611
2604 2605
2604 2613
2605 2613
2605 2638
2605 2643
2606 2608
2606 2607
2607 2609
2607 2610
2607 2624
2607 2608
2608 2611
2608 2612
2608 2609
2609 2610
2609 2624
2609 2611
2609 2612
2610 2624
2611 2612
2612 2615
2613 2614
2613 2616
2614 2616
2614 2647
2614 2644
2615 2617
2615 2616
2616 2617
2617 2646
2617 2652
2618 2619
2618 2620
2619 2620
2619 2624
2619 2625
2620 2621
2620 2622
2621 2622
2621 7642
2622 2623
2622 3151
2623 3151
2624 2625
2626 2631
2626 2632
2626 2630
2627 2628
2627 2629
2627 2630
2629 2630
2630 2631
2630 2632
2631 2632
2631 2633
2633 4938
2633 4939
2634 2635
2634 4938
2634 2636
2634 2637
2635 4938
2636 2637
2637 2640
2637 2641
2638 2643
2640 2641
2641 2642
2641 7884
2642 7884
2643 2644
2643 2645
2644 2645
2644 2647
2646 2652
2646 2648
2646 2649
2647 2648
2648 2649
2649 2650
2650 2652
2651 5589
2651 5708
2653 2654
2653 2656
2654 2655
2655 2659
2655 2660
2656 2657
2656 2661
2657 2658
2657 2663
2657 2661
2658 2671
2658 2670
2658 2663
2659 2660
2660 2666
2660 7825
2661 2662
2661 2666
2662 2664
2662 2665
2662 2666
2663 2664
2663 2680
2664 2665
2664 2680
2665 2680
2665 2682
2666 7825
2667 2668
2667 2669
2667 7825
2668 2701
2668 2669
2669 2688
2669 2709
2670 2672
2670 2673
2670 2671
2672 2673
2673 2679
2673 2681
2673 2683
2674 2676
2674 2675
2675 2678
2675 2693
2675 2696
2675 2676
2676 2681
2676 2689
2677 2734
2677 2735
2677 2678
2678 2693
2678 2696
2679 2681
2679 2683
2680 2682
2681 2689
2681 2683
2682 2685
2682 2686
2683 2684
2683 2685
2684 2689
2684 2690
2684 2685
2685 2686
2686 2687
2686 7824
2687 2691
2687 2692
2687 2713
2687 7824
2688 2709
2688 7824
2689 2690
2690 2693
2690 2691
2690 2694
2691 2692
2691 2713
2691 2693
2691 2694
2692 2715
2692 2718
2692 2713
2693 2694
2693 2696
2694 2695
2694 2715
2695 2715
2695 2696
2695 2697
2696 2697
2697 2742
2697 2744
2698 2699
2699 2702
2699 2700
2700 2705
2700 2704
2700 2702
2701 2704
2701 2708
2702 2703
2703 2705
2703 2706
2704 2708
2704 2705
2705 2706
2706 2829
2706 2707
2707 2830
2707 2831
2707 2829
2708 2831
2708 2832
2708 2833
2709 2711
2710 7747
2710 4756
2711 2713
2711 2714
2712 2724
2713 2714
2714 2716
2714 2717
2715 2718
2716 2718
2716 2719
2716 2717
2717 2720
2718 2719
2719 2799
2719 2800
2720 2727
2720 2721
2721 2803
2721 2809
2721 2727
2722 3999
2722 4932
2722 4933
2723 2725
2723 2726
2724 2725
2724 2836
2725 2726
2725 2836
2726 2729
2726 2727
2726 2728
2727 2729
2727 2728
2728 2809
2728 2810
2728 2729
2729 2731
2729 2730
2730 2810
2730 2811
2730 2731
2732 2734
2732 7868
2733 7868
2733 7869
2734 7868
2734 2735
2735 2741
2735 2743
2737 2739
2737 2738
2737 2752
2737 2740
2738 2760
2738 2758
2738 2759
2738 2739
2739 2750
2739 2747
2740 2754
2740 2764
2740 7605
2740 2752
2741 2743
2742 2744
2743 2745
2743 2746
2743 2801
2744 2745
2744 2799
2745 2746
2745 2801
2745 2799
2746 2747
2746 2748
2746 2801
2747 2748
2747 2750
2748 2804
2748 2749
2749 2750
2749 2804
2751 2753
2751 2752
2752 2753
2754 2764
2754 7605
2754 7606
2755 2777
2755 2767
2755 2776
2756 2757
2756 2757
2756 2780
2757 2780
2758 2760
2758 2759
2759 2760
2761 2772
2761 2762
2761 2765
2762 2772
2763 7605
2764 2765
2764 2766
2764 7605
2765 2766
2766 2776
2766 2778
2767 2777
2767 2776
2768 2769
2769 2774
2769 2773
2770 2771
2770 2773
2771 2773
2772 2775
2772 2785
2772 2774
2773 2774
2774 2775
2774 2785
2775 2785
2775 2792
2775 2793
2776 2778
2776 2777
2777 2780
2777 2783
2777 2779
2778 2786
2778 2785
2779 2787
2779 2786
2779 2780
2779 2783
2780 2783
2781 2783
2781 2784
2781 2807
2781 2782
2782 2816
2782 2817
2782 2807
2783 2784
2784 2789
2784 2790
2785 2786
2786 2787
2787 2788
2787 2789
2788 2789
2788 2790
2788 2796
2788 2791
2789 2790
2790 2796
2790 2791
2791 2795
2791 2794
2791 2796
2792 2793
2792 2794
2792 2798
2793 3124
2793 3125
2794 2798
2794 2795
2795 2822
2795 2828
2796 2797
2796 2816
2797 2816
2797 2818
2797 2820
2798 3141
2798 3142
2799 2800
2800 2801
2800 2802
2801 2802
2802 2806
2802 2804
2802 2805
2803 2809
2803 2806
2804 2806
2804 2805
2805 2808
2805 2807
2805 7608
2805 2806
2807 2808
2807 7608
2808 7608
2808 2813
2809 2810
2810 2811
2811 2939
2811 2938
2812 2943
2812 2939
2813 2814
2814 2815
2815 2950
2815 2951
2815 2948
2816 2817
2817 2818
2817 2819
2818 2820
2818 2819
2819 2821
2819 2820
2820 2821
2822 2828
2822 3199
2822 3200
2823 3199
2823 3193
2824 2993
2824 2955
2824 2994
2824 2825
2824 2826
2825 2826
2825 2827
2826 2993
2826 2998
2827 2828
2830 2831
2831 2832
2831 2833
2832 2834
2832 2833
2833 2834
2833 2835
2834 2835
2835 2836
2835 7643
2836 7643
2837 2844
2837 2845
2837 7643
2838 2843
2838 2846
2839 2844
2839 2843
2840 2852
2840 2853
2841 2852
2841 2842
2842 2858
2842 2859
2842 2856
2842 2852
2843 2846
2843 2844
2844 2845
2845 2849
2845 2850
2846 2847
2846 2848
2847 2848
2847 2853
2847 2854
2847 2855
2848 2863
2848 2862
2849 2850
2849 2851
2850 2900
2850 2902
2851 2901
2851 2900
2852 2853
2853 2854
2853 2855
2854 2855
2854 2860
2854 2861
2855 2865
2855 2863
2856 2857
2856 2860
2856 2858
2856 2859
2857 2860
2858 2859
2859 2964
2859 2965
2860 2861
2861 2865
2862 2864
2862 2904
2862 2863
2863 2865
2864 2908
2864 7644
2864 2904
2866 2867
2866 2871
2867 2871
2868 2885
2868 2869
2868 2883
2869 2886
2869 2870
2869 2885
2870 2871
2870 2872
2870 2886
2871 2872
2872 2873
2873 2878
2873 2893
2874 2876
2874 2877
2874 2881
2875 2880
2875 2878
2875 2879
2875 2891
2876 2877
2876 2881
2877 2902
2877 2903
2877 2905
2877 2881
2878 2879
2878 2891
2878 2893
2879 2891
2879 2881
2879 7730
2879 2882
2880 2906
2880 2921
2881 7730
2881 2882
2882 2905
2882 2906
2882 7730
2883 2884
2887 2888
2887 2889
2888 2893
2888 2894
2888 2889
2889 2890
2889 3402
2890 2897
2890 3405
2890 3402
2891 2892
2891 2895
2892 2895
2892 2921
2892 2922
2893 2894
2894 2895
2894 2896
2894 2897
2895 2896
2895 2897
2896 2898
2896 3407
2896 2897
2897 3405
2898 2899
2898 3411
2898 3407
2899 2923
2899 2925
2899 3411
2900 2902
2900 2901
2901 7043
2901 7727
2902 2903
2902 2905
2903 2905
2903 7727
2904 7043
2905 2906
2906 2921
2907 3077
2907 7802
2908 2911
2908 2910
2908 7644
2909 2965
2909 2973
2909 7644
2910 2912
2910 2913
2910 2911
2912 2914
2912 2915
2912 2913
2913 3037
2913 3036
2914 2915
2915 2916
2915 7648
2915 7872
2916 7648
2916 7872
2916 2917
2916 2928
2917 2928
2917 2933
2917 2931
2918 7648
2919 2930
2919 2929
2919 7872
2919 7873
2920 3044
2920 7650
2921 2922
2922 2924
2922 2923
2923 2925
2923 2924
2924 2926
2925 3438
2925 3439
2926 2928
2926 2933
2927 2936
2927 2934
2928 2933
2929 2931
2929 2932
2929 2936
2929 2930
2930 3044
2930 3058
2930 7817
2931 2932
2931 2936
2931 2933
2932 3064
2932 3545
2932 2936
2934 2935
2934 2937
2934 2936
2935 3453
2935 3454
2935 3455
2935 3451
2935 2937
2937 3438
2937 3447
2938 2941
2938 2942
2938 2939
2939 2943
2940 2966
2940 2964
2941 2942
2941 2945
2941 2956
2941 2957
2942 2969
2942 2967
2942 2970
2943 2944
2943 2945
2944 2945
2944 2946
2944 2947
2945 2956
2945 2957
2946 2947
2946 2948
2946 2949
2947 2956
2947 2958
2948 2949
2948 2950
2948 2951
2949 2984
2949 2985
2949 2982
2950 2951
2950 2952
2950 2953
2951 2959
2951 2960
2951 2984
2952 2953
2952 2955
2952 2954
2953 2962
2953 2959
2953 2963
2954 2961
2954 2962
2954 2955
2955 2993
2955 2994
2956 2957
2956 2958
2957 2978
2957 2979
2958 2981
2958 2978
2959 2960
2959 2984
2959 2962
2959 2963
2960 2984
2960 3051
2961 2962
2961 2994
2961 2995
2962 2963
2963 2987
2964 2965
2964 2966
2965 2973
2966 2967
2966 2968
2967 2968
2967 2969
2967 2970
2968 2973
2968 2974
2969 2970
2969 2971
2969 2972
2970 2976
2970 2975
2971 2972
2971 2979
2971 2980
2973 2974
2974 2975
2974 2977
2975 2977
2975 2976
2976 7646
2977 3038
2977 3039
2978 2979
2978 2981
2979 2980
2981 2982
2981 2983
2982 2983
2982 2984
2982 2985
2983 2988
2983 2989
2983 7649
2984 2985
2985 2986
2986 2991
2986 2988
2987 3021
2987 2992
2987 3022
2988 2989
2988 7649
2988 2991
2989 7649
2989 2990
2989 3038
2990 3038
2990 3048
2990 2991
2991 3048
2992 3022
2992 3080
2992 3021
2992 3022
2993 2994
2993 2998
2994 2995
2995 2996
2995 2997
2996 2997
2996 2999
2996 3001
2996 3002
2997 3008
2998 3000
2998 2999
2999 3001
2999 3002
2999 3000
3000 3003
3001 3002
3001 3003
3001 3004
3002 3012
3002 3016
3003 3004
3004 3005
3006 3021
3006 3023
3006 3008
3006 3007
3007 3009
3007 3011
3007 3008
3009 3011
3009 3010
3010 3017
3010 3018
3011 3017
3011 3019
3011 3020
3012 3013
3012 3015
3012 3016
3013 3015
3013 3014
3014 3020
3014 3028
3014 3029
3015 3028
3015 3030
3016 3031
3016 7731
3017 3019
3017 3020
3017 3018
3018 3024
3018 3025
3019 3024
3019 3026
3019 3027
3019 3020
3020 3028
3020 3029
3021 3022
3021 3023
3022 3080
3023 3085
3023 3087
3024 3026
3024 3027
3024 3025
3025 3081
3025 3082
3026 3029
3026 3032
3026 3033
3026 3027
3027 3081
3027 3083
3027 3084
3028 3030
3028 3029
3029 3032
3029 3033
3030 3032
3030 7652
3031 7731
3031 3034
3032 7652
3032 3033
3033 3084
3033 3089
3033 3090
3034 3035
3035 3094
3036 3039
3036 3040
3036 3037
3038 3039
3039 3040
3040 3042
3040 3041
3041 3045
3041 3046
3041 3047
3041 3042
3042 3049
3042 3048
3043 3047
3043 3060
3043 7650
3044 3058
3044 7817
3044 7650
3045 3046
3045 3047
3045 7651
3046 3062
3046 3061
3046 3066
3046 3047
3047 3060
3048 3049
3049 3050
3049 3056
3050 3056
3050 3052
3050 3073
3050 3051
3051 3052
3051 3073
3052 3073
3052 3080
3052 3085
3052 3086
3053 3069
3053 3062
3054 3055
3054 7651
3054 3056
3054 3057
3055 3071
3055 3070
3055 7651
3056 3057
3057 3072
3057 3068
3058 7817
3058 3060
3058 3061
3058 3063
3059 3063
3059 3064
3059 3065
3059 7817
3059 7818
3060 3061
3060 3063
3061 3063
3061 3062
3061 3066
3062 3066
3062 3069
3063 3064
3063 3065
3064 3545
3064 3065
3065 3066
3065 3067
3066 3067
3067 3549
3067 3546
3067 3550
3068 3071
3068 3565
3068 3072
3069 3070
3069 3564
3070 3564
3070 3071
3071 3565
3072 3074
3072 3079
3072 7592
3073 7592
3074 3079
3074 7592
3074 7792
3074 7793
3075 3076
3075 7792
3076 7792
3076 3078
3077 7802
3078 3086
3078 3101
3079 7592
3079 3566
3080 3085
3080 3086
3081 3083
3081 3084
3081 3082
3082 3095
3082 3097
3083 3097
3083 3088
3083 3084
3084 3089
3084 3090
3085 3086
3085 3087
3086 3101
3087 3095
3087 3096
3088 3092
3088 3094
3088 3093
3088 3097
3089 3090
3091 3092
3091 7732
3091 7652
3092 3094
3092 3093
3092 7732
3093 3098
3093 3100
3093 3094
3095 3097
3095 3096
3096 3098
3096 3099
3098 3100
3098 3099
3099 3103
3099 3102
3100 3103
3100 3104
3101 3102
3102 3103
3103 3104
3104 3105
3105 3108
3105 3109
3106 3107
3106 3114
3106 3116
3106 3117
3107 3605
3107 3606
3108 3109
3108 3110
3109 3114
3110 3112
3110 3111
3111 3120
3111 3122
3111 3112
3112 3332
3112 3333
3113 3120
3113 3118
3113 3121
3114 3116
3114 3117
3115 3118
3115 3116
3115 3119
3116 3117
3116 3118
3116 3119
3117 3612
3117 3605
3117 3613
3118 3119
3118 3120
3118 3121
3119 3614
3119 3612
3120 3121
3120 3122
3121 3615
3121 3614
3122 3616
3122 3615
3123 3126
3124 3125
3125 3127
3125 3137
3125 3126
3126 3127
3126 3137
3127 3137
3127 3128
3128 3129
3129 3130
3129 3131
3129 3132
3130 3131
3130 3132
3131 3133
3131 3134
3131 3132
3132 3134
3132 3135
3133 3152
3133 3151
3133 3134
3134 3135
3135 3136
3136 3145
3136 3149
3137 3138
3138 3139
3138 3141
3139 3141
3139 3143
3139 3189
3140 3144
3140 3143
3141 3142
3142 3187
3142 3188
3143 3189
3143 3144
3144 3147
3145 3149
3145 3153
3145 3154
3146 3228
3147 3148
3147 3195
3148 3195
3148 3149
3148 3150
3149 3150
3150 3172
3150 3202
3151 3152
3153 3154
3155 3157
3155 3156
3156 3158
3156 3159
3156 3157
3157 3163
3157 3164
3158 3159
3158 3164
3158 3166
3158 3167
3159 3170
3159 3169
3160 3161
3160 3162
3161 3162
3162 3165
3162 3163
3163 3164
3163 3165
3164 3166
3164 3167
3166 3167
3167 3173
3167 3170
3167 3174
3168 7886
3168 7654
3168 3232
3168 3233
3168 3231
3169 3171
3169 3172
3169 3170
3170 3173
3170 3174
3171 3172
3171 3174
3171 3177
3172 3202
3173 3174
3174 3177
3175 3176
3175 3180
3175 7654
3176 3180
3177 3179
3178 3206
3178 3203
3179 3182
3179 3183
3180 3181
3180 3184
3181 3184
3182 3183
3182 3184
3182 3185
3182 3186
3183 3186
3184 3185
3184 3186
3185 3186
3187 3188
3187 3194
3187 3191
3188 3192
3188 3193
3189 3190
3189 3191
3190 3191
3191 3194
3192 3193
3192 3194
3193 3199
3195 3196
3195 3197
3196 3197
3196 3211
3196 3214
3196 3210
3197 3198
3198 3215
3198 3214
3199 3200
3201 3309
3201 3306
3202 3204
3202 3205
3203 3210
3203 3205
3203 3206
3204 3205
3205 3210
3206 3207
3206 3208
3207 3208
3208 3209
3208 3212
3209 3212
3209 3224
3209 3247
3210 3211
3210 3214
3211 3214
3211 3212
3211 3213
3212 3213
3214 3215
3215 3216
3215 3218
3216 3218
3216 3219
3216 3220
3217 3307
3217 3218
3218 3307
3219 3220
3219 3221
3219 3222
3221 3222
3221 3223
3222 3225
3222 7655
3223 3227
3223 7658
3224 3247
3225 3314
3225 3312
3225 7655
3226 3250
3226 3249
3226 7657
3227 7658
3227 3314
3227 3370
3229 3230
3229 3231
3229 7895
3230 3231
3230 7895
3231 7895
3231 3232
3231 3233
3232 3233
3234 3248
3234 3235
3234 3253
3235 3253
3235 3236
3235 3238
3235 3251
3236 3238
3236 3251
3237 3239
3237 3240
3237 3257
3238 3251
3238 3261
3239 3240
3239 3257
3240 3257
3240 7656
3241 3242
3241 3243
3242 3244
3242 3245
3242 3243
3243 3284
3243 3286
3244 3245
3245 3286
3245 3295
3246 3295
3246 3296
3246 3297
3247 3248
3247 3249
3248 3249
3249 3250
3250 3253
3250 3254
3251 3252
3251 3266
3252 3266
3252 3261
3252 3262
3253 3254
3254 3266
3254 3267
3254 3268
3255 3256
3255 3263
3255 3257
3255 3258
3256 3263
3256 3301
3256 3302
3257 3258
3258 3260
3258 3259
3259 3260
3261 3262
3262 3263
3262 3264
3262 3274
3263 3264
3263 3274
3264 3274
3264 3281
3264 3282
3265 3271
3265 3268
3266 3267
3266 3268
3267 3268
3267 3274
3267 3275
3268 3271
3269 3272
3269 3271
3270 3377
3270 3378
3270 3379
3270 7659
3271 3272
3272 3273
3273 3371
3273 3372
3274 3275
3275 3278
3275 3276
3276 3277
3276 3381
3276 3278
3277 3381
3277 3383
3277 3385
3278 3279
3278 3280
3279 3280
3279 3282
3279 3283
3281 3282
3281 3303
3282 3283
3284 3286
3284 3291
3284 3285
3285 3288
3285 3287
3285 3291
3286 3295
3287 3292
3287 3293
3287 3294
3287 3288
3288 3296
3288 3298
3289 3290
3289 3301
3289 3294
3289 3304
3290 3301
3292 3293
3292 3294
3292 3298
3292 3299
3293 3294
3294 3304
3295 3296
3295 3297
3296 3298
3296 3297
3297 3300
3297 3299
3298 3299
3299 3300
3300 4026
3300 4027
3301 3302
3302 3303
3305 3327
3305 3326
3306 3307
3306 3308
3306 3309
3307 3308
3308 3310
3308 3311
3310 3311
3310 7655
3311 3312
3311 3313
3312 3313
3312 3314
3313 3318
3314 3370
3315 3361
3315 3328
3316 3362
3316 3321
3316 3322
3317 3318
3317 3319
3318 3319
3319 3320
3319 3321
3320 3321
3320 3390
3320 3391
3321 3322
3323 3324
3323 3325
3323 3329
3324 3335
3324 3333
3325 3329
3325 3326
3325 3331
3326 3331
3326 3327
3327 3328
3327 3351
3328 3351
3328 3361
3329 3330
3329 3336
3330 3336
3330 3349
3330 3331
3331 3349
3332 3333
3332 3338
3332 3334
3333 3335
3334 3345
3334 3347
3334 3348
3334 3338
3335 3336
3335 3337
3336 3337
3337 3346
3337 3345
3338 3341
3338 3339
3338 3340
3339 3343
3339 3344
3339 3341
3339 3340
3340 3899
3340 3898
3340 3341
3342 3898
3342 3616
3343 3354
3343 3356
3343 3344
3344 3900
3344 3899
3345 3347
3345 3348
3345 3346
3346 3350
3346 3349
3347 3359
3347 3350
3347 3348
3348 3354
3348 3355
3349 3350
3350 3359
3351 3352
3351 3353
3352 3353
3352 5578
3352 7598
3353 3905
3353 3906
3353 3903
3354 3356
3354 3355
3355 3360
3355 3359
3356 3357
3356 3358
3357 3358
3357 3902
3357 3360
3358 3901
3358 3900
3359 3360
3360 3902
3361 3362
3361 3363
3362 3363
3363 3364
3363 5578
3364 5578
3364 3365
3364 3366
3365 3366
3367 3910
3367 3904
3368 3917
3368 3915
3369 3379
3369 3392
3370 3376
3371 3372
3372 3375
3372 3373
3373 3374
3373 3377
3373 3375
3374 3377
3374 3395
3374 3397
3375 3381
3375 3382
3376 3392
3376 3390
3377 3378
3377 3379
3378 3379
3378 3393
3378 3396
3378 3395
3379 3392
3380 3384
3380 3382
3380 3383
3381 3382
3382 3384
3382 3383
3383 3385
3383 3384
3384 7660
3385 3386
3385 3388
3386 3388
3387 3389
3387 3388
3388 3389
3389 3399
3389 3400
3389 3401
3390 3391
3390 3392
3391 3394
3391 3393
3393 3396
3393 3395
3393 3394
3394 3398
3395 3397
3395 3396
3396 3398
3396 3397
3397 3398
3399 3400
3399 3401
3400 3401
3402 3403
3402 3404
3403 3405
3403 3406
3403 3413
3403 3404
3405 3406
3405 3413
3406 3407
3406 3408
3406 3413
3407 3408
3408 3409
3408 3410
3409 3411
3409 3412
3409 3410
3410 3414
3410 3415
3411 3412
3412 3440
3412 3442
3412 3443
3413 3427
3414 3443
3414 3446
3414 3415
3416 3423
3416 3417
3417 3425
3417 3418
3417 3423
3418 3428
3418 3429
3418 3427
3418 3425
3419 3421
3419 3420
3420 3424
3420 3421
3421 3477
3421 7833
3422 3485
3422 3481
3422 3482
3422 7833
3422 7834
3424 3425
3424 3426
3425 3426
3426 3481
3426 3434
3426 3435
3427 3428
3427 3429
3428 3429
3429 3430
3429 3431
3430 3431
3431 3432
3431 3434
3432 3434
3432 3433
3432 3436
3433 3436
3434 3481
3434 3435
3435 3437
3435 3481
3437 3462
3437 3461
3438 3447
3438 3439
3439 3441
3439 3440
3440 3442
3440 3443
3440 3441
3441 3444
3442 3444
3442 3445
3442 3443
3443 3446
3444 3445
3445 3447
3445 3449
3446 3456
3446 3457
3447 3449
3448 3449
3448 3450
3448 3456
3449 3450
3449 3456
3450 3456
3450 3451
3450 3452
3451 3452
3451 3453
3451 3454
3451 3455
3452 3466
3453 3454
3453 3455
3453 3547
3453 7663
3454 3455
3454 3556
3454 3557
3455 3469
3456 3457
3457 3459
3458 3464
3458 3473
3458 3472
3459 3461
3459 3460
3460 3463
3460 3464
3460 3461
3461 3462
3462 3506
3462 3507
3463 3464
3464 3473
3464 3472
3465 4020
3465 4931
3465 4926
3465 4927
3465 4922
3466 3467
3466 3468
3467 3468
3467 3470
3467 3516
3467 3469
3468 3471
3468 3474
3469 3470
3469 3516
3470 3516
3470 3555
3470 3578
3470 3581
3471 3474
3471 3475
3471 3476
3472 3519
3472 3474
3472 3473
3473 3512
3473 3520
3473 3521
3473 3522
3473 3519
3474 3519
3475 3476
3476 3513
3477 7833
3477 3478
3478 3489
3478 3479
3479 3491
3479 3480
3479 7834
3479 3489
3480 3497
3480 3485
3480 3486
3480 3491
3480 7834
3481 3485
3481 3482
3482 3483
3482 3484
3482 3485
3483 3484
3484 3508
3484 3507
3485 3497
3485 3486
3486 3488
3486 3487
3486 3497
3487 3511
3487 3508
3487 3510
3487 3488
3488 3502
3488 3504
3488 3533
3489 3490
3490 3492
3490 3491
3490 3493
3491 7834
3491 3492
3491 3493
3492 3493
3492 3494
3493 3495
3493 3496
3494 3694
3494 3695
3495 3496
3495 3498
3495 3497
3496 3500
3496 3498
3496 3499
3497 3498
3498 3500
3498 3499
3499 3501
3499 3502
3499 3500
3500 3696
3500 3702
3501 3502
3501 3702
3501 3503
3502 3504
3502 3533
3503 3505
3503 3504
3503 3702
3504 3533
3504 3505
3505 3538
3505 3703
3505 3537
3506 3507
3507 3508
3508 3511
3508 3510
3509 3510
3509 3512
3510 3512
3510 3511
3511 3530
3511 3531
3512 3520
3512 3521
3512 3522
3512 3519
3513 3515
3513 3514
3514 3517
3514 3518
3514 7661
3514 3515
3515 7662
3516 7661
3517 3518
3517 7661
3517 3529
3517 3544
3517 3528
3518 3581
3518 3582
3518 7661
3519 3520
3519 3521
3519 3522
3520 3521
3520 3522
3521 3522
3521 3524
3521 3526
3522 3523
3522 3543
3522 3534
3523 3543
3523 3534
3523 3525
3523 3524
3524 3526
3524 3525
3525 3527
3525 3526
3526 3527
3527 3528
3527 7662
3528 7662
3528 3529
3528 3544
3529 3544
3529 3619
3529 3623
3530 3531
3530 3534
3530 3535
3531 3532
3531 3533
3532 3533
3532 3536
3532 3539
3534 3535
3534 3543
3536 3539
3537 3541
3537 3539
3537 3540
3537 3538
3537 3703
3538 3703
3538 3723
3539 3541
3539 3540
3540 3721
3540 3542
3540 3541
3541 3729
3541 3720
3542 3746
3542 3733
3542 3734
3542 3721
3543 3733
3543 3544
3544 3733
3545 3546
3545 3547
3546 3547
3546 3549
3546 3550
3547 7663
3548 3550
3548 3551
3548 7663
3549 3550
3549 3565
3549 3564
3550 3551
3551 3552
3551 3560
3552 3560
3552 7831
3552 7832
3553 3559
3553 3558
3553 3554
3553 7831
3554 7831
3555 3578
3555 3581
3556 3557
3557 3560
3557 3561
3557 3562
3558 3563
3558 3561
3558 3559
3560 3561
3560 3562
3561 3562
3561 3563
3562 3579
3563 3567
3563 3590
3563 7609
3564 3565
3566 7609
3567 3590
3567 7609
3567 3568
3568 3569
3568 3591
3569 3591
3569 7791
3569 7793
3570 7791
3570 3571
3570 3572
3571 3572
3571 3573
3571 3574
3571 3575
3572 3575
3572 3577
3572 3576
3573 3574
3573 3575
3573 3608
3573 3609
3574 3575
3574 3610
3574 3577
3575 3577
3575 3576
3576 3593
3576 3577
3577 3610
3578 3581
3578 3579
3578 3580
3578 3584
3579 3580
3579 3584
3580 3584
3580 3586
3581 3582
3582 3583
3583 3584
3583 3585
3584 3585
3585 3620
3585 3586
3585 3587
3586 3620
3586 3587
3587 3621
3587 3588
3587 3589
3587 3620
3588 3592
3588 3621
3588 3589
3589 3598
3589 3622
3589 3599
3589 3621
3590 7609
3590 3592
3591 3598
3593 3596
3593 3595
3594 3600
3594 3602
3594 3601
3595 3597
3595 3603
3595 3596
3596 7664
3597 3603
3598 3622
3598 3599
3599 7783
3599 3622
3600 3602
3600 3601
3600 7783
3600 7785
3601 3603
3601 3604
3601 3602
3602 3634
3602 3632
3603 3604
3604 3617
3604 3618
3604 3658
3605 3606
3605 3612
3605 3613
3606 3607
3606 3608
3607 3611
3607 3609
3607 3610
3607 3608
3608 3609
3609 3611
3609 3610
3610 3611
3611 3613
3612 3613
3612 3614
3614 3615
3615 3616
3616 3898
3617 3618
3617 3658
3618 3663
3618 3662
3618 3658
3619 3623
3620 3624
3621 3626
3622 3628
3623 3625
3623 3641
3623 3624
3624 3625
3624 3641
3625 3641
3625 3627
3625 3648
3625 3626
3626 3627
3626 3648
3627 3648
3627 3647
3628 3629
3628 3642
3628 3647
3629 3642
3629 3647
3629 3630
3630 3643
3630 3644
3631 3632
3631 3633
3632 3633
3632 3634
3633 3640
3633 7784
3634 3635
3634 3636
3634 3640
3635 3636
3635 3640
3635 3639
3635 3660
3636 3640
3636 3653
3636 3646
3637 3638
3637 3639
3637 3660
3637 3661
3638 3639
3638 3674
3638 3675
3638 3654
3639 3660
3640 7784
3641 3734
3641 3735
3641 3823
3642 3647
3642 3826
3643 3644
3643 7784
3643 7785
3644 3645
3644 3646
3645 3646
3645 3650
3645 3652
3645 3649
3646 3653
3648 3824
3649 3650
3649 3652
3650 3652
3650 3656
3650 3657
3651 3832
3651 3830
3651 3652
3652 3830
3653 3654
3653 3655
3653 3656
3654 3655
3654 3656
3654 3674
3654 3675
3655 3656
3655 3837
3655 3838
3656 3657
3657 3839
3657 3830
3658 3659
3658 3661
3659 3661
3659 3678
3659 3679
3659 3676
3660 3661
3662 3664
3662 3665
3662 3667
3662 3663
3663 3682
3663 3680
3664 3665
3664 3667
3665 3667
3665 3666
3665 3688
3666 3688
3666 3669
3666 3670
3667 3668
3667 3682
3668 3682
3668 3689
3668 3688
3669 3670
3669 3672
3669 3673
3670 3671
3670 3691
3671 3691
3671 3673
3671 3693
3672 3673
3673 3693
3674 3675
3674 3676
3674 3677
3675 3844
3675 3845
3675 3837
3676 3677
3676 3678
3676 3679
3677 3683
3677 3684
3678 3679
3678 3680
3678 3681
3679 3687
3679 3685
3680 3681
3680 3682
3681 3690
3681 3687
3683 3684
3683 3685
3683 3686
3684 3846
3684 3844
3685 3686
3685 3687
3687 3690
3688 3689
3689 3692
3689 3691
3690 3693
3690 3692
3691 3692
3692 3693
3694 3695
3694 3697
3694 3696
3695 3699
3696 3702
3696 3697
3697 3699
3697 3698
3698 3701
3698 3700
3698 3699
3700 3705
3700 3704
3700 3701
3701 3709
3701 3710
3703 3706
3703 3708
3704 3707
3704 3706
3704 3705
3705 7601
3706 3708
3706 3707
3707 3713
3707 3714
3708 3725
3708 3723
3708 3724
3709 3710
3709 3712
3709 3711
3710 3711
3710 3755
3711 3755
3711 3712
3712 3715
3712 3716
3713 3714
3714 3717
3714 3719
3714 3718
3715 3716
3716 3758
3716 3759
3717 3719
3717 3718
3717 7616
3718 3739
3718 3740
3718 3719
3719 3758
3720 3722
3720 3721
3720 3729
3721 3722
3722 3731
3722 3732
3723 3725
3723 3724
3724 3726
3724 3725
3725 3727
3725 3728
3726 3730
3726 3729
3726 3731
3727 3728
3728 3739
3728 3736
3729 3730
3729 3731
3730 3731
3730 3740
3730 3742
3730 3741
3731 3732
3732 3747
3732 3738
3732 3746
3733 3746
3733 3734
3734 3735
3734 3823
3734 3746
3735 3823
3735 3749
3735 3751
3735 3747
3736 3739
3737 3738
3737 3741
3738 3741
3738 3747
3738 3746
3739 3740
3740 3742
3740 3741
3741 3742
3742 3743
3742 3783
3743 3783
3743 3744
3743 3745
3744 3745
3746 3747
3747 3749
3747 3751
3748 3823
3748 3825
3748 3824
3748 7613
3749 3751
3749 3750
3749 3790
3749 7613
3750 3790
3750 7613
3750 3752
3750 3794
3750 3753
3751 3787
3751 3785
3752 3794
3752 3753
3752 3754
3753 3827
3753 3825
3753 3826
3753 3794
3754 3795
3754 3798
3755 3756
3755 3757
3756 3759
3756 3760
3756 3757
3757 3768
3757 3769
3758 3759
3759 3760
3760 3761
3760 3763
3760 3762
3761 3763
3761 3762
3761 3765
3761 3766
3761 3767
3762 3784
3762 3785
3762 3783
3762 3763
3763 3770
3763 3764
3764 3778
3764 3765
3764 3770
3765 3766
3765 3767
3765 3778
3766 3775
3766 3776
3766 3767
3767 3803
3767 3788
3767 3789
3768 3769
3769 3771
3769 3770
3770 3771
3771 3772
3771 3773
3772 3773
3772 4395
3772 4568
3773 3774
3773 4570
3774 3779
3774 3778
3774 4570
3775 3781
3775 3777
3775 3776
3776 3780
3776 3781
3776 3782
3777 3804
3777 3803
3777 3781
3778 3779
3779 4573
3779 3780
3780 3781
3780 3782
3780 4573
3781 3782
3782 4574
3782 3811
3783 3784
3783 3785
3784 3785
3784 3786
3784 3788
3785 3787
3786 3788
3786 3791
3786 3787
3787 3791
3788 3803
3788 3789
3789 3806
3789 3791
3789 3803
3790 7613
3790 3792
3791 3806
3792 3807
3792 3808
3792 3793
3793 3794
3793 3807
3793 3808
3795 3798
3795 3796
3795 3797
3796 3797
3796 3800
3796 3799
3796 3801
3797 3855
3797 3843
3799 3858
3799 3857
3799 3800
3799 3801
3800 3801
3800 3868
3800 3869
3801 3802
3801 3817
3802 3817
3802 3819
3802 3820
3803 3804
3804 3812
3804 3805
3805 3806
3805 3807
3805 3812
3806 3807
3807 3808
3808 3816
3809 3810
3809 7794
3809 3817
3809 3818
3810 7794
3810 4616
3810 4617
3810 4615
3811 3813
3811 3812
3811 4574
3812 3813
3813 3814
3814 3815
3814 4598
3815 4598
3815 4601
3815 3816
3815 7795
3816 4601
3816 7795
3817 3818
3818 3820
3818 3821
3818 4616
3819 3820
3819 3870
3819 3871
3819 4620
3820 3821
3820 4616
3821 4616
3821 3822
3821 4618
3822 4618
3822 4620
3822 4621
3823 3825
3823 3824
3824 3825
3825 3827
3825 3826
3826 3827
3827 3828
3828 3831
3829 3854
3829 7802
3830 3839
3831 3832
3831 3833
3831 3836
3832 3833
3832 3836
3833 3836
3833 3840
3833 3839
3834 3836
3834 3835
3834 3841
3835 3841
3837 3838
3837 3844
3837 3845
3838 3849
3838 3840
3839 3840
3840 3849
3841 3842
3841 3843
3842 3843
3842 3865
3843 3855
3844 3845
3844 3846
3845 3847
3845 3848
3847 3848
3847 3850
3847 3849
3849 3850
3851 3877
3851 3854
3852 3880
3852 3876
3853 3878
3853 3879
3855 3856
3855 3857
3856 3857
3856 3859
3856 3862
3857 3858
3858 3860
3858 3861
3859 3862
3859 3865
3859 3867
3859 3866
3860 3861
3860 3864
3860 3863
3861 3863
3861 3862
3862 3863
3863 3864
3865 3867
3865 3866
3866 3874
3866 3873
3866 3867
3867 3876
3867 3884
3867 7743
3868 3869
3868 3873
3868 4699
3868 3872
3869 3872
3869 4697
3869 3870
3870 3871
3870 4620
3870 3872
3870 4697
3871 4620
3871 4698
3871 4704
3871 4697
3872 4697
3872 3873
3872 4699
3873 4699
3873 3874
3874 3875
3874 4713
3875 4713
3875 3884
3875 3885
3876 3884
3876 7743
3876 3880
3877 7744
3878 3883
3878 3881
3878 3879
3879 3935
3879 3937
3880 3881
3880 3882
3881 3882
3881 3883
3882 3890
3882 3891
3883 3936
3883 3939
3884 3885
3884 7743
3885 3886
3885 3887
3886 3887
3887 3888
3887 3889
3888 3889
3890 3891
3890 3892
3890 3893
3891 3957
3891 3939
3892 3893
3892 3894
3892 3895
3893 3958
3893 3957
3894 3895
3894 3896
3894 3897
3895 3960
3895 3958
3896 3897
3896 3961
3896 3960
3898 3899
3899 3900
3900 3901
3901 3903
3901 3902
3902 3903
3903 3905
3903 3906
3904 3905
3904 3910
3905 3906
3906 3907
3906 3908
3907 3908
3907 3911
3907 3920
3908 3909
3908 3921
3908 3920
3909 3921
3909 3920
3910 3913
3910 3914
3911 3920
3911 3912
3911 3918
3912 3918
3912 3922
3913 3914
3914 3915
3914 3916
3915 3916
3915 3917
3918 3919
3918 3921
3919 3921
3919 3922
3919 3923
3920 3921
3922 3923
3924 3940
3925 3929
3925 3927
3926 7754
3926 3943
3926 3931
3926 3932
3927 3928
3927 3949
3927 3929
3928 3949
3928 3930
3928 3929
3929 3930
3931 3932
3932 3933
3932 3945
3933 3945
3933 3946
3933 3976
3934 3977
3934 4002
3934 4003
3934 3984
3935 3937
3936 3939
3936 3937
3936 3938
3937 3938
3938 3940
3938 3941
3938 3959
3939 3957
3940 3941
3940 3959
3941 3959
3941 3942
3941 3965
3942 3965
3942 3949
3942 3950
3943 3944
3943 3953
3943 7754
3944 3953
3944 3947
3944 3948
3944 3955
3945 3946
3945 3947
3946 3976
3946 3947
3947 3948
3947 3955
3948 3955
3948 3980
3948 3981
3948 3982
3949 3950
3950 3951
3950 3962
3951 3962
3951 3952
3951 3971
3952 3971
3952 3953
3952 3954
3953 3954
3954 3967
3954 4915
3955 3956
3955 3968
3956 3982
3956 3988
3956 3968
3957 3958
3958 3960
3960 3961
3962 3963
3962 3966
3963 3966
3963 3972
3963 3971
3964 3966
3964 3965
3965 3966
3967 4915
3967 3968
3967 3969
3968 3969
3969 3970
3969 3973
3970 3973
3970 3988
3970 3989
3971 3972
3973 3974
3973 3975
3974 3975
3974 4919
3974 3991
3975 4916
3975 4928
3976 3977
3976 3978
3977 3978
3978 3979
3978 3980
3979 3980
3979 3984
3979 3985
3979 3986
3980 3981
3980 3982
3981 3982
3981 3983
3981 3992
3982 3988
3983 3992
3983 3986
3983 3987
3983 3995
3984 3985
3984 3986
3984 4002
3984 4003
3985 3986
3985 4014
3985 4021
3986 3987
3986 3995
3987 3995
3987 4021
3987 4022
3987 4932
3988 3989
3989 3990
3989 3991
3990 3991
3990 3996
3990 4917
3991 4919
3992 3993
3992 3994
3993 3994
3993 3995
3993 3998
3994 3997
3994 3996
3995 3998
3996 4917
3996 3997
3997 3998
3997 3999
3997 4924
3998 3999
3998 4924
3999 4924
4000 4001
4000 4008
4000 4015
4000 4016
4001 4008
4001 4016
4001 4012
4002 4003
4003 4004
4003 4005
4004 4005
4005 4006
4005 4007
4006 4007
4006 4008
4006 4009
4007 4009
4007 4010
4008 4009
4009 4010
4010 4011
4010 4014
4011 4014
4011 4012
4011 4013
4012 4013
4012 4016
4013 4023
4013 4934
4013 4022
4014 4021
4015 4016
4015 4017
4015 4018
4017 4018
4017 4019
4017 4018
4018 4019
4020 4931
4021 4022
4021 4932
4022 4932
4022 4023
4022 4934
4023 4934
4024 4025
4024 4026
4025 4028
4025 4027
4025 4026
4026 4027
4027 4028
4029 4032
4029 7570
4029 7562
4029 7563
4030 4052
4030 4047
4031 7410
4031 4033
4031 4042
4032 4053
4032 4033
4032 7570
4033 4042
4033 4053
4034 7639
4034 4044
4035 4036
4035 4037
4036 4037
4037 4039
4037 4038
4038 4039
4039 7699
4040 7402
4041 4049
4041 4061
4041 4051
4041 4065
4042 4043
4042 4058
4043 4046
4043 4044
4043 4045
4043 4058
4044 4046
4044 4045
4045 4048
4045 4052
4045 4046
4047 4062
4047 4051
4047 4052
4048 4052
4048 4065
4048 4066
4049 4061
4050 4086
4050 4085
4051 4065
4051 4062
4054 4058
4054 4059
4055 4059
4055 4060
4056 4060
4056 4063
4057 4063
4057 4064
4058 4059
4059 4060
4060 4063
4061 4067
4061 4086
4061 4113
4063 4064
4064 4071
4064 4073
4065 4066
4066 7775
4066 4074
4067 4086
4067 4113
4067 4074
4068 4076
4068 7584
4068 7585
4069 4070
4069 4072
4069 7573
4069 7576
4070 4072
4070 4075
4070 4072
4071 4073
4072 4075
4073 4075
4074 7775
4077 4249
4077 4078
4080 4082
4080 4081
4081 4082
4082 4083
4083 4084
4083 4085
4084 4085
4084 4087
4084 4088
4085 4086
4086 4113
4087 4088
4088 4114
4088 4115
4089 4090
4090 4095
4090 4096
4090 4097
4091 4092
4091 7866
4092 4097
4092 4108
4092 4101
4092 7866
4093 4094
4093 4098
4093 7631
4094 4142
4094 4144
4094 4098
4095 4096
4095 4097
4095 7630
4096 4098
4096 4099
4096 4100
4096 4097
4097 4108
4097 4101
4098 4099
4098 4100
4099 4102
4099 4103
4099 4100
4100 4102
4100 4145
4101 4109
4101 4108
4102 4145
4102 4103
4103 4157
4103 4156
4104 4105
4104 4106
4105 4106
4106 4122
4107 4110
4109 4110
4109 4111
4109 4112
4110 4111
4110 4112
4111 4157
4111 4112
4112 4128
4112 4161
4112 4160
4113 4244
4113 7769
4114 4115
4114 7769
4114 7770
4115 4116
4115 7771
4116 7771
4116 4119
4116 4118
4117 4122
4117 4123
4117 7771
4117 7772
4118 4132
4118 4124
4118 4126
4118 4119
4119 4121
4119 4120
4120 4121
4122 4123
4123 4124
4123 4125
4124 4125
4124 4132
4124 4126
4125 4127
4125 4128
4126 4132
4127 4128
4127 4136
4127 4129
4128 4161
4128 4160
4129 4130
4129 4131
4129 4136
4130 4137
4130 4131
4131 4161
4131 4214
4133 4134
4133 4135
4133 7666
4134 4135
4135 4138
4135 4136
4136 4138
4137 4226
4137 4225
4138 4139
4138 4245
4139 4245
4139 4140
4139 4141
4140 4141
4142 4144
4142 4143
4143 4149
4143 4150
4144 4147
4144 4148
4145 4156
4145 4146
4146 4158
4146 4147
4146 4156
4147 4148
4147 4158
4148 4154
4148 4155
4149 4150
4150 4151
4150 4152
4151 4153
4151 7667
4151 4152
4152 4170
4153 4170
4153 4171
4153 4175
4153 7667
4154 4155
4154 7667
4155 4164
4155 4162
4156 4157
4158 4159
4158 4160
4159 4160
4159 4211
4159 4212
4160 4161
4161 4214
4162 4168
4162 4193
4162 4194
4162 4164
4163 4166
4163 4164
4163 4165
4164 4166
4164 4165
4165 4168
4165 4166
4166 4167
4167 4217
4167 4219
4168 4193
4168 4194
4169 4181
4169 4183
4169 4172
4170 4171
4170 4175
4171 4173
4171 4176
4171 4175
4172 4173
4172 4174
4173 4176
4173 4174
4174 4187
4174 4199
4174 4200
4175 4193
4176 4178
4176 4552
4177 4195
4177 4197
4177 4198
4177 4552
4178 4200
4178 4201
4178 4207
4178 4552
4179 4184
4179 4180
4180 4181
4180 4182
4181 4183
4181 4182
4182 4184
4182 4185
4182 4188
4183 4186
4183 4187
4184 4185
4184 4188
4185 4267
4185 4188
4186 4188
4186 4189
4186 4187
4187 4199
4187 4200
4188 4189
4189 4190
4189 4258
4190 4199
4190 4192
4190 4258
4191 4259
4191 4267
4191 4269
4191 4258
4191 4259
4192 4203
4192 4202
4192 4199
4193 4194
4194 4196
4194 4195
4195 4197
4195 4198
4195 4196
4197 4198
4198 4239
4198 4206
4199 4200
4200 4201
4200 4207
4201 4202
4201 4204
4201 4205
4201 4207
4202 4204
4202 4205
4202 4203
4203 4269
4203 4270
4204 4209
4204 4284
4204 4205
4205 4285
4205 4286
4206 4207
4206 4208
4206 4239
4207 4208
4208 7788
4209 4284
4209 7788
4209 7789
4210 7789
4210 4240
4210 4311
4211 4212
4212 4214
4212 4213
4213 4216
4213 4215
4213 4214
4215 4218
4215 4217
4215 4216
4217 4219
4217 4218
4218 4220
4218 4221
4219 4223
4219 4224
4220 4221
4220 4222
4220 4225
4221 4223
4222 4225
4223 4224
4224 4229
4225 4226
4227 4230
4227 4229
4227 4247
4227 4228
4228 4232
4228 4247
4229 4230
4230 4231
4231 4233
4231 4236
4231 4243
4232 4234
4232 4233
4233 4236
4233 4243
4233 4234
4235 4241
4235 4411
4235 4333
4235 4412
4236 4243
4236 4237
4236 4238
4237 4238
4237 4242
4238 4250
4238 4251
4240 4311
4240 7733
4241 4411
4243 4315
4243 4317
4244 7769
4245 4246
4246 4248
4246 4247
4247 4248
4248 4249
4250 4251
4250 7720
4251 7668
4252 4256
4252 4257
4253 4254
4253 4255
4254 4255
4255 4472
4255 4469
4256 4257
4257 4262
4257 4263
4258 4259
4259 4267
4259 4269
4260 4261
4260 7668
4261 7668
4261 4262
4262 4263
4263 4264
4263 4265
4264 4265
4265 4266
4266 4499
4266 4500
4267 4269
4268 4270
4269 4270
4271 4279
4271 4280
4271 4285
4272 4277
4272 4273
4272 4274
4273 4274
4273 4276
4273 4275
4274 4281
4274 7669
4275 4281
4275 4283
4275 4276
4277 4279
4277 4278
4278 4279
4279 4280
4280 4291
4280 4292
4281 4283
4281 7669
4282 4295
4282 7805
4282 7669
4283 4296
4283 4297
4284 4286
4284 4288
4284 4287
4285 4286
4286 4288
4286 4287
4287 4289
4287 4290
4287 4288
4289 4290
4290 4294
4290 4293
4291 4292
4292 4293
4292 4295
4293 4295
4293 4294
4295 7805
4296 4297
4296 7805
4296 7806
4297 4298
4297 4299
4298 4299
4298 4300
4299 4301
4300 4303
4300 4304
4301 4352
4302 4307
4302 4306
4302 4310
4303 4304
4303 4306
4303 4308
4305 4336
4305 4338
4305 4330
4305 4329
4306 4308
4306 4307
4307 4309
4307 4308
4308 4309
4310 4405
4310 4407
4311 7803
4311 7804
4312 4320
4312 4314
4313 4316
4313 4318
4314 4327
4314 4328
4314 4320
4315 4317
4315 4316
4315 4317
4316 4318
4316 4317
4318 4465
4318 4319
4319 4467
4319 4322
4319 4465
4320 4323
4320 4321
4321 4328
4321 4335
4321 4323
4322 4323
4322 4324
4322 4467
4323 4324
4324 4326
4324 4325
4325 4335
4325 4337
4325 4326
4327 4328
4328 4335
4329 4330
4329 4331
4329 4330
4330 4331
4331 4338
4331 4343
4332 4339
4332 4333
4333 4412
4333 4339
4334 4337
4334 4336
4335 4337
4336 4338
4336 4337
4338 4343
4339 4341
4339 4340
4340 4423
4340 4419
4340 4341
4341 4346
4341 4348
4341 4342
4342 4421
4342 4423
4342 4346
4342 4348
4343 4344
4343 4346
4343 4347
4344 4346
4344 4347
4344 4345
4344 4476
4345 4476
4345 4484
4345 4483
4346 4348
4346 4347
4347 4349
4347 4348
4348 4349
4349 4350
4349 4483
4350 4483
4350 4351
4350 4485
4351 4485
4351 4512
4351 4511
4352 4355
4352 4353
4352 4354
4353 4356
4353 4355
4353 4354
4354 4357
4354 4356
4354 4355
4356 4357
4357 4358
4357 4359
4358 4359
4358 4367
4359 4371
4359 4364
4360 4374
4360 4361
4361 4375
4361 4362
4361 4374
4362 4378
4362 4381
4362 4375
4363 4364
4363 4365
4363 4366
4364 4371
4365 4366
4367 4369
4367 4368
4368 4371
4368 7670
4368 4369
4369 4380
4369 4370
4370 4382
4370 4373
4370 4380
4371 7670
4372 4388
4372 4386
4372 7671
4373 4388
4373 4389
4373 4382
4376 4378
4376 4379
4376 4407
4376 4377
4377 4413
4377 7736
4377 4407
4378 4381
4378 4379
4379 4417
4379 4384
4380 4381
4382 4384
4383 4430
4383 4416
4383 7736
4383 7739
4384 4417
4385 4386
4385 4387
4386 4388
4388 4389
4389 4390
4389 4391
4390 4391
4391 4393
4391 4392
4392 4397
4392 4396
4392 4393
4393 4398
4394 4396
4394 4395
4395 4568
4395 4396
4396 4397
4397 4398
4397 4399
4398 4399
4399 4400
4399 4568
4399 4569
4400 4568
4400 4569
4400 4403
4401 4437
4401 4402
4401 4402
4401 4440
4402 4440
4402 4437
4403 4441
4403 4404
4404 4647
4404 4585
4404 4441
4405 4407
4405 4409
4405 4406
4406 4410
4406 4408
4406 4409
4408 4415
4408 4413
4408 4414
4408 4410
4409 4411
4410 7823
4412 4424
4412 4420
4413 7736
4413 4415
4413 4414
4414 4431
4414 4430
4414 4415
4415 4420
4416 4418
4416 4430
4417 7738
4417 7740
4417 7739
4418 4435
4419 4424
4419 4425
4419 4426
4419 4423
4420 4424
4421 4423
4421 4511
4421 4422
4422 4429
4422 4428
4422 4511
4424 4425
4424 4426
4425 4428
4425 4427
4425 4426
4426 4434
4426 4514
4427 4514
4427 4515
4427 4516
4427 4428
4428 4429
4430 4431
4431 4432
4431 4433
4432 4433
4433 4434
4434 4514
4435 4447
4435 4436
4436 4452
4436 4438
4436 4447
4438 4455
4438 4439
4438 4452
4439 4457
4439 4445
4439 4446
4439 4455
4440 4442
4440 4443
4440 4441
4441 4442
4441 4443
4442 4443
4442 7673
4443 4444
4443 4445
4444 4445
4444 4650
4444 7674
4445 4457
4445 4446
4446 4651
4446 4457
4447 4449
4447 4448
4448 4454
4448 4452
4448 4453
4448 4449
4449 4451
4449 4450
4450 4454
4450 4531
4450 4451
4452 4454
4452 4453
4453 4459
4453 4460
4453 4454
4454 4531
4455 4459
4455 4456
4456 4458
4456 4457
4456 4459
4457 4458
4458 4461
4459 4460
4460 4462
4460 4531
4460 4461
4461 4462
4461 4531
4462 4531
4462 4532
4462 4665
4463 4466
4463 4464
4464 4466
4464 4465
4465 4466
4468 4487
4468 4489
4469 4470
4469 4471
4469 4472
4470 4471
4471 4500
4471 4474
4473 4488
4473 4487
4474 4488
4474 7672
4474 4500
4475 4481
4475 4480
4475 4477
4475 4478
4475 4476
4476 4477
4476 4478
4477 4478
4477 4491
4477 4484
4478 4479
4478 4480
4479 4480
4479 4492
4479 4491
4480 4481
4481 4482
4481 4489
4482 4489
4482 4497
4482 4496
4483 4484
4484 4491
4485 4486
4485 4494
4486 4494
4486 4513
4486 4512
4487 4489
4487 4488
4488 7672
4490 4498
4490 4497
4491 4492
4492 4493
4492 4496
4493 4496
4493 4495
4493 4494
4494 4495
4496 4497
4497 4498
4498 4507
4498 4509
4499 4500
4501 4505
4501 4502
4502 4507
4502 4508
4502 4505
4503 4504
4503 7722
4503 7672
4504 7722
4505 4506
4506 4510
4507 4509
4507 4508
4508 4510
4511 4512
4512 4513
4514 4515
4514 4516
4515 4517
4515 4516
4516 4518
4517 4518
4517 4519
4517 4521
4518 4519
4518 4521
4519 4522
4519 4523
4519 4521
4520 4535
4522 4523
4523 4525
4523 4524
4524 4527
4524 4528
4524 4525
4525 4526
4525 4548
4526 4548
4526 4549
4526 4550
4527 4528
4528 4550
4528 4529
4528 4530
4529 4550
4529 4530
4530 4551
4530 4554
4530 4550
4532 4665
4532 4534
4532 4533
4533 4535
4533 4813
4533 4534
4535 4813
4536 4540
4536 4537
4536 4538
4536 4539
4537 7612
4537 4540
4537 4538
4538 4821
4538 4540
4539 7610
4540 4556
4541 4543
4541 4544
4541 4542
4542 4544
4542 4545
4543 4544
4544 4545
4545 4561
4545 4560
4546 4560
4546 4547
4546 4821
4546 4822
4547 4837
4547 4838
4547 4560
4549 4550
4551 4554
4553 4554
4553 4555
4554 4555
4556 7610
4557 4558
4557 4559
4558 4559
4559 4564
4559 4563
4560 4561
4561 4563
4561 4562
4562 4567
4562 4871
4562 4563
4563 4564
4564 4565
4564 4566
4565 4566
4565 4566
4567 4871
4568 4569
4569 4570
4569 4571
4570 4571
4571 4575
4571 4573
4571 4574
4572 4587
4572 4576
4573 4575
4573 4574
4574 4575
4576 4578
4576 4577
4576 4587
4577 4580
4577 4581
4577 4582
4577 4578
4578 4588
4578 4579
4579 4582
4579 4583
4579 4589
4579 4588
4580 4581
4580 4582
4581 4606
4581 4605
4581 4582
4582 4583
4582 4589
4583 4627
4583 4608
4583 4589
4584 4587
4584 4585
4584 4648
4584 4586
4585 4648
4585 4586
4585 4647
4586 4591
4586 4592
4586 4648
4589 4591
4589 4590
4590 4628
4590 4627
4590 4591
4591 4592
4592 4655
4592 4593
4593 4595
4593 4594
4593 4655
4594 4597
4594 4657
4594 4596
4594 4595
4595 4656
4595 4661
4596 4629
4596 4628
4596 4597
4596 4657
4597 4657
4598 4599
4598 4600
4599 4600
4599 4602
4599 4611
4599 4601
4600 4605
4601 7795
4601 4602
4601 4611
4602 4611
4602 4603
4602 4604
4603 4604
4603 4613
4603 4614
4603 4609
4604 4615
4604 4739
4605 4606
4606 4607
4606 4608
4607 4608
4607 4612
4607 4630
4607 4611
4608 4627
4609 4610
4609 4612
4609 4613
4609 4614
4610 4612
4610 4632
4610 4635
4611 4612
4611 4630
4612 4630
4613 4614
4613 4622
4613 4637
4614 4631
4615 4739
4615 4616
4615 4617
4616 4617
4617 4619
4617 4618
4618 4619
4619 4623
4619 4639
4619 4622
4620 4621
4621 4703
4621 4625
4622 4637
4622 4623
4622 4639
4623 4639
4623 4624
4623 4625
4624 4625
4624 4642
4624 4626
4625 4703
4626 4708
4626 4707
4626 4642
4627 4628
4628 4629
4630 7315
4631 4637
4631 4638
4632 4635
4632 4633
4632 4634
4633 4634
4633 4685
4633 4636
4634 4644
4634 4646
4635 4636
4635 4680
4636 4680
4636 4685
4637 4638
4638 4639
4638 4640
4639 4640
4640 4642
4640 4643
4642 4643
4643 4644
4643 4645
4644 4646
4644 4645
4645 4646
4645 4723
4646 4723
4649 4653
4649 4652
4649 4654
4650 7674
4651 4652
4652 4654
4653 4655
4653 4656
4654 4667
4654 4664
4655 4656
4656 4661
4657 4658
4657 4659
4658 4659
4658 4679
4658 4682
4658 7611
4659 4660
4659 4663
4660 4663
4660 4662
4660 4683
4660 4682
4661 4664
4661 4663
4662 4683
4662 4682
4662 4669
4663 4664
4664 4667
4665 7829
4665 7830
4666 4781
4667 4670
4668 4689
4668 4688
4669 4671
4669 4672
4669 4670
4670 4671
4670 4672
4671 4672
4671 4818
4672 4675
4673 4676
4673 4675
4673 4674
4673 4828
4674 4828
4674 4832
4674 4830
4675 4676
4676 4677
4677 4678
4677 4830
4678 4830
4678 4846
4678 4845
4679 4682
4679 7611
4679 4680
4679 4681
4680 4681
4681 4686
4681 4685
4682 7611
4682 4683
4683 4684
4683 4688
4684 4688
4684 4687
4685 4686
4687 4690
4688 4689
4691 4769
4691 4750
4691 4751
4691 4696
4692 4693
4692 4845
4693 4845
4694 4852
4694 4695
4694 4695
4694 4696
4695 4696
4695 4852
4697 4698
4697 4704
4698 4704
4698 4702
4698 4711
4698 4701
4699 4700
4699 4701
4700 4701
4700 4715
4700 4713
4701 4702
4701 4711
4702 4711
4702 4715
4703 4705
4703 4704
4704 4705
4705 4706
4705 4707
4706 4707
4706 4712
4706 4727
4706 4711
4707 4708
4708 4709
4708 7745
4709 7745
4709 4710
4709 4725
4710 4725
4711 4712
4711 4727
4712 4727
4712 4718
4712 4731
4713 4715
4714 4716
4714 4722
4714 4735
4714 4734
4716 4717
4716 4719
4716 4722
4717 4719
4717 4722
4717 4733
4718 4731
4718 4719
4718 4720
4719 4720
4720 4721
4720 4737
4721 4737
4721 4733
4721 4734
4722 4733
4723 4728
4723 4724
4723 4742
4724 4725
4724 4726
4724 4728
4724 4742
4725 4726
4728 4742
4728 4729
4728 4730
4729 4730
4729 7675
4730 4743
4730 4748
4732 4746
4732 7675
4732 7746
4732 7747
4733 4734
4734 4735
4735 4741
4735 4797
4736 7746
4736 4738
4736 4737
4737 4738
4739 7795
4739 7794
4740 4766
4740 4782
4740 4780
4741 4797
4741 7890
4742 7745
4743 4748
4743 4744
4743 4745
4744 4745
4745 4746
4745 4747
4746 4747
4746 7675
4747 4755
4747 4749
4748 4749
4748 4754
4749 4754
4749 4755
4750 4769
4750 4751
4751 4771
4751 4752
4751 4753
4751 4769
4752 4771
4752 4753
4753 4774
4753 4754
4753 4771
4754 4774
4755 4762
4755 4763
4756 4757
4757 4758
4758 4759
4758 4760
4759 4760
4759 4761
4760 4765
4760 4764
4761 4798
4761 4797
4762 4763
4762 7748
4763 4764
4763 4780
4764 4780
4764 4765
4765 4801
4765 4802
4765 4800
4766 4782
4766 4780
4767 4779
4767 4776
4767 4768
4768 4783
4768 4782
4769 4884
4769 4770
4770 4773
4770 4771
4770 4772
4770 4884
4771 4773
4771 4772
4772 4775
4772 4774
4772 4773
4774 4775
4775 4776
4775 4777
4776 4777
4776 4779
4777 4778
4777 4885
4778 4885
4778 4790
4778 4789
4779 4786
4779 4789
4780 4782
4781 7749
4781 7717
4782 4783
4783 4787
4783 4786
4784 4785
4784 4788
4784 4794
4784 4795
4784 4792
4785 4788
4785 4804
4785 4802
4786 4789
4786 4787
4787 4788
4787 4791
4788 4791
4789 4790
4790 4792
4790 4791
4791 4792
4792 4794
4792 4795
4793 4796
4793 4794
4794 4795
4794 4796
4795 4893
4795 4886
4796 4894
4796 4895
4797 4798
4798 4799
4798 4800
4799 4800
4799 4803
4799 7890
4800 4801
4800 4802
4801 4802
4802 4804
4803 7890
4804 4805
4804 4806
4805 4806
4805 4809
4805 4810
4807 4808
4807 4809
4807 4811
4807 4812
4808 4809
4808 4811
4808 4905
4809 4810
4810 4903
4810 4904
4811 4812
4811 4905
4812 4905
4812 4903
4813 4815
4813 7829
4814 4819
4814 4817
4814 4818
4814 7612
4815 7829
4815 4816
4815 4817
4816 4817
4817 4819
4817 4818
4818 4819
4819 4820
4819 4826
4819 4825
4820 4826
4820 4825
4821 4822
4822 4835
4822 4836
4823 4829
4823 4828
4823 4824
4823 4825
4824 4825
4824 7677
4825 4826
4826 4827
4826 4835
4827 4835
4827 4843
4827 4842
4828 4829
4829 4833
4829 4834
4830 4832
4831 7753
4831 7752
4831 7717
4831 7602
4832 4850
4832 4856
4832 4849
4833 4834
4834 4861
4834 4856
4835 4836
4836 4839
4836 4840
4837 4838
4838 4840
4838 4844
4839 4840
4840 4844
4841 4842
4841 7677
4841 4864
4841 4861
4842 7677
4842 4843
4843 7891
4843 7892
4844 4876
4844 4877
4845 4846
4846 4847
4846 4848
4847 4848
4847 4853
4847 4852
4848 4849
4849 4850
4849 4856
4850 4856
4850 4857
4850 4851
4851 4866
4851 4854
4851 4855
4851 4857
4852 4853
4853 4888
4853 4887
4854 4866
4854 4855
4855 4891
4855 4890
4855 4866
4856 4861
4857 4858
4857 4859
4858 4859
4858 4868
4858 4866
4858 4867
4859 4860
4859 4862
4860 4862
4860 4869
4860 4870
4860 4868
4861 4864
4862 4863
4862 4865
4863 4865
4863 4870
4864 4865
4864 4880
4865 4880
4866 4868
4866 4867
4867 4900
4867 4897
4867 4868
4868 4869
4868 4870
4869 4870
4869 4898
4869 4901
4871 4872
4871 4873
4872 4875
4872 4874
4872 4873
4873 4875
4874 4879
4874 4875
4876 4877
4877 4878
4877 4879
4878 4879
4880 4881
4880 7891
4881 7891
4881 4882
4881 4883
4882 4883
4882 4914
4885 7676
4886 4887
4886 7676
4886 4893
4887 7676
4887 4888
4888 4889
4888 4890
4889 4890
4889 4893
4890 4891
4891 4892
4891 4897
4892 4897
4894 4895
4896 4910
4896 4909
4897 4900
4898 4901
4898 4899
4898 4902
4899 4902
4899 4913
4899 4900
4900 4913
4903 4904
4903 4905
4904 4908
4904 4909
4906 4907
4906 4908
4907 4908
4907 4911
4908 4909
4909 4910
4911 4912
4913 4914
4915 7665
4916 4928
4916 4920
4916 4923
4916 4919
4917 4918
4917 4921
4918 4921
4918 4924
4918 7678
4919 4920
4919 4923
4920 4923
4920 4922
4920 4929
4920 4921
4921 4922
4921 4929
4922 4929
4922 4926
4922 4927
4923 4930
4923 4929
4924 7678
4925 4936
4925 4927
4926 4927
4926 7678
4927 4936
4928 4930
4929 4930
4932 4933
4933 4935
4933 4934
4933 4936
4934 4935
4934 4936
4935 4936
4937 5908
4938 4939
4939 4940
4939 7588
4940 7588
4941 4942
4941 6614
4941 4951
4942 6614
4943 4945
4943 4944
4944 4947
4944 4946
4944 4945
4946 6667
4946 6670
4946 4947
4947 4979
4947 4980
4948 4989
4948 4980
4948 4988
4948 4949
4949 4994
4950 4965
4950 4951
4950 4952
4950 4953
4951 4965
4952 4953
4953 4954
4953 4955
4954 4955
4954 4957
4954 4958
4955 4970
4955 4958
4956 4959
4957 4958
4957 4960
4957 4971
4957 4959
4958 4970
4959 4960
4959 4971
4960 4971
4960 4961
4960 4982
4961 4982
4962 4963
4962 4964
4962 4966
4962 4968
4962 4965
4963 4967
4963 4979
4963 4964
4964 7867
4965 4966
4965 4968
4966 4968
4967 4979
4967 4969
4967 4968
4968 4969
4969 4973
4969 4974
4970 4972
4970 4973
4971 4975
4971 4977
4971 4972
4972 4973
4972 4975
4972 4977
4973 4974
4974 4976
4974 4988
4974 4975
4975 4977
4975 4976
4975 4988
4976 4988
4976 4978
4976 4977
4976 4982
4977 4978
4977 4982
4978 4982
4978 4984
4978 4985
4979 4980
4980 4989
4980 4988
4981 4992
4981 4993
4983 4987
4983 4986
4983 7679
4984 4985
4985 4986
4985 4991
4986 4991
4986 4987
4988 4989
4989 4990
4990 4993
4990 6720
4991 4992
4992 4993
4993 6720
4994 6702
4994 6710
4994 6709
4995 4996
4995 6721
4996 6721
4997 366279
4997 5734
4997 357310
4997 366284
4997 366286
4997 366279
4998 357178
4998 5000
4998 5037
4999 5003
4999 5002
4999 5000
5000 5037
5000 5002
5001 5005
5001 5004
5002 5004
5002 5039
5003 7721
5004 5039
5004 5005
5005 5006
5006 5007
5006 5008
5007 5008
5008 5009
5008 5010
5009 5010
5010 5011
5010 5012
5011 5012
5011 5013
5011 5014
5012 5016
5012 5017
5013 5014
5014 5015
5014 5016
5015 5016
5016 5017
5017 5018
5017 5019
5018 5019
5019 5021
5019 5022
5020 5027
5020 5025
5021 5022
5021 5023
5021 5029
5022 5030
5022 5029
5023 5029
5023 5043
5023 5044
5024 5025
5024 5026
5024 5026
5025 5026
5025 5027
5027 5028
5027 5033
5028 5033
5028 5031
5028 5030
5029 5030
5030 5031
5031 5032
5031 5034
5032 5034
5032 5035
5032 5036
5033 5034
5033 5075
5034 5075
5035 5036
5036 5057
5036 5084
5036 5059
5037 357180
5038 5042
5038 5045
5039 5045
5039 5046
5040 5041
5040 5042
5041 5042
5042 5045
5043 5044
5045 5046
5046 5052
5046 5053
5047 5055
5047 5049
5048 5049
5048 5056
5049 5056
5049 5055
5050 5051
5050 5052
5051 5052
5051 5063
5051 5064
5052 5053
5053 5054
5053 5055
5054 5055
5054 5064
5054 5065
5056 5058
5056 5057
5057 5084
5057 5059
5057 5058
5059 5094
5059 5096
5059 5084
5060 5061
5060 5092
5061 5092
5061 5066
5061 5065
5062 5067
5062 5066
5063 5064
5063 5069
5063 5068
5064 5065
5065 5066
5066 5067
5067 5127
5067 5130
5068 5069
5070 357208
5070 5242
5070 5128
5071 5103
5071 5105
5071 5106
5072 5073
5072 5075
5072 5098
5074 5110
5074 5100
5075 5098
5076 5077
5076 5078
5076 5079
5078 5079
5079 5080
5080 5083
5080 5085
5081 5082
5081 5083
5081 5112
5081 5113
5082 5083
5082 5116
5082 5115
5083 5085
5085 5086
5085 5087
5086 5087
5087 5088
5088 5089
5088 5090
5089 5090
5090 5091
5091 5157
5091 5158
5092 5093
5092 5094
5093 5094
5094 5096
5095 5096
5095 5097
5096 5097
5097 5100
5097 5099
5099 5102
5099 5103
5099 5100
5100 5110
5101 5109
5101 5120
5102 5103
5103 5105
5103 5106
5104 5105
5105 5106
5106 5107
5106 5108
5107 5108
5108 5120
5108 5121
5109 5120
5109 5129
5109 5138
5110 5111
5110 5113
5111 5113
5111 5114
5111 5115
5112 5113
5114 5115
5115 5116
5116 5152
5116 5153
5117 5118
5117 5119
5118 5119
5118 7590
5119 5154
5119 5155
5120 5121
5121 5122
5121 5123
5122 5123
5123 5164
5123 5163
5124 5138
5124 5139
5124 5126
5124 5125
5125 5166
5125 5167
5125 5126
5126 5186
5126 5187
5126 5188
5127 5130
5127 5128
5127 5140
5128 5140
5128 5242
5129 5138
5129 5130
5129 5141
5130 5141
5131 5132
5131 5133
5131 5134
5132 5133
5132 5134
5133 5134
5134 5135
5134 5136
5135 5136
5136 5137
5136 5148
5137 5148
5137 5243
5137 5242
5138 5139
5139 5141
5139 5142
5140 5143
5140 5144
5141 5142
5142 5146
5142 5187
5143 5144
5144 5145
5144 5191
5145 5191
5145 5202
5145 5203
5146 5187
5146 5193
5146 5194
5147 5149
5147 5264
5148 5150
5148 5149
5149 5264
5149 5150
5150 5248
5150 5249
5151 5205
5151 7826
5151 5211
5151 5233
5152 5153
5153 5155
5153 5156
5154 5155
5154 5160
5155 5156
5156 7809
5156 7810
5157 5158
5157 5178
5157 5179
5158 5181
5159 7809
5159 5161
5159 5162
5160 5168
5160 5161
5161 5162
5161 5168
5163 5165
5163 5173
5163 5164
5164 5167
5164 5171
5165 5173
5165 5171
5165 5176
5166 5167
5166 5188
5167 5171
5168 5169
5168 5170
5169 5170
5169 5172
5169 5183
5170 5183
5170 5182
5171 5176
5172 5183
5172 5173
5172 5174
5173 5174
5174 5175
5175 5176
5175 5177
5176 5177
5177 5215
5177 5219
5178 5179
5179 5180
5182 5184
5182 5183
5184 5185
5186 5187
5186 5188
5187 5188
5189 5190
5189 5192
5190 5192
5191 5192
5191 5193
5192 5193
5193 5194
5194 5195
5194 5196
5195 5196
5196 5198
5196 5197
5197 5199
5197 5198
5199 5200
5199 5214
5200 5201
5200 5221
5200 5214
5201 5221
5202 5203
5202 5205
5202 5204
5203 5204
5203 5209
5204 5209
5204 5205
5205 7826
5206 5212
5206 5227
5207 5208
5207 5225
5208 5227
5208 5228
5208 5225
5209 5210
5209 5212
5210 5212
5210 5213
5210 5238
5211 5233
5211 5264
5211 5265
5211 5266
5212 5227
5213 5238
5214 5216
5214 5215
5215 5219
5215 5216
5216 5217
5216 5218
5217 5218
5218 5221
5218 5222
5220 5224
5221 5222
5222 5223
5222 5224
5223 5224
5223 5225
5223 5226
5225 5226
5226 5229
5227 5228
5228 5230
5228 5229
5229 5230
5230 5237
5230 5231
5231 5232
5231 5237
5233 5234
5233 5239
5234 5239
5234 5272
5235 5236
5235 5237
5236 5237
5236 5239
5236 5238
5238 5239
5240 5241
5240 5243
5240 357291
5241 5243
5241 7682
5242 5243
5244 5250
5244 5248
5245 5246
5245 357303
5246 5247
5246 5257
5247 5257
5248 5249
5248 5250
5249 5253
5249 5252
5250 5258
5250 5259
5250 5256
5251 5252
5251 5262
5252 5262
5252 5253
5253 5254
5253 5255
5254 5255
5254 5256
5256 5258
5256 5259
5257 5258
5257 5260
5258 5259
5258 5260
5259 5260
5259 5261
5260 5261
5261 7811
5262 5263
5262 5265
5263 5267
5263 5266
5263 5265
5264 5265
5264 5266
5265 5266
5266 5267
5267 5268
5267 5269
5268 5269
5268 5270
5268 5271
5269 5280
5270 5271
5272 5273
5272 5274
5273 5274
5274 5275
5274 5276
5275 5276
5275 5277
5275 5278
5277 5278
5278 5279
5281 5328
5281 5327
5281 5282
5281 5283
5282 5283
5282 359319
5283 5285
5283 5284
5284 5333
5284 5285
5286 5287
5286 5334
5286 359339
5287 5334
5287 359324
5288 5289
5288 7599
5288 5310
5288 5290
5289 7599
5289 5310
5290 359352
5291 5292
5291 359354
5291 359366
5292 5326
5292 5324
5293 5294
5293 5329
5293 5295
5293 5305
5293 5300
5294 5329
5294 5295
5294 5331
5294 5332
5294 5330
5295 5301
5295 5302
5295 5329
5296 5298
5296 5297
5297 5311
5297 7599
5297 5298
5298 5299
5298 5306
5299 5306
5299 5300
5300 5305
5301 5303
5301 5304
5301 5302
5302 5304
5302 5336
5303 5305
5303 5304
5304 5336
5306 5308
5306 5309
5307 5812
5307 5312
5308 5309
5309 5313
5309 5314
5310 360099
5310 361326
5310 7599
5311 5314
5311 5315
5311 5316
5311 7599
5312 5816
5312 5820
5313 5314
5314 5315
5314 5316
5315 5316
5315 5316
5315 5317
5316 5317
5317 5319
5317 5368
5318 5820
5319 5320
5319 5321
5319 5368
5320 5321
5320 5322
5320 5323
5321 5323
5321 5373
5322 5323
5323 5373
5324 5327
5324 5325
5324 5326
5325 5330
5325 5329
5325 5327
5327 5328
5329 5330
5330 5331
5330 5332
5331 5332
5333 5334
5333 5335
5334 5335
5335 5345
5336 5337
5336 5341
5337 5338
5337 5341
5338 5361
5339 5819
5339 5817
5339 5818
5340 5342
5340 5343
5341 5342
5342 5343
5343 5345
5343 5346
5343 5353
5344 5347
5344 5401
5344 359342
5345 5346
5345 5353
5346 5354
5346 5356
5346 5355
5346 5353
5347 5401
5348 5350
5348 5349
5349 5480
5349 5350
5351 5860
5351 5867
5351 5868
5351 5870
5352 5859
5353 5484
5354 5356
5354 5355
5354 5361
5355 5375
5355 5376
5355 5356
5356 5360
5356 5358
5357 5496
5357 5358
5358 5360
5359 5862
5359 5863
5359 5864
5360 5388
5362 5555
5362 5550
5363 5381
5363 5766
5364 5371
5364 5377
5365 5864
5365 5874
5365 5866
5366 5380
5366 5369
5366 5368
5367 360069
5367 5861
5367 357324
5367 5855
5367 357323
5367 5863
5367 360069
5369 5370
5369 5371
5369 5380
5370 5371
5371 5377
5372 5644
5372 5639
5372 5643
5373 366286
5374 5642
5374 5649
5375 5376
5376 5385
5376 5382
5377 5378
5377 5379
5378 5379
5379 5383
5381 5766
5381 5765
5381 5767
5382 5383
5382 5384
5382 5385
5383 5384
5384 5389
5384 5386
5386 5391
5386 5389
5387 5389
5388 5534
5388 5535
5390 5392
5390 5391
5390 5394
5391 5394
5392 5534
5393 5394
5393 5555
5394 5555
5395 359502
5395 5397
5395 5396
5396 5404
5396 5405
5396 5397
5397 5398
5397 5400
5398 5400
5399 5406
5399 5479
5400 5415
5401 5403
5401 5404
5402 5407
5402 5410
5402 5408
5403 5405
5403 5407
5403 5404
5404 5405
5405 5407
5406 5479
5407 5410
5407 5408
5408 5412
5408 5411
5408 5410
5409 5486
5409 5490
5409 5411
5409 5413
5411 5413
5411 5412
5412 5421
5412 5413
5413 5421
5414 5415
5414 5416
5414 359503
5414 365579
5415 5416
5416 5417
5416 5418
5417 5418
5418 5419
5418 5424
5419 5424
5420 5428
5420 5427
5421 5422
5422 5426
5422 5427
5423 7618
5424 5451
5424 5510
5425 5428
5425 5429
5425 5510
5426 5427
5426 5429
5426 5430
5427 5428
5428 5429
5429 5430
5430 5431
5430 5512
5431 5512
5432 5455
5432 7864
5432 7865
5433 357305
5433 359514
5433 7864
5433 5434
5433 5435
5433 357306
5433 357305
5434 5435
5434 357306
5434 357305
5434 5438
5435 357306
5435 357305
5435 5465
5435 357309
5435 357306
5436 5439
5436 357307
5436 359527
5436 5465
5436 357309
5437 5456
5437 7814
5437 7787
5438 5457
5438 5456
5439 357307
5439 359527
5439 5465
5439 357309
5439 7819
5439 366444
5439 357307
5440 5442
5440 5441
5440 5443
5440 357308
5440 7819
5440 366444
5441 5444
5441 5463
5441 5442
5443 357308
5443 7819
5443 366444
5443 357308
5444 5463
5444 6794
5444 6795
5445 5466
5446 5447
5446 5448
5447 5448
5448 5454
5449 5455
5449 5458
5449 5454
5449 6949
5450 5459
5450 5453
5451 5453
5451 5510
5454 6949
5455 5458
5456 7814
5456 5457
5458 5459
5458 5461
5458 5460
5459 5461
5459 5460
5460 5469
5460 5461
5462 7595
5462 5685
5463 6795
5463 5464
5464 6951
5464 6795
5465 357309
5465 357306
5465 357307
5465 359527
5465 357309
5466 5608
5467 5468
5467 5591
5467 5592
5468 5474
5468 5476
5469 5471
5469 5470
5470 5472
5470 5473
5470 5471
5471 5477
5471 5472
5472 5473
5472 5477
5473 5475
5474 5476
5474 5475
5474 5608
5475 5608
5476 5611
5476 5609
5477 5478
5477 6796
5478 6796
5479 5480
5479 5481
5480 5481
5481 5482
5482 5484
5482 5485
5484 5485
5485 5488
5486 5507
5486 5487
5486 5490
5487 5509
5487 5508
5487 5507
5488 5489
5488 5491
5489 5492
5489 5493
5489 5491
5490 5491
5490 5492
5491 5492
5492 5493
5493 5497
5493 5498
5494 5495
5494 5503
5495 5503
5496 5504
5496 5506
5496 5526
5497 5498
5498 5499
5498 5500
5499 5501
5499 5519
5499 5500
5500 5501
5500 5502
5501 5519
5501 5502
5502 5503
5502 5504
5503 5504
5504 5506
5504 5526
5506 5541
5506 5542
5506 5526
5508 5514
5508 5509
5509 5519
5509 5520
5512 5513
5512 5515
5513 5514
5513 5517
5513 5515
5514 5517
5515 5516
5515 5590
5516 5590
5517 5518
5518 5600
5518 5593
5519 5520
5520 5521
5520 5522
5520 5523
5521 5522
5521 5523
5522 5523
5523 5524
5524 5528
5524 5525
5525 5595
5525 5528
5526 5528
5527 5558
5527 5529
5529 5594
5530 5531
5530 5533
5531 5533
5531 5562
5531 5561
5532 5602
5532 5604
5533 5603
5533 5602
5534 5535
5535 5536
5535 5537
5536 5537
5537 5538
5537 5539
5538 5539
5539 5540
5539 5541
5540 5541
5541 5542
5542 5543
5543 5544
5544 5545
5544 5546
5544 5547
5545 5546
5545 5547
5545 5557
5546 5548
5546 5547
5547 5559
5548 5549
5549 5554
5550 5551
5550 5555
5551 5552
5551 5553
5552 5553
5553 5761
5553 5764
5553 5762
5553 5763
5554 5556
5556 5764
5557 5558
5559 5561
5559 5560
5560 5566
5560 5563
5560 5561
5561 5562
5562 5571
5562 5573
5563 5564
5563 5565
5563 5566
5564 5565
5565 5567
5565 5568
5566 5573
5566 5572
5567 5568
5567 5572
5567 5574
5568 5569
5568 5570
5569 5570
5569 5576
5569 5577
5570 5582
5570 5583
5571 5573
5572 5574
5572 5573
5574 5575
5574 5652
5575 5652
5576 5577
5577 5579
5578 7598
5579 5580
5579 5582
5580 5582
5581 7797
5582 5583
5583 5585
5584 5586
5584 5682
5586 5587
5586 7595
5586 5682
5587 7595
5587 7797
5588 5700
5589 5708
5590 5591
5591 5592
5593 5595
5593 5596
5593 5600
5594 5597
5595 5596
5596 5621
5596 5597
5596 5598
5597 5621
5597 5598
5598 5601
5598 5599
5598 5621
5599 5604
5599 5606
5599 5654
5599 5601
5602 5604
5602 5603
5603 5650
5603 5651
5604 5606
5604 5654
5605 7718
5606 5607
5606 5657
5606 5654
5607 5657
5609 5610
5609 5611
5610 5612
5612 5613
5612 5614
5613 5614
5613 5617
5614 5615
5615 5616
5616 5624
5616 5625
5617 5618
5619 5620
5620 5624
5621 5622
5622 5623
5623 5629
5624 5625
5625 5626
5626 5627
5626 5628
5627 5628
5628 5631
5629 5633
5630 5634
5630 5632
5631 5632
5633 5634
5633 5636
5633 5635
5634 5636
5634 5635
5635 5637
5635 5636
5636 5641
5637 5638
5638 5639
5639 5643
5641 5642
5644 5645
5644 5648
5645 5646
5645 5647
5645 5648
5646 5647
5647 5710
5647 5711
5650 5651
5653 5655
5653 5664
5654 5655
5655 5664
5656 5665
5657 5658
5657 5659
5658 5660
5658 5661
5658 5659
5659 5661
5659 5663
5660 5668
5660 5669
5660 5661
5661 5663
5662 5701
5662 5663
5664 5665
5664 5666
5665 5666
5666 5667
5666 5668
5667 5668
5668 5669
5669 5673
5669 5671
5669 5672
5670 5704
5670 5705
5670 5681
5671 5675
5671 5674
5671 5673
5671 5672
5672 5675
5672 5676
5672 5673
5673 5682
5673 5683
5674 5690
5674 5675
5675 5676
5676 5677
5676 5678
5677 5678
5677 5680
5677 5679
5678 5679
5678 5704
5679 5704
5679 5680
5682 5683
5683 5688
5684 5688
5684 5689
5685 5686
5685 5687
5685 7595
5686 5687
5686 6095
5686 6096
5687 5689
5687 6098
5688 5689
5689 6098
5690 5716
5690 5691
5691 5693
5691 5695
5691 5694
5691 5716
5692 5693
5693 5695
5693 5694
5694 5696
5694 5697
5694 5695
5695 5717
5695 5730
5696 5698
5696 5718
5696 5697
5697 5698
5697 5699
5698 5718
5698 5699
5699 6109
5699 6110
5700 5707
5701 5702
5702 5705
5702 5723
5703 5707
5703 5710
5704 5705
5705 5723
5706 5715
5706 6145
5706 5721
5706 6146
5707 5710
5708 5709
5708 5714
5709 5714
5710 5711
5711 5713
5711 5712
5712 5714
5712 5713
5713 6797
5715 6145
5717 5730
5718 5719
5718 5720
5719 5720
5720 5729
5720 5722
5721 6146
5721 6141
5721 6142
5722 5732
5722 6150
5722 6151
5722 5729
5723 5724
5723 5725
5724 5728
5724 5726
5724 5725
5725 5727
5725 5728
5726 5730
5726 5731
5726 5728
5727 5728
5730 5731
5731 5733
5731 5732
5732 6150
5732 6151
5732 5733
5734 357310
5734 5735
5734 357311
5734 366279
5734 357310
5734 366284
5735 357311
5735 5736
5735 357312
5735 357310
5735 357311
5736 357312
5736 5738
5736 5740
5736 357313
5736 357311
5736 357312
5737 6670
5737 6616
5737 6668
5738 5739
5738 5742
5738 357312
5738 5740
5738 357313
5739 5742
5740 357313
5740 5741
5740 357312
5740 357313
5741 5745
5741 5747
5741 357313
5742 5743
5742 5744
5743 5744
5744 5761
5745 5747
5746 5747
5746 5748
5747 5748
5748 5749
5748 5778
5749 5750
5749 5780
5749 5778
5750 5751
5750 5752
5750 5780
5751 5752
5752 5754
5752 5753
5753 5758
5753 5756
5753 5754
5755 5787
5755 6112
5755 5779
5755 5780
5755 5781
5756 5757
5756 357314
5756 5758
5757 5785
5757 357314
5757 5759
5757 357315
5757 357314
5759 5788
5759 357315
5759 5784
5759 357317
5759 5785
5759 357314
5759 357315
5760 357316
5760 5789
5760 357318
5760 5784
5760 357317
5760 357316
5760 359707
5761 5764
5761 5762
5761 5763
5762 5765
5762 5764
5762 5763
5763 5768
5763 5764
5765 5767
5766 5772
5766 7796
5767 7800
5768 7591
5769 5778
5769 5779
5771 7801
5772 7796
5772 7801
5773 5775
5773 7796
5774 5777
5774 5811
5774 7799
5775 5834
5776 5777
5776 7798
5777 5811
5778 5779
5779 5780
5779 5781
5780 5781
5781 5782
5782 5783
5782 5793
5783 5793
5784 357317
5784 357316
5784 359707
5784 5788
5784 357315
5784 357317
5785 357314
5785 357315
5785 6112
5785 6113
5786 5793
5786 5787
5787 6112
5787 5793
5788 357315
5788 357317
5789 357318
5789 5790
5789 357319
5789 357316
5789 357318
5790 357319
5790 5851
5790 357320
5790 360070
5790 357318
5790 357319
5791 5792
5791 5807
5792 5851
5792 357320
5792 5852
5792 357321
5794 5799
5794 5801
5795 5798
5796 5856
5796 5803
5797 5798
5797 5799
5797 5800
5798 5799
5798 5800
5799 5801
5799 5800
5800 5801
5800 5802
5801 5802
5802 5805
5802 5817
5803 5804
5803 5805
5803 5856
5804 5805
5804 5857
5804 5858
5805 5817
5806 5808
5807 7591
5808 5812
5808 5810
5809 5836
5809 7700
5810 5815
5810 5816
5810 5812
5811 5836
5811 5837
5813 5814
5813 5815
5814 5815
5815 5816
5816 5820
5817 5818
5819 5823
5819 5822
5821 7614
5821 5872
5821 7647
5821 7881
5822 5825
5822 5824
5822 7645
5822 5823
5823 5870
5823 5871
5824 5826
5824 5825
5824 7645
5825 7645
5826 5838
5826 5827
5827 5841
5827 5842
5827 5838
5828 6095
5828 6096
5829 6097
5829 6099
5830 6103
5830 6097
5831 5832
5831 5847
5831 5846
5832 5833
5832 6103
5832 5847
5833 5835
5833 6106
5833 6103
5835 6104
5835 6105
5835 6106
5836 5837
5837 5838
5837 5840
5838 5840
5839 5840
5839 5846
5840 5846
5841 5879
5841 5842
5842 5843
5842 5844
5843 5917
5843 5918
5843 5844
5844 7896
5844 5845
5845 5848
5845 5849
5845 7896
5847 6105
5847 6116
5848 5850
5848 5849
5849 5969
5850 5969
5850 5970
5851 357320
5851 5852
5851 357321
5851 357319
5851 357320
5851 360070
5852 357321
5852 5853
5852 5854
5852 357322
5852 361244
5852 357320
5852 357321
5853 357322
5853 5857
5853 6822
5853 357326
5853 357321
5853 5854
5853 357322
5853 361244
5854 5856
5854 357321
5854 357322
5854 361244
5855 357323
5855 5863
5855 360069
5855 363437
5855 357323
5857 5858
5857 357322
5857 6822
5857 357326
5859 5862
5859 5867
5861 5866
5861 357324
5861 5865
5861 357325
5861 360077
5861 360069
5861 357324
5862 5867
5863 5864
5863 357323
5863 360069
5865 5875
5865 357325
5865 360093
5865 5866
5865 357324
5865 357325
5865 360077
5866 357324
5866 357325
5866 360077
5866 5874
5867 5868
5867 5870
5868 5870
5868 5869
5868 5872
5869 5872
5869 5876
5869 5873
5870 5871
5872 7614
5873 5876
5875 357325
5875 360093
5876 5877
5876 5882
5877 5882
5877 5878
5877 5883
5878 5883
5879 5885
5879 5884
5880 5881
5880 5922
5880 5916
5881 5916
5881 5915
5884 5885
5884 5886
5884 5885
5885 5886
5886 5922
5886 5923
5887 360100
5887 5889
5887 5888
5888 5889
5889 5890
5890 5891
5890 5892
5891 5892
5891 5893
5891 5894
5893 5894
5893 5895
5893 5896
5894 5897
5894 5898
5895 5896
5896 5902
5896 5899
5897 5898
5898 5899
5898 5900
5899 5900
5899 5902
5901 5904
5901 5905
5903 5907
5904 5905
5904 5906
5904 7684
5905 7684
5906 5908
5906 5907
5906 7684
5907 5908
5909 5929
5909 5928
5910 360174
5910 6001
5910 5911
5911 360181
5911 6001
5912 5915
5912 5914
5912 5913
5912 5917
5913 5917
5913 5920
5913 5919
5914 5915
5915 5916
5916 5922
5917 5918
5918 5921
5919 5920
5921 5927
5921 5928
5922 5923
5923 5934
5923 5933
5924 5925
5924 5927
5925 5927
5926 5935
5926 5934
5927 5928
5929 5930
5930 5931
5930 5932
5931 5932
5931 5952
5931 5953
5932 5973
5932 7701
5933 5937
5933 5936
5933 5934
5934 5935
5936 5945
5936 5946
5936 5937
5938 5940
5938 5939
5938 5943
5939 5943
5939 5949
5939 5950
5940 5941
5941 6010
5942 5944
5942 5943
5942 5945
5943 5944
5944 5951
5944 5958
5944 5950
5945 5946
5946 5947
5947 6012
5947 6013
5948 5958
5949 5950
5949 6006
5949 6007
5950 5951
5950 5958
5951 5958
5951 6007
5951 6008
5952 5953
5954 5957
5955 5978
5955 5956
5956 5979
5956 5980
5956 5978
5957 5963
5957 7854
5957 7855
5959 5960
5959 7839
5960 7839
5960 5962
5960 5963
5961 5964
5961 5965
5962 5963
5962 5965
5962 5966
5963 7854
5963 7855
5964 5965
5965 5966
5966 7852
5966 7853
5967 5968
5967 7850
5967 5984
5967 5985
5968 7850
5968 7840
5968 7841
5969 5970
5970 6238
5970 6239
5971 5992
5971 5982
5971 7701
5971 7702
5972 5974
5972 5973
5973 7701
5973 5974
5975 5977
5975 5976
5976 5993
5976 5992
5976 5977
5979 5980
5979 7855
5979 7856
5980 5981
5980 5983
5981 5997
5981 5987
5981 5983
5982 5983
5982 7857
5982 5992
5983 7857
5984 5985
5985 7842
5985 7843
5986 5990
5986 7842
5986 5988
5986 5989
5987 5991
5987 7846
5987 5997
5988 5989
5988 7844
5988 7845
5990 7842
5990 7846
5990 7847
5991 7846
5992 5993
5993 5994
5993 5995
5994 5995
5996 5998
5996 5999
5996 7857
5996 7858
5998 6248
5998 5999
5999 6039
5999 6289
6000 6001
6000 6002
6001 6002
6002 6004
6003 6004
6003 6005
6004 6005
6005 360233
6006 6011
6006 6007
6007 6008
6009 6016
6009 6017
6010 360266
6011 6059
6011 6060
6012 6014
6012 6013
6013 6014
6013 6015
6014 6015
6015 6017
6015 6018
6016 6019
6016 6020
6016 6017
6017 6018
6018 6022
6018 6027
6019 6020
6020 6021
6020 6024
6021 6024
6022 6024
6022 6025
6022 6027
6023 6029
6023 6030
6024 6025
6025 6031
6025 6029
6026 6067
6026 6072
6026 6036
6026 7685
6027 6028
6027 6039
6028 6033
6028 6031
6028 6032
6028 6039
6029 6030
6029 6031
6030 6035
6031 6033
6031 6032
6032 6038
6032 6033
6033 6034
6033 6041
6034 6041
6034 6040
6035 6036
6035 6037
6036 7685
6036 6037
6037 6072
6037 7686
6038 6044
6039 6289
6041 6042
6041 6049
6042 6049
6042 6043
6044 6045
6044 6046
6045 6054
6045 6048
6045 6046
6046 6055
6046 6084
6047 6051
6047 6054
6048 6055
6048 6056
6048 6054
6049 6052
6049 6050
6050 6051
6050 6052
6051 6054
6052 6290
6052 6053
6053 6058
6053 6057
6053 6290
6055 6084
6055 6056
6056 6057
6056 6295
6057 6295
6057 6058
6058 6292
6058 6296
6059 360268
6059 6060
6060 6061
6060 6062
6061 6062
6062 6066
6062 6065
6063 6065
6063 6064
6064 360281
6064 6065
6065 6066
6067 6072
6068 6069
6068 6075
6069 6075
6069 6070
6069 6071
6069 6079
6070 6071
6070 6079
6071 6079
6071 6620
6071 6621
6072 7686
6073 6080
6073 6081
6073 6086
6073 7686
6074 6077
6074 6078
6074 6080
6075 6076
6076 6079
6076 6082
6077 6078
6077 6080
6078 6082
6078 6083
6078 6080
6079 6082
6080 6081
6080 6086
6081 6083
6081 6087
6081 6086
6082 6083
6083 6087
6084 6088
6084 6085
6085 6086
6085 6087
6085 6092
6085 6088
6086 6087
6086 6092
6087 6092
6088 6089
6088 6312
6089 6312
6089 6090
6089 6313
6089 6091
6089 7687
6090 6313
6090 6091
6090 7687
6090 6092
6090 6093
6091 6094
6091 6309
6091 6093
6091 6313
6091 7687
6092 6093
6093 6094
6093 6309
6094 6309
6094 6619
6094 7780
6095 6096
6095 6096
6097 6099
6097 6103
6098 6099
6098 6100
6099 6100
6100 6101
6100 6102
6101 6102
6102 6107
6102 6114
6104 6115
6104 6105
6105 6116
6106 6126
6107 6114
6108 6109
6109 6110
6110 6139
6110 6111
6111 6147
6111 6139
6112 6113
6114 6132
6115 6126
6115 6118
6116 6117
6117 6119
6117 6120
6118 6120
6118 6124
6118 6126
6119 6120
6120 6124
6121 6122
6121 6123
6122 6125
6122 6240
6122 6123
6123 6238
6123 6125
6124 6128
6124 6133
6125 6240
6125 6238
6127 6128
6127 6129
6128 6129
6128 6133
6129 6130
6130 6131
6130 6174
6131 6174
6132 6164
6132 6165
6133 6135
6133 6134
6134 6136
6134 6135
6136 6137
6136 6138
6137 6138
6138 6261
6138 6262
6139 6140
6139 6141
6140 6141
6140 6143
6140 6142
6141 6142
6142 6143
6143 6144
6143 6146
6144 6146
6145 6153
6145 6154
6147 6165
6147 6166
6148 6172
6148 6173
6149 6178
6149 6177
6150 6152
6150 6156
6150 6151
6151 6152
6151 6153
6152 6153
6152 6156
6153 6154
6154 6157
6154 6158
6155 6156
6157 6158
6158 6161
6158 6159
6159 6160
6159 6162
6159 6161
6160 6205
6160 6198
6160 6162
6162 6163
6162 6205
6163 6205
6164 6166
6164 6167
6164 6165
6165 6166
6166 6167
6167 6168
6167 6169
6168 6170
6168 6171
6168 6169
6169 6171
6169 6172
6170 6174
6170 6175
6170 6171
6171 6172
6172 6173
6173 6177
6173 6179
6174 6175
6175 6181
6175 6176
6176 6183
6176 6182
6176 6181
6177 6179
6177 6178
6179 6206
6180 6204
6180 6199
6182 6185
6182 6184
6182 6183
6183 6188
6183 6185
6184 6186
6184 6187
6184 6185
6185 6188
6186 6187
6187 6195
6187 6193
6188 6190
6188 6189
6189 6191
6189 6192
6189 6190
6190 6200
6190 6191
6191 6192
6191 6200
6192 6223
6192 6195
6193 6196
6193 6194
6193 6195
6194 6225
6194 6399
6194 6196
6195 6223
6197 6409
6197 6408
6198 6208
6198 6209
6198 6205
6199 6202
6199 6203
6199 6204
6200 6201
6200 6202
6201 6202
6201 6203
6201 6222
6202 6203
6203 6222
6206 6207
6206 6208
6207 6211
6207 6210
6207 6208
6208 6209
6209 6213
6209 6212
6210 6212
6210 6214
6210 6211
6212 6214
6212 6213
6213 6215
6213 6217
6214 6800
6214 6218
6215 6217
6215 6216
6215 6798
6216 6798
6216 6799
6216 6217
6217 6799
6218 6801
6218 6219
6218 6800
6219 6234
6219 6233
6219 6801
6220 6223
6220 6224
6220 6222
6220 6221
6221 6224
6221 7870
6221 6222
6223 6224
6224 7870
6225 6399
6226 6445
6226 6444
6226 6227
6226 6228
6227 6228
6227 6446
6227 6445
6228 6229
6228 6231
6229 6230
6229 6231
6230 6231
6230 6232
6231 6232
6232 6235
6232 7690
6233 6802
6233 6234
6235 6236
6235 7871
6235 7690
6236 6237
6236 7871
6237 6804
6238 6239
6239 6243
6239 6242
6240 6250
6240 6243
6241 6244
6241 6245
6242 6251
6242 6254
6242 6243
6243 6250
6244 6245
6245 6255
6245 6256
6245 6257
6246 6247
6247 6248
6247 6255
6248 6255
6249 6276
6249 6278
6251 6254
6251 6252
6252 6253
6253 6264
6254 6258
6254 6259
6255 6256
6255 6257
6256 6270
6256 6271
6256 6257
6257 6259
6257 6272
6258 6259
6259 6272
6260 6261
6260 6263
6261 6263
6261 6262
6262 6265
6262 6264
6263 6265
6263 6266
6264 6265
6265 6266
6266 6267
6266 6268
6267 6401
6267 6392
6267 6268
6268 6392
6268 6393
6269 6285
6269 6286
6269 6394
6269 6396
6270 6277
6270 6271
6271 6277
6271 6279
6272 6282
6273 6275
6273 6287
6273 6274
6273 6284
6274 6284
6274 6279
6274 6280
6275 6280
6275 7894
6275 6287
6276 6278
6277 6279
6278 6301
6278 6302
6279 6280
6280 7894
6281 6288
6281 6326
6282 6283
6282 6285
6283 6284
6283 6285
6285 6286
6286 6422
6286 6428
6287 6429
6287 6430
6288 6326
6288 6429
6288 6431
6289 6290
6289 6291
6289 6292
6290 6291
6290 6292
6291 6293
6291 6292
6292 6296
6293 6294
6293 6299
6294 6299
6295 6297
6295 6298
6296 6297
6296 6307
6297 6307
6297 6298
6298 6312
6298 6313
6299 6300
6299 6301
6300 6301
6301 6302
6302 6322
6302 6303
6303 6304
6303 6323
6303 6322
6304 6320
6304 6364
6304 6323
6305 7688
6305 6307
6305 6306
6306 6311
6306 6318
6306 6307
6308 6309
6308 6310
6308 7687
6308 7688
6309 6310
6310 6311
6310 6316
6311 6318
6311 6316
6312 6313
6313 7687
6314 6315
6314 6619
6315 6619
6315 6687
6315 6686
6316 6317
6316 6321
6317 6321
6318 6319
6319 6320
6320 6364
6321 6365
6322 6323
6322 6324
6323 6324
6324 6325
6324 6327
6325 6327
6326 6327
6326 6328
6327 6328
6328 6340
6328 6345
6329 6364
6329 6331
6329 6335
6329 6348
6329 6341
6330 6331
6330 6332
6330 6334
6330 6333
6331 6332
6331 6364
6332 6335
6332 6336
6333 6338
6333 6370
6333 6334
6334 6366
6334 6367
6335 6348
6335 6341
6335 6336
6336 6337
6336 6349
6337 6338
6337 6339
6337 6349
6338 6339
6338 6370
6339 6370
6339 6380
6340 6341
6340 6342
6340 6343
6340 6345
6341 6342
6341 6343
6341 6348
6342 6343
6342 6352
6342 6353
6343 6344
6343 6346
6344 6358
6344 6357
6344 6346
6345 6346
6345 6347
6345 6506
6346 6347
6346 6506
6347 6506
6348 6349
6348 6350
6349 6350
6350 6351
6350 6352
6351 6352
6351 6354
6351 6356
6352 6353
6353 6356
6353 6359
6353 6360
6354 6356
6355 6360
6355 6363
6356 6359
6356 6360
6357 6359
6357 6361
6357 6358
6359 6361
6359 6360
6360 6363
6361 6362
6361 6519
6362 6519
6362 6363
6362 6521
6363 6521
6365 6366
6366 6367
6367 6368
6367 6369
6368 6369
6369 6380
6369 6381
6369 6382
6370 6380
6371 6372
6371 6374
6372 6374
6372 6376
6373 6375
6373 6383
6373 6381
6374 6376
6375 6391
6375 6389
6375 6383
6376 6377
6376 6391
6377 6391
6377 6378
6377 6379
6378 6379
6378 6724
6378 6379
6379 6724
6380 6381
6380 6382
6381 6382
6382 6383
6382 6384
6383 6384
6384 6385
6384 6386
6384 6387
6385 6386
6385 6387
6385 6389
6385 6390
6386 6387
6386 6545
6387 6388
6387 6543
6388 6543
6389 6390
6389 6391
6390 6545
6392 6393
6392 6401
6393 6394
6393 6395
6394 6396
6394 6395
6395 6396
6395 6397
6396 6397
6397 6398
6397 6415
6398 6418
6398 6416
6398 6415
6399 6408
6399 6400
6400 6404
6400 6405
6400 6408
6401 6402
6401 6403
6401 6404
6402 6403
6402 6404
6402 6406
6402 6407
6403 6404
6403 6415
6403 6416
6404 6405
6405 6410
6405 6406
6406 6407
6406 6410
6407 6419
6408 6409
6409 6411
6409 6410
6410 6411
6411 6412
6411 6442
6412 6442
6412 6447
6412 7689
6413 6420
6413 6414
6415 6416
6416 6418
6417 6421
6417 6424
6417 6425
6418 6422
6418 6423
6418 6424
6421 6424
6421 6425
6422 6423
6422 6424
6422 6428
6423 6427
6423 6426
6423 6424
6424 6425
6425 6427
6425 6467
6426 6437
6426 6438
6426 6427
6427 6467
6428 6433
6428 6434
6428 6436
6429 6431
6429 6430
6430 6431
6430 6432
6431 6432
6432 6526
6432 6439
6433 6434
6433 6436
6433 6435
6434 6482
6434 6480
6434 6483
6434 6436
6436 6437
6436 6477
6437 6438
6437 6477
6438 6477
6438 6478
6439 6440
6439 6441
6439 6526
6440 6441
6440 6527
6440 6528
6441 6482
6442 6443
6442 6444
6443 6444
6444 6445
6445 6446
6446 7689
6447 7689
6448 6451
6448 6457
6448 6452
6448 7690
6449 6450
6449 6453
6449 6467
6450 6453
6451 6457
6451 6452
6451 6453
6451 6454
6452 6454
6452 6464
6452 6457
6453 6454
6454 6464
6455 6456
6455 6459
6455 7871
6456 6459
6457 6460
6457 6458
6458 6806
6458 6476
6458 6460
6459 6461
6459 6460
6460 6461
6461 7808
6461 6462
6462 6463
6462 7808
6464 6465
6464 6466
6465 6466
6466 6468
6468 6473
6468 6474
6469 6470
6469 6471
6470 6471
6470 7887
6470 7888
6471 6472
6471 6473
6472 6473
6472 6490
6472 6491
6473 6474
6474 6475
6474 6476
6475 6476
6475 6808
6475 6810
6475 6809
6476 6806
6477 6478
6478 6484
6478 6485
6479 7887
6479 6485
6479 6486
6480 6481
6480 6484
6480 6482
6480 6483
6481 6484
6481 6488
6481 6487
6482 6483
6483 6564
6483 6488
6484 6485
6485 6486
6486 6487
6486 6498
6487 6498
6487 6488
6488 6564
6489 6497
6489 6496
6489 6492
6489 7888
6490 6491
6490 6493
6490 6494
6490 6492
6491 6809
6492 7888
6492 6493
6492 6494
6493 6494
6493 6499
6493 6500
6493 6812
6494 6811
6494 6495
6495 6813
6495 6812
6495 6811
6496 6498
6496 6499
6496 6497
6498 6499
6499 6500
6499 6812
6500 6812
6500 6803
6500 6815
6501 6814
6501 6803
6501 6502
6501 6503
6502 6503
6502 6504
6502 6505
6504 6505
6504 6584
6504 6585
6505 6816
6506 6507
6506 6508
6507 6508
6507 6516
6507 6517
6508 6509
6508 6513
6509 6513
6509 6510
6509 6514
6510 6514
6510 6517
6510 6518
6511 6512
6511 6526
6511 6513
6511 6514
6512 6526
6512 6524
6512 6533
6513 6514
6515 6516
6515 6519
6515 6520
6516 6517
6517 6518
6518 6522
6518 6523
6519 6520
6521 6543
6521 6544
6522 6523
6523 6525
6523 6524
6524 6533
6524 6525
6527 6528
6527 6535
6527 6536
6527 6537
6528 6531
6529 6561
6529 6558
6529 7692
6530 6531
6530 6532
6531 6532
6532 6567
6532 6563
6533 6534
6533 6535
6534 6535
6535 6536
6535 6537
6536 6537
6536 6540
6536 6541
6536 6539
6537 6538
6538 6539
6538 6567
6538 6582
6539 6567
6539 6582
6539 6540
6539 6541
6540 6541
6540 6542
6541 6573
6541 6589
6542 6569
6542 6570
6542 6568
6543 6544
6546 6701
6546 6727
6546 6728
6546 6568
6547 6548
6547 6739
6547 6738
6548 6735
6548 6736
6549 6550
6549 6595
6549 6551
6549 6596
6550 6595
6550 6597
6550 6596
6551 6596
6551 6552
6551 6555
6552 6555
6552 6553
6552 6554
6553 6554
6554 6556
6554 6557
6556 6557
6557 6753
6557 6754
6557 6602
6558 6559
6558 6560
6558 6561
6559 6565
6559 6566
6559 6560
6560 6564
6561 6562
6561 6563
6562 6563
6562 6566
6562 6580
6563 6567
6565 6566
6566 6580
6567 6582
6568 6569
6568 6570
6569 6570
6569 6595
6569 6598
6570 6572
6571 6598
6572 6576
6572 6577
6572 6575
6573 6589
6573 6574
6574 6575
6575 6576
6575 6577
6576 6577
6576 6591
6577 6593
6578 6579
6578 6585
6578 6580
6578 6581
6579 6817
6579 6816
6579 6585
6580 6581
6581 6582
6581 6583
6581 6587
6582 6583
6582 6587
6583 6587
6583 6588
6584 6585
6586 6587
6586 6818
6587 6818
6588 6590
6588 6819
6588 6589
6589 6590
6589 6819
6590 6819
6590 6592
6591 6606
6592 6594
6592 6820
6592 6593
6593 6594
6593 6820
6594 6820
6595 6598
6596 6597
6597 6599
6597 6600
6599 6600
6599 6601
6600 6608
6601 6604
6601 6605
6602 6603
6602 6604
6602 6753
6602 6754
6603 6776
6603 6604
6604 6605
6606 6607
6607 6608
6609 360514
6609 6610
6610 6652
6610 6656
6610 6657
6611 6612
6611 6656
6611 6615
6611 6616
6612 6656
6612 6668
6612 6662
6612 6669
6613 6614
6613 6615
6613 6617
6613 6618
6614 6615
6615 6616
6616 6670
6616 6668
6617 6618
6618 6666
6618 6667
6619 7780
6620 6621
6620 6623
6620 6622
6621 6628
6621 6629
6622 6624
6622 6625
6622 6623
6623 6631
6623 6639
6623 6638
6624 6625
6624 6626
6624 6627
6625 6653
6626 6627
6626 6638
6626 6642
6628 6629
6629 6634
6629 6635
6630 6688
6630 6633
6630 6636
6630 7691
6631 6639
6631 6638
6631 6633
6632 6689
6632 6645
6633 6688
6634 6635
6634 6636
6634 6637
6636 6637
6636 7691
6637 6686
6637 6688
6638 6642
6638 6639
6639 6640
6639 6645
6640 6645
6640 6644
6640 6646
6641 6643
6641 6642
6642 6643
6643 6647
6644 6646
6644 6647
6644 6648
6645 6689
6646 6693
6646 6695
6647 6648
6648 6649
6648 6690
6649 6690
6649 6650
6650 6680
6650 6691
6651 6654
6651 6652
6652 6656
6652 6657
6652 6654
6653 6655
6653 6654
6654 6655
6655 6659
6655 6660
6656 6657
6657 6658
6657 6660
6658 6660
6658 6661
6658 6662
6659 6660
6661 6662
6661 6664
6661 6678
6662 6668
6662 6669
6663 6665
6663 6664
6663 6673
6664 6678
6664 6665
6665 6675
6665 6677
6666 6667
6667 6670
6668 6669
6668 6670
6669 6679
6669 6684
6671 6674
6671 6673
6672 6676
6672 6674
6672 6675
6673 6674
6674 6676
6674 6675
6675 6677
6675 6676
6677 6679
6677 6682
6677 6678
6678 6679
6678 6682
6679 6682
6679 6684
6680 6691
6680 6706
6680 6707
6681 6704
6681 6706
6682 6683
6682 6708
6683 6708
6683 6684
6683 6685
6684 6685
6686 6688
6686 6687
6687 6689
6691 6697
6691 6692
6692 6699
6692 6705
6692 6697
6693 6695
6693 6694
6694 6695
6694 6696
6695 6696
6697 6698
6697 6699
6698 6699
6699 6705
6700 6725
6700 6724
6701 6725
6701 6727
6701 6728
6702 6710
6702 6709
6702 6703
6703 6726
6704 6706
6706 6707
6708 6709
6709 6710
6710 6711
6710 6714
6711 6714
6711 6712
6711 6713
6712 6713
6712 6716
6713 6717
6713 6722
6714 6715
6714 6718
6715 6718
6717 6722
6717 6719
6718 6730
6719 6720
6719 6721
6720 6721
6722 6723
6722 6734
6723 6734
6724 6725
6726 6727
6727 6728
6728 6729
6729 6730
6731 6732
6732 6733
6732 6744
6733 6744
6733 6746
6733 6745
6735 6736
6735 6737
6735 6741
6736 6741
6736 6753
6737 6741
6737 6742
6737 6743
6737 6774
6738 6740
6738 6742
6738 6739
6739 6744
6739 6745
6739 6740
6740 6742
6740 6744
6740 6745
6741 6753
6742 6743
6742 6774
6743 6774
6743 6749
6743 6750
6744 6745
6745 6746
6746 6747
6746 6748
6747 6748
6747 6760
6747 6761
6748 6761
6748 6762
6749 6750
6749 6755
6749 6751
6750 6751
6750 6752
6751 6752
6751 6755
6752 6769
6752 6768
6753 6754
6754 6773
6754 6776
6755 6756
6755 6757
6756 6757
6756 6759
6756 6758
6757 6758
6757 6777
6758 6777
6758 6759
6759 6771
6760 6761
6760 6765
6760 6767
6761 6762
6762 6763
6762 6768
6763 6768
6763 6764
6763 6769
6764 6769
6764 6770
6765 6767
6765 6770
6765 6766
6766 6767
6766 6772
6766 6770
6767 6772
6768 6769
6771 6772
6773 6776
6773 6774
6773 6775
6774 6775
6775 6778
6775 6783
6777 6779
6777 6778
6778 6783
6778 6779
6779 6780
6779 6785
6780 6785
6780 6781
6780 6787
6781 6787
6781 6782
6782 6788
6782 6790
6784 6789
6784 6790
6784 6821
6784 7593
6785 6789
6785 6786
6786 6787
6786 6788
6786 6789
6787 6788
6788 6790
6789 6790
6791 6793
6791 6792
6791 360890
6792 6794
6792 6793
6793 7227
6794 6795
6803 6815
6803 6814
6805 6807
6805 6806
6806 6807
6808 6810
6808 6809
6809 6810
6812 6813
6816 6817
6817 6818
6821 7593
6822 357326
6822 363436
6822 363437
6822 357322
6822 357326
6823 6824
6823 6826
6824 6828
6824 6826
6825 6826
6825 6827
6826 6827
6827 6828
6827 6829
6828 6829
6829 6834
6829 6852
6830 6831
6831 6835
6831 6834
6832 6836
6833 6844
6833 6846
6834 6852
6834 6835
6835 6836
6835 6837
6836 6837
6837 7115
6837 7116
6838 6839
6838 6840
6838 6853
6839 6840
6840 6841
6841 7117
6841 7118
6842 6848
6842 6843
6842 360861
6843 6846
6843 6847
6843 6848
6844 6846
6845 7768
6846 6847
6847 6864
6847 6849
6849 6857
6849 6856
6849 6864
6850 6851
6850 6858
6850 6852
6851 6855
6851 6860
6851 6858
6853 6854
6853 6855
6854 6855
6855 6860
6856 6858
6856 6859
6856 6857
6857 6865
6857 6867
6858 6859
6859 6861
6859 6870
6859 6869
6860 7130
6860 7131
6861 6870
6861 6869
6862 7812
6862 6863
6862 6871
6863 6871
6863 360870
6865 6867
6866 6868
6866 6867
6866 7755
6866 7756
6867 6868
6869 7131
6869 7183
6869 6870
6870 7757
6870 7758
6871 6890
6871 6872
6872 6893
6872 6922
6872 6890
6873 6883
6873 6906
6874 6877
6874 7432
6874 6876
6874 6875
6875 7413
6875 7433
6875 6876
6876 360889
6877 6915
6877 6916
6877 7432
6878 6879
6878 6890
6879 6890
6879 6880
6879 6885
6880 6885
6880 6899
6880 6900
6881 6888
6881 6887
6882 6884
6882 360868
6883 6906
6883 360880
6884 6906
6884 6907
6884 6908
6885 6886
6885 6887
6886 6887
6887 6888
6889 6911
6889 6900
6891 6892
6891 6899
6892 6899
6893 6896
6893 6901
6893 6922
6894 6904
6894 6902
6894 6896
6895 7286
6895 6897
6896 6901
6897 6902
6897 6898
6898 6903
6898 7295
6898 6902
6899 6900
6900 6911
6901 6905
6901 6904
6902 6904
6903 7295
6904 6905
6906 6907
6906 6908
6907 6910
6907 6909
6907 6908
6908 6911
6908 6912
6909 6913
6909 6910
6911 6912
6912 6927
6913 6914
6913 6915
6914 6918
6914 6919
6914 6915
6915 6916
6916 7434
6916 7435
6917 6929
6917 6930
6918 6919
6919 6920
6919 7436
6920 7436
6921 6930
6921 6934
6922 6923
6922 6924
6923 6924
6924 6931
6924 6932
6925 6926
6925 7445
6926 7445
6927 6928
6927 6929
6928 6932
6928 6933
6928 6929
6929 6930
6930 6934
6931 6932
6932 6933
6933 6935
6933 6936
6934 7439
6934 7440
6935 6936
6936 6937
6936 7442
6937 7442
6938 6943
6938 6941
6939 6940
6939 6968
6940 6968
6940 6941
6940 6942
6941 6942
6941 6943
6944 6954
6944 6947
6944 7724
6944 7725
6945 6948
6945 6973
6945 6966
6945 6972
6946 6947
6946 6980
6947 6980
6947 6954
6948 6973
6948 6950
6951 6952
6953 7723
6953 7724
6954 6955
6954 6956
6955 6956
6956 7066
6956 7073
6957 7094
6957 7095
6957 7074
6958 6959
6958 6960
6958 360905
6959 6964
6959 6965
6959 6960
6960 6966
6960 6974
6961 6964
6962 6965
6962 6967
6963 6968
6963 6969
6963 6967
6964 6965
6965 6967
6966 6972
6966 6974
6968 6969
6969 6970
6969 6972
6969 6971
6970 6972
6970 6971
6971 6976
6971 6977
6971 6978
6971 6972
6973 6978
6973 6992
6974 6975
6974 7015
6975 7015
6976 6977
6976 6978
6976 6979
6977 6994
6977 6995
6977 6978
6978 6992
6979 6980
6981 7015
6981 7013
6982 6994
6983 6984
6983 6985
6984 6985
6985 6987
6985 6986
6986 6988
6986 6989
6986 6987
6987 7064
6987 6988
6988 6989
6988 7064
6989 7070
6989 7069
6990 7070
6990 6991
6990 7005
6991 7005
6992 6996
6992 6993
6993 7003
6993 6999
6993 6996
6994 6995
6995 7004
6997 7020
6997 6998
6998 7024
6998 7038
6998 7020
6999 7000
6999 7001
6999 7003
7000 7693
7000 7001
7001 7002
7002 7004
7002 7005
7002 7006
7003 7036
7004 7005
7004 7006
7005 7006
7006 7009
7006 7007
7007 7084
7007 7085
7007 7096
7007 7009
7008 7011
7008 7010
7009 7010
7010 7011
7011 7012
7013 7014
7013 7015
7014 7016
7016 7017
7016 7018
7017 7018
7018 7025
7019 7023
7019 7028
7020 7021
7020 7022
7021 7022
7022 7045
7022 7023
7023 7028
7023 7045
7024 7038
7025 7026
7026 7027
7026 7115
7027 7028
7027 7029
7027 7115
7028 7029
7029 7034
7029 7035
7030 7032
7030 7034
7031 7041
7031 7040
7031 7033
7031 7121
7032 7034
7033 7121
7034 7035
7035 7121
7035 7122
7036 7037
7036 7039
7037 7039
7038 7040
7038 7039
7039 7040
7040 7041
7042 7046
7042 7053
7043 7727
7044 7046
7044 7047
7044 7168
7044 7170
7046 7053
7046 7047
7047 7048
7048 7058
7048 7049
7049 7050
7049 7071
7049 7058
7050 7096
7050 7097
7050 7071
7051 7055
7051 7056
7052 7053
7052 7054
7052 7057
7053 7054
7053 7057
7054 7059
7054 7058
7054 7057
7055 7056
7056 7143
7057 7060
7057 7059
7058 7059
7059 7060
7061 7154
7061 7071
7062 7063
7062 7064
7063 7064
7065 7067
7065 7066
7066 7073
7066 7067
7067 7068
7067 7069
7068 7069
7068 7082
7068 7083
7069 7070
7072 7074
7072 7073
7072 7075
7073 7075
7075 7076
7075 7078
7076 7078
7077 7086
7077 7087
7078 7079
7078 7080
7079 7080
7080 7081
7080 7082
7081 7082
7081 7087
7081 7088
7082 7083
7083 7084
7084 7085
7084 7096
7085 7099
7085 7100
7085 7096
7086 7087
7086 7095
7087 7088
7089 7098
7089 7099
7090 7091
7090 7098
7091 7098
7091 7092
7091 7093
7092 7093
7094 7095
7094 7705
7094 7706
7096 7097
7097 7104
7097 7101
7098 7099
7099 7100
7100 7108
7100 7109
7101 7102
7101 7103
7101 7104
7102 7103
7103 7105
7103 7106
7105 7106
7105 7236
7106 7241
7106 7107
7107 7113
7107 7114
7107 7241
7108 7109
7109 7111
7109 7110
7110 7112
7110 7113
7110 7111
7112 7113
7113 7114
7114 7615
7115 7116
7117 7118
7117 7119
7118 7128
7118 7130
7119 7129
7119 7120
7120 7125
7120 7132
7120 7129
7121 7122
7122 7123
7123 7124
7123 7126
7124 7143
7124 7144
7124 7126
7125 7132
7125 7126
7125 7127
7126 7127
7128 7130
7130 7131
7131 7183
7132 7137
7133 7134
7133 7135
7134 7135
7135 7136
7135 7172
7136 7172
7136 7164
7136 7163
7137 7138
7137 7184
7138 7185
7138 7187
7138 7189
7138 7184
7139 7141
7139 7142
7140 7212
7140 7207
7141 7142
7142 7193
7143 7144
7144 7148
7145 7147
7145 7151
7145 7694
7146 7149
7146 7147
7147 7151
7147 7149
7148 7149
7148 7150
7149 7150
7150 7169
7150 7171
7151 7158
7151 7152
7152 7159
7152 7157
7152 7158
7153 7154
7153 7155
7154 7155
7155 7234
7155 7235
7156 7162
7156 7161
7156 7157
7156 7160
7157 7160
7157 7159
7161 7235
7161 7238
7161 7162
7162 7695
7163 7164
7164 7165
7165 7166
7165 7167
7166 7167
7168 7170
7168 7693
7169 7171
7171 7179
7171 7180
7172 7173
7172 7195
7173 7195
7174 7176
7175 7176
7175 7177
7175 7180
7176 7177
7177 7178
7177 7181
7178 7181
7179 7180
7181 7182
7182 7210
7182 7263
7183 7184
7183 7185
7184 7185
7185 7187
7185 7189
7186 7191
7186 7224
7186 7198
7186 7199
7187 7190
7187 7192
7187 7189
7188 7189
7188 7190
7188 7224
7189 7190
7190 7192
7191 7224
7192 7193
7192 7194
7193 7194
7194 7196
7194 7197
7195 7203
7195 7202
7196 7204
7196 7203
7196 7197
7197 7204
7197 7205
7198 7199
7199 7200
7199 7757
7200 7757
7200 7286
7200 7201
7201 7284
7201 7285
7201 7286
7202 7212
7202 7203
7203 7204
7204 7205
7205 7206
7205 7215
7206 7215
7206 7220
7206 7217
7206 7218
7206 7215
7207 7216
7207 7209
7207 7212
7208 7596
7208 7270
7209 7211
7209 7229
7209 7216
7210 7263
7210 7213
7211 7214
7211 7213
7211 7229
7213 7214
7214 7273
7214 7274
7215 7220
7215 7217
7215 7218
7216 7219
7216 7225
7217 7221
7217 7222
7217 7220
7217 7218
7218 7222
7218 7308
7218 7223
7218 7220
7219 7225
7219 7225
7219 7226
7219 7221
7221 7222
7221 7225
7221 7226
7222 7308
7222 7223
7223 7310
7223 7307
7223 7308
7225 7226
7226 7231
7226 7228
7228 7316
7228 7317
7228 7231
7229 7230
7229 7231
7230 7231
7230 7232
7230 7233
7232 7233
7233 7274
7233 7275
7234 7235
7234 7237
7234 7236
7235 7238
7236 7237
7237 7243
7237 7244
7238 7239
7238 7261
7239 7261
7239 7244
7239 7245
7240 7250
7240 7251
7240 7261
7240 7262
7242 7260
7242 7246
7243 7244
7244 7245
7245 7252
7245 7253
7246 7247
7246 7260
7247 7248
7247 7252
7248 7252
7249 7251
7249 7265
7250 7251
7251 7265
7252 7253
7253 7254
7253 7257
7254 7257
7254 7255
7254 7256
7255 7256
7257 7258
7257 7269
7258 7269
7259 7260
7259 7615
7260 7615
7261 7262
7263 7266
7263 7267
7264 7265
7264 7266
7265 7266
7266 7267
7267 7268
7267 7815
7268 7269
7268 7596
7268 7815
7269 7596
7270 7272
7270 7277
7270 7271
7270 7596
7271 7278
7271 7276
7271 7272
7271 7277
7272 7277
7272 7282
7273 7274
7274 7275
7276 7283
7276 7278
7279 7280
7279 7281
7279 7815
7280 7281
7281 7371
7284 7285
7285 7290
7285 7288
7287 7296
7287 7297
7288 7698
7288 7290
7289 7294
7289 7697
7289 7698
7289 7683
7290 7291
7290 7296
7291 7296
7292 7312
7292 7696
7292 7293
7293 7683
7293 7697
7294 7301
7294 7299
7294 7697
7295 7298
7295 7480
7296 7297
7297 7301
7297 7302
7298 7480
7299 7300
7299 7312
7299 7301
7300 7336
7300 7303
7300 7312
7301 7302
7303 7349
7303 7348
7303 7336
7304 7305
7304 7306
7305 7306
7306 7309
7306 7308
7307 7322
7307 7314
7307 7310
7308 7309
7310 7311
7310 7322
7311 7322
7311 7696
7312 7696
7313 7323
7313 7324
7314 7317
7314 7325
7314 7319
7314 7322
7315 7611
7316 7317
7317 7325
7317 7319
7318 7320
7318 7369
7319 7320
7319 7321
7319 7325
7320 7369
7320 7321
7321 7373
7321 7374
7323 7324
7324 7326
7324 7325
7325 7326
7327 7328
7327 7329
7328 7329
7329 7348
7329 7331
7330 7331
7330 7334
7331 7334
7331 7348
7332 7334
7332 7333
7333 7382
7333 7381
7333 7334
7335 7337
7335 7345
7335 7480
7337 7352
7337 7759
7337 7345
7338 7339
7338 7476
7338 7340
7338 7341
7339 7341
7339 7342
7339 7476
7340 7341
7341 7342
7342 7343
7342 7344
7343 7344
7344 7345
7344 7346
7345 7346
7346 7347
7346 7479
7347 7479
7348 7349
7349 7350
7350 7351
7351 7352
7352 7759
7353 7354
7353 7361
7353 7759
7353 7760
7354 7355
7354 7365
7354 7366
7354 7361
7355 7365
7355 7366
7356 7357
7356 7359
7357 7358
7357 7360
7357 7359
7358 7362
7358 7363
7358 7360
7359 7360
7359 7497
7360 7497
7361 7362
7362 7363
7363 7499
7363 7500
7364 7505
7364 7367
7364 7366
7364 7368
7365 7366
7366 7368
7367 7401
7367 7400
7367 7505
7369 7377
7369 7370
7370 7371
7370 7372
7370 7377
7371 7372
7372 7379
7372 7380
7373 7374
7373 7381
7373 7375
7374 7375
7374 7376
7375 7376
7375 7381
7376 7378
7376 7377
7377 7378
7378 7383
7379 7380
7380 7387
7381 7382
7383 7384
7384 7385
7385 7386
7386 7388
7386 7406
7388 7406
7389 7390
7389 7393
7390 7393
7391 7393
7391 7392
7392 7399
7392 7398
7392 7393
7394 7395
7394 7397
7395 7397
7395 7396
7395 7398
7396 7398
7397 7407
7397 7406
7398 7399
7400 7556
7400 7403
7400 7401
7401 7557
7401 7556
7403 7404
7403 7405
7403 7556
7404 7405
7405 7558
7405 7560
7406 7407
7408 7411
7408 7409
7409 7410
7409 7561
7410 7561
7411 7765
7412 7415
7412 7414
7413 7433
7413 7414
7413 7438
7414 7438
7414 7415
7415 7416
7415 7417
7416 7417
7416 7422
7416 7423
7417 7420
7417 360522
7417 360974
7418 360521
7418 7421
7418 7586
7418 360524
7418 7419
7418 7424
7418 360523
7418 360521
7419 7424
7419 360523
7419 360521
7419 7426
7420 360522
7420 360974
7420 7587
7420 360525
7420 360973
7420 360522
7421 7422
7421 7426
7421 360521
7421 7586
7421 360524
7422 7423
7422 7426
7424 360523
7424 360521
7424 360977
7424 7425
7424 360523
7425 7429
7425 7428
7425 360977
7425 360523
7427 7431
7427 7430
7427 360985
7428 7456
7428 7460
7428 7461
7428 7429
7430 7431
7432 7433
7432 7434
7433 7434
7434 7435
7435 7436
7435 7437
7436 7437
7437 7450
7437 7451
7438 7453
7438 7454
7439 7440
7440 7441
7440 7450
7441 7450
7442 7443
7442 7444
7443 7444
7444 7447
7444 7448
7445 7446
7445 7447
7446 7447
7447 7448
7448 7473
7448 7474
7449 7451
7449 7452
7449 7466
7450 7451
7451 7452
7451 7466
7452 7525
7452 7522
7452 7466
7453 7454
7454 7455
7454 7456
7455 7456
7455 7457
7455 7464
7456 7460
7456 7461
7457 7464
7457 7458
7459 7461
7459 7462
7460 7462
7460 7463
7460 7461
7461 7462
7462 7463
7463 7464
7465 7471
7465 7533
7466 7468
7467 7468
7467 7469
7467 7470
7468 7469
7468 7470
7469 7471
7469 7470
7471 7533
7472 7477
7472 7484
7473 7474
7474 7478
7474 7475
7475 7476
7475 7477
7475 7478
7476 7477
7477 7484
7479 7481
7479 7482
7481 7497
7481 7498
7481 7482
7482 7483
7482 7495
7483 7495
7484 7485
7484 7488
7485 7488
7485 7495
7486 7487
7486 7523
7486 7488
7486 7489
7487 7523
7488 7489
7489 7490
7489 7491
7490 7492
7490 7493
7490 7491
7491 7492
7491 7494
7492 7494
7492 7493
7493 7526
7493 7532
7494 7528
7494 7529
7496 7498
7496 7499
7497 7498
7498 7499
7499 7500
7500 7501
7500 7510
7501 7510
7501 7502
7501 7503
7502 7503
7502 7504
7503 7506
7503 7507
7506 7507
7507 7513
7507 7514
7508 7509
7508 7512
7509 7512
7509 7510
7511 7512
7511 7540
7512 7540
7513 7514
7514 7515
7514 7516
7515 7516
7516 7519
7516 7518
7517 7520
7517 7521
7517 7548
7518 7520
7518 7519
7519 7564
7519 7565
7520 7521
7520 7548
7521 7548
7521 7574
7521 7575
7522 7523
7522 7524
7522 7525
7523 7524
7524 7526
7524 7527
7526 7527
7526 7532
7527 7535
7527 7534
7528 7529
7529 7530
7529 7532
7529 7531
7530 7532
7530 7531
7531 7540
7531 7541
7531 7532
7533 7535
7533 7536
7534 7536
7534 7537
7534 7535
7535 7536
7536 7537
7537 7538
7537 7539
7538 7539
7540 7541
7541 7543
7541 7544
7542 7546
7542 7547
7543 7544
7544 7545
7544 7546
7545 7548
7545 7549
7545 7546
7546 7547
7547 7776
7548 7549
7549 7550
7549 7551
7550 7555
7550 7577
7550 7551
7551 7552
7552 7553
7552 7554
7553 7554
7553 7555
7553 7554
7554 7555
7555 7577
7556 7557
7558 7568
7558 7562
7558 7560
7559 7560
7559 7566
7560 7566
7561 7563
7562 7563
7562 7568
7564 7565
7564 7837
7564 7838
7566 7567
7566 7837
7567 7837
7569 7572
7569 7573
7570 7571
7570 7572
7571 7572
7572 7573
7573 7576
7574 7575
7577 7579
7577 7578
7578 7581
7578 7582
7578 7579
7580 7583
7580 7585
7581 7582
7582 7583
7583 7585
7584 7585
7586 360524
7586 7587
7586 360525
7586 360521
7586 360524
7587 360525
7587 360973
7587 360522
7587 360524
7587 360525
7594 7753
7594 7750
7600 7800
7601 7616
7602 7717
7604 7606
7604 7608
7625 7626
7629 7778
7629 7779
7639 7640
7646 7649
7647 7881
7648 7872
7653 7737
7654 7886
7657 7658
7670 7671
7673 7674
7680 7681
7683 7697
7683 7698
7685 7893
7687 7688
7701 7702
7703 7704
7705 7706
7708 7709
7711 7712
7713 7714
7715 7716
7717 7749
7718 7822
7723 7724
7724 7725
7728 7729
7731 7732
7734 7735
7736 7739
7738 7740
7738 7739
7739 7740
7741 7742
7743 7744
7746 7747
7749 7750
7749 7751
7750 7751
7752 7753
7755 7756
7755 7812
7755 7813
7757 7758
7759 7760
7761 7762
7763 7764
7765 7767
7769 7770
7771 7772
7772 7773
7772 7774
7773 7774
7776 7777
7778 7779
7781 7782
7783 7785
7784 7785
7786 7803
7788 7789
7791 7793
7792 7793
7794 7795
7803 7804
7805 7806
7806 7807
7809 7810
7812 7813
7814 7865
7817 7818
7819 366444
7819 357307
7819 357308
7819 366444
7827 7828
7829 7830
7831 7832
7833 7834
7835 7836
7837 7838
7840 7841
7842 7843
7844 7845
7846 7847
7847 7848
7847 7849
7848 7849
7850 7851
7850 7852
7851 7852
7852 7853
7854 7855
7855 7856
7857 7858
7859 7860
7860 7861
7862 7863
7864 7865
7864 357305
7864 359514
7868 7869
7872 7873
7874 7877
7874 7875
7875 7877
7876 7878
7876 7877
7877 7878
7879 7880
7887 7888
7891 7892
7898 9267
7899 22342
7899 22343
7899 22349
7900 42894
7900 22348
7900 22350
7900 22352
7900 22349
7901 38926
7901 7944
7902 7903
7902 43206
7902 43207
7903 43206
7904 22398
7904 22340
7904 22300
7904 22399
7905 7907
7905 7908
7905 7906
7905 40738
7906 40738
7906 40714
7906 319023
7907 7909
7907 7910
7907 7908
7908 7909
7908 7911
7909 7911
7909 7910
7911 46082
7911 7912
7912 40691
7912 46082
7913 7915
7913 45565
7914 7916
7914 46082
7914 45565
7914 45566
7915 45565
7915 319055
7916 7948
7916 7952
7916 46082
7917 7924
7917 20486
7917 40759
7917 40761
7918 7983
7918 43624
7918 8284
7918 40798
7919 7920
7919 40760
7920 40760
7920 7921
7921 7922
7921 7923
7922 7923
7923 7928
7923 7949
7924 7925
7924 7926
7925 7932
7925 7933
7925 7926
7926 7930
7926 7934
7927 7928
7927 7929
7928 7949
7928 7929
7929 7953
7929 7954
7930 7934
7931 7949
7931 7950
7932 7933
7934 7950
7934 7957
7935 7938
7935 7939
7935 7957
7935 7958
7936 27545
7936 43444
7936 38662
7936 38659
7937 45567
7937 45570
7937 7938
7938 7939
7939 7941
7939 7945
7940 7942
7940 7943
7940 7941
7941 7945
7942 7943
7942 7946
7943 7968
7943 7969
7944 8147
7945 7946
7945 7947
7946 7947
7947 7970
7947 7971
7948 7952
7949 7950
7950 7957
7951 7958
7951 7959
7952 8008
7952 8004
7953 7954
7954 7959
7954 7960
7955 7962
7955 7964
7955 8004
7955 7956
7956 8013
7956 8014
7956 8004
7957 7958
7958 7959
7959 7960
7960 7961
7960 7962
7961 7962
7962 7964
7963 45766
7963 32752
7963 32745
7963 32751
7963 32753
7964 8016
7964 44863
7965 38565
7965 38063
7965 22576
7965 40730
7966 8015
7966 7967
7966 8045
7966 8046
7967 7995
7967 7994
7967 8015
7968 7969
7968 7970
7970 7971
7971 7972
7972 7973
7973 44980
7974 7978
7974 38246
7974 44980
7974 44981
7975 7977
7975 7976
7975 44839
7976 44839
7977 7979
7977 7985
7978 38246
7978 7986
7979 7985
7980 7981
7980 40803
7981 7985
7981 7982
7981 40803
7982 7984
7982 23340
7982 7985
7983 43624
7983 8284
7983 45729
7983 45730
7984 23340
7984 45193
7984 45194
7986 7988
7987 17276
7987 17277
7987 41775
7987 41346
7988 7994
7988 7990
7989 41496
7989 7998
7989 7993
7989 7997
7990 7992
7990 7993
7990 7994
7991 142134
7991 41734
7992 7993
7992 8059
7992 8058
7993 7997
7994 7995
7995 8056
7995 8057
7996 8001
7996 8314
7997 8058
7997 8060
7998 7999
7998 45930
7998 41496
7999 45930
8000 8001
8000 45930
8000 45931
8001 8314
8002 8003
8002 8010
8003 8010
8003 8011
8004 8008
8005 8008
8005 8009
8005 8007
8005 8006
8006 8009
8006 8012
8006 8007
8008 8009
8009 8012
8011 8012
8011 8013
8012 8013
8013 8014
8014 45109
8015 44863
8016 44863
8016 8017
8016 8018
8017 8018
8017 8019
8018 45109
8018 45110
8019 8021
8019 8022
8020 8047
8020 8045
8021 8034
8021 8035
8021 8022
8022 8051
8022 8047
8023 8024
8023 8025
8024 8026
8024 8027
8024 8025
8025 8027
8025 8033
8026 8028
8026 8029
8026 8027
8027 8033
8028 8029
8029 8031
8029 44405
8030 46239
8030 41494
8030 44405
8031 8094
8031 8096
8031 44405
8032 8096
8032 8097
8033 8091
8033 8090
8034 8035
8035 8036
8035 8037
8036 8038
8036 46240
8036 8037
8038 46240
8039 8042
8039 8043
8039 46240
8039 46241
8040 8044
8040 8070
8041 8043
8041 8044
8042 8043
8042 8097
8043 8044
8044 8070
8045 8046
8045 8047
8046 8048
8046 8049
8047 8051
8048 8050
8048 8049
8049 8052
8049 8055
8050 8056
8050 8078
8051 8053
8051 8052
8052 8055
8052 8053
8053 8065
8053 8054
8054 8071
8054 8073
8054 8065
8056 8057
8056 8078
8057 8061
8057 8063
8058 8060
8058 8059
8061 8063
8061 8064
8061 8504
8062 16060
8062 9480
8062 46537
8062 46538
8063 8064
8064 8504
8066 8067
8067 8079
8067 8081
8068 8074
8069 8076
8069 8077
8070 8071
8070 8072
8071 8073
8071 8072
8072 8126
8073 8132
8073 8075
8073 8080
8074 8080
8074 8127
8075 8131
8075 45198
8075 8132
8075 8080
8076 8077
8077 8082
8077 8088
8078 8084
8078 8083
8079 8084
8079 8085
8079 8081
8080 8127
8080 8132
8081 8082
8082 8088
8083 8084
8084 8085
8085 8532
8085 45035
8085 8531
8086 8087
8086 8089
8086 8087
8087 8089
8088 8139
8088 8141
8089 8141
8089 8142
8089 8143
8090 8093
8090 8092
8090 8091
8091 319230
8092 8095
8092 8094
8092 8093
8093 8098
8093 319233
8093 319235
8094 8096
8094 8095
8095 8100
8096 8097
8098 319233
8098 319235
8098 8099
8098 319234
8098 319233
8099 319234
8099 319233
8099 45212
8099 325080
8099 327458
8099 319234
8100 8101
8100 45212
8100 325080
8100 329001
8101 8103
8101 8109
8101 45212
8101 325080
8101 329001
8102 8108
8102 8103
8103 8109
8103 8108
8104 8106
8104 8105
8105 8110
8105 8107
8105 8106
8106 8114
8106 8115
8107 8130
8107 8129
8107 8110
8109 8117
8109 8116
8110 8114
8110 8111
8111 8112
8111 43890
8111 8114
8112 43890
8113 8150
8113 8137
8113 43890
8114 8115
8115 8116
8115 8118
8116 8118
8116 8117
8117 8174
8117 8124
8118 8119
8118 8120
8119 8120
8119 8124
8119 8125
8120 8151
8120 8150
8121 8122
8121 8123
8122 8123
8123 8172
8123 8173
8124 8125
8124 8174
8126 8129
8126 8128
8127 45198
8128 8137
8128 45710
8128 8129
8129 8130
8131 8135
8131 8133
8131 45198
8132 8134
8133 8139
8133 8140
8133 8135
8134 8154
8134 8153
8135 8136
8137 45710
8137 8150
8138 8155
8138 8154
8138 45710
8138 45711
8139 8140
8139 8141
8140 8144
8140 8145
8141 8142
8141 8143
8142 8143
8142 8145
8142 8148
8142 43725
8143 8536
8143 8582
8144 8145
8144 44162
8144 44367
8145 8148
8145 43725
8146 8699
8146 8161
8146 12983
8146 12995
8147 8229
8148 43725
8149 8168
8149 8165
8150 8151
8152 8157
8152 43891
8152 43891
8153 8154
8154 8155
8155 8156
8155 8157
8156 8157
8156 8158
8157 43891
8158 8160
8158 8159
8159 8160
8160 8185
8160 8164
8161 12992
8161 8699
8161 12983
8162 8170
8162 45022
8162 44410
8162 44963
8163 8195
8163 8196
8163 8164
8163 45934
8164 45934
8164 8185
8165 8603
8165 45659
8165 8168
8166 8168
8166 8167
8166 8169
8167 8169
8167 9077
8169 45022
8169 45023
8170 45022
8170 8171
8170 8199
8171 8199
8172 8173
8173 8175
8173 8174
8174 8175
8175 8176
8176 8178
8176 44402
8177 8182
8177 44370
8177 320495
8178 44402
8178 8179
8178 8181
8179 8181
8179 8189
8179 8190
8180 8188
8180 44402
8180 44408
8181 44370
8181 44383
8182 44370
8183 8185
8183 8187
8183 8184
8183 8188
8184 8188
8185 8187
8186 8229
8186 39048
8186 44381
8187 8191
8187 8192
8189 8190
8189 8204
8189 8190
8190 8204
8191 8192
8192 8193
8192 45018
8193 45018
8194 8201
8194 8202
8194 45018
8194 45019
8195 8196
8196 8197
8196 43892
8197 43892
8197 8218
8197 8214
8198 8214
8198 8215
8198 43892
8200 8212
8200 8213
8201 8202
8202 8203
8202 8210
8203 8210
8205 8217
8205 8219
8205 8222
8206 8209
8206 8208
8207 8210
8207 8211
8208 8235
8208 8222
8208 8209
8209 45689
8210 8211
8211 8217
8211 8218
8212 8215
8212 8216
8212 8213
8213 9089
8214 8215
8214 8218
8215 8216
8216 9112
8217 8219
8217 8222
8217 8218
8219 8222
8219 8220
8220 8221
8221 8237
8221 8225
8222 8235
8223 45284
8223 46598
8224 8226
8224 8227
8224 8225
8225 8237
8226 8227
8227 9119
8228 9176
8228 9120
8228 8238
8228 8239
8229 39048
8230 8241
8230 45284
8230 9474
8230 45689
8231 8232
8231 9474
8232 9474
8232 8233
8232 8234
8233 8234
8233 320563
8234 8244
8234 8245
8234 8243
8235 46598
8236 8240
8236 8239
8237 8247
8237 8238
8238 8239
8238 8247
8239 8240
8241 45284
8241 8242
8241 8243
8242 8243
8242 8247
8242 8248
8243 8244
8243 8245
8244 8245
8244 8253
8244 8246
8245 8254
8245 8253
8246 8255
8246 8250
8246 8253
8247 8248
8248 8251
8248 8249
8249 9176
8249 9177
8249 8251
8250 8251
8250 8252
8250 8255
8251 8252
8252 9175
8252 9179
8253 8254
8254 8258
8254 8257
8255 8256
8255 8257
8256 8257
8256 10555
8256 10575
8257 8258
8258 8259
8258 8261
8259 8261
8259 12638
8259 12726
8260 45684
8260 9578
8261 8262
8261 8263
8262 8263
8262 8267
8262 8268
8263 320982
8264 8265
8264 12638
8265 12638
8265 44124
8266 11509
8266 46204
8267 8268
8267 320977
8269 8271
8269 8272
8269 44137
8269 44333
8270 9202
8270 43894
8271 8272
8271 320991
8272 20284
8272 45871
8273 9481
8273 16060
8273 45152
8273 20284
8273 20285
8274 8286
8274 8287
8274 40868
8274 40870
8275 8283
8275 8286
8275 8282
8275 38338
8276 8288
8276 45924
8276 8289
8277 8287
8277 45245
8278 8291
8278 43896
8278 40891
8278 40892
8279 8280
8279 40935
8279 8330
8279 8331
8280 8293
8280 40890
8280 40935
8281 8282
8281 8284
8281 40951
8282 38338
8283 8286
8283 38338
8283 45725
8284 40951
8284 43624
8285 8298
8285 8296
8285 46600
8286 8287
8287 45245
8288 45924
8288 8289
8288 45245
8289 8292
8289 17460
8289 45924
8290 8292
8290 8294
8291 43896
8291 17460
8291 44180
8292 8294
8292 17460
8293 40890
8293 43896
8294 8295
8295 8304
8296 8297
8296 8298
8297 8303
8297 8302
8298 8299
8299 8300
8299 8301
8300 8301
8301 8318
8302 8305
8302 8303
8303 8322
8304 8305
8304 8306
8304 8307
8305 8306
8305 8307
8306 8307
8306 8328
8306 8327
8307 8341
8307 8342
8308 8309
8308 45929
8309 45929
8310 8312
8310 8311
8310 45929
8310 46599
8311 8512
8311 8312
8312 8313
8312 45193
8313 45193
8313 8314
8313 8315
8314 8315
8315 8501
8315 8500
8316 8500
8316 8317
8317 8500
8318 43897
8319 8512
8319 8513
8320 8321
8320 43897
8321 8323
8321 8324
8321 43897
8322 8324
8322 8325
8323 8324
8324 8325
8325 8326
8326 8329
8327 8348
8327 8328
8328 8350
8328 8349
8329 8518
8329 8520
8330 8331
8330 8339
8331 8332
8332 8338
8333 8336
8333 46137
8333 8334
8333 40943
8334 40943
8334 8335
8334 40953
8335 40953
8336 46137
8337 8341
8338 8340
8339 8340
8339 8345
8340 8345
8341 8342
8342 8343
8343 8346
8344 43791
8344 8583
8344 8582
8344 8584
8344 8537
8345 8346
8345 8347
8346 8347
8347 43627
8348 8553
8348 8354
8349 8351
8349 8350
8350 8551
8351 8553
8351 8554
8352 8353
8352 43625
8353 43627
8353 43628
8353 43901
8354 8553
8355 8356
8355 8357
8356 8558
8356 8357
8357 8576
8357 8578
8358 8667
8358 8668
8358 16125
8358 43901
8359 8361
8359 41040
8359 41037
8359 8360
8360 8371
8360 8372
8360 41037
8361 8367
8361 8368
8361 41040
8362 8363
8362 41114
8362 8364
8362 8365
8363 41114
8363 8377
8363 45841
8364 8365
8364 45439
8365 8375
8365 8376
8366 8375
8366 41036
8366 8376
8366 8382
8367 8370
8367 45081
8367 8368
8368 8371
8368 8373
8368 8374
8369 8396
8369 8390
8369 45079
8369 45080
8370 8374
8370 8391
8370 45081
8371 8373
8371 8374
8371 8372
8373 8374
8374 8391
8375 8376
8375 41036
8376 8382
8377 45841
8377 45224
8377 45225
8378 45223
8378 8380
8378 43631
8378 8379
8379 43623
8379 8384
8379 8380
8379 43631
8380 43631
8380 8381
8381 8667
8382 45440
8383 44993
8383 16110
8384 8386
8384 8387
8384 43623
8385 8388
8385 43904
8386 8388
8386 8389
8386 8387
8387 8450
8387 8451
8388 43904
8388 8389
8389 8451
8389 8452
8390 8392
8390 8396
8392 44833
8392 8393
8393 8407
8393 8408
8393 44833
8394 8395
8394 8397
8394 44834
8394 44833
8395 8400
8395 8402
8395 8403
8395 8397
8397 8398
8397 8399
8398 8430
8398 8431
8398 8399
8399 8402
8399 8434
8400 8402
8400 8403
8400 8401
8400 44834
8401 44834
8402 8434
8402 8403
8404 40482
8404 40484
8404 40486
8404 46142
8404 46144
8404 46143
8405 8406
8405 41115
8406 8416
8406 46458
8406 41115
8407 8408
8408 8409
8408 8432
8409 8412
8409 8413
8409 8432
8410 8423
8410 8417
8410 8412
8410 8411
8411 8437
8411 8423
8411 8424
8411 8412
8412 8413
8413 8415
8413 8414
8414 8436
8414 8435
8414 8415
8415 8455
8415 8456
8416 8418
8416 8419
8416 41112
8416 46458
8417 8421
8417 8422
8417 8423
8418 8419
8418 41112
8418 8420
8419 8823
8419 41183
8419 41186
8419 41112
8420 8823
8420 8830
8421 8425
8421 41090
8421 8422
8422 8424
8422 8426
8422 8427
8423 8437
8423 8424
8424 8426
8424 8427
8424 8437
8425 8426
8425 8428
8425 8429
8425 41090
8426 8428
8426 8429
8426 8427
8427 8441
8427 8443
8428 8835
8428 8836
8428 8429
8429 8844
8429 8845
8430 8432
8430 8433
8430 8431
8431 8457
8431 8459
8431 8460
8432 8433
8433 8459
8433 8461
8433 8462
8434 8457
8434 8458
8435 8437
8435 8438
8435 8436
8436 8455
8436 8444
8436 8445
8437 8438
8438 8440
8438 8439
8439 8441
8439 8442
8439 8440
8440 8444
8440 8446
8440 8447
8441 8443
8441 8442
8442 8446
8442 8448
8443 8845
8443 8847
8443 43902
8444 8446
8444 8447
8444 8455
8444 8445
8445 8464
8445 8469
8445 8455
8446 8448
8446 8447
8447 8475
8447 8474
8448 8472
8448 8474
8448 8473
8449 8473
8449 8872
8449 8871
8449 43903
8449 44992
8450 8451
8451 8452
8452 8453
8452 8454
8453 8454
8454 8701
8454 44994
8455 8456
8456 8461
8456 8463
8456 8464
8457 8459
8457 8460
8457 8458
8458 8476
8458 8477
8459 8461
8459 8462
8459 8460
8460 8478
8460 8480
8460 8481
8461 8463
8461 8464
8461 8462
8462 8480
8462 8465
8462 8466
8463 8465
8463 8467
8463 8468
8463 8464
8464 8469
8465 8467
8465 8468
8465 8480
8465 8466
8466 8486
8466 8487
8466 8712
8466 8480
8467 8469
8467 8470
8467 8471
8467 8468
8468 8487
8468 8490
8468 8714
8469 8470
8469 8471
8470 8475
8470 8491
8470 8471
8471 8490
8471 8493
8471 8716
8472 8474
8472 8473
8472 8492
8472 8496
8473 8872
8473 8871
8473 8474
8474 8475
8475 8491
8476 8477
8477 8478
8477 8479
8478 8480
8478 8481
8478 8479
8479 8485
8479 8482
8480 8481
8481 8482
8481 8483
8482 8483
8482 8485
8483 8711
8483 8486
8484 8489
8484 8485
8485 8489
8486 8487
8486 8712
8486 8711
8487 8490
8487 8714
8487 8712
8488 8710
8488 8489
8489 8710
8490 8493
8490 8716
8490 8714
8491 8492
8491 8494
8492 8496
8492 8494
8493 8494
8493 8495
8493 8718
8493 8716
8494 8495
8494 8718
8495 8497
8495 8720
8495 8718
8496 8497
8496 8498
8497 8498
8497 8720
8498 8499
8498 8722
8499 8724
8499 8872
8499 8886
8499 8722
8500 8501
8501 8502
8502 43898
8503 8508
8503 8510
8503 8511
8504 8506
8504 43898
8505 8529
8505 8506
8505 8507
8506 43898
8506 8529
8506 8507
8507 8509
8507 8508
8507 8529
8508 8510
8508 8511
8508 8509
8510 8511
8511 8516
8511 8515
8512 8513
8513 8514
8514 8515
8514 8517
8515 8517
8515 8516
8516 8533
8516 8526
8517 8524
8517 45036
8517 8523
8518 8520
8518 8519
8518 8523
8519 8523
8520 8522
8520 8521
8521 8552
8521 8551
8521 8522
8522 8544
8522 8563
8523 8524
8523 45036
8524 45036
8524 43899
8525 8526
8525 8535
8526 8535
8526 8533
8527 8528
8527 43899
8528 43899
8528 8543
8528 8542
8529 8531
8529 8530
8530 8533
8530 8534
8530 8531
8531 8532
8531 45035
8532 45035
8532 8537
8533 8534
8534 8538
8534 43900
8535 43900
8536 8582
8537 8582
8537 8584
8538 43900
8538 8539
8539 8540
8540 45033
8540 45034
8541 8583
8541 8545
8542 8543
8544 8563
8545 45031
8545 8583
8546 8547
8546 8548
8546 45031
8546 45032
8547 8548
8547 8549
8548 8574
8549 8592
8549 8593
8549 8594
8550 8681
8550 8683
8551 8552
8552 8564
8552 8556
8553 8554
8555 8571
8555 8572
8556 8557
8556 8564
8557 8566
8557 8570
8558 8560
8558 8562
8559 8561
8559 8560
8560 8562
8560 8561
8562 8579
8562 8580
8563 8565
8563 8564
8564 8565
8565 8567
8566 8570
8566 8568
8566 8570
8567 8569
8567 8568
8568 8570
8568 8569
8569 8574
8569 8573
8571 8572
8572 8576
8572 8577
8573 8575
8573 8574
8575 8577
8575 44796
8576 8578
8576 8577
8577 44796
8579 8580
8580 8581
8580 8690
8581 8690
8581 44796
8581 44797
8582 8584
8583 43791
8584 8586
8585 8602
8585 8601
8586 8587
8587 8601
8587 8607
8587 8606
8588 8591
8588 8592
8588 45932
8588 45933
8589 8618
8589 8617
8589 8606
8589 45932
8590 8591
8591 8592
8592 8593
8592 8594
8593 8632
8593 8633
8593 8594
8594 8635
8595 9257
8595 9265
8596 8619
8596 8620
8597 8599
8597 8619
8598 8627
8598 8648
8599 8619
8600 8625
8600 8627
8601 8607
8601 8606
8601 8602
8602 45659
8602 45660
8603 45659
8603 8610
8603 8609
8604 8609
8604 8605
8604 8611
8604 8613
8605 8615
8605 8614
8605 8609
8606 45932
8606 8607
8607 8608
8607 8614
8608 8614
8608 45026
8608 45028
8609 8610
8610 8612
8610 8611
8611 8613
8611 8612
8612 9079
8612 9080
8613 8615
8613 8616
8614 8615
8615 8616
8616 9080
8616 43910
8617 8621
8617 8622
8617 8618
8618 8628
8618 8629
8619 8620
8620 8621
8620 8624
8620 8623
8621 8624
8621 8623
8621 8622
8622 8628
8622 8630
8623 8626
8623 8625
8623 8624
8624 9098
8624 9097
8625 8627
8625 8626
8626 9097
8626 9099
8627 8648
8628 8629
8628 8630
8629 9085
8629 9094
8629 9095
8630 9094
8630 9096
8631 8634
8632 8636
8632 8637
8632 8633
8633 8640
8633 8641
8634 8653
8634 8656
8635 8648
8635 8649
8636 8637
8637 8638
8637 8639
8638 8639
8639 8657
8639 8655
8640 8643
8640 45867
8640 8641
8641 8646
8641 8647
8642 8691
8642 45867
8642 46020
8643 8777
8643 45867
8644 8645
8644 8646
8645 8646
8646 8647
8648 8649
8649 8650
8649 8652
8650 8652
8650 8651
8650 9142
8651 9142
8651 9145
8652 8654
8652 8653
8653 8656
8653 8654
8654 9146
8655 8657
8656 8658
8658 9147
8658 44835
8659 8692
8659 43500
8659 11784
8659 11792
8660 8661
8660 8663
8661 8663
8661 8665
8661 8780
8662 8663
8662 8664
8663 8664
8664 9245
8664 9244
8665 8780
8666 8677
8667 8668
8667 16125
8668 8670
8668 16125
8669 8674
8669 8675
8669 16125
8669 16208
8670 8671
8671 8672
8672 8673
8673 8681
8673 43905
8674 8675
8675 8676
8676 8678
8676 8679
8677 8678
8677 8680
8678 8680
8678 8679
8680 8685
8680 8686
8681 8683
8681 43905
8682 8706
8682 8707
8682 43905
8683 8689
8683 8697
8684 8698
8684 8758
8685 8686
8686 8690
8686 8687
8687 8688
8687 43911
8687 8690
8688 43911
8688 8693
8689 8697
8689 43911
8689 43912
8691 8696
8691 8694
8692 11817
8692 43500
8693 8694
8694 8696
8695 11795
8695 11784
8695 11790
8695 11791
8696 8778
8696 8779
8697 8698
8698 8758
8699 12983
8699 9100
8700 43904
8701 44994
8702 8704
8702 8703
8703 8705
8703 8704
8704 8758
8704 8756
8705 8756
8705 8757
8706 8707
8706 44994
8706 44996
8707 8727
8708 8759
8708 8709
8709 8759
8710 44850
8710 44909
8712 8713
8712 8726
8713 8714
8713 8715
8713 8728
8713 8726
8714 8715
8714 8728
8715 8716
8715 8717
8715 8733
8715 8728
8716 8717
8716 8733
8717 8718
8717 8719
8717 8735
8717 8733
8718 8719
8718 8735
8719 8720
8719 8721
8719 8737
8719 8735
8720 8721
8720 8737
8721 8722
8721 8723
8721 8740
8721 8737
8722 8723
8722 8740
8723 8724
8723 8725
8723 8750
8723 8740
8724 8725
8724 8750
8724 8872
8724 8886
8725 8920
8725 8921
8725 8942
8725 8750
8727 8728
8727 8729
8727 8730
8728 8729
8728 8730
8729 8733
8729 8734
8729 8743
8729 8730
8730 8731
8730 8732
8731 8743
8731 8744
8731 8732
8732 8760
8732 8762
8732 8763
8733 8734
8733 8743
8734 8735
8734 8745
8734 8736
8734 8743
8735 8745
8735 8736
8736 8737
8736 8738
8736 8739
8736 8745
8737 8738
8737 8739
8738 8740
8738 8741
8738 8742
8738 8739
8739 8746
8739 8748
8740 8741
8740 8742
8741 8748
8741 8749
8741 8754
8741 8742
8742 8750
8742 8751
8742 8752
8743 8744
8744 8745
8744 8746
8744 8747
8745 8746
8745 8747
8746 8748
8746 8747
8747 8768
8747 8762
8748 8749
8748 8754
8749 8752
8749 8753
8749 8754
8750 8751
8750 8752
8751 8944
8751 8945
8751 8946
8751 8752
8752 8753
8753 8945
8753 8950
8754 8755
8754 8768
8755 8768
8755 8769
8755 8950
8755 8951
8756 8757
8756 8758
8757 8759
8757 8760
8759 8760
8760 8762
8760 8763
8761 8796
8761 8798
8762 8763
8762 8768
8763 8765
8763 8764
8764 8767
8764 8765
8765 8766
8766 8803
8766 8805
8767 8771
8767 8772
8769 8950
8769 8951
8769 8773
8769 8770
8770 9000
8770 9001
8770 8773
8771 8772
8772 8773
8772 8774
8773 8774
8774 9014
8774 9015
8775 11831
8775 11825
8776 12072
8776 12080
8776 11810
8776 11812
8778 8779
8778 8787
8778 8786
8779 8791
8779 45428
8780 8782
8780 8781
8781 8782
8782 9244
8782 8785
8783 8787
8783 8788
8783 8785
8783 8784
8784 9246
8784 9252
8784 9253
8784 8785
8785 9244
8786 8789
8786 8790
8786 8787
8787 8788
8789 8790
8790 9272
8790 8808
8791 45428
8791 8793
8792 8794
8792 8795
8792 45428
8793 8799
8794 8795
8795 8796
8795 8797
8796 8798
8796 8797
8797 8801
8798 8803
8798 8804
8800 8808
8800 8809
8802 45600
8802 8809
8802 8810
8803 8805
8803 8804
8804 8814
8804 8815
8805 8806
8805 45069
8806 45069
8807 45074
8807 45069
8808 8809
8808 9272
8809 8810
8810 8811
8811 8812
8811 8813
8812 8816
8812 8817
8812 8813
8813 9275
8813 9281
8814 8816
8814 8818
8814 8815
8816 8818
8816 8817
8817 9285
8818 8822
8818 8821
8819 9063
8819 9067
8819 8821
8819 8820
8820 16098
8820 8821
8821 8822
8822 9282
8822 9284
8823 41183
8823 41186
8823 8830
8824 8832
8824 8833
8824 45601
8824 45602
8825 8853
8825 8854
8825 41189
8825 41195
8826 8853
8826 8827
8826 41209
8826 41197
8826 41205
8827 8855
8827 8859
8827 8866
8827 8853
8827 41209
8828 8856
8828 8857
8828 41208
8828 41209
8828 41210
8829 45000
8829 45160
8829 22176
8830 8831
8830 41188
8831 8833
8831 45606
8831 41188
8832 8833
8832 8839
8832 8840
8833 45606
8834 8837
8834 45604
8834 45605
8835 8836
8835 41090
8836 8837
8836 8838
8837 8838
8838 8846
8838 8850
8839 8840
8841 8842
8841 8843
8842 8854
8842 8855
8842 8858
8842 8843
8844 8846
8844 8845
8845 8847
8845 43902
8846 8850
8847 8849
8847 43902
8848 8871
8848 8873
8848 43902
8848 44992
8849 8850
8849 8851
8850 8851
8851 8879
8851 8880
8852 35306
8852 35307
8852 35269
8853 41209
8853 8854
8854 8855
8854 8858
8855 8859
8855 8866
8855 8858
8856 8860
8856 44062
8856 8857
8857 8859
8857 8861
8858 8866
8858 8867
8859 8861
8859 8866
8860 8862
8860 8864
8860 17363
8860 44062
8861 8862
8861 8863
8862 8864
8862 17363
8862 8863
8863 8867
8863 8870
8864 8869
8864 17368
8864 17363
8865 28992
8865 28994
8865 28990
8866 8867
8867 8870
8868 8881
8868 36475
8868 8883
8868 8899
8869 8870
8869 17370
8869 17368
8870 17370
8871 8873
8871 8872
8872 8886
8873 8887
8873 8874
8874 8877
8874 8878
8874 8887
8875 8877
8875 8876
8876 8888
8876 8889
8876 8877
8877 8878
8878 8889
8878 8890
8879 8880
8880 8882
8880 43632
8881 36475
8882 43632
8883 8899
8883 36455
8883 36480
8884 8893
8884 8894
8884 8885
8884 43632
8885 43632
8885 43907
8886 8887
8886 8920
8887 8920
8888 8889
8889 8890
8890 8916
8890 8919
8891 8895
8891 8892
8892 8896
8892 8898
8892 8895
8893 8901
8893 8902
8893 8894
8894 8931
8894 8933
8894 8934
8895 8897
8895 8896
8896 8898
8896 8897
8897 8927
8897 8926
8898 8926
8898 8930
8900 9113
8900 36456
8900 46316
8900 46317
8901 8902
8902 8903
8903 8904
8903 8905
8904 8905
8905 8908
8905 8910
8905 8909
8906 9196
8906 36474
8906 36475
8907 8908
8907 17371
8908 8910
8908 8909
8908 17371
8909 8912
8909 17372
8909 8910
8910 8975
8910 8911
8911 8913
8911 8912
8911 8975
8912 17372
8912 8913
8913 8977
8913 8982
8913 17811
8914 30618
8914 9113
8914 46314
8914 46315
8915 8916
8915 8917
8916 8919
8916 8917
8917 8918
8917 8922
8918 8923
8918 8924
8918 8922
8920 8921
8920 8942
8921 8922
8921 8923
8921 8940
8921 8942
8922 8923
8922 8940
8923 8924
8923 8940
8924 8941
8924 8925
8925 8941
8926 8930
8926 8927
8927 8928
8927 8929
8928 8929
8928 8936
8928 8935
8929 8935
8929 8937
8930 8932
8930 8931
8931 8933
8931 8934
8931 8932
8932 8937
8932 8938
8933 8979
8933 8978
8933 8934
8934 8979
8934 8980
8935 8937
8935 8936
8936 8960
8936 8959
8937 8938
8938 8939
8938 8959
8939 8959
8939 8962
8939 8967
8939 8961
8940 8941
8940 8943
8941 8943
8942 8944
8944 8945
8944 8946
8945 8950
8945 8946
8946 8947
8947 8948
8948 8949
8949 8953
8949 8956
8949 8957
8950 8951
8951 8952
8952 8953
8953 8956
8953 8957
8954 8965
8954 8964
8954 8955
8955 8956
8956 8957
8957 8958
8958 8997
8959 8960
8960 8966
8960 45071
8960 8967
8961 8980
8961 8984
8961 8985
8961 8962
8961 8967
8962 8967
8962 8963
8962 8971
8963 8971
8963 8970
8963 8969
8964 8966
8964 8965
8966 45071
8966 8967
8967 45071
8968 8971
8968 8973
8968 45070
8968 45073
8968 45071
8969 8985
8969 8991
8969 8992
8969 8970
8970 9008
8970 9007
8971 8973
8972 18073
8972 42657
8973 9006
8973 9012
8974 8976
8974 8975
8975 8976
8976 8981
8976 8977
8977 8982
8977 17811
8977 8981
8978 8988
8978 8981
8978 8979
8979 8980
8980 8984
8980 8985
8981 8988
8982 17811
8982 8983
8982 8989
8982 17813
8983 8989
8983 17813
8983 8994
8983 17817
8984 8987
8984 8986
8984 8985
8985 8991
8985 8992
8986 8988
8986 8989
8986 8987
8987 8990
8987 8991
8988 8989
8989 17813
8990 8991
8990 8993
8990 9024
8990 17816
8991 8992
8992 9007
8992 9024
8992 9025
8993 9024
8993 17816
8993 9030
8993 17819
8994 17817
8994 17816
8994 17818
8995 9000
8995 8996
8996 8998
8996 8999
8996 9000
8997 9009
8998 8999
8999 9002
8999 9003
9000 9001
9001 9019
9001 9020
9002 9003
9003 9004
9003 9005
9004 9005
9005 9010
9005 9011
9006 9012
9006 45072
9006 45073
9007 9024
9007 9025
9007 9008
9008 9027
9008 9026
9009 9012
9009 43908
9010 9011
9011 9018
9011 9019
9012 43908
9013 9035
9013 9038
9013 9043
9013 43908
9014 9016
9014 9044
9014 9015
9015 9017
9015 9021
9016 9044
9016 9017
9016 9044
9017 9021
9017 9044
9018 9019
9019 9020
9020 9021
9020 9022
9020 9045
9021 9022
9021 9045
9022 9023
9022 9045
9023 9048
9023 9047
9024 17816
9024 9025
9025 9026
9025 9028
9025 9029
9026 9028
9026 9029
9026 9027
9028 9031
9028 9030
9028 9029
9030 17819
9030 9031
9031 9032
9031 9033
9032 9033
9032 9034
9032 9036
9032 17820
9033 9034
9033 9035
9034 9036
9034 17820
9034 9035
9035 9038
9035 9043
9036 9039
9036 44066
9036 17820
9037 9047
9037 9052
9038 9039
9038 9040
9038 9043
9039 44066
9039 9040
9040 9041
9040 17823
9041 9055
9041 17977
9041 17823
9042 138827
9042 41737
9042 41760
9043 9055
9043 9056
9045 9046
9045 9049
9046 9049
9046 9049
9046 9050
9047 9052
9047 9048
9049 9050
9051 9068
9051 9059
9051 45074
9052 9053
9052 9054
9053 9057
9053 9060
9053 17982
9053 9054
9055 9056
9055 17977
9056 9057
9056 17978
9057 9060
9057 17982
9057 17978
9058 9061
9058 9060
9059 9062
9059 17988
9059 9068
9060 17982
9060 9061
9061 9062
9062 17988
9063 9067
9063 9064
9063 9067
9064 9066
9064 9065
9064 9067
9065 9070
9065 9066
9066 10110
9066 10109
9068 9070
9068 9069
9069 9070
9071 9072
9071 17989
9072 17989
9072 9073
9072 9074
9073 9074
9073 9076
9074 10109
9074 9075
9075 10117
9075 10109
9076 10117
9076 10118
9077 9111
9077 9112
9078 9081
9078 9079
9079 9080
9079 9081
9080 43910
9081 9087
9081 9088
9082 43910
9083 9084
9083 45026
9083 45199
9084 45026
9085 9094
9085 9095
9085 9086
9085 45199
9086 45199
9086 9092
9086 9101
9087 9088
9087 45024
9088 9109
9088 9110
9090 9091
9090 9092
9090 43909
9091 9093
9091 9110
9091 9092
9092 9101
9093 9110
9094 9096
9094 9095
9095 9102
9095 9103
9097 9099
9097 9098
9100 9197
9100 12853
9101 9126
9102 9103
9103 9108
9104 9107
9104 9114
9104 36451
9105 45203
9105 43927
9105 9392
9106 36471
9106 36477
9106 36476
9107 9114
9109 9110
9111 9112
9113 36456
9113 30618
9114 9194
9114 36474
9115 9119
9115 9125
9116 9122
9116 9118
9117 9130
9117 9126
9118 9123
9118 9124
9118 9122
9119 9125
9120 9178
9120 9121
9120 9176
9121 9175
9121 9125
9121 9178
9123 9124
9124 9182
9124 43913
9125 9175
9126 9130
9127 9137
9127 9128
9127 9132
9128 9138
9128 9129
9128 9137
9129 9138
9130 9131
9130 9133
9131 9133
9131 9134
9131 9132
9132 9134
9133 43913
9134 9135
9134 9136
9135 9136
9135 9140
9135 9139
9137 9139
9137 9138
9138 9139
9139 9140
9141 9142
9143 9144
9144 9150
9144 9149
9145 9148
9146 44835
9146 9148
9147 44835
9148 44835
9149 9151
9149 9155
9149 9150
9151 9155
9151 43914
9152 9165
9152 9153
9153 9169
9153 9248
9153 9165
9154 9156
9154 9158
9155 9156
9155 9161
9156 9158
9156 9161
9157 9215
9157 9220
9158 9159
9158 9163
9159 9163
9160 9161
9160 9162
9161 9162
9162 9164
9162 12201
9162 9163
9163 9164
9163 12201
9164 12201
9164 9214
9165 12202
9165 9166
9166 9167
9166 9168
9166 12202
9167 9168
9168 9170
9168 9171
9169 9248
9170 9171
9171 9220
9171 9174
9172 9269
9172 9270
9172 9173
9172 9174
9173 9174
9173 9216
9173 9320
9173 9321
9174 9220
9175 9179
9176 9177
9177 9178
9179 9198
9179 9180
9179 9181
9180 9185
9180 9186
9180 9198
9180 9181
9181 9186
9181 9189
9181 9190
9181 9198
9182 43913
9182 9185
9182 9183
9183 9184
9183 9187
9183 9185
9184 9187
9185 9186
9186 9189
9186 9190
9187 9189
9187 9188
9188 9214
9188 9215
9188 9189
9189 9190
9190 9191
9191 9201
9191 9205
9191 9206
9192 9193
9192 9205
9193 9217
9194 36474
9195 43927
9195 43922
9196 36438
9196 36456
9196 36459
9197 12853
9197 12839
9198 9202
9198 9203
9198 9199
9199 9200
9199 9202
9199 9203
9200 9201
9201 9205
9201 9206
9202 9203
9203 9204
9204 9468
9204 46501
9205 9206
9206 9207
9207 9208
9208 9209
9209 9211
9209 9212
9210 9211
9210 9213
9210 46501
9210 46502
9211 9213
9211 9212
9212 9477
9212 9238
9213 45687
9213 9477
9213 46580
9214 9215
9215 9220
9216 9320
9216 9321
9216 9218
9217 9219
9217 9218
9218 9219
9221 9223
9221 9224
9221 9225
9221 9222
9222 9226
9222 9228
9222 9225
9223 9232
9223 9231
9223 9224
9224 9324
9224 9325
9225 9227
9225 9226
9226 9228
9226 9227
9227 9230
9227 9229
9228 9229
9228 9233
9229 9233
9229 9230
9230 9231
9230 9233
9231 9233
9231 9232
9232 9325
9232 9329
9234 9236
9234 25606
9234 32567
9234 32568
9235 45335
9235 44041
9235 45336
9235 9598
9235 9652
9236 25606
9237 12236
9237 9238
9238 9477
9239 9330
9239 9342
9239 45039
9239 45040
9240 9241
9240 9242
9240 10885
9240 20581
9241 9242
9242 9346
9242 9387
9243 9353
9243 9352
9244 9245
9245 9248
9245 9249
9246 9252
9246 9253
9246 9250
9246 9247
9247 9263
9247 9258
9247 9250
9248 9249
9249 9250
9249 9251
9250 9251
9251 9261
9251 9262
9252 9254
9252 9255
9252 9253
9253 9257
9254 9256
9254 9255
9255 9272
9255 9273
9257 9265
9258 9264
9258 9263
9259 9260
9259 9261
9260 9261
9261 9262
9265 9268
9265 9271
9266 9307
9266 9267
9266 9271
9267 9271
9268 9271
9268 9269
9269 9270
9270 9337
9272 9273
9273 9274
9275 9281
9276 9291
9276 9278
9276 9290
9277 9281
9277 9283
9278 9299
9278 9298
9278 9291
9279 9298
9279 9300
9280 9288
9280 9287
9281 9283
9282 9284
9283 9286
9285 9289
9285 9309
9287 9288
9288 9302
9288 9308
9289 9309
9290 9292
9290 9291
9291 9292
9292 9295
9292 9297
9293 9307
9293 9306
9293 45053
9294 9299
9294 9303
9294 9297
9294 45055
9295 9297
9295 9306
9295 9296
9296 9391
9296 45063
9296 9306
9297 45055
9298 9300
9298 9299
9299 9303
9300 9301
9300 9302
9301 9304
9301 9305
9301 9302
9302 9308
9303 9394
9303 9304
9304 9305
9304 9394
9305 9310
9305 9311
9306 9307
9306 45053
9307 45053
9308 9312
9310 9311
9310 45057
9310 45059
9311 9396
9311 9401
9312 9402
9312 9406
9313 9315
9313 9316
9313 9315
9314 10127
9314 10128
9314 9317
9314 9319
9315 9316
9316 9318
9316 9317
9317 9319
9317 9318
9318 9403
9318 9404
9318 9405
9320 9321
9320 9322
9321 45204
9322 9324
9322 9323
9323 9327
9323 9328
9323 9324
9324 9325
9325 9329
9326 9388
9326 9389
9326 43917
9327 9328
9328 9329
9328 45037
9329 45037
9330 9342
9330 45037
9330 45038
9331 9332
9331 9333
9332 9344
9332 9348
9332 9333
9333 9348
9333 9349
9334 9349
9334 9362
9335 9362
9335 45578
9336 9363
9336 9364
9337 9385
9337 9386
9338 9340
9338 9339
9339 9340
9340 9365
9340 9366
9341 43916
9342 9343
9342 9344
9343 9347
9343 9345
9343 9344
9344 9348
9345 9350
9345 9351
9345 9347
9346 9387
9347 9354
9348 9349
9349 9362
9350 9351
9351 9359
9351 9360
9352 9355
9352 9354
9352 9353
9353 9357
9353 9496
9354 9355
9356 9358
9356 9734
9357 9496
9357 9735
9357 9734
9358 9734
9358 9736
9358 9742
9359 9360
9360 9741
9360 9740
9361 9740
9361 9370
9362 45578
9363 9364
9363 25549
9363 45578
9364 45046
9364 45052
9365 9366
9365 45048
9365 45049
9366 9367
9366 43916
9367 9419
9367 45050
9367 43916
9368 9369
9369 9380
9369 11523
9370 9371
9370 9372
9370 9740
9371 9374
9371 45044
9371 9372
9372 9761
9372 35067
9373 9380
9373 9381
9373 45044
9373 45045
9374 45044
9374 35067
9374 44182
9375 9377
9375 9376
9375 11523
9375 45960
9376 9379
9376 9378
9376 9377
9377 9382
9378 9425
9378 9436
9378 9379
9379 9382
9379 9439
9380 11523
9380 9381
9381 9766
9382 9439
9383 9385
9383 45053
9383 9384
9384 9386
9384 9391
9384 9385
9384 45053
9385 45053
9385 9386
9386 9391
9387 9395
9387 45697
9388 9389
9388 45050
9388 45051
9389 9393
9389 43921
9390 12768
9390 12769
9390 12773
9390 12774
9391 45063
9392 9415
9392 9416
9392 43927
9393 43921
9393 9421
9393 9422
9394 9399
9394 9396
9395 45697
9396 9401
9396 9399
9397 45062
9397 45063
9397 10883
9398 9399
9398 9400
9398 45062
9399 9400
9400 9406
9400 9412
9402 9406
9402 45058
9402 45057
9403 9404
9403 9405
9403 9407
9404 9405
9404 9407
9404 9408
9404 9409
9405 10142
9405 10141
9406 9412
9407 9408
9407 9409
9408 9409
9408 9411
9408 9414
9409 10142
9409 10145
9410 9412
9410 43920
9410 9411
9411 9414
9412 43920
9413 10155
9413 10154
9413 43920
9415 9443
9415 9417
9415 43923
9415 9416
9416 9418
9416 10155
9416 43936
9417 9452
9417 9453
9417 9443
9417 43923
9418 10155
9418 43936
9418 43923
9419 9437
9419 9420
9419 45050
9420 9424
9420 9421
9420 9423
9420 9437
9421 9422
9421 9424
9421 9423
9423 9427
9423 9430
9423 9429
9423 9424
9424 46534
9424 46535
9425 9436
9425 45959
9425 45961
9426 9428
9426 9427
9427 9430
9427 9429
9427 9428
9429 9431
9429 9432
9429 9430
9431 9440
9431 9433
9431 9432
9432 9441
9432 9442
9433 9434
9433 9435
9433 9440
9434 9442
9434 9445
9434 9435
9437 9438
9437 9828
9438 9828
9439 9828
9439 9829
9441 9443
9441 9444
9441 9442
9442 9445
9443 43923
9443 9444
9444 9446
9444 9450
9445 9446
9445 9447
9446 9450
9446 9447
9447 9450
9447 9456
9448 9449
9448 43938
9449 43938
9449 9452
9449 9454
9450 9456
9451 9456
9451 9457
9452 9454
9452 9453
9453 9457
9453 9458
9453 9459
9454 10180
9454 10181
9455 9461
9455 9462
9455 9831
9455 9842
9456 9457
9457 9458
9457 9459
9458 9460
9458 9459
9459 10178
9459 10180
9460 9463
9460 9464
9461 9462
9462 9467
9462 9463
9463 9464
9463 9467
9464 9465
9464 9466
9465 9466
9466 10202
9466 10203
9468 46501
9468 22615
9468 45923
9469 9471
9469 9473
9469 45688
9469 43924
9470 43924
9470 45923
9470 9472
9470 9471
9471 9473
9471 45688
9471 9472
9472 9476
9472 9473
9473 45688
9473 9476
9474 45689
9475 9479
9475 9476
9476 9479
9477 45687
9477 46580
9478 9516
9478 46580
9478 46581
9479 44389
9479 45152
9480 9485
9480 9487
9480 16060
9481 16060
9481 45152
9481 45680
9481 45681
9482 9483
9482 9484
9482 9578
9482 10222
9482 45680
9483 9484
9485 9487
9485 43925
9486 9584
9486 43925
9487 9488
9487 46225
9488 9490
9488 9489
9488 46225
9489 9520
9489 9518
9489 9519
9489 9490
9490 9595
9490 9599
9491 37295
9491 17341
9491 37275
9491 37330
9491 37331
9492 9934
9492 12679
9492 12677
9492 12688
9492 12678
9493 9530
9493 9529
9494 9510
9494 9498
9495 9497
9495 9496
9496 9497
9498 9499
9498 9858
9498 9510
9499 9858
9499 9514
9499 9515
9500 9735
9500 9737
9500 9858
9500 11503
9501 9503
9501 45143
9501 9507
9501 9509
9502 9511
9502 9510
9502 45143
9502 45144
9503 45143
9503 9504
9503 9505
9504 9505
9504 9506
9504 9508
9504 9507
9505 9524
9505 9506
9506 9508
9506 9507
9506 9524
9507 9509
9507 9508
9508 9551
9508 9552
9509 9554
9509 9555
9510 9511
9511 9513
9511 9512
9512 9513
9514 9515
9514 9562
9514 9561
9515 9561
9515 9749
9516 9518
9517 9521
9517 9523
9517 45083
9518 9520
9518 9519
9519 9521
9519 9522
9519 9520
9520 9536
9520 9535
9521 9523
9521 9522
9522 9544
9522 9539
9523 9530
9524 9525
9524 9526
9525 9526
9525 9553
9525 9552
9526 43926
9526 45140
9527 9529
9527 43926
9527 9533
9527 9532
9528 9532
9528 9534
9529 43926
9529 9530
9531 9540
9531 9533
9531 9541
9532 9534
9532 9533
9533 9540
9533 9541
9534 9541
9534 9566
9534 9565
9535 9537
9535 9538
9535 9536
9536 44684
9536 9617
9536 9618
9537 9538
9537 9543
9537 9538
9538 9543
9539 9546
9539 9547
9539 9544
9540 9541
9540 9548
9540 9542
9541 9566
9541 9565
9542 9566
9542 9567
9542 9548
9543 9544
9543 9545
9544 9545
9545 9617
9546 9547
9547 9550
9548 9549
9549 9660
9550 9621
9551 9552
9551 9556
9551 9555
9552 9553
9553 9559
9553 9565
9554 9555
9554 9557
9554 9558
9555 9556
9556 9560
9556 43929
9557 9558
9558 45888
9558 9570
9558 9571
9559 9565
9559 9569
9560 43929
9561 9749
9561 9562
9563 9570
9563 9564
9563 17461
9563 17489
9564 9777
9564 9776
9564 45884
9564 9570
9565 9566
9566 9567
9568 9569
9568 9645
9568 9646
9569 9645
9569 9646
9570 45888
9570 9571
9571 9573
9571 9575
9571 46169
9571 45888
9572 9645
9572 9573
9572 9574
9572 45887
9572 45888
9573 9575
9573 46169
9573 9645
9573 9574
9574 9650
9574 9649
9574 9645
9575 9647
9575 9648
9575 46169
9576 9789
9576 9777
9576 9788
9576 46169
9576 46170
9577 9580
9577 45859
9577 45871
9577 46224
9578 10222
9578 45680
9578 45684
9579 9582
9579 9581
9579 9580
9579 45684
9580 45684
9580 45859
9581 9584
9581 9585
9581 9582
9582 9586
9582 9583
9583 9587
9583 9588
9583 9586
9584 9585
9584 43925
9585 9602
9585 9592
9586 9607
9586 9587
9587 9588
9587 9607
9588 9609
9588 9602
9589 9593
9589 9594
9590 9594
9590 9591
9590 46225
9590 46539
9591 9596
9591 9595
9591 9594
9592 9600
9592 9612
9592 9602
9593 9594
9595 9599
9595 9596
9596 9601
9596 9597
9597 9601
9598 9652
9598 45339
9598 45335
9599 9626
9599 9629
9600 9603
9600 9601
9600 9612
9601 9603
9602 9609
9603 9613
9603 46540
9604 9614
9604 45865
9604 46540
9605 9606
9605 321107
9605 321110
9605 9607
9605 321107
9606 321107
9606 321110
9606 9607
9606 321110
9607 321107
9607 321110
9608 9609
9608 9610
9609 9610
9610 9612
9610 9613
9611 9615
9611 9614
9611 44720
9611 44721
9612 9613
9613 46540
9614 45865
9614 9615
9615 10458
9616 9681
9616 9688
9616 45865
9616 45866
9617 44684
9617 9618
9618 9630
9618 9634
9618 43930
9618 44684
9619 9620
9619 45885
9620 45885
9621 45885
9621 45886
9622 45886
9622 9623
9622 9623
9622 9624
9623 9624
9623 45886
9624 9641
9624 9640
9624 9660
9625 45292
9625 45293
9625 45294
9625 45892
9626 9629
9626 9627
9626 9631
9627 9631
9627 9632
9627 9631
9628 9686
9628 45740
9628 9682
9628 9683
9629 9632
9629 9630
9630 9634
9630 43930
9630 9632
9631 9632
9633 9662
9633 9643
9633 9661
9633 43932
9634 9637
9634 9682
9634 43930
9635 9659
9635 9642
9636 9685
9636 9667
9637 9683
9637 9685
9637 9682
9638 9644
9638 9640
9638 9639
9639 9661
9639 9663
9639 9664
9639 9640
9640 9641
9640 9660
9641 9660
9641 9642
9641 9643
9642 9643
9642 9659
9643 9662
9643 9661
9644 9663
9644 9653
9644 9654
9645 9646
9646 9651
9646 45889
9646 9650
9647 9649
9647 9655
9647 9656
9647 9648
9648 9789
9648 9792
9648 9793
9649 9655
9649 9656
9649 9650
9650 9651
9650 45889
9651 45889
9651 9653
9653 9663
9653 9654
9654 9674
9654 9675
9654 9663
9655 9657
9655 45890
9655 9656
9656 9890
9656 9891
9657 9930
9657 9906
9657 45890
9658 9904
9658 9907
9661 9663
9661 9664
9661 9662
9662 9670
9662 9672
9663 9664
9664 9673
9664 9677
9664 9678
9665 9667
9665 9669
9665 9668
9666 9668
9666 9671
9666 9670
9667 9669
9667 9668
9667 9685
9668 9671
9668 9670
9668 9669
9670 9672
9670 9671
9672 19746
9672 45690
9672 9673
9673 9677
9673 9678
9673 19746
9673 45690
9674 9675
9675 9677
9675 9679
9676 9717
9676 9680
9676 9679
9677 9679
9677 9678
9678 19749
9678 9717
9678 9718
9680 9719
9680 9720
9680 9717
9681 9688
9682 9683
9683 9685
9684 9691
9684 9692
9684 9693
9684 9687
9684 45740
9686 45740
9687 45740
9688 9697
9688 9689
9689 9698
9689 9690
9689 9697
9690 9701
9690 9691
9690 9698
9691 9692
9691 9693
9691 9701
9692 9694
9692 9695
9692 9693
9693 9709
9693 9710
9693 9711
9694 9702
9694 9696
9694 9695
9695 9711
9695 9726
9696 9730
9696 9731
9696 9702
9697 9699
9697 9698
9698 9699
9699 10486
9699 9700
9700 10491
9700 9701
9700 10486
9701 10491
9703 9704
9703 43933
9703 43934
9704 9710
9704 9712
9704 9713
9704 43933
9705 9712
9705 9714
9705 9715
9706 43575
9706 9714
9706 43566
9706 9707
9707 9708
9707 19477
9707 9714
9707 43566
9708 19477
9708 9716
9708 9723
9709 9710
9709 9711
9710 9712
9710 9713
9710 9711
9711 9726
9712 9714
9712 9715
9712 9713
9713 9727
9713 9729
9714 43566
9714 9715
9715 9729
9715 43562
9716 9723
9716 43562
9716 43566
9717 19749
9717 9718
9718 9723
9718 9719
9718 19749
9719 9720
9719 9723
9720 9721
9720 9722
9721 9930
9721 9722
9722 9725
9724 10516
9724 9725
9725 10516
9726 9730
9726 9727
9727 9729
9727 9730
9728 15980
9728 15978
9728 44663
9729 43562
9730 9731
9731 10517
9731 19568
9732 16306
9732 16307
9733 9815
9733 9932
9733 43694
9733 45336
9733 16306
9734 9735
9735 9737
9736 9742
9737 9745
9737 9746
9738 9739
9738 9742
9738 9745
9738 9739
9739 9742
9739 9745
9740 9741
9741 9743
9741 9744
9743 9744
9743 9753
9743 9754
9744 9754
9744 9764
9745 9746
9746 9747
9746 9748
9747 9750
9747 9751
9747 9748
9749 29460
9749 45884
9750 9755
9750 9756
9750 9751
9751 9776
9751 9774
9751 9775
9752 9755
9752 9757
9753 9754
9753 9760
9753 9759
9754 9764
9755 9757
9755 9756
9756 9778
9756 9758
9757 9758
9757 9780
9758 9780
9758 9778
9759 9765
9759 9770
9759 9760
9760 9807
9760 45041
9761 35067
9761 9762
9761 9763
9762 9763
9762 9764
9762 9765
9763 9767
9763 9768
9764 9765
9765 9770
9766 9767
9766 9769
9767 9769
9767 9768
9768 9770
9768 9771
9769 9771
9769 9772
9770 9771
9771 9772
9772 9811
9772 9773
9773 9838
9773 9837
9773 9811
9774 9778
9774 9779
9774 9776
9774 9775
9775 9788
9775 9782
9775 9776
9776 9777
9776 45884
9777 45884
9777 9789
9777 9788
9778 9779
9779 9780
9779 9781
9780 9781
9782 9783
9782 9788
9783 9790
9783 9784
9784 9797
9784 9796
9784 9790
9785 9787
9785 46486
9786 9800
9786 9816
9786 46486
9787 9796
9787 9799
9788 9789
9789 9792
9789 9793
9790 9791
9790 9792
9791 9792
9791 9794
9791 9802
9792 9793
9793 9890
9793 9794
9793 9795
9794 9802
9794 9890
9794 9795
9795 9893
9795 9892
9795 9890
9796 9799
9796 9797
9797 9802
9797 45732
9798 9805
9798 9806
9798 45732
9798 45733
9799 9803
9799 9800
9800 9816
9800 9803
9801 9804
9801 9817
9801 9816
9801 9821
9802 45732
9803 9804
9803 9805
9804 9805
9804 9817
9805 9806
9806 9899
9806 9901
9807 9808
9807 46243
9807 45041
9808 46243
9809 9811
9809 45042
9809 46243
9809 46533
9810 9813
9810 46168
9811 45042
9812 9841
9812 9859
9812 45042
9812 45043
9813 46168
9813 45041
9813 9814
9814 9819
9814 45041
9815 9932
9815 43694
9816 9821
9817 9819
9817 9918
9818 9919
9818 9927
9819 9918
9820 46166
9820 46167
9822 46168
9822 46166
9823 33050
9823 33046
9823 33047
9824 9927
9824 9926
9825 9926
9825 9928
9826 9862
9826 45579
9826 9928
9826 9827
9827 9862
9827 10001
9827 9928
9828 9829
9829 9831
9829 9832
9829 46534
9830 9833
9830 9834
9831 9842
9831 9832
9831 46534
9832 9833
9832 46534
9833 9834
9834 9835
9834 9836
9835 9836
9836 9839
9836 9840
9837 9839
9837 46152
9837 9838
9839 46152
9839 9840
9841 9859
9841 46152
9841 45151
9843 9849
9843 9852
9844 9852
9844 9851
9845 9857
9845 9847
9846 9851
9846 9857
9847 10205
9847 9857
9848 9849
9848 9850
9849 9852
9849 9850
9850 9853
9850 9854
9851 9857
9851 9852
9853 9854
9853 9855
9853 44058
9855 44058
9855 9856
9855 9869
9856 9869
9856 45060
9856 45061
9858 11503
9859 46164
9859 46165
9860 9872
9860 19268
9861 9872
9861 9875
9861 9883
9862 45579
9862 10001
9863 9865
9863 9864
9863 45579
9863 45580
9864 9867
9864 20275
9864 46164
9864 9865
9865 10000
9865 9999
9866 9883
9866 9884
9866 45201
9867 20275
9867 46164
9867 9868
9867 9999
9868 9999
9868 10003
9868 10005
9869 9870
9869 45060
9870 45060
9870 19268
9870 19643
9871 9874
9871 41384
9871 39317
9871 39308
9872 9875
9872 9883
9872 19268
9873 45324
9873 41396
9874 41384
9875 9876
9875 9877
9875 9883
9876 9878
9876 9879
9876 9877
9877 9884
9877 9885
9878 9886
9878 9880
9878 9879
9879 9885
9879 9886
9880 9881
9880 9882
9880 9886
9881 9882
9881 45064
9881 9887
9882 10248
9882 10249
9883 9884
9884 9885
9885 9886
9887 9889
9887 45064
9888 10267
9888 10266
9889 45312
9890 9891
9891 9908
9891 9910
9892 9898
9892 9899
9892 9893
9893 9894
9893 9895
9894 9896
9894 9897
9894 9895
9895 9898
9895 9900
9896 9900
9896 10530
9896 9897
9897 9910
9897 9914
9898 9900
9898 9899
9899 9901
9900 10530
9901 9902
9901 9903
9902 9903
9903 9915
9903 9921
9904 9907
9904 9906
9904 46507
9904 9905
9905 9931
9905 9933
9905 9906
9905 46507
9906 46507
9906 9930
9907 9909
9907 9908
9908 9910
9908 9909
9909 9936
9909 9937
9910 9914
9911 9916
9911 9915
9911 9912
9912 9913
9912 9914
9913 9914
9915 9921
9915 9916
9917 45894
9917 9920
9917 9921
9917 9922
9918 9923
9918 9925
9919 9927
9919 9925
9920 9924
9920 9923
9920 45894
9921 9922
9922 9929
9923 9925
9923 9924
9924 9929
9926 9928
9926 9927
9931 9933
9932 43694
9933 9935
9933 9936
9934 12679
9935 9936
9936 9937
9937 9938
9938 43642
9939 9940
9939 9957
9940 9957
9941 9943
9941 9944
9941 9942
9942 9945
9942 9946
9942 9947
9942 9944
9943 9946
9943 9948
9943 9949
9945 9946
9945 9947
9946 9948
9946 9949
9946 9947
9947 10521
9947 10712
9947 10713
9948 9950
9948 9951
9948 9949
9949 10712
9949 45286
9949 9952
9950 9952
9950 9953
9950 9954
9950 9951
9951 9960
9951 9961
9952 9953
9952 9954
9952 10712
9952 45286
9953 9955
9953 9954
9954 9961
9954 9966
9954 9967
9955 10715
9955 9975
9956 43642
9956 9957
9956 9958
9957 9958
9958 9959
9958 9960
9959 9960
9959 9965
9959 9966
9960 9961
9961 9966
9961 9967
9962 9971
9962 9963
9962 9973
9962 9974
9963 9983
9963 9976
9963 9971
9964 10084
9964 10824
9964 10836
9965 9966
9965 45900
9966 9967
9968 9969
9968 45900
9968 10719
9968 9970
9969 9972
9969 9971
9969 45900
9970 9972
9970 9973
9970 10719
9971 9972
9972 9973
9973 9974
9974 43935
9975 10454
9975 10719
9975 10715
9976 9978
9976 9983
9977 10023
9977 10018
9977 9978
9977 45067
9978 45067
9979 9981
9979 9982
9979 9980
9980 9985
9980 9986
9981 9989
9981 9983
9981 9982
9982 9986
9982 9988
9982 9984
9983 9989
9984 9989
9984 45736
9984 9986
9984 9988
9985 9986
9985 43935
9986 9988
9987 10737
9987 46163
9987 9988
9988 10737
9988 46163
9989 45736
9990 9992
9990 9993
9990 45736
9990 45737
9991 9996
9991 45067
9991 45068
9992 9993
9993 9994
9993 9995
9994 9996
9994 45318
9994 9995
9995 10748
9995 10747
9996 45318
9997 9998
9997 45318
9997 45320
9997 45319
9998 10027
9998 10028
9998 10817
9999 10000
10000 10001
10000 10002
10001 10002
10002 10004
10002 10003
10003 10005
10003 10004
10004 10006
10006 43638
10007 10019
10007 43638
10008 10013
10008 45315
10008 10009
10009 10014
10010 10038
10011 10012
10011 10040
10011 10015
10011 10016
10012 10040
10012 10048
10012 10061
10012 10059
10013 10323
10013 10314
10013 45315
10014 10015
10014 10017
10015 10016
10015 10017
10017 10053
10017 10329
10018 10019
10018 10020
10018 10023
10019 10020
10020 10036
10020 10025
10021 10029
10021 10022
10022 10032
10022 46463
10022 10029
10023 46463
10023 46464
10023 46465
10024 10043
10024 10038
10024 10039
10024 10025
10024 10823
10025 10823
10025 10036
10026 10037
10026 10036
10027 10028
10027 10817
10028 10030
10028 10816
10028 10817
10030 10032
10030 10033
10030 10816
10031 10821
10031 10037
10032 46463
10032 10033
10033 10034
10033 45065
10034 10818
10034 10819
10034 45065
10035 10819
10035 10820
10035 45065
10035 45066
10036 10037
10037 10821
10038 10043
10038 10039
10039 10040
10039 10041
10039 10043
10040 10041
10041 10047
10041 10048
10042 10044
10042 10043
10043 10044
10044 10045
10044 10046
10045 10046
10045 10047
10045 10049
10046 10071
10046 10072
10047 10049
10047 10048
10048 10061
10048 10059
10049 10079
10049 10061
10049 10062
10050 10063
10050 10052
10050 10051
10050 45011
10051 45011
10051 10059
10051 10060
10052 10067
10052 10055
10052 10063
10053 10329
10053 10056
10053 10054
10054 10376
10054 10375
10054 10056
10055 10065
10055 10058
10055 10067
10056 10058
10056 10057
10057 10382
10057 10376
10057 10377
10057 10058
10058 10065
10059 10060
10059 10061
10060 10092
10060 10063
10060 10064
10061 10079
10061 10062
10062 10094
10062 10092
10062 10093
10062 10079
10063 10092
10063 10064
10064 10067
10064 10068
10064 10092
10065 10069
10065 10066
10066 10383
10066 10382
10066 45013
10066 10069
10067 10068
10068 10096
10068 10069
10068 10070
10069 10096
10069 10070
10070 10400
10070 10383
10070 10384
10070 10096
10071 10072
10072 10073
10072 10075
10073 10088
10073 10079
10073 10080
10073 10075
10074 10076
10074 10078
10075 10076
10075 10077
10076 10078
10076 10077
10077 10090
10077 10088
10077 10089
10078 10082
10078 10086
10079 10088
10079 10080
10080 10100
10080 10094
10080 10095
10080 10088
10081 10082
10081 10083
10082 10083
10082 10086
10083 10084
10083 10085
10084 10824
10084 10836
10084 10085
10085 10839
10085 10841
10085 10837
10085 10838
10086 10087
10087 10837
10087 10090
10087 10091
10088 10090
10088 10089
10089 10102
10089 10100
10089 10101
10089 10090
10090 10837
10090 10091
10091 10845
10091 10102
10091 10103
10091 10837
10092 10094
10092 10093
10093 10098
10093 10096
10093 10097
10093 10094
10094 10100
10094 10095
10095 10104
10095 10098
10095 10099
10095 10100
10096 10098
10096 10097
10097 10402
10097 10400
10097 10401
10097 10098
10098 10104
10098 10099
10099 10408
10099 10402
10099 10403
10099 10104
10100 10102
10100 10101
10101 10106
10101 10104
10101 10105
10101 10102
10102 10845
10102 10103
10103 10849
10103 10106
10103 10107
10103 10845
10104 10106
10104 10105
10105 11175
10105 10408
10105 10409
10105 10106
10106 10849
10106 10107
10107 11177
10107 11175
10107 11176
10107 10849
10108 10123
10108 10124
10108 16098
10108 16109
10109 10110
10110 10111
10111 10113
10111 10112
10112 10118
10112 10113
10113 10114
10113 10125
10114 10125
10114 10116
10114 10115
10115 10116
10116 10120
10116 10119
10117 10118
10119 10122
10119 10121
10119 10120
10120 10134
10120 10136
10121 10122
10122 10136
10122 10138
10123 10124
10124 10125
10124 10126
10125 10126
10127 10129
10127 10130
10127 10128
10128 10143
10128 10144
10129 10130
10129 10143
10129 10131
10130 10131
10130 10132
10131 10132
10131 10143
10132 10133
10132 10134
10133 10134
10133 10148
10133 10135
10134 10136
10135 10139
10135 10140
10135 10148
10136 10138
10137 10138
10137 18499
10138 18499
10139 25423
10139 18500
10139 10140
10140 10153
10140 10171
10141 10142
10142 10145
10143 10144
10144 10154
10144 10146
10146 10150
10146 10151
10146 10154
10147 10150
10147 10148
10148 10150
10149 10152
10149 10153
10150 10151
10151 10156
10151 10164
10151 43939
10152 10153
10153 10171
10154 10155
10155 43936
10156 10164
10156 43939
10156 43937
10157 10159
10157 10160
10158 10162
10158 10166
10159 10160
10159 10161
10159 10162
10161 10162
10161 10163
10161 10179
10162 10166
10163 10179
10163 10181
10163 10182
10164 43939
10164 44193
10164 44194
10165 10172
10165 43939
10166 10167
10166 44193
10167 44193
10167 10169
10167 10174
10168 10174
10168 10175
10169 10174
10169 10184
10169 10183
10170 10183
10170 10176
10172 10173
10173 18553
10174 10175
10176 10183
10177 42877
10177 18652
10177 18669
10177 18668
10178 10182
10178 10180
10179 43938
10180 10181
10181 10182
10183 10184
10184 10185
10185 10186
10185 10187
10186 10187
10186 10189
10186 10188
10188 10195
10188 10196
10188 10189
10189 10194
10189 10198
10190 10191
10190 10192
10191 10193
10191 10192
10192 10202
10192 10204
10193 10204
10193 10212
10194 10198
10195 10196
10196 10226
10196 10201
10197 10199
10197 10224
10198 10199
10198 10200
10199 10224
10199 10200
10200 10211
10200 10223
10201 10228
10201 10227
10201 10226
10202 10204
10202 10203
10203 10205
10203 10206
10204 10212
10205 10206
10206 10215
10206 10208
10207 10213
10207 43940
10207 10209
10208 10209
10208 10210
10208 10215
10209 10210
10210 10216
10210 10221
10211 10223
10212 43940
10213 10214
10213 43940
10216 10221
10216 10250
10216 10217
10217 10254
10217 10260
10217 10250
10218 10219
10218 10220
10218 10221
10219 10225
10219 10229
10219 10230
10219 10220
10220 10230
10220 10234
10222 45680
10223 10224
10223 43942
10224 43942
10225 10229
10225 10230
10225 43942
10227 10229
10227 10232
10227 10231
10227 10228
10229 10232
10229 10231
10229 10230
10230 10234
10231 44978
10231 19036
10231 10232
10232 10244
10232 10242
10233 10235
10233 10237
10233 10238
10234 10235
10234 10236
10235 10237
10235 10238
10235 10236
10236 10239
10236 10240
10237 10245
10237 19044
10237 10238
10238 10239
10238 10246
10238 10247
10239 10246
10239 10247
10239 10240
10240 10281
10240 10241
10241 10283
10241 10284
10241 10281
10242 19041
10242 10244
10243 10245
10243 10244
10244 10245
10245 19044
10246 10284
10246 10289
10246 10290
10246 10247
10247 10289
10247 10291
10247 19300
10248 10249
10248 10250
10248 10251
10249 10266
10250 10251
10251 10252
10251 10253
10252 10253
10253 10256
10253 10255
10254 10257
10254 10258
10254 10260
10255 10268
10255 10256
10256 10273
10256 10271
10257 10259
10257 10258
10258 10261
10258 10262
10259 10262
10259 10264
10260 10264
10260 10265
10261 10263
10261 10269
10261 10262
10262 10264
10263 10269
10263 10276
10264 10265
10265 10277
10266 10267
10267 10274
10267 10273
10268 10270
10268 10269
10269 10270
10270 10271
10270 10272
10271 10272
10271 10273
10272 12167
10272 12389
10273 10274
10275 35229
10275 35204
10275 35206
10275 35221
10276 10279
10276 10280
10277 10279
10277 10278
10278 10299
10278 10297
10278 10298
10278 10279
10279 10280
10280 10299
10280 10304
10281 10282
10281 10297
10282 10297
10282 10298
10282 10300
10282 10285
10283 10286
10283 10287
10283 10284
10284 10289
10284 10290
10285 10286
10285 10301
10285 10288
10285 10298
10285 10300
10286 10301
10286 10288
10286 10287
10287 10290
10287 10292
10287 10293
10288 10293
10288 10309
10288 10295
10288 10301
10289 10291
10289 19300
10289 10290
10290 10292
10290 10293
10291 10292
10291 10294
10291 19053
10291 19300
10292 10294
10292 19053
10292 10293
10293 10309
10293 10295
10294 10295
10294 10296
10294 10303
10294 19053
10295 10296
10295 10303
10295 10309
10296 10303
10297 10299
10297 10298
10298 10300
10298 10299
10299 10304
10300 10304
10300 10305
10301 10306
10301 10302
10302 10312
10302 10309
10302 10310
10302 10306
10303 19262
10303 19054
10304 10305
10305 10346
10305 10307
10306 10307
10306 10308
10307 10308
10307 10346
10308 10313
10308 10312
10308 19059
10309 10312
10309 10310
10310 10311
10310 19057
10310 46212
10310 10312
10311 19057
10311 46212
10312 10313
10312 19059
10313 19059
10313 10348
10313 10353
10313 19210
10314 10323
10315 10318
10315 10317
10315 44867
10315 44088
10316 35200
10316 35183
10316 10407
10316 35188
10317 10318
10318 10326
10318 10327
10319 10338
10319 10320
10319 10336
10320 10340
10320 45316
10320 10338
10321 10341
10321 10342
10321 45316
10321 10322
10322 10356
10322 10350
10322 45316
10323 43648
10323 44088
10324 10326
10324 44867
10324 10325
10324 43648
10325 43648
10325 10328
10326 10327
10326 44867
10327 10336
10327 10337
10328 12825
10328 12858
10329 10330
10329 10331
10330 12821
10330 10331
10331 10375
10331 19742
10331 10332
10332 10333
10332 10334
10332 10375
10332 19742
10333 10334
10334 10378
10334 10335
10335 10380
10335 43637
10335 10343
10335 10378
10336 10337
10337 10338
10337 10339
10338 10339
10339 10340
10339 10341
10340 45316
10340 10341
10341 10342
10342 10356
10342 10357
10343 10344
10343 10345
10343 10380
10343 43637
10344 10345
10345 10391
10345 10392
10346 10347
10346 10348
10347 10348
10347 10351
10347 10349
10348 10353
10348 19210
10349 10353
10349 10354
10349 10351
10350 10358
10350 10356
10351 10363
10352 10367
10352 10355
10353 19210
10353 10354
10354 19213
10355 10369
10355 19214
10355 10367
10356 10357
10357 10358
10357 10362
10357 10359
10358 10362
10358 10359
10359 10360
10359 13182
10359 10362
10360 10426
10360 10363
10360 10364
10360 13182
10361 10370
10361 10367
10361 10368
10362 10422
10363 10426
10363 10364
10364 10365
10364 10366
10364 10426
10365 10374
10365 10366
10367 10370
10367 10368
10368 10373
10368 10369
10368 19218
10368 10370
10369 19214
10369 10373
10369 19218
10370 10374
10370 10371
10371 10372
10371 19219
10371 10374
10372 10373
10372 19220
10372 19219
10373 19218
10373 19220
10375 19742
10375 10376
10376 10382
10376 10377
10377 10385
10377 10378
10377 10379
10377 10382
10378 10385
10378 10379
10379 10387
10379 10386
10379 10385
10380 43637
10380 10386
10380 45197
10381 10398
10381 10393
10381 10394
10381 45197
10382 10383
10382 45013
10383 45013
10383 10400
10383 10384
10384 10389
10384 10390
10384 10400
10385 10389
10386 45197
10386 10387
10387 13179
10387 13181
10388 43634
10388 10404
10388 13179
10389 10390
10390 10406
10390 10404
10391 10392
10392 10393
10392 10395
10393 10395
10393 10398
10393 10394
10394 10438
10394 10433
10394 10434
10394 10398
10395 10396
10395 10397
10396 10397
10397 10433
10397 10421
10398 10415
10398 10399
10399 10417
10399 10438
10399 10415
10400 10402
10400 10401
10401 10405
10401 10402
10402 10408
10402 10403
10403 10411
10403 10410
10403 10408
10404 13179
10404 10406
10405 10410
10405 10406
10405 43633
10406 10410
10406 43633
10407 35188
10407 35221
10407 35228
10408 11175
10408 10409
10409 11179
10409 10411
10409 11175
10410 43633
10410 10411
10411 11179
10412 10905
10412 10916
10412 10920
10412 10907
10413 11185
10413 10414
10413 43633
10413 43634
10414 11187
10414 10415
10414 10416
10414 11185
10415 11187
10415 10416
10416 11189
10416 10419
10416 11187
10417 10438
10417 10420
10417 10418
10418 10446
10418 10440
10418 10420
10419 11195
10419 10420
10419 11189
10420 11195
10421 10422
10421 10423
10421 10433
10422 10423
10423 10435
10423 10424
10423 10425
10424 13188
10424 10435
10424 10425
10425 10430
10425 10429
10425 10435
10426 13177
10426 13183
10427 13177
10427 10429
10427 10428
10428 10431
10428 10443
10428 10432
10428 10429
10429 10430
10430 10439
10430 10431
10431 10443
10431 10432
10431 10439
10432 10451
10432 19226
10432 10443
10433 10438
10433 10434
10434 10436
10434 10435
10434 10438
10435 10436
10436 10437
10437 10441
10437 10439
10439 10441
10440 10448
10440 10441
10440 10442
10440 10446
10441 10448
10441 10442
10442 10444
10442 10443
10442 10445
10442 10448
10443 10444
10443 10445
10444 10445
10444 10449
10444 11217
10444 10450
10445 10451
10445 19229
10446 11209
10446 10447
10447 11215
10447 10448
10447 10449
10447 11209
10448 11215
10448 10449
10449 11217
10449 10450
10449 11215
10450 11229
10450 19233
10450 11217
10451 19226
10451 19229
10452 16143
10452 16141
10452 16142
10452 17246
10453 33754
10453 44290
10453 44292
10453 33756
10454 10719
10454 10720
10454 10721
10455 10463
10456 46222
10456 10463
10456 10457
10457 10467
10457 10465
10457 10463
10458 10460
10458 10459
10459 10460
10460 10465
10460 45678
10461 10483
10461 10484
10461 10485
10461 45678
10461 45860
10462 10475
10462 10498
10462 10469
10462 10471
10464 46222
10464 46223
10465 45678
10465 10467
10466 10470
10466 10469
10467 46221
10468 10472
10468 10473
10468 46221
10468 46223
10469 10471
10469 10470
10470 10474
10470 10471
10471 10474
10472 10474
10472 10475
10472 10473
10474 10475
10475 10498
10476 45295
10476 10477
10477 10538
10477 10539
10477 45295
10478 10481
10478 10482
10478 10480
10478 10479
10479 10564
10479 10561
10479 10480
10481 10482
10481 324895
10482 10563
10482 10562
10483 10484
10483 10485
10484 10485
10485 10494
10485 10495
10486 10487
10486 10488
10487 10488
10487 10489
10487 10490
10488 10492
10488 10491
10489 10490
10489 45679
10490 10493
10490 46603
10491 10492
10492 46603
10493 46603
10494 10495
10495 10496
10495 10497
10496 10497
10497 10498
10497 10499
10498 10499
10499 10501
10499 10500
10500 10502
10500 10504
10500 10501
10501 10538
10502 10504
10502 10541
10502 10503
10503 10552
10503 10551
10503 10541
10504 10506
10504 45862
10505 45677
10505 45862
10506 10551
10506 44718
10506 45862
10507 12145
10507 10519
10508 10509
10508 12661
10508 12642
10508 12657
10508 12660
10509 12661
10509 10825
10509 10826
10510 10511
10510 44718
10510 44719
10511 10556
10511 10512
10512 10513
10512 10514
10512 10556
10513 10514
10514 10585
10514 10586
10515 10517
10515 10518
10516 19568
10516 19591
10517 19568
10517 10518
10518 10524
10519 12144
10519 12116
10519 12145
10520 45323
10520 11134
10521 10712
10521 10713
10521 43647
10521 44974
10522 10523
10522 10825
10522 10832
10522 45196
10523 10825
10524 10525
10524 10585
10525 10585
10525 10526
10526 10589
10526 10527
10527 10534
10527 10536
10527 10589
10528 10638
10528 45686
10528 10635
10528 10636
10529 10531
10529 24917
10529 22965
10529 22976
10531 22974
10531 22977
10531 24913
10531 24917
10532 10714
10532 10717
10532 10718
10532 43943
10533 46542
10533 46543
10534 10536
10534 10590
10534 46237
10535 46237
10535 46543
10536 46217
10536 46542
10537 10727
10537 10732
10537 26484
10537 26485
10538 10539
10539 10544
10539 10540
10540 10541
10540 10542
10540 10544
10541 10542
10542 10548
10542 10552
10542 10553
10543 44717
10543 10544
10543 10545
10544 44717
10544 10545
10545 10546
10545 44717
10546 10547
10547 10549
10547 10548
10548 10552
10548 10553
10548 10549
10549 44722
10550 10570
10550 10554
10550 10560
10550 10566
10551 44718
10551 10552
10552 10553
10554 10572
10554 45291
10554 10570
10555 10575
10557 10578
10557 45873
10557 45874
10558 10573
10558 10571
10558 10572
10559 10561
10559 10560
10560 10566
10560 10561
10561 10564
10562 10621
10562 10564
10562 10565
10562 10563
10563 10609
10563 10614
10564 10621
10564 10565
10565 10623
10565 10566
10565 10567
10565 10621
10566 10623
10566 10567
10567 10610
10567 10568
10567 10569
10567 10623
10568 10577
10568 45875
10568 10610
10568 10569
10569 10584
10569 10583
10569 10610
10570 10574
10570 10571
10571 10572
10571 10574
10572 45291
10573 10578
10573 10576
10573 45290
10574 45685
10574 45873
10576 10600
10576 10599
10576 10578
10576 45290
10577 45685
10577 45875
10578 45290
10579 10581
10579 10580
10579 45874
10580 10618
10580 10582
10580 10581
10581 10583
10582 10636
10582 10602
10582 10618
10583 10584
10584 10611
10584 10617
10585 10586
10586 10587
10587 10591
10587 10588
10588 10592
10588 10589
10588 10590
10588 10591
10589 10592
10589 10590
10590 46237
10590 10592
10591 45893
10591 45892
10592 10594
10592 45691
10592 45872
10593 10603
10593 10597
10593 45872
10593 10595
10594 45691
10594 45872
10594 45288
10594 45289
10595 10604
10595 10603
10595 45872
10596 10768
10596 10769
10596 10597
10597 10603
10598 10604
10598 10605
10598 10599
10598 45288
10599 45288
10599 10600
10600 10602
10600 10601
10601 10608
10601 10606
10601 10602
10602 10636
10603 10604
10604 10605
10606 10607
10606 10608
10607 43645
10607 44291
10608 10645
10608 10647
10609 10614
10610 10612
10610 10611
10611 10617
10611 10612
10612 10625
10612 10613
10613 10615
10613 10616
10613 10625
10614 324952
10615 10626
10615 10617
10615 10616
10616 10628
10616 10629
10617 10626
10618 10630
10618 10619
10619 10639
10619 10640
10619 10630
10620 10621
10620 10622
10620 324953
10621 10622
10622 10623
10622 10624
10623 10624
10626 10628
10626 10627
10627 10631
10627 10630
10627 10628
10628 10629
10629 10631
10629 10632
10629 10633
10630 10631
10631 10632
10631 10633
10632 10652
10632 10653
10632 10633
10634 10678
10635 10636
10635 10639
10635 46541
10637 10646
10637 10645
10637 45686
10637 45870
10638 45686
10638 10640
10638 10641
10639 46541
10639 10640
10640 10641
10641 10643
10641 10654
10641 10642
10642 10650
10642 10651
10642 10643
10642 10654
10643 10654
10643 10656
10643 10644
10644 10669
10644 10667
10644 10656
10645 10647
10645 10646
10646 10650
10646 10649
10647 10649
10647 10648
10648 10649
10649 10650
10650 10651
10652 10653
10653 10654
10653 10655
10654 10655
10655 10662
10655 10659
10656 10659
10656 10657
10657 10660
10657 10658
10657 10659
10658 10670
10658 10669
10658 10660
10659 10662
10660 10665
10660 10661
10661 10671
10661 10670
10661 10665
10662 10664
10662 10663
10663 10665
10663 10666
10663 10664
10664 10691
10664 10693
10665 10666
10666 10671
10666 10672
10667 10669
10668 10914
10668 10911
10669 10670
10670 10671
10671 10672
10672 10702
10673 10912
10673 19596
10674 10676
10674 10680
10674 325010
10675 10676
10675 10677
10676 10680
10676 10677
10677 10680
10677 45296
10678 10682
10678 10679
10679 10690
10679 10682
10680 45296
10681 10683
10681 44723
10681 45296
10681 10684
10682 44723
10683 10688
10683 10685
10683 44723
10684 45296
10685 10695
10685 10688
10686 13483
10686 13484
10686 10689
10687 11048
10687 11049
10687 23329
10687 23803
10688 23416
10688 23803
10689 13385
10689 13491
10689 13492
10690 10691
10690 10692
10691 10693
10691 10692
10692 10693
10692 45297
10693 45297
10694 10696
10694 45297
10694 45298
10695 11048
10695 10707
10696 10697
10696 10698
10697 10698
10698 10700
10698 46238
10699 10708
10699 10706
10699 45682
10700 46238
10701 10702
10701 10703
10701 46238
10702 10703
10703 10704
10703 10705
10704 10705
10705 10944
10705 10955
10706 10710
10706 10711
10706 10708
10707 11050
10707 11051
10707 11048
10708 11050
10708 10709
10709 11054
10709 11055
10709 11050
10710 11056
10710 11057
10710 10711
10711 11055
10711 11066
10712 45286
10712 10713
10713 10714
10714 10717
10714 10718
10715 10717
10715 10716
10715 45287
10716 10722
10716 10717
10716 45287
10717 45287
10717 10718
10718 45899
10720 10721
10720 10723
10720 10728
10720 10724
10721 10737
10721 10738
10721 44816
10722 10726
10722 10728
10723 10728
10723 10724
10723 10729
10723 10732
10724 10730
10724 10731
10724 10728
10725 10726
10725 10727
10725 45899
10726 10728
10726 10727
10726 45899
10727 10732
10727 45899
10729 10732
10729 10733
10729 10734
10730 10741
10730 10731
10731 10735
10731 10753
10733 10734
10734 10736
10734 10775
10734 10735
10735 10753
10735 10736
10735 10775
10736 10775
10736 10791
10736 10800
10737 46163
10737 10738
10737 44816
10738 10739
10738 10740
10738 44816
10739 10740
10740 10745
10740 10746
10741 10750
10741 10742
10741 45731
10742 44816
10742 45322
10742 44820
10742 10750
10742 45731
10743 21590
10743 10788
10744 10754
10744 10750
10744 10751
10745 10746
10746 10749
10746 10748
10747 10748
10748 10749
10749 44820
10749 45317
10750 45731
10750 10754
10750 10751
10751 10758
10751 10759
10751 10754
10752 10756
10752 10754
10752 10755
10753 10756
10753 10757
10754 10756
10754 10755
10755 10756
10756 10757
10757 10759
10757 10760
10758 10759
10759 10760
10760 10791
10760 10792
10761 10762
10761 10763
10761 45731
10761 45317
10762 10763
10763 10764
10763 10828
10764 10828
10764 10794
10764 10795
10765 10766
10765 10768
10765 46186
10766 10767
10766 10770
10766 10768
10767 19100
10767 10770
10768 10769
10769 10770
10769 10771
10770 10771
10771 45895
10772 10773
10772 10774
10772 45895
10772 45897
10773 10774
10773 19100
10773 44451
10774 43646
10774 10775
10775 43646
10776 10789
10776 10779
10776 10777
10776 10783
10777 10783
10777 10784
10777 10785
10778 10779
10778 43646
10779 43646
10779 10789
10780 45896
10781 43644
10781 10783
10781 45896
10781 45897
10782 43643
10782 43645
10782 43644
10783 43644
10784 10785
10786 10906
10786 10787
10786 44291
10786 45592
10787 45738
10787 46355
10787 10906
10788 21587
10789 45738
10789 45739
10790 10802
10790 46355
10790 46356
10791 10800
10791 10792
10792 10807
10792 10793
10793 10796
10793 10797
10793 10807
10794 10795
10794 10796
10794 10795
10795 10796
10796 10797
10797 10858
10797 10857
10798 10809
10798 10807
10799 10804
10799 10809
10799 10805
10799 10804
10800 10802
10800 45591
10801 10926
10801 10805
10801 10806
10801 45591
10801 10803
10802 45591
10803 43944
10803 45591
10804 10809
10804 10805
10805 10926
10805 10806
10806 10811
10806 10812
10806 10926
10807 10809
10808 10813
10808 10810
10810 10814
10810 10858
10810 10813
10811 10927
10811 10813
10811 10812
10812 10927
10812 10928
10813 10927
10814 10858
10814 10929
10814 10815
10815 10978
10815 10876
10815 10929
10817 10828
10818 10819
10819 10820
10820 10827
10820 10821
10820 10822
10821 10827
10821 10822
10822 10823
10822 10824
10822 10827
10823 10824
10824 10836
10825 10826
10826 45196
10827 10829
10827 10834
10829 10834
10829 10831
10830 10857
10830 10859
10831 10833
10832 45196
10833 10864
10833 10834
10834 10864
10835 10882
10835 20578
10835 12785
10836 10839
10836 10840
10837 10839
10837 10841
10837 10838
10838 10847
10838 10845
10838 10846
10838 10839
10838 10841
10839 10841
10839 10840
10840 10841
10840 10842
10841 10842
10842 10847
10842 10848
10843 10844
10844 10852
10845 10847
10845 10846
10846 10853
10846 10849
10846 43946
10846 10847
10847 10848
10848 10854
10848 10853
10849 10853
10849 43946
10850 11177
10850 11178
10850 43946
10851 21253
10851 21250
10851 21249
10852 10855
10852 10854
10853 43946
10853 10854
10854 10855
10856 11183
10856 11184
10857 10859
10857 10858
10859 10876
10859 10860
10859 10861
10860 10876
10860 10861
10861 10871
10861 10862
10861 10876
10862 10875
10862 10863
10862 10871
10863 10867
10863 10873
10863 45753
10863 10875
10864 10866
10864 10865
10865 10866
10866 45753
10866 45754
10867 10873
10867 45753
10867 10869
10867 10868
10868 10869
10869 10870
10869 10879
10870 10879
10870 10884
10871 10979
10871 10872
10872 10878
10872 10875
10872 10979
10873 10874
10873 10877
10873 45753
10874 10877
10875 10878
10876 10978
10877 10981
10879 10880
10879 10987
10880 10987
10880 10881
10880 46156
10881 11001
10881 10894
10881 46156
10882 12782
10882 20578
10883 45063
10884 10894
10884 10888
10884 10889
10885 20581
10886 10887
10886 11251
10887 10898
10887 10901
10887 11250
10887 11251
10888 10894
10888 10889
10889 10890
10889 10891
10889 10894
10890 10895
10890 10892
10890 10891
10891 10892
10891 10893
10892 10893
10892 10895
10893 10899
10893 10896
10894 11001
10896 10900
10896 10897
10896 46357
10896 10899
10897 10900
10897 46357
10898 10901
10898 11250
10898 46357
10898 46358
10900 46357
10901 11250
10902 10903
10902 20048
10902 20048
10902 20050
10903 10911
10903 10904
10903 20048
10904 10918
10904 10905
10904 10911
10905 10916
10905 10918
10906 10908
10906 43649
10907 10909
10907 40202
10907 10920
10908 43649
10908 44416
10908 45436
10909 40202
10909 10922
10909 10910
10910 10925
10910 10932
10910 10922
10911 10914
10912 10914
10912 10915
10912 19596
10913 10943
10913 10944
10913 19596
10913 44036
10914 10915
10915 10918
10915 10919
10916 10946
10916 10917
10917 10949
10917 10922
10917 10946
10918 10919
10919 10947
10919 10946
10921 11917
10921 11932
10921 11921
10922 10949
10923 10924
10923 10953
10923 10932
10923 10933
10924 10954
10924 10968
10924 10953
10925 10932
10925 43649
10925 43650
10927 10928
10928 10929
10928 10930
10929 10930
10930 10983
10930 44813
10931 10936
10931 10937
10931 45402
10932 10933
10934 10970
10934 10960
10934 10971
10934 10970
10935 45402
10935 10963
10935 45321
10935 10936
10936 10937
10936 10963
10936 45321
10937 10941
10937 10940
10938 10940
10938 10939
10939 10942
10939 10992
10939 10940
10940 10941
10941 10961
10941 10965
10941 10942
10942 10992
10942 10961
10942 10965
10943 10944
10944 10955
10945 10947
10945 44042
10946 10947
10947 44042
10948 10951
10948 10952
10948 44042
10948 14194
10949 10951
10949 10950
10950 10951
10951 10952
10952 10953
10952 10954
10953 10954
10954 10968
10955 10956
10955 44038
10956 11082
10956 11083
10956 44038
10957 11086
10957 45597
10957 14194
10957 44038
10958 11099
10958 11100
10958 45597
10958 45598
10959 10968
10959 10969
10960 11104
10960 10963
10960 10964
10960 10970
10961 10965
10961 10967
10961 10962
10962 11007
10962 11008
10962 10967
10963 45321
10963 11104
10963 10964
10964 10965
10964 10966
10964 11104
10965 10966
10966 10974
10966 10967
10967 10974
10968 10969
10969 10972
10969 10971
10970 10971
10971 10972
10972 11099
10972 10973
10973 11099
10974 11108
10974 10975
10975 11008
10975 11019
10975 11108
10976 11109
10976 10977
10977 11026
10977 11027
10977 11109
10978 44813
10978 44815
10979 44814
10979 44815
10980 10981
10980 10982
10980 46161
10980 46162
10981 10982
10983 44813
10984 46153
10984 46162
10984 10985
10985 10990
10986 10988
10986 10987
10986 46161
10987 10988
10988 46154
10988 46157
10988 46155
10989 46156
10989 46159
10989 46157
10990 44900
10991 11012
10991 10997
10991 10993
10991 44900
10992 10994
10992 10993
10993 44900
10993 10994
10994 11010
10994 10995
10995 11010
10996 10997
10996 10998
10997 10998
10997 11012
10998 11014
10998 10999
10999 11037
10999 11002
10999 11014
11000 11043
11000 41094
11000 41091
11000 41092
11001 46158
11001 46160
11001 46159
11002 11003
11002 11004
11002 11037
11003 11004
11004 11038
11005 11292
11005 11043
11005 41093
11005 41089
11005 41095
11005 41092
11006 11007
11006 11009
11006 11020
11007 11009
11007 11020
11007 11008
11008 11019
11009 11020
11010 11022
11010 11011
11011 11017
11011 11018
11011 11022
11012 11017
11012 11013
11013 11030
11013 11016
11013 11017
11014 11016
11014 11015
11015 11039
11015 11037
11015 11016
11016 11030
11017 11018
11019 11020
11019 11021
11020 11021
11021 11023
11021 11022
11022 11023
11023 43953
11024 11028
11024 43953
11024 11025
11024 11026
11025 11026
11026 11027
11027 11028
11027 11029
11028 11029
11028 43953
11029 11122
11029 11031
11030 11034
11031 11032
11031 11033
11031 11122
11032 11033
11033 45662
11033 11034
11033 11035
11034 45662
11034 11035
11035 11036
11035 11045
11035 45662
11036 11041
11036 11045
11037 11039
11038 11040
11038 11042
11039 11041
11039 11040
11040 11042
11040 11041
11043 41094
11043 11292
11043 41093
11044 11292
11044 41096
11044 41095
11045 11128
11045 11046
11046 11129
11046 11047
11046 11128
11047 11133
11047 11132
11047 11129
11048 11049
11049 11062
11049 11063
11050 11051
11051 11053
11051 11054
11052 11060
11052 11053
11053 11054
11053 11060
11054 11055
11055 11066
11056 11057
11057 11058
11057 45594
11058 11080
11058 11081
11058 45594
11059 45596
11059 45599
11059 45594
11059 45595
11060 11063
11060 11061
11061 11066
11061 11067
11061 11063
11062 11063
11064 11067
11064 11068
11065 11072
11065 11071
11066 11067
11067 11068
11068 11071
11068 43954
11069 11074
11069 11075
11069 11073
11069 11070
11070 11091
11070 11090
11070 11073
11071 43954
11071 11072
11072 325079
11073 43954
11074 11075
11075 11076
11075 11077
11076 11077
11077 11078
11077 11114
11078 11114
11079 18068
11079 43615
11080 11081
11081 11085
11081 11084
11082 11083
11083 11086
11083 11087
11084 11088
11084 11089
11084 11085
11086 11087
11086 45597
11087 11088
11088 11089
11089 11090
11089 11093
11090 11093
11090 11091
11091 11111
11091 11092
11092 11111
11093 11098
11093 11096
11094 11097
11094 11095
11094 11096
11095 11100
11095 11101
11095 11097
11096 11098
11097 11116
11099 11100
11100 11101
11101 11102
11101 43651
11102 43651
11102 11118
11103 11104
11103 11107
11103 43651
11103 43864
11104 11107
11105 12091
11105 12088
11105 11106
11105 11110
11106 11110
11106 11110
11107 11108
11107 11109
11108 11109
11111 11112
11111 11115
11112 11115
11112 11114
11112 11113
11113 11114
11115 17459
11116 17459
11117 11120
11117 11118
11117 11119
11118 11120
11118 11119
11119 11120
11121 11124
11121 11122
11122 11124
11123 11130
11123 11128
11123 45747
11123 45662
11124 11126
11125 11126
11125 11127
11126 11127
11127 45138
11128 11130
11129 11131
11129 11130
11130 11131
11132 11135
11132 11133
11133 11141
11133 11144
11134 43962
11134 12070
11134 45323
11135 11137
11135 11138
11136 12093
11136 44707
11137 11140
11137 44917
11137 11138
11138 11327
11138 11328
11139 11239
11139 45323
11140 44917
11140 41211
11140 44412
11141 11144
11141 11143
11141 11142
11142 11144
11142 11145
11142 11143
11144 11145
11146 11347
11146 41211
11147 11149
11147 11148
11147 11155
11147 11158
11148 11156
11148 11346
11148 11149
11149 11154
11150 11152
11150 11236
11150 11235
11150 11238
11151 11167
11151 11413
11151 45120
11151 45138
11151 45139
11152 11236
11153 11154
11153 11155
11154 11155
11155 11158
11156 11346
11156 11158
11156 11157
11157 11367
11157 11366
11157 11158
11159 11161
11159 11163
11160 11162
11160 11161
11161 11163
11161 11162
11163 11372
11163 11371
11164 11666
11164 11166
11164 11165
11164 11661
11165 11661
11165 11663
11165 11664
11166 11666
11167 11413
11167 45120
11167 11169
11167 14204
11167 11168
11168 11438
11168 45124
11168 11169
11168 14204
11169 14204
11169 11171
11169 11170
11170 11440
11170 11441
11170 11171
11171 11173
11171 11172
11172 11173
11173 11681
11173 11174
11174 11683
11174 11848
11174 11681
11175 11177
11175 11176
11176 11180
11176 11179
11176 11177
11177 11178
11178 11180
11178 11181
11179 11180
11180 11181
11181 11185
11181 11186
11182 11198
11182 11194
11182 11183
11183 11184
11184 11202
11184 11198
11185 11186
11186 11194
11186 11187
11186 11188
11187 11194
11187 11188
11188 11189
11188 11190
11188 11191
11188 11194
11189 11190
11189 11191
11190 11201
11190 11196
11190 43956
11190 11191
11191 11206
11191 43957
11192 11212
11192 11209
11192 11210
11193 11220
11193 11212
11194 11198
11195 43956
11196 11222
11196 11220
11196 11221
11196 11201
11196 43956
11197 11199
11197 11224
11198 11202
11199 11224
11199 11208
11199 11200
11200 11274
11200 11234
11200 11208
11201 43956
11201 43957
11202 11245
11202 11203
11203 11204
11203 11205
11203 11245
11204 11206
11204 11207
11204 11205
11205 11247
11205 11248
11206 43957
11206 11207
11207 11246
11207 11208
11208 11246
11209 11212
11209 11210
11210 11213
11210 11211
11210 11212
11211 11225
11211 11215
11211 11216
11211 11213
11212 11220
11213 11221
11213 11214
11214 11227
11214 11225
11214 11226
11214 11221
11215 11225
11215 11216
11216 11219
11216 11217
11216 11218
11216 11225
11217 11219
11217 11218
11218 11232
11218 11229
11218 19776
11218 11219
11219 11226
11219 11231
11219 11230
11220 11222
11220 11221
11221 11222
11222 11224
11222 11223
11223 11234
11223 11227
11223 11228
11223 11224
11225 11227
11225 11226
11226 11231
11226 11230
11226 11227
11227 11234
11227 11228
11228 11233
11228 11231
11228 11234
11229 19233
11229 11232
11229 19776
11230 11232
11230 11231
11231 11233
11232 19776
11233 11236
11233 11237
11234 11274
11235 11238
11236 11237
11237 19782
11237 19783
11238 11260
11238 11272
11238 44095
11239 45323
11240 11241
11240 11242
11241 11251
11241 11243
11241 11242
11242 11244
11242 11245
11243 11252
11243 11244
11243 11251
11244 11245
11244 11252
11246 11247
11246 11249
11247 11249
11247 11248
11248 11261
11248 11249
11249 11261
11250 11255
11250 11254
11252 11254
11252 11253
11253 11256
11253 11257
11253 11254
11254 11255
11255 11293
11255 11291
11256 11257
11257 11258
11257 11259
11258 11259
11259 11264
11259 11261
11259 11262
11260 11272
11260 44095
11261 11264
11261 11262
11262 11277
11262 11274
11262 11275
11262 11264
11263 11296
11263 11294
11264 11266
11264 19958
11264 11265
11265 11279
11265 11307
11265 11277
11265 11278
11265 11266
11265 19958
11266 19958
11266 11294
11266 11267
11267 11279
11267 11315
11267 11294
11268 42654
11268 42656
11269 11271
11269 11270
11269 11276
11269 42654
11270 11273
11270 11272
11270 19787
11270 11271
11271 11286
11271 11287
11272 44095
11272 11273
11272 19787
11273 19787
11273 11285
11273 19791
11274 11277
11274 11275
11275 11281
11275 11276
11275 11277
11276 42654
11276 11281
11277 11279
11277 11307
11277 11278
11278 11283
11278 11281
11278 11282
11278 11279
11278 11307
11279 11307
11279 11315
11280 11283
11280 11284
11280 11315
11280 11317
11280 11307
11281 11283
11281 11282
11282 11288
11282 11286
11282 11283
11283 11284
11284 11309
11284 11310
11285 19791
11285 19794
11285 19795
11286 11287
11286 11288
11287 11289
11287 11290
11288 11312
11288 11289
11289 11290
11289 11312
11290 11314
11290 19794
11291 11296
11291 11297
11291 11293
11292 41093
11292 41096
11294 11296
11295 11298
11295 11304
11296 11297
11297 11306
11297 11309
11297 11317
11298 11304
11298 11301
11298 11299
11299 11304
11299 11305
11299 11301
11300 11302
11300 11301
11301 11302
11302 11327
11302 11303
11303 11327
11304 11305
11306 11309
11306 11317
11307 11315
11307 11317
11308 11479
11308 18528
11309 11310
11309 11317
11310 11312
11310 11313
11311 11322
11311 19951
11311 11316
11311 11318
11312 11313
11313 11314
11313 19948
11314 19948
11314 19794
11315 11317
11316 11318
11318 11323
11318 11319
11319 11320
11319 11321
11319 11323
11320 11322
11320 11321
11321 11324
11322 19951
11324 11325
11325 11336
11325 45984
11326 11329
11326 11330
11327 11328
11328 11330
11328 11345
11328 11331
11329 11330
11330 11345
11330 11331
11331 11351
11331 11352
11331 11345
11332 11351
11332 11333
11333 11334
11333 46462
11333 11351
11334 11340
11334 11335
11334 46462
11335 11342
11335 11336
11335 19956
11335 11340
11336 45984
11336 11342
11336 19956
11337 11339
11337 11341
11337 43958
11338 11354
11338 11355
11338 43958
11339 11341
11341 11354
11341 11344
11342 19956
11342 11343
11342 11344
11343 11344
11343 44099
11344 11354
11346 11348
11346 11347
11347 41211
11347 11348
11348 11366
11348 11349
11349 11373
11349 11350
11349 11366
11350 11382
11350 11368
11350 11373
11351 11352
11352 11358
11352 11353
11353 11363
11353 11356
11353 11358
11354 11355
11355 11357
11355 44099
11356 11357
11356 20488
11356 11363
11357 44099
11357 20488
11358 11360
11358 11359
11359 11361
11359 11362
11359 11360
11361 11362
11362 11365
11362 11363
11362 11364
11363 11365
11363 11364
11364 20492
11364 20493
11364 11365
11366 11367
11367 46353
11367 46354
11368 11384
11368 11369
11368 11382
11369 11386
11369 11387
11369 11384
11370 11373
11370 11374
11370 11371
11370 46353
11371 46353
11371 11372
11372 44702
11372 44703
11373 11374
11374 11382
11374 11383
11375 11376
11375 11379
11376 11377
11376 11379
11377 11381
11378 11407
11378 11408
11379 11380
11380 11403
11380 43504
11381 11405
11381 11402
11382 11383
11383 11384
11383 11385
11384 11385
11385 11386
11385 11407
11386 11407
11386 11387
11387 11391
11387 11390
11388 11390
11388 11389
11389 11390
11390 11391
11391 11410
11391 11392
11392 11410
11393 11419
11393 11420
11394 27686
11394 46233
11394 15154
11394 15160
11395 11467
11395 45748
11395 26779
11395 27686
11396 11472
11396 11398
11396 11397
11396 20535
11397 20535
11397 11473
11397 43959
11398 11399
11398 11400
11398 11472
11399 11400
11399 20544
11399 20545
11400 11471
11400 11401
11401 11478
11401 11471
11402 11408
11402 45735
11402 11409
11402 11405
11403 43504
11403 11413
11403 44702
11404 11405
11404 11406
11404 43504
11404 43505
11405 11406
11406 11416
11406 11411
11407 11408
11408 45735
11408 11409
11409 11412
11409 11410
11409 45735
11410 11412
11411 43506
11411 45136
11411 11416
11412 45136
11412 45137
11413 44702
11413 45120
11414 11428
11414 11426
11414 45120
11414 45121
11415 11421
11415 11418
11415 11419
11415 43506
11415 43507
11416 11429
11416 11417
11417 43507
11417 11453
11417 11429
11418 11421
11418 11419
11419 11420
11419 11421
11420 11424
11420 11425
11421 11422
11421 11423
11422 11423
11424 11425
11425 11447
11425 11454
11426 11437
11426 45122
11426 11427
11426 11428
11427 45117
11427 11432
11427 11433
11427 11437
11427 45122
11429 11432
11429 11430
11430 11434
11430 11452
11430 11432
11431 11452
11431 11453
11431 45119
11432 45117
11432 11433
11433 11434
11433 11435
11433 45117
11434 11452
11434 11435
11435 11448
11435 11446
11436 32231
11436 12202
11437 45122
11437 45124
11437 45125
11438 11440
11438 44701
11438 45124
11439 11445
11439 45129
11440 44701
11440 11441
11441 11847
11441 11442
11442 11855
11442 11851
11442 11847
11443 11451
11443 11449
11443 11444
11443 11849
11444 11849
11444 11861
11444 11860
11445 45129
11445 46439
11446 43502
11446 45118
11446 11448
11447 11454
11447 45118
11447 45131
11448 11449
11448 11450
11449 11450
11449 11451
11450 11860
11450 11451
11451 11860
11452 11453
11452 45119
11453 45119
11453 43507
11454 11457
11455 11461
11455 11464
11455 11456
11455 11457
11456 11457
11456 27739
11456 11487
11458 11924
11458 11497
11458 11918
11459 11460
11459 11461
11460 11461
11461 11464
11462 11465
11462 11463
11462 11464
11463 11464
11463 11469
11463 11487
11465 11468
11465 11467
11466 11475
11466 11476
11466 45748
11466 45749
11467 45748
11467 11468
11468 44825
11468 43960
11469 11487
11469 43960
11469 43961
11470 11474
11470 11471
11471 11474
11472 43959
11473 11476
11473 11474
11473 43959
11474 11476
11475 11476
11477 11480
11477 11478
11478 11480
11479 12019
11479 44869
11480 11481
11481 11483
11481 11482
11482 11548
11482 11547
11482 11483
11484 11552
11484 11559
11484 11551
11485 11486
11485 27739
11486 27739
11486 22471
11486 22472
11487 27739
11488 11489
11488 44825
11489 44825
11490 45388
11491 11496
11491 11497
11491 11492
11491 11493
11492 11493
11492 11916
11492 11918
11493 11495
11493 11494
11494 11919
11494 11920
11494 11495
11496 11497
11497 11918
11498 11924
11498 11499
11499 11948
11499 11947
11499 11924
11500 11502
11500 11501
11501 11502
11502 43656
11502 43657
11504 11512
11504 11505
11504 43656
11504 11506
11505 11564
11505 11565
11505 11512
11505 43656
11506 46279
11506 46205
11507 11510
11507 11509
11508 11950
11508 11510
11509 46204
11509 11510
11510 11950
11511 11576
11511 11574
11511 11575
11512 43656
11512 11513
11513 11574
11513 11572
11514 12213
11514 11576
11515 11556
11515 20566
11516 11542
11516 11543
11517 11519
11517 11542
11517 11518
11518 11542
11520 11594
11520 11596
11521 11530
11521 44694
11521 11524
11521 44695
11522 11600
11523 45960
11524 11527
11524 11525
11524 45903
11524 11530
11524 44694
11525 11526
11525 20574
11525 11527
11525 45903
11526 13217
11526 27735
11526 27736
11526 20574
11527 45903
11527 11528
11528 11533
11529 13218
11530 44694
11531 11536
11531 11532
11531 46325
11532 46325
11532 11607
11532 11623
11532 11609
11533 11537
11533 11534
11534 11535
11534 11537
11535 11538
11535 11541
11535 11540
11536 11539
11536 11537
11536 11538
11537 11539
11537 11538
11538 11541
11538 11540
11538 11539
11539 11609
11539 11610
11539 11611
11540 13221
11540 13220
11540 11541
11541 11611
11541 13322
11541 13321
11542 11543
11543 11544
11544 11547
11544 11545
11545 11546
11545 11553
11545 11547
11546 11553
11547 11548
11548 43658
11549 43658
11549 11550
11549 11551
11550 11551
11550 11558
11550 11552
11551 11552
11551 11559
11552 11559
11552 11558
11553 11554
11554 11555
11555 11557
11555 11556
11556 11557
11557 11589
11558 11560
11558 11562
11558 11561
11559 11564
11559 11560
11560 11562
11560 11561
11560 11564
11561 11568
11561 11567
11561 11562
11562 11566
11562 11563
11563 11573
11563 11568
11563 11569
11563 11566
11564 11565
11565 11570
11565 11566
11566 11570
11567 11583
11567 11568
11568 11573
11568 11569
11569 11585
11569 11581
11569 11582
11569 11573
11570 11572
11570 11571
11571 11577
11571 11573
11571 11572
11572 11574
11573 11577
11574 11576
11574 11575
11575 12215
11575 11579
11575 11580
11575 11576
11576 12213
11577 11579
11577 11578
11578 12217
11578 11585
11578 11579
11579 12215
11579 11580
11580 12221
11580 12217
11580 12218
11580 12215
11581 11583
11581 11584
11581 11585
11581 11582
11582 12223
11582 11586
11582 11585
11583 11584
11584 11586
11584 45387
11585 12217
11586 45387
11586 12223
11587 14393
11587 14397
11587 14398
11587 44462
11587 44465
11587 44463
11588 20575
11589 12244
11590 12291
11590 43854
11591 13215
11592 11593
11593 11595
11593 11594
11594 11596
11594 11595
11595 11597
11595 11598
11596 11606
11596 11605
11597 11598
11597 11632
11597 13215
11597 44687
11598 11615
11598 11614
11599 11615
11599 11619
11600 44697
11600 44698
11601 11610
11601 11612
11601 11624
11601 11613
11602 44697
11602 11605
11602 11604
11603 11604
11603 11608
11603 44693
11604 11608
11604 44693
11604 11605
11605 11606
11606 11614
11606 11616
11607 11623
11607 11609
11607 44693
11608 44693
11609 11610
11609 11611
11609 11623
11610 11611
11611 13322
11611 13321
11612 11624
11612 11613
11612 11629
11612 11631
11612 11630
11613 13329
11613 13328
11613 14449
11613 11624
11614 11616
11614 11615
11615 11619
11616 11617
11617 11618
11618 11627
11618 11622
11619 11620
11619 45857
11620 11621
11620 45856
11620 45857
11621 11627
11621 11628
11621 45856
11622 11625
11622 11623
11622 11624
11622 11627
11623 11625
11623 11624
11624 11625
11625 11628
11625 11629
11626 45281
11626 28502
11626 39475
11626 39483
11627 11628
11628 11629
11629 11631
11629 11630
11630 13329
11630 13347
11630 11631
11631 11636
11632 13215
11632 44687
11632 44688
11632 44689
11633 44686
11633 15935
11633 44691
11634 15321
11634 12338
11634 44691
11635 11646
11635 11647
11635 15321
11635 29211
11636 11637
11636 11638
11637 11638
11637 11642
11637 11639
11638 13213
11638 13348
11639 13213
11639 13405
11639 13401
11639 11642
11640 11654
11640 11641
11641 11656
11641 11643
11641 45274
11641 11654
11642 11643
11642 11644
11643 11644
11643 11656
11643 45274
11644 13405
11644 45273
11645 13408
11645 40732
11645 45274
11646 11647
11646 11648
11646 11647
11647 11648
11648 11649
11648 11650
11649 11651
11649 11652
11649 11650
11650 11652
11650 11653
11651 11652
11652 11653
11653 11654
11653 11655
11654 11655
11655 11657
11655 11656
11655 45275
11656 45274
11656 11657
11656 45275
11657 45275
11657 45278
11657 45279
11658 13416
11658 45275
11659 12376
11659 11660
11659 45278
11659 12378
11659 12379
11660 13419
11660 13418
11660 12376
11660 45278
11661 14241
11661 14244
11662 11663
11662 14241
11663 11664
11663 14241
11664 11672
11664 11665
11665 11667
11665 11666
11665 11672
11666 11667
11667 11669
11667 11668
11668 11669
11669 11676
11669 11670
11670 11676
11671 11672
11671 11673
11671 45761
11671 45762
11672 11673
11673 11674
11673 11675
11674 45515
11674 11675
11675 43503
11675 11676
11676 43503
11677 45514
11677 11678
11677 14573
11678 11680
11678 46231
11678 14573
11679 11682
11679 14533
11679 11681
11679 46231
11679 46232
11680 14560
11680 46231
11681 11682
11681 14533
11682 14533
11682 11694
11682 45126
11683 11848
11684 11891
11684 23237
11684 45130
11685 11688
11685 11686
11686 11687
11686 11689
11686 11688
11687 11689
11687 14560
11687 14572
11689 11690
11689 11713
11690 11699
11690 11700
11690 11713
11691 11692
11692 11697
11692 11696
11693 11702
11693 11701
11694 45126
11694 11696
11694 11695
11695 11696
11696 11697
11697 11703
11698 11706
11698 11703
11698 11704
11699 11700
11700 11720
11700 11702
11701 11722
11701 11708
11701 11702
11702 11720
11703 11706
11703 11704
11704 11705
11704 45132
11704 11706
11705 45132
11705 11707
11705 11709
11706 11708
11706 11707
11707 11709
11707 11708
11708 11722
11710 11734
11711 11713
11711 11715
11711 15116
11711 11712
11711 46333
11712 46333
11712 38724
11712 38740
11713 11715
11713 15116
11714 11720
11714 11721
11714 15116
11714 15125
11715 15116
11715 11738
11715 11716
11716 11717
11716 45517
11716 11738
11717 11718
11717 11719
11717 45517
11718 11719
11718 45517
11718 45518
11719 11729
11719 11730
11720 11721
11721 11722
11721 11723
11722 11723
11723 11727
11723 11726
11724 11728
11724 11727
11725 11731
11725 11728
11726 12045
11726 12041
11726 11727
11727 11728
11728 11731
11729 11730
11730 11732
11731 11733
11731 44704
11732 11758
11732 11733
11733 44704
11733 11758
11734 11735
11734 11736
11735 11736
11736 11739
11736 11737
11737 11738
11737 46344
11737 11739
11738 46344
11740 11769
11740 11754
11740 11747
11740 11741
11741 11769
11741 11770
11741 11747
11742 11743
11742 325468
11742 46344
11742 46345
11743 11745
11743 11746
11743 325468
11744 11749
11744 11747
11745 11780
11745 11748
11745 11746
11746 11780
11746 11781
11747 11749
11748 11749
11748 11750
11748 11780
11749 11750
11750 11751
11750 11752
11751 11789
11751 11785
11751 11752
11752 11798
11752 11776
11753 11766
11753 11759
11754 11771
11754 11755
11754 11769
11755 11774
11755 11756
11755 11771
11756 11775
11756 11762
11756 11774
11757 11760
11757 11758
11758 11760
11759 11761
11759 11760
11759 11766
11760 11761
11761 12080
11761 12093
11762 11764
11762 11763
11762 11775
11763 11767
11763 11766
11763 11764
11764 11765
11764 11778
11765 11768
11765 11767
11765 11778
11766 11767
11767 11768
11768 11778
11768 11779
11769 11770
11770 11771
11770 11772
11771 11772
11772 11777
11772 11773
11773 11774
11773 11775
11773 11777
11774 11775
11776 11800
11776 11777
11776 11798
11777 11800
11778 11779
11779 11809
11779 11810
11780 11781
11781 11783
11781 11786
11782 11786
11782 11787
11782 325701
11783 11786
11783 11793
11783 11788
11784 11792
11784 11795
11785 11804
11785 11798
11785 11799
11785 11789
11786 11787
11787 11794
11787 11793
11788 11789
11788 11790
11788 11793
11789 11790
11790 11791
11791 11805
11791 11804
11792 11806
11793 11794
11794 43498
11794 43501
11794 43499
11796 11821
11796 43500
11796 46516
11797 44234
11797 11826
11798 11804
11798 11799
11799 11800
11799 11801
11799 11804
11800 11801
11801 11803
11801 11808
11802 11803
11802 11805
11802 11806
11802 11807
11803 11808
11803 11805
11804 11805
11806 11807
11807 11814
11807 11813
11808 11811
11808 11809
11809 11810
11809 11811
11810 11812
11811 11813
11811 12117
11812 12117
11813 12117
11813 11814
11814 11815
11814 11817
11815 11817
11815 11816
11816 31866
11816 33129
11818 11835
11818 11836
11818 11833
11818 43963
11819 12651
11819 31866
11819 43963
11820 11823
11820 11822
11820 43964
11820 325718
11821 43964
11822 11825
11822 11824
11822 11823
11822 43964
11823 43964
11824 11826
11824 11827
11824 11828
11824 11825
11825 11831
11826 11827
11826 11828
11826 44234
11827 11830
11827 11829
11827 11828
11828 11834
11828 43888
11828 11833
11829 11840
11829 11832
11829 11830
11832 11835
11832 11837
11832 11838
11832 11840
11833 43963
11833 11834
11833 43888
11834 43888
11835 11837
11835 11838
11835 11836
11836 12648
11836 12655
11836 12656
11837 11838
11838 12656
11838 12693
11838 12694
11839 11843
11839 11845
11839 12724
11839 11844
11839 44437
11841 11842
11841 39766
11841 325800
11842 11843
11842 11845
11842 39766
11843 11845
11843 12724
11843 11845
11844 44437
11845 12724
11846 12797
11846 12795
11846 12796
11848 11854
11848 11853
11849 11851
11849 44701
11850 11857
11850 11852
11851 44701
11851 11855
11852 11862
11852 11859
11852 11857
11853 11855
11853 11856
11853 11854
11855 11856
11856 11857
11856 11858
11857 11858
11858 11862
11858 11863
11859 11865
11859 11864
11859 11862
11860 11861
11862 11863
11863 11865
11863 11866
11864 11870
11864 11867
11864 11865
11865 11866
11866 11871
11866 11870
11867 11868
11867 11869
11867 11870
11868 11869
11868 14203
11868 43502
11869 11872
11869 11877
11869 11878
11870 11871
11872 11877
11872 11878
11872 11887
11872 11873
11873 11898
11873 11897
11873 11887
11874 11876
11874 43965
11874 11875
11874 11877
11875 11877
11876 22527
11876 43965
11877 11878
11878 11879
11878 11880
11879 11880
11879 43965
11880 11897
11880 11895
11880 11896
11881 11883
11881 11884
11881 11895
11881 11882
11882 11900
11882 11901
11882 11895
11883 11884
11884 11900
11884 11885
11885 11903
11885 11902
11885 11900
11886 11907
11886 11908
11887 11889
11887 11888
11888 11890
11888 11898
11888 11889
11889 11894
11889 11890
11890 11898
11890 11894
11891 11893
11891 11892
11892 12051
11892 46173
11892 11893
11893 45891
11893 46171
11894 12057
11895 11897
11895 11896
11896 11899
11896 11910
11896 11897
11897 11898
11899 11910
11899 12071
11900 11901
11901 11903
11901 11904
11902 11905
11902 11906
11902 11903
11903 11904
11904 11911
11904 11913
11905 11906
11906 11909
11906 11907
11907 11908
11907 11909
11908 11934
11908 11995
11909 11913
11909 45089
11910 11911
11910 11912
11911 11913
11911 11912
11912 14869
11913 45089
11914 12075
11914 11915
11914 45085
11914 45086
11915 12082
11915 12083
11915 12075
11916 11918
11916 11917
11916 11920
11917 11920
11919 11920
11921 11923
11921 11922
11921 11932
11922 11925
11922 11926
11922 11923
11923 11943
11923 11940
11925 11941
11925 11938
11925 11926
11926 11928
11926 46352
11927 12209
11927 43853
11927 45311
11928 11945
11928 11939
11928 46352
11929 11933
11929 11932
11929 11931
11929 11930
11930 11935
11930 11936
11930 11931
11932 11933
11933 11935
11933 11937
11934 11995
11935 11937
11935 11936
11936 11995
11936 11997
11937 12003
11937 11943
11938 12004
11938 11944
11938 11941
11939 11970
11939 43967
11939 11945
11940 11942
11940 11941
11940 11943
11941 11942
11942 12005
11942 12004
11943 12003
11944 11945
11944 11946
11944 12004
11945 11946
11946 11970
11946 12009
11947 11954
11947 11950
11947 11951
11947 11948
11948 45388
11948 11949
11949 11956
11949 11954
11949 11955
11949 45388
11950 11954
11950 11951
11951 11959
11951 11958
11951 11954
11952 11972
11952 11956
11952 11957
11953 11975
11953 11972
11953 11973
11953 43966
11954 11956
11954 11955
11955 11961
11955 11959
11955 11960
11955 11956
11956 11972
11956 11957
11957 11981
11957 11961
11957 11962
11957 11972
11958 11964
11958 11963
11958 11959
11959 11961
11959 11960
11960 11967
11960 11966
11960 11961
11961 11981
11961 11962
11962 11985
11962 11984
11962 11981
11963 12213
11963 12214
11963 11964
11964 11966
11964 11965
11965 12226
11965 12219
11965 12220
11965 11966
11966 11967
11967 11984
11967 11968
11968 11992
11968 12227
11968 12226
11968 11984
11969 12010
11969 11978
11969 43967
11970 12009
11970 43967
11971 11979
11971 11975
11971 11976
11971 46495
11972 11975
11972 11973
11973 11977
11973 11974
11973 11975
11974 11986
11974 11981
11974 11982
11974 11977
11975 11979
11975 11976
11976 11980
11976 11977
11976 11979
11977 11980
11978 12011
11978 46351
11978 11979
11978 12010
11979 12011
11979 46351
11980 46350
11980 46351
11981 11986
11981 11982
11982 11988
11982 11983
11982 11986
11983 11990
11983 11985
11983 11988
11984 11985
11985 11990
11986 12013
11986 11987
11987 11988
11987 11989
11987 12013
11988 11989
11989 11994
11989 11990
11989 11991
11990 11994
11990 11991
11991 11992
11991 11993
11991 11994
11992 12227
11992 12226
11992 11993
11993 12232
11993 12227
11994 43654
11994 43857
11995 11997
11996 11998
11996 12000
11997 11998
11997 11999
11998 12000
11998 11999
11999 12003
12000 12001
12000 12002
12001 12002
12001 45089
12001 45090
12002 12005
12002 12006
12004 12005
12005 12006
12006 12014
12006 12015
12007 12028
12007 12029
12007 12143
12007 12008
12008 12029
12008 12164
12008 12143
12009 12014
12009 12010
12010 12014
12011 46351
12011 12016
12011 12012
12012 12013
12012 46350
12012 12016
12013 46350
12014 12015
12015 12016
12015 12017
12015 12018
12016 12017
12016 12018
12017 43653
12017 12018
12018 43857
12019 44869
12020 12277
12020 43655
12020 12235
12020 12021
12021 45095
12021 45097
12022 12024
12022 12023
12022 43653
12022 43654
12023 12275
12023 12276
12023 12024
12024 12034
12025 12039
12025 12036
12026 12028
12026 12027
12027 12165
12027 12033
12027 12028
12028 12029
12029 12164
12030 12031
12030 12039
12030 43971
12030 43972
12031 12039
12031 12033
12031 45093
12032 12169
12032 12170
12032 45093
12032 45094
12033 45093
12033 12165
12034 12036
12034 12035
12035 12040
12035 12038
12035 12036
12036 12039
12037 12169
12037 12040
12038 12170
12038 12171
12038 46349
12038 12040
12040 12169
12041 12043
12041 45134
12041 12045
12042 45891
12042 45134
12042 45135
12043 12046
12043 12044
12043 45134
12044 12047
12044 12048
12044 12046
12046 44706
12047 12048
12048 12053
12048 12049
12049 12050
12049 12051
12049 12053
12050 12054
12050 12052
12050 12051
12051 46173
12052 12062
12052 12061
12052 12054
12054 12055
12056 12061
12056 12063
12056 12064
12056 46173
12056 46174
12057 12068
12057 12058
12058 45084
12058 12059
12058 12060
12058 12068
12059 12069
12059 45084
12059 12060
12060 12073
12060 12074
12060 45084
12061 12063
12061 12064
12061 12062
12062 12065
12063 12064
12064 12067
12064 44913
12066 12068
12066 44913
12067 43962
12067 44914
12067 44913
12069 44914
12070 12094
12070 44674
12070 43962
12072 12080
12072 44707
12072 12114
12073 12078
12073 12074
12074 12075
12074 12076
12074 43510
12075 12076
12075 43510
12076 12079
12076 43510
12077 12085
12077 12087
12077 43512
12077 43513
12078 44915
12079 44916
12080 12093
12081 12104
12081 12097
12081 44675
12082 12083
12083 12084
12084 44918
12085 43508
12085 12086
12085 44918
12085 12087
12086 43508
12086 44918
12087 12089
12087 12090
12088 12091
12089 12092
12089 43969
12089 12090
12090 12110
12090 12106
12091 43969
12092 43969
12093 44707
12094 12095
12094 12096
12094 44674
12095 12097
12095 12098
12095 12096
12096 12099
12096 12100
12097 44675
12097 12098
12098 12104
12098 12105
12099 12101
12099 12102
12099 12100
12100 12103
12100 12109
12101 12103
12101 12102
12103 12109
12104 12105
12105 12109
12105 12110
12105 12111
12106 12107
12106 12110
12107 12147
12107 12148
12108 12154
12108 12152
12108 12153
12108 12113
12109 12110
12109 12111
12110 12111
12111 12112
12112 12126
12112 12127
12113 12183
12113 12154
12114 43977
12114 44707
12115 12133
12115 12134
12115 12116
12115 43970
12116 43970
12116 12144
12118 12119
12118 12144
12118 43970
12119 12661
12119 12673
12119 12144
12120 12122
12120 12123
12121 12129
12121 12130
12122 12129
12122 12124
12122 12123
12123 12125
12123 12131
12124 12131
12124 12132
12124 12129
12125 12131
12126 12128
12126 12127
12127 12182
12127 12183
12128 12137
12128 12186
12128 12187
12129 12130
12130 12136
12130 12135
12131 12132
12132 12135
12132 12137
12132 12138
12133 12134
12134 12671
12134 12136
12135 12137
12135 12138
12135 12136
12136 12671
12137 12186
12137 12187
12137 12138
12138 12674
12138 12676
12138 12677
12139 12147
12139 12140
12140 12149
12140 12150
12140 12147
12141 12149
12141 12142
12142 12155
12142 12156
12142 12149
12146 12166
12146 12172
12147 12148
12148 12152
12148 12151
12149 12150
12150 12159
12151 12161
12151 12162
12151 12163
12151 12152
12152 12154
12152 12153
12153 12184
12153 12161
12153 12154
12154 12183
12155 12156
12156 12160
12156 12157
12156 12158
12157 12173
12157 12174
12157 12160
12157 12158
12158 12189
12158 12176
12158 12160
12159 12162
12159 12160
12160 12162
12161 12162
12161 12163
12161 12184
12162 12163
12163 12189
12163 12190
12164 12168
12164 12165
12165 12168
12166 12172
12166 12168
12167 12389
12169 12170
12170 12171
12170 46349
12171 12534
12171 12490
12171 46349
12172 12173
12173 12174
12174 12177
12174 12175
12175 12180
12175 12179
12175 12177
12176 12203
12176 12177
12176 12178
12176 12189
12177 12203
12177 12178
12178 12180
12178 12181
12178 12203
12179 12205
12179 12206
12179 12180
12180 12181
12181 12205
12181 12207
12182 12186
12182 12188
12182 12183
12184 12185
12184 12188
12185 12188
12186 12188
12186 12187
12187 12195
12187 12193
12187 12194
12189 12190
12190 12192
12190 12203
12190 12204
12191 12200
12191 45721
12191 12193
12191 12192
12192 12203
12192 12204
12192 12193
12193 12195
12193 12194
12194 12197
12194 12199
12194 12195
12195 12196
12195 12676
12196 12676
12196 12198
12196 12197
12197 12199
12197 12198
12198 12678
12198 12764
12199 12764
12199 12765
12199 12766
12200 45721
12202 32231
12203 12204
12204 12207
12204 12208
12205 12206
12205 12207
12206 12208
12206 12210
12207 12208
12208 12210
12209 45098
12210 12772
12210 12211
12210 12212
12211 15227
12211 12772
12211 12212
12212 12540
12212 12772
12213 12214
12214 12219
12214 12215
12214 12216
12215 12219
12215 12216
12216 12228
12216 12221
12216 12219
12217 12221
12217 12218
12218 12230
12218 12223
12218 12224
12218 12221
12219 12226
12219 12220
12220 12229
12220 12233
12220 12228
12220 12226
12221 12228
12222 17313
12222 45387
12223 12230
12223 12224
12224 12239
12224 12225
12224 17313
12224 12230
12225 12239
12225 17313
12226 12227
12227 12232
12228 12229
12228 12233
12229 12233
12229 12231
12229 12230
12230 12231
12231 45311
12231 45676
12231 45674
12232 12234
12232 12233
12233 12234
12234 45675
12234 45676
12235 12278
12235 12274
12235 12277
12235 43655
12236 12390
12237 12274
12237 12238
12237 45099
12238 12242
12238 12243
12238 12274
12239 17313
12239 45674
12240 12259
12240 12246
12240 12242
12241 12243
12241 45098
12242 12243
12243 45098
12244 12246
12244 12252
12244 12251
12245 44838
12245 15935
12245 44838
12246 12252
12246 12251
12246 12259
12247 12328
12247 12327
12247 12249
12247 12255
12248 12249
12248 12250
12248 12251
12248 12253
12249 12255
12249 12250
12250 12257
12250 12255
12250 12256
12251 12253
12251 12252
12252 12260
12252 12262
12253 12263
12253 12254
12254 12265
12254 12257
12254 12258
12254 12263
12255 12257
12255 12256
12256 12330
12256 12328
12256 12329
12256 12257
12257 12265
12257 12258
12258 12332
12258 12330
12258 12331
12258 12265
12259 12261
12259 12260
12260 12262
12260 12261
12261 12290
12261 12273
12262 12266
12262 12270
12262 12268
12262 12269
12263 12268
12263 12264
12264 12271
12264 45382
12264 12265
12264 12268
12265 12271
12265 45382
12266 12270
12266 12268
12266 12269
12266 12273
12266 12280
12267 45374
12267 12294
12267 12302
12267 12301
12268 12270
12268 12269
12269 12272
12269 45383
12269 12271
12269 12270
12270 43660
12270 43661
12271 45382
12271 12272
12271 45383
12272 45383
12272 12293
12272 43659
12272 45379
12273 12280
12273 12290
12274 12278
12275 12277
12275 45096
12275 12276
12276 12278
12276 12279
12277 43655
12277 45096
12278 12279
12279 12281
12281 12282
12282 12490
12282 12283
12283 12284
12283 12490
12284 12285
12284 45092
12285 12287
12285 12288
12285 45092
12286 12309
12286 12306
12286 12307
12286 12291
12287 12310
12287 12309
12287 12288
12288 12492
12288 44847
12289 12306
12289 43667
12290 43667
12292 12294
12292 45376
12292 12293
12292 12296
12292 43660
12293 43659
12293 45379
12293 12294
12293 45376
12294 45376
12294 45374
12295 12298
12295 12296
12296 43660
12296 12298
12297 12314
12297 12300
12298 12300
12298 12299
12299 12303
12299 12302
12299 12300
12300 12314
12301 12413
12301 12412
12301 45373
12301 12302
12302 12303
12303 12305
12303 12304
12304 12426
12304 12413
12304 12414
12304 12305
12305 12315
12305 12318
12306 43667
12306 12309
12306 12307
12307 12313
12307 43973
12307 12309
12308 12320
12308 12316
12308 12317
12308 43973
12309 12310
12310 12495
12310 12311
12311 12500
12311 12313
12311 12495
12312 12506
12312 12501
12313 43973
12313 12500
12314 12316
12314 12315
12315 12318
12315 12316
12316 12320
12316 12317
12317 12322
12317 12318
12317 12319
12317 12320
12318 12322
12318 12319
12319 12429
12319 12424
12319 12322
12320 12508
12320 12321
12321 12325
12321 12324
12321 12508
12322 12324
12322 12323
12323 12431
12323 12429
12323 12324
12324 12325
12325 12512
12325 12326
12326 12572
12326 12431
12326 12441
12326 12512
12327 12344
12327 12338
12327 12339
12327 12328
12328 12330
12328 12329
12329 12334
12329 12333
12329 12330
12330 12332
12330 12331
12331 12337
12331 43974
12331 12332
12332 12351
12332 12349
12332 45382
12333 12334
12335 12343
12335 12342
12335 12336
12336 43974
12337 12343
12337 12346
12337 43974
12338 44691
12338 12344
12338 12339
12339 29210
12339 12344
12340 12369
12340 41226
12340 29210
12340 29211
12341 12347
12341 12348
12342 12345
12342 12344
12342 12343
12343 12346
12344 12345
12345 12346
12345 12357
12346 12357
12347 12371
12347 12369
12347 41080
12347 12348
12348 12383
12348 12382
12349 12351
12349 45382
12350 12364
12350 12359
12350 12353
12351 45382
12351 45385
12351 45384
12352 12354
12352 12353
12352 45385
12353 12354
12354 12355
12354 12356
12355 12356
12355 12365
12355 12364
12356 45442
12357 12358
12357 12359
12358 12359
12358 12366
12358 12367
12359 12364
12360 12363
12360 12362
12360 40433
12360 46010
12361 14856
12361 14907
12361 14857
12362 12393
12362 12385
12362 12363
12363 12418
12363 12419
12364 12365
12365 12415
12365 12366
12366 12367
12366 12415
12367 12435
12367 12436
12368 12377
12368 12376
12368 41226
12368 41239
12369 41226
12369 12371
12369 41080
12370 12372
12370 12375
12371 41080
12371 12373
12371 12372
12372 12375
12372 12373
12373 12382
12373 12374
12374 12388
12374 12375
12374 12382
12375 12388
12376 45278
12376 12377
12378 12379
12379 12380
12380 12400
12380 12399
12381 14628
12381 14627
12381 46032
12382 12383
12383 12386
12383 12384
12384 12391
12384 12388
12384 12386
12385 12387
12385 12386
12385 12393
12386 12387
12387 12394
12387 12395
12388 12391
12391 12395
12391 12392
12392 12402
12392 12398
12392 12395
12393 45386
12393 12394
12394 12395
12394 45386
12396 12402
12396 12403
12396 12440
12396 12446
12397 46602
12397 44135
12398 12401
12398 12400
12398 46043
12398 12402
12399 14637
12399 14628
12399 46031
12399 12400
12400 12401
12400 46043
12401 46043
12401 12405
12401 12407
12401 12408
12402 12403
12403 12404
12403 12405
12404 12405
12404 12458
12404 12406
12405 12407
12405 12408
12406 12462
12406 12407
12406 12409
12406 12458
12407 12408
12407 12462
12407 12409
12408 14639
12408 14638
12408 46203
12409 14641
12409 14639
12409 46040
12409 12462
12410 12412
12410 12417
12410 12411
12410 45442
12411 45442
12411 45373
12411 45374
12411 45375
12412 12417
12412 12413
12412 45373
12413 45373
12413 12426
12413 12414
12414 12426
12415 12416
12415 12417
12416 12417
12416 12420
12416 12434
12418 12419
12419 12444
12419 12442
12419 12449
12420 12434
12421 12453
12421 12444
12421 12452
12422 12456
12422 12455
12422 12436
12422 12430
12423 12583
12423 43662
12423 12425
12424 12426
12424 12427
12424 12429
12425 12430
12425 12443
12425 12437
12426 12427
12427 12433
12427 12428
12428 12581
12428 12434
12428 12435
12428 12433
12429 12431
12430 12443
12430 12437
12430 12436
12431 12572
12431 12441
12432 12573
12432 12577
12432 12576
12432 12441
12434 12581
12434 12435
12435 12436
12435 12581
12437 12476
12437 12456
12437 12475
12437 12443
12438 12478
12438 12476
12438 12477
12439 12440
12439 12445
12439 12442
12439 45386
12440 12446
12440 12445
12441 12572
12442 45386
12442 12444
12442 12449
12444 12449
12444 12453
12444 12452
12445 12447
12445 12446
12446 12447
12447 12450
12447 12448
12448 12459
12448 12458
12448 12450
12449 12451
12449 12450
12450 12451
12451 12452
12451 27685
12451 39426
12452 27685
12452 39426
12452 12453
12453 12454
12454 12455
12454 43976
12455 43976
12455 12456
12456 12476
12456 12475
12457 12468
12457 12469
12457 39499
12457 43976
12458 12459
12459 12461
12459 12460
12460 12463
12460 12462
12460 12464
12460 12461
12461 12465
12461 12466
12462 12463
12462 12464
12463 12464
12463 12466
12463 12470
12463 46044
12464 14695
12464 14641
12464 14694
12465 12466
12465 12467
12465 39426
12466 12470
12466 46044
12467 39426
12467 12468
12468 12469
12469 12472
12469 12471
12469 12473
12470 46044
12470 12471
12471 12472
12471 12473
12472 12473
12472 12479
12472 12481
12472 12474
12473 14698
12473 14697
12473 14699
12474 14701
12474 14698
12474 14700
12474 12479
12474 12481
12475 12476
12476 12478
12476 12477
12477 12478
12478 12585
12478 12597
12478 12596
12479 12481
12480 12482
12480 12481
12480 12483
12481 12482
12481 12483
12482 12483
12482 12484
12482 12487
12482 12485
12483 14712
12483 14701
12483 14711
12484 12487
12484 12485
12485 14714
12485 14712
12485 14713
12485 12487
12486 12489
12486 12487
12486 12488
12487 12489
12487 12488
12488 14716
12488 14714
12488 14715
12488 12489
12489 12599
12489 14950
12489 14948
12490 12534
12491 15374
12491 15378
12491 15370
12492 12496
12492 12495
12492 44847
12493 12522
12493 12504
12493 12505
12493 12509
12493 44847
12494 12536
12494 12539
12494 12538
12495 12496
12496 12498
12496 12497
12497 12502
12497 12500
12497 12498
12498 12504
12498 12499
12498 12509
12499 12502
12499 12503
12499 12504
12499 12509
12500 12502
12501 12510
12501 12508
12501 43855
12501 12506
12502 12503
12503 12506
12503 12507
12504 12509
12504 12522
12504 12505
12505 12524
12505 12522
12506 12507
12507 12517
12507 12510
12508 12510
12508 43855
12509 44847
12510 43855
12510 12517
12511 12514
12511 12512
12511 12513
12511 43855
12511 43856
12512 12514
12512 12513
12513 12574
12513 12572
12513 12573
12513 12514
12514 12515
12514 12516
12515 12516
12515 12519
12515 12520
12516 12578
12516 12574
12516 12575
12517 12518
12518 12529
12518 12531
12519 12520
12519 12521
12520 12578
12520 12579
12521 12532
12521 12591
12521 12590
12522 12523
12523 12526
12523 12527
12524 12526
12524 12528
12525 12558
12525 12556
12525 12565
12526 12528
12526 12527
12527 12550
12527 12552
12527 12553
12528 12552
12528 12529
12528 12530
12529 12531
12529 12552
12529 12530
12530 12557
12530 12559
12530 12552
12531 12532
12531 12533
12532 12591
12532 12590
12532 12533
12533 12561
12533 12604
12533 12605
12534 15936
12535 45389
12535 12536
12535 12542
12535 12537
12536 12539
12536 12538
12536 45389
12537 12542
12538 12549
12538 12548
12538 12539
12539 12545
12539 12563
12540 12541
12541 12542
12541 12543
12542 12543
12543 12544
12544 12872
12544 12864
12545 12563
12545 45661
12546 12566
12546 12567
12546 12547
12546 12865
12547 12865
12547 17180
12548 12551
12548 12550
12548 12549
12549 12563
12549 12564
12550 12552
12550 12553
12550 12551
12551 12554
12551 12555
12552 12553
12553 12554
12553 12556
12553 12557
12554 12556
12554 12557
12554 12555
12555 12564
12555 12565
12556 12565
12556 12557
12557 12559
12558 12559
12558 12560
12559 12560
12560 12561
12560 12562
12561 12604
12561 12605
12561 12562
12562 12608
12563 12564
12564 12565
12566 12567
12566 12568
12566 12879
12567 12608
12567 12609
12568 12879
12568 12571
12568 12946
12568 12570
12569 17182
12570 12609
12570 12610
12570 12571
12570 12946
12571 12946
12571 12947
12571 43670
12572 12574
12572 12573
12573 12577
12573 12576
12573 12574
12574 12578
12574 12575
12575 12580
12575 12577
12575 12578
12576 12586
12576 12581
12576 12582
12576 12577
12577 12580
12578 12579
12579 12580
12581 12586
12581 12582
12582 12588
12582 43662
12582 12586
12583 12584
12583 12585
12583 43662
12584 12585
12584 12597
12584 15049
12585 12597
12585 12596
12586 12592
12586 12587
12587 12589
12587 12588
12587 12592
12588 43662
12588 12589
12589 12593
12590 12602
12590 12594
12590 12591
12591 12603
12591 12604
12591 12602
12592 12594
12592 12593
12593 12594
12594 12602
12595 44651
12595 12603
12595 12607
12596 12600
12596 12598
12596 12597
12597 15049
12598 12599
12598 12600
12599 14950
12599 14948
12600 15049
12601 14978
12601 14979
12602 12603
12602 12604
12603 12604
12603 44651
12604 12605
12605 12606
12606 12611
12606 12614
12606 12613
12607 12613
12607 12621
12608 12609
12609 12610
12610 12611
12610 12612
12611 12614
12611 12613
12611 12612
12612 12616
12612 12615
12613 12621
12613 12614
12614 12615
12614 12617
12614 12618
12615 12617
12615 12618
12615 12616
12616 12620
12616 43672
12617 12618
12617 12619
12618 12621
12618 12623
12618 12622
12619 12894
12619 45456
12619 12893
12620 43672
12620 43673
12620 45456
12621 12623
12621 12622
12622 12623
12623 12625
12623 12624
12624 12893
12624 12626
12624 12625
12625 12627
12625 12635
12626 12627
12626 12628
12626 12893
12627 12635
12627 12628
12628 12895
12628 12897
12629 12636
12629 15064
12629 12641
12629 15080
12629 15079
12630 12637
12630 45326
12630 44655
12630 44656
12631 12634
12631 44655
12631 12913
12631 12914
12632 12634
12632 12635
12632 12633
12633 12898
12633 12635
12634 44655
12636 15064
12636 45326
12636 45328
12637 45326
12638 12726
12639 12923
12639 12925
12640 12925
12640 12641
12640 12927
12640 12928
12641 15080
12641 15079
12641 12925
12642 12657
12642 12660
12642 43977
12643 12647
12643 43514
12644 12651
12644 12647
12644 12648
12645 12650
12645 12659
12646 43514
12646 12649
12646 12650
12647 43514
12647 12651
12647 12648
12648 12655
12648 12656
12648 12651
12649 12652
12649 12653
12649 43514
12649 12650
12650 12659
12650 43514
12651 31866
12652 12655
12652 12654
12652 12653
12653 12658
12653 12662
12654 12693
12654 12666
12654 12667
12654 12655
12655 12656
12656 12693
12656 12694
12657 12660
12657 12658
12657 12659
12658 12659
12658 12662
12660 12664
12660 12663
12661 12673
12662 12666
12662 12664
12662 12665
12663 12672
12663 12674
12663 12675
12663 12664
12664 12666
12664 12665
12665 12668
12665 12669
12665 12670
12665 12666
12666 12693
12666 12667
12667 12696
12667 12703
12667 12693
12668 12669
12668 12670
12669 12670
12670 12704
12670 12706
12670 12707
12671 12673
12671 12672
12672 12674
12672 12675
12672 12673
12674 12676
12674 12677
12674 12675
12675 12682
12675 12688
12675 12689
12676 12677
12677 12688
12677 12678
12678 12764
12678 12688
12679 12775
12679 12776
12680 12681
12680 12683
12680 12682
12681 12683
12681 12682
12681 12684
12681 12708
12681 12685
12682 12688
12682 12689
12682 12683
12683 12706
12684 12708
12684 12685
12684 12687
12684 12734
12684 12686
12685 12689
12685 12690
12685 12708
12686 12736
12686 12691
12686 12687
12686 12734
12687 12734
12687 12737
12687 12736
12688 12689
12689 12690
12690 12691
12690 13156
12691 13156
12691 12736
12692 12742
12692 12743
12693 12694
12694 43480
12694 12695
12694 12696
12695 43479
12695 12698
12695 12699
12695 43480
12695 12696
12696 12703
12696 43480
12697 12715
12697 12716
12697 44436
12698 12700
12698 12701
12698 12702
12698 43479
12698 12699
12699 12703
12699 12704
12699 12705
12699 43479
12700 12701
12700 12702
12701 12705
12701 12710
12701 12711
12701 12702
12702 12721
12702 12727
12703 12704
12703 12705
12704 12706
12704 12707
12704 12705
12705 12710
12705 12711
12706 12707
12707 12710
12707 12708
12707 12709
12708 12710
12708 12709
12709 12712
12709 12714
12709 12710
12710 12711
12711 12713
12711 12727
12711 12712
12712 12714
12712 12713
12712 12727
12713 12727
12713 12723
12713 12728
12713 12729
12714 12735
12714 44337
12715 12716
12716 12724
12716 12719
12717 12720
12717 12721
12717 12718
12717 12719
12718 12719
12718 12725
12719 12724
12720 12721
12720 12722
12720 12723
12721 12727
12722 12723
12723 12728
12723 12729
12725 12793
12728 12729
12728 12730
12729 12738
12729 12735
12730 44677
12730 44678
12731 12732
12731 43484
12731 43482
12732 43484
12732 43482
12732 12794
12732 43489
12732 43490
12733 43490
12733 43483
12733 43491
12733 43494
12733 43495
12733 43497
12734 44337
12734 12737
12735 44337
12735 12738
12736 12737
12737 44337
12738 12739
12739 44679
12739 44681
12739 44680
12740 12741
12740 43487
12740 44679
12741 43487
12741 44679
12741 43481
12741 43492
12741 43979
12742 12745
12742 12744
12742 12743
12743 43980
12744 12757
12744 12747
12744 12748
12744 12745
12746 12752
12746 12758
12746 12757
12747 12786
12747 12787
12747 12757
12747 12748
12748 12763
12748 12788
12748 12757
12749 12751
12749 43491
12749 43492
12749 43485
12749 43486
12749 43487
12750 43482
12750 12793
12750 43488
12750 43489
12751 43491
12751 43492
12751 12754
12751 43495
12751 43496
12752 43978
12753 12759
12753 12758
12753 43481
12753 43496
12754 43495
12754 43496
12754 12802
12754 12801
12755 12761
12755 12763
12755 12756
12755 12801
12756 12801
12757 12758
12758 12759
12760 35945
12760 35662
12761 12763
12761 12809
12761 12808
12762 31145
12762 24615
12762 24616
12763 12788
12764 12765
12764 12766
12765 12766
12766 12775
12766 12767
12766 12771
12767 12777
12767 46514
12767 12768
12767 12775
12767 12771
12768 12769
12768 12777
12768 46514
12769 12779
12770 12771
12770 12772
12770 12773
12770 15911
12770 15917
12771 12772
12771 12773
12771 12775
12772 12773
12773 12774
12775 12776
12776 12777
12776 12778
12777 46514
12777 12778
12779 12781
12779 12780
12780 12782
12780 12783
12780 12781
12781 43980
12782 12783
12783 12784
12783 12785
12784 12785
12784 12786
12786 12787
12787 12789
12790 12831
12790 12830
12790 12842
12790 20578
12791 12929
12791 12940
12791 13101
12792 13006
12792 13102
12792 13101
12793 43482
12794 43489
12794 43490
12794 43493
12794 43494
12795 43493
12795 46518
12795 12797
12795 12796
12796 12798
12796 12799
12796 12797
12797 12798
12798 12799
12799 12803
12799 43497
12799 12802
12800 12816
12800 12819
12801 12802
12802 12803
12802 43497
12803 43497
12803 12805
12803 12804
12804 12805
12805 12807
12806 44097
12806 40724
12807 12812
12808 12809
12809 12811
12809 12810
12810 12811
12812 12814
12812 12820
12813 39464
12813 40720
12813 39492
12813 39495
12813 39497
12814 12820
12815 12816
12815 12817
12815 12818
12816 12819
12817 12818
12817 13119
12817 13121
12819 13121
12819 13122
12820 13123
12820 13126
12821 12824
12821 12825
12822 12823
12822 12839
12822 12846
12824 20273
12824 19742
12824 12825
12825 12858
12826 12827
12826 12828
12827 12828
12827 12838
12827 12983
12827 12982
12828 12829
12830 12832
12830 20573
12830 12831
12831 12835
12831 12836
12832 20573
12832 12834
12832 12833
12833 12834
12835 12836
12835 12845
12835 12844
12836 12844
12836 12847
12836 12846
12837 12838
12838 12983
12838 12982
12839 12846
12840 12843
12840 13140
12840 12841
12841 13128
12842 20578
12842 43858
12843 13140
12843 13138
12843 13139
12844 12847
12844 12846
12844 12845
12846 12847
12847 12855
12847 13146
12847 12848
12848 12849
12848 12855
12848 13146
12849 12851
12849 12850
12850 12852
12850 12851
12851 12861
12851 12859
12852 12999
12852 12998
12854 46529
12854 12856
12854 13140
12854 13141
12855 13146
12855 12856
12856 46529
12857 12861
12857 12862
12857 13145
12857 13147
12857 13146
12858 13174
12859 12860
12859 12861
12860 13027
12860 13026
12861 12862
12862 12863
12863 13027
12863 13034
12864 12866
12864 12865
12864 12872
12865 12866
12866 12867
12866 12868
12867 12868
12867 12870
12867 12869
12868 12869
12868 12871
12869 12871
12869 12870
12870 12874
12870 12873
12871 12990
12871 17180
12873 12875
12873 17179
12873 12874
12874 12878
12875 17179
12876 12877
12876 12878
12876 17179
12877 17178
12877 12878
12879 12942
12879 12946
12880 13005
12880 12881
12881 12942
12881 17182
12881 13005
12882 12883
12883 12887
12883 16093
12884 12885
12884 44238
12885 44238
12886 12891
12886 12890
12886 44238
12886 45186
12887 16093
12887 16097
12887 43664
12888 12891
12888 12892
12888 12889
12888 12996
12888 45247
12889 12996
12889 45247
12890 12957
12890 44669
12890 12891
12891 12892
12892 13067
12892 13068
12893 12894
12893 45456
12894 45456
12894 12896
12894 45327
12894 12895
12895 12897
12895 12896
12895 45327
12896 45327
12896 12901
12896 12900
12897 12898
12897 12899
12898 12899
12899 12900
12899 12915
12899 12916
12900 12915
12900 12916
12900 12901
12901 12903
12901 12932
12902 12904
12902 12947
12903 12932
12903 12908
12903 43673
12904 12947
12904 12905
12904 12906
12905 12906
12905 12907
12905 12909
12905 12908
12906 43668
12907 12909
12907 12908
12907 12951
12908 43673
12908 12909
12909 12910
12910 12961
12910 43689
12911 12917
12911 12912
12911 12915
12911 12926
12912 12920
12912 43684
12912 12917
12913 12914
12913 43684
12914 12924
12914 12923
12915 12926
12915 12916
12916 12919
12916 12917
12916 12918
12917 12919
12917 12918
12918 12930
12918 12920
12918 12921
12918 12919
12919 12932
12919 12930
12919 12931
12920 43684
12920 12930
12920 12921
12921 12934
12921 12935
12921 12930
12922 12934
12922 12933
12923 12925
12923 12924
12924 15939
12924 15937
12927 12928
12927 15891
12927 12928
12928 15891
12929 12940
12929 13101
12929 24353
12929 24617
12929 24618
12930 12932
12930 12931
12931 12936
12931 12937
12931 12932
12933 12939
12933 45447
12933 12934
12934 12935
12935 12936
12935 12938
12935 12939
12936 12938
12936 12939
12936 12937
12937 12938
12937 45448
12938 45448
12938 12939
12939 45447
12940 13101
12941 13165
12941 13166
12941 13163
12942 12946
12942 17182
12943 45447
12943 45449
12944 12945
12944 46384
12945 46384
12945 12950
12945 46347
12947 43670
12948 12949
12948 43669
12949 12953
12949 12951
12950 46347
12950 12956
12950 12952
12951 12953
12952 12954
12952 12953
12952 12956
12953 12954
12954 12959
12954 12964
12955 12962
12955 43689
12955 43983
12956 43652
12956 45455
12957 44669
12957 12958
12957 43665
12958 43665
12958 13065
12958 13069
12959 12964
12959 43666
12959 15919
12960 12969
12960 13059
12960 15919
12960 16094
12961 43689
12961 12962
12961 12963
12962 43689
12962 12963
12963 12965
12963 12966
12964 12966
12964 12967
12965 12966
12966 12967
12967 12968
12967 12969
12968 12969
12968 43690
12968 43691
12969 13059
12970 12973
12970 12972
12970 45448
12970 45449
12971 15938
12971 12976
12971 15955
12972 12975
12972 12976
12972 12973
12974 13079
12974 43983
12974 45450
12974 45852
12975 12978
12975 12977
12975 12976
12976 15955
12977 46427
12977 12978
12978 12979
12978 12980
12979 12980
12980 12981
12980 13084
12981 13084
12982 12983
12984 12986
12984 12985
12985 12986
12986 12988
12986 12989
12986 43664
12987 13167
12987 13168
12987 13160
12988 12991
12988 43663
12988 12989
12988 43664
12989 43664
12990 17180
12990 17178
12991 13004
12991 17173
12991 43663
12992 12993
12992 13151
12993 12998
12993 12997
12993 13151
12994 13163
12994 13170
12994 13167
12995 13151
12996 45247
12997 16097
12997 12998
12998 12999
12999 13022
12999 13023
13000 13002
13000 43663
13000 13001
13001 13009
13001 13010
13001 13011
13001 43663
13002 13013
13002 13018
13003 13007
13003 13005
13003 45247
13003 17173
13003 17175
13004 13008
13004 13009
13004 17173
13005 13007
13005 45247
13006 13102
13006 13101
13006 13160
13006 13162
13006 44229
13007 45247
13007 39425
13007 39693
13008 13009
13009 13010
13009 13011
13010 13012
13010 13013
13010 13011
13012 13013
13013 13018
13014 13015
13014 39425
13014 13016
13014 13017
13015 39425
13015 13019
13015 13016
13016 13017
13016 13019
13017 13020
13017 13021
13019 13043
13019 13020
13020 13021
13020 13043
13022 13023
13022 13024
13022 13025
13023 13025
13023 13032
13024 13025
13024 13026
13024 13028
13025 13032
13026 13028
13026 13027
13027 13034
13028 13030
13028 13029
13029 13036
13029 13033
13029 13030
13030 13034
13030 13035
13031 13037
13031 46419
13031 13032
13031 13033
13032 13033
13033 13036
13034 13035
13035 29449
13036 13038
13036 13037
13037 46419
13037 13038
13039 13048
13039 13051
13039 43984
13040 13042
13040 13041
13041 13045
13041 13043
13041 13044
13041 13042
13042 46418
13043 13045
13043 13044
13044 13046
13044 13052
13044 13045
13045 13047
13045 13046
13046 13052
13046 13047
13047 13053
13047 13052
13048 13051
13048 46419
13049 13050
13049 46418
13049 13051
13050 13054
13050 43985
13050 46417
13050 46418
13052 13053
13053 46417
13054 43985
13054 46417
13054 13196
13055 13058
13055 13070
13055 43665
13055 43666
13056 13057
13056 13058
13056 13059
13056 13060
13057 13063
13057 13064
13057 13058
13058 13070
13059 13060
13060 13061
13060 43690
13061 43690
13061 13062
13061 13063
13062 13063
13062 13064
13062 13077
13062 13083
13063 13064
13064 13077
13064 13083
13065 13069
13065 13066
13065 13067
13066 13067
13067 13068
13068 13094
13068 13095
13069 13070
13069 13071
13070 13071
13071 13072
13071 13074
13072 13074
13072 13096
13072 13073
13073 13074
13073 13075
13073 13096
13074 13075
13075 13076
13075 13077
13076 13097
13076 46421
13076 13077
13077 13083
13078 13103
13078 13106
13078 46421
13079 43983
13080 13081
13080 43928
13080 45451
13080 45452
13081 43928
13081 13082
13081 13083
13082 13083
13082 13085
13086 13106
13086 45453
13086 46422
13087 13093
13087 46424
13087 45922
13087 45943
13088 13107
13088 45944
13089 43945
13089 13090
13089 46425
13090 46425
13090 13093
13090 13091
13091 13115
13091 13108
13091 13093
13092 16084
13092 16085
13092 39700
13092 43945
13093 46424
13094 13095
13094 13096
13094 13097
13095 13099
13095 46420
13096 13097
13097 46421
13098 13100
13098 46412
13098 46420
13099 46420
13100 46412
13100 43985
13101 13102
13103 13106
13103 13105
13103 13104
13104 13112
13104 13111
13104 13105
13105 46412
13105 46413
13106 45453
13107 45944
13107 45453
13107 45454
13107 46615
13108 13109
13108 13115
13109 16100
13109 16099
13110 13113
13110 13112
13111 13114
13111 13117
13111 13112
13112 13113
13114 13117
13115 46613
13115 46614
13116 13117
13116 46613
13116 16107
13117 46613
13118 13120
13118 13119
13118 17181
13118 17320
13119 13121
13119 13120
13121 13122
13122 13124
13122 13123
13123 13126
13123 13124
13124 13129
13125 13127
13125 13128
13125 13126
13125 13132
13126 13132
13127 13128
13129 13134
13129 13131
13130 13133
13130 44388
13131 45445
13131 13134
13132 45445
13132 45446
13133 44388
13134 326729
13135 44388
13135 13136
13136 13137
13136 13149
13136 39464
13136 44388
13137 13149
13137 39464
13137 13144
13137 17342
13138 13139
13139 45163
13139 13141
13140 13141
13141 45163
13142 13143
13142 17342
13143 17342
13144 17342
13145 13147
13145 13146
13145 17176
13146 13147
13147 13153
13147 45692
13148 13174
13148 20219
13149 13187
13149 38027
13149 39464
13150 13152
13150 13153
13152 13153
13152 46532
13153 45692
13154 13184
13154 43435
13154 38186
13155 38276
13155 38175
13155 13159
13155 13187
13157 13161
13157 13191
13157 13158
13157 326745
13157 329393
13158 326745
13158 329393
13158 13190
13158 326746
13158 326745
13159 13187
13160 13162
13160 44229
13160 13167
13160 13168
13161 13186
13161 13191
13162 44229
13163 13170
13163 13167
13163 13165
13163 13166
13164 13169
13164 326731
13165 13166
13165 17314
13165 44257
13167 13168
13167 13170
13169 13171
13171 13175
13171 13180
13171 44144
13172 31807
13172 31813
13172 31810
13172 31808
13172 31825
13173 31752
13173 31782
13173 31779
13173 13205
13174 20219
13175 13180
13175 44144
13175 13186
13176 13178
13176 44144
13176 46559
13177 13183
13178 43674
13179 13181
13180 13185
13180 44144
13182 13183
13182 13188
13183 13188
13184 45525
13184 38225
13184 43435
13185 13192
13187 38027
13189 39490
13189 39492
13189 39493
13190 326746
13190 326745
13190 13214
13190 326749
13190 326746
13191 13194
13191 13208
13191 13211
13192 13193
13192 13194
13193 13207
13193 13194
13194 13208
13194 13211
13195 17300
13195 16130
13196 46605
13196 46606
13197 13198
13198 44035
13199 13200
13199 43674
13200 13202
13200 44304
13201 13208
13201 13202
13201 13209
13201 13207
13202 44304
13202 13208
13202 13209
13203 13206
13203 46605
13203 44304
13203 44407
13204 13205
13204 13545
13204 17331
13204 17332
13204 13537
13205 13545
13206 17223
13206 46605
13208 13209
13208 13211
13209 17226
13210 43883
13210 33198
13210 43884
13210 33142
13211 17272
13212 33221
13212 33247
13212 33248
13212 33351
13213 13405
13213 13401
13213 13348
13214 326749
13214 326746
13214 326749
13215 44687
13216 27118
13216 27119
13217 27735
13217 27736
13217 13218
13217 13219
13218 13219
13220 44696
13220 46327
13220 13221
13221 13321
13221 13323
13222 13223
13222 27738
13222 13224
13222 27737
13223 27738
13224 27737
13224 13225
13225 13229
13225 13228
13226 13230
13226 13227
13227 13236
13227 13237
13228 13334
13228 13404
13228 13229
13229 13327
13229 13336
13229 13335
13230 13231
13230 13232
13231 13238
13231 13369
13231 13232
13232 13338
13232 13339
13233 13250
13233 13251
13233 27747
13233 27750
13234 13250
13234 13252
13234 13253
13234 27750
13234 27751
13235 13242
13235 13243
13236 13238
13236 13237
13237 13239
13237 13240
13238 13369
13239 13241
13239 13375
13239 13240
13240 13374
13240 13377
13241 13244
13241 13246
13241 13378
13241 13375
13242 13243
13242 27740
13242 27742
13243 13244
13244 13246
13244 13378
13245 13247
13245 27741
13245 27743
13246 13247
13246 13248
13246 13372
13246 13378
13247 13248
13247 13372
13248 13249
13248 13381
13248 13372
13249 13381
13249 27746
13249 27747
13250 13252
13250 13253
13250 13251
13251 13382
13251 13383
13252 13254
13252 13261
13252 13480
13252 13253
13253 13383
13253 13384
13254 13261
13254 13480
13254 27751
13254 27868
13254 27879
13255 13261
13255 13265
13255 13482
13255 27879
13255 27882
13256 13262
13256 13266
13256 27884
13256 13257
13257 13258
13257 43677
13257 13263
13257 27884
13258 43677
13258 13263
13258 27885
13258 27887
13258 27888
13259 13273
13259 43677
13259 27888
13259 27894
13260 13275
13260 13277
13260 13281
13260 27893
13260 27895
13261 13265
13261 13482
13261 13480
13262 13263
13262 13264
13262 13266
13263 13264
13263 43677
13264 13267
13264 13269
13265 13266
13265 13267
13265 13268
13265 13482
13266 13267
13266 13268
13267 13269
13267 13268
13268 13270
13268 13271
13269 13270
13269 13272
13270 13272
13270 13271
13271 13484
13271 13485
13272 13485
13272 13486
13273 13274
13273 13275
13273 13276
13273 43677
13274 13275
13274 13276
13274 27891
13274 27892
13274 27893
13275 13277
13275 13281
13275 13276
13276 13280
13277 13278
13277 13279
13277 13283
13277 13281
13278 13279
13278 13283
13278 27896
13278 27897
13279 13289
13279 13290
13279 13296
13279 13283
13280 13281
13280 13282
13281 13282
13282 13283
13282 13284
13283 13284
13284 13296
13284 13297
13285 13292
13285 13293
13285 13302
13285 27901
13285 27902
13286 13293
13286 13294
13286 13295
13286 27903
13286 27904
13286 27905
13287 13317
13287 13318
13287 27921
13287 27922
13288 13306
13288 13314
13288 27917
13288 27919
13289 13290
13289 13296
13289 27897
13289 27898
13289 27899
13290 13291
13290 13292
13290 13300
13290 13296
13291 13292
13291 13300
13291 27899
13291 27900
13291 27901
13292 13293
13292 13302
13292 13300
13293 13294
13293 13295
13293 13302
13294 13303
13294 13304
13294 13295
13295 13305
13295 13306
13295 13307
13296 13297
13297 13298
13297 13299
13298 13300
13298 13301
13298 13299
13299 13520
13300 13301
13301 13302
13301 13303
13302 13303
13303 13304
13304 13307
13304 13310
13305 13306
13305 13307
13305 27915
13305 27917
13306 13314
13306 13307
13307 13310
13308 13310
13308 13309
13308 13314
13308 44927
13309 13311
13309 13310
13311 13313
13311 44928
13312 13319
13312 13538
13312 44928
13313 13544
13313 44929
13313 44928
13314 44927
13315 13316
13315 13317
13315 44927
13316 13317
13316 27918
13316 27920
13316 27921
13317 13318
13318 13677
13318 13680
13319 13320
13319 13538
13320 13539
13320 13540
13321 13323
13321 13322
13322 14449
13323 13324
13323 44696
13324 44696
13324 13328
13324 13331
13324 13330
13325 13326
13325 13327
13326 13327
13326 13330
13326 13333
13326 13332
13327 13336
13327 13335
13328 13331
13328 13330
13328 13329
13328 14449
13329 14449
13329 13347
13330 13333
13330 13332
13330 13331
13331 13345
13331 13344
13332 13342
13332 13336
13332 13333
13333 13344
13333 13346
13334 13404
13334 13335
13334 13337
13334 41491
13335 13337
13335 41491
13335 13336
13336 13342
13337 41491
13337 13352
13337 13353
13338 13340
13338 13341
13338 13339
13339 13369
13339 13370
13340 13343
13340 13341
13341 13370
13341 13371
13342 13346
13342 13352
13343 13371
13343 13374
13344 13346
13344 13345
13345 13347
13345 13349
13346 13352
13347 13349
13348 13402
13348 13350
13348 13351
13349 13350
13350 13402
13350 13351
13351 13364
13351 13358
13351 13402
13352 13353
13354 13356
13354 13359
13354 13360
13354 13355
13355 13387
13355 44931
13355 13386
13356 13359
13356 13360
13356 44937
13357 13362
13357 44938
13357 13358
13357 44937
13358 44937
13358 13364
13359 13363
13359 13368
13359 13391
13359 13360
13360 13391
13360 13388
13361 13365
13361 13364
13361 27679
13361 45272
13362 13367
13362 44939
13362 44938
13363 13368
13363 13391
13363 44938
13364 13365
13366 13368
13366 13389
13366 13390
13366 44939
13367 40845
13367 44940
13367 44939
13368 13389
13368 13390
13368 13391
13369 13370
13370 13371
13371 13374
13372 13379
13372 13373
13373 13381
13373 13382
13373 13379
13374 13377
13375 13377
13375 13376
13376 13378
13376 13379
13376 13377
13378 13379
13380 13393
13380 13385
13380 13386
13380 13393
13381 13382
13382 13383
13383 13384
13384 13480
13384 13481
13385 13491
13385 13492
13385 13393
13386 13393
13386 13387
13386 44931
13387 44931
13387 13388
13387 13392
13388 13392
13388 13391
13389 13411
13389 13432
13389 13433
13389 13390
13390 13436
13390 13437
13392 13453
13392 13452
13394 13397
13394 13396
13394 13395
13394 13443
13395 13443
13395 13490
13395 13397
13396 13400
13396 13448
13396 13398
13396 13397
13397 13490
13398 13579
13398 13504
13398 13400
13398 13448
13399 13444
13399 13446
13399 13400
13400 13448
13400 13444
13400 13446
13401 13402
13401 13403
13401 13405
13402 13403
13403 13409
13403 45272
13405 45273
13406 45273
13407 40732
13407 41079
13408 40732
13408 13416
13408 13417
13409 45272
13410 13412
13410 44941
13410 40845
13410 41079
13411 13432
13411 13433
13411 44940
13412 13414
13412 44942
13412 44941
13413 13433
13413 13439
13413 44941
13414 13417
13414 13421
13414 13422
13414 44942
13415 13439
13415 43989
13415 44942
13416 13417
13417 13421
13417 13422
13418 13427
13418 13431
13418 44945
13418 13419
13419 14626
13419 27677
13420 13422
13420 45772
13420 13423
13421 13422
13421 44943
13422 45772
13422 13423
13423 13425
13423 13427
13423 44944
13423 45772
13424 13440
13424 13458
13424 13426
13424 13428
13425 13427
13425 44944
13426 13428
13426 44944
13427 13431
13427 44945
13427 44944
13428 13430
13428 13429
13429 14650
13429 13462
13429 13463
13429 13430
13430 44945
13431 14629
13431 44946
13431 44945
13432 13434
13432 13435
13432 13433
13433 13439
13434 13435
13435 13458
13435 13462
13435 13457
13436 13437
13437 13441
13437 13438
13438 13442
13438 13453
13438 13441
13439 43989
13440 13458
13440 43989
13442 13453
13442 13459
13442 13460
13443 13450
13443 13444
13443 13445
13444 13446
13444 13450
13444 13445
13445 13473
13445 13446
13445 13447
13445 13450
13446 13473
13446 13447
13447 13475
13447 13448
13447 13449
13447 13473
13448 13475
13448 13449
13449 13595
13449 13579
13449 13580
13449 13475
13450 13451
13450 13452
13451 13452
13451 13455
13451 13456
13452 13453
13454 13470
13454 13455
13454 13468
13455 13456
13455 13470
13456 13472
13456 13471
13457 13464
13457 13459
13457 13458
13457 13462
13458 13462
13459 13460
13459 13464
13460 13466
13460 13461
13461 13477
13461 13468
13461 13469
13461 13466
13462 14650
13462 13463
13463 13464
13463 13465
13463 14650
13464 13465
13466 43990
13467 14683
13467 13477
13467 13478
13467 14658
13467 43990
13468 13477
13468 13469
13469 14659
13469 27683
13469 13470
13469 13477
13470 14659
13470 27683
13471 13473
13471 13474
13471 13472
13472 14661
13472 13479
13473 13474
13474 13479
13474 13475
13474 13476
13475 13479
13475 13476
13476 14776
13476 13595
13476 13596
13476 13479
13477 14683
13477 13478
13478 14685
13478 14659
13478 14660
13478 14683
13479 14661
13480 13481
13481 13482
13481 13483
13482 13483
13483 13484
13484 13485
13485 13486
13486 13487
13487 13488
13487 13489
13488 13492
13488 13494
13488 13489
13489 13520
13489 13521
13489 13522
13491 13493
13491 13497
13491 13492
13492 13494
13493 13494
13493 13495
13493 13496
13493 13497
13494 13495
13494 13496
13495 13498
13495 13501
13495 13496
13496 13522
13496 13525
13496 13531
13497 13498
13497 13499
13498 13501
13498 13499
13499 13504
13499 13581
13499 13505
13500 13501
13500 13502
13500 13505
13500 13583
13501 13502
13502 13585
13502 13503
13503 13507
13503 13508
13503 13585
13504 13581
13504 13505
13504 13579
13505 13583
13505 13581
13506 13514
13506 13511
13506 43992
13507 13508
13507 13511
13507 13516
13507 13509
13508 13531
13508 13553
13508 13532
13509 13518
13509 13510
13509 13511
13509 13516
13510 13562
13510 13553
13510 13554
13510 13518
13511 13516
13511 13514
13512 13587
13512 13513
13513 13589
13513 13514
13513 13515
13513 13587
13514 13589
13514 13515
13515 13591
13515 13516
13515 13517
13515 13589
13516 13591
13516 13517
13517 13593
13517 13518
13517 13519
13517 13591
13518 13593
13518 13519
13519 13629
13519 13562
13519 13563
13519 13593
13520 13521
13520 13522
13521 13523
13521 13524
13521 13522
13522 13525
13522 13531
13523 13525
13523 13526
13523 13524
13524 13527
13524 13528
13525 13526
13525 13531
13526 13528
13526 13529
13527 13528
13528 13529
13529 13530
13529 13533
13529 13534
13530 13533
13530 13534
13530 13532
13530 13551
13531 13553
13531 13532
13532 13551
13532 13553
13533 13534
13533 13560
13533 13535
13534 13543
13534 13542
13535 13560
13536 13538
13536 13547
13536 13539
13536 44929
13537 14023
13537 13831
13537 13969
13537 17331
13537 17332
13538 13547
13538 13539
13539 13540
13539 13547
13540 13549
13540 13541
13541 13811
13541 13804
13541 13549
13542 13571
13542 13544
13542 13543
13543 43993
13544 44929
13544 13571
13545 13969
13545 14074
13546 13547
13546 13548
13546 13573
13547 13548
13548 13575
13549 13550
13549 13577
13550 13577
13550 13578
13550 13922
13550 13835
13551 13555
13551 13552
13552 13557
13552 13555
13553 13562
13553 13554
13554 13564
13554 13555
13554 13556
13554 13562
13555 13564
13555 13556
13556 13558
13556 13557
13556 13564
13557 13558
13558 13566
13558 13559
13559 13568
13559 13560
13559 13561
13559 13566
13560 13568
13560 13561
13561 13570
13561 13568
13562 13629
13562 13563
13563 13631
13563 13564
13563 13565
13563 13629
13564 13631
13564 13565
13565 13633
13565 13566
13565 13567
13565 13631
13566 13633
13566 13567
13567 13635
13567 13568
13567 13569
13567 13633
13568 13635
13568 13569
13569 13637
13569 13570
13569 13635
13570 13637
13571 13647
13571 43993
13572 13640
13572 13573
13572 13574
13572 44930
13573 13640
13573 13574
13574 13643
13574 13575
13574 13576
13574 13640
13575 13643
13575 13576
13576 13645
13576 13577
13576 13578
13576 13643
13577 13645
13577 13578
13578 13922
13578 13835
13578 13645
13579 13595
13579 13580
13580 13597
13580 13581
13580 13582
13580 13595
13581 13597
13581 13582
13582 13599
13582 13583
13582 13584
13582 13597
13583 13599
13583 13584
13584 13601
13584 13586
13584 43991
13584 13599
13585 43991
13586 13611
13586 13587
13586 13588
13586 13601
13586 43991
13587 13611
13587 13588
13588 13613
13588 13589
13588 13590
13588 13611
13589 13613
13589 13590
13590 13615
13590 13591
13590 13592
13590 13613
13591 13615
13591 13592
13592 13617
13592 13593
13592 13594
13592 13615
13593 13617
13593 13594
13594 13619
13594 13629
13594 13630
13594 13617
13595 14776
13595 13596
13596 13603
13596 13597
13596 13598
13596 14776
13597 13603
13597 13598
13598 13605
13598 13599
13598 13600
13598 13603
13599 13605
13599 13600
13600 13607
13600 13601
13600 13602
13600 13605
13601 43991
13601 13607
13601 13602
13602 13609
13602 13611
13602 13612
13602 13607
13603 14778
13603 13604
13604 13605
13604 13606
13604 14778
13605 13606
13606 13607
13606 13608
13607 13608
13608 13609
13608 13610
13609 13611
13609 13612
13609 13610
13610 13622
13610 43995
13611 13612
13612 13622
13612 13613
13612 13614
13613 13622
13613 13614
13614 13621
13614 13615
13614 13616
13614 13622
13615 13621
13615 13616
13616 13624
13616 13617
13616 13618
13616 13621
13617 13624
13617 13618
13618 13627
13618 13619
13618 13620
13618 13624
13619 13629
13619 13630
13619 13627
13619 13620
13620 13660
13620 13655
13620 13656
13620 13627
13622 43995
13623 14787
13623 43996
13623 43995
13625 14788
13625 13626
13625 43996
13626 14791
13626 13627
13626 13628
13626 14788
13627 14791
13627 13628
13628 14813
13628 13661
13628 14791
13629 13630
13630 13655
13630 13631
13630 13632
13631 13655
13631 13632
13632 13657
13632 13633
13632 13634
13632 13655
13633 13657
13633 13634
13634 13635
13634 13636
13634 13657
13635 13636
13636 13637
13636 13638
13637 13638
13638 13647
13638 13648
13639 13642
13639 13640
13639 13641
13639 44932
13640 13642
13640 13641
13641 13650
13641 13643
13641 13644
13641 13642
13642 13649
13642 14821
13642 13652
13643 13650
13643 13644
13644 13653
13644 13645
13644 13646
13644 13650
13645 13653
13645 13646
13646 13928
13646 13923
13646 45280
13646 13653
13647 43993
13647 13648
13649 14821
13649 13652
13650 13652
13650 13668
13650 13651
13651 13670
13651 13653
13651 13654
13651 13652
13651 13668
13652 13668
13652 14821
13653 13670
13653 13654
13654 13963
13654 13928
13654 13929
13654 13670
13655 13660
13655 13656
13656 13658
13656 13657
13656 13666
13656 13660
13657 13658
13657 13666
13658 13666
13658 13662
13658 13659
13659 13666
13659 13667
13659 13662
13661 13662
13661 13663
13661 14813
13662 13663
13663 13664
13664 14812
13664 13665
13665 14812
13666 13667
13668 14826
13668 13669
13669 14828
13669 13670
13669 13671
13669 14826
13670 14828
13670 13671
13671 15296
13671 13957
13671 13963
13671 14828
13672 13684
13672 18832
13672 43788
13673 13676
13673 13677
13673 28050
13673 13674
13674 13675
13674 13678
13674 28050
13675 13678
13675 28047
13675 28054
13676 13678
13676 13679
13676 13677
13677 13680
13678 13679
13679 13686
13679 13687
13680 13681
13681 13683
13681 43997
13682 43788
13682 13700
13682 43997
13683 13804
13683 13805
13683 43997
13684 18832
13684 43788
13685 13806
13685 13810
13686 13687
13686 28052
13686 28054
13687 13688
13687 13689
13688 13689
13688 28051
13688 28053
13689 13690
13689 13691
13690 13691
13690 28053
13690 28055
13690 28056
13691 13692
13691 13693
13692 13695
13692 13696
13692 13693
13693 13694
13694 13699
13694 13707
13694 13708
13695 13696
13695 28056
13695 28057
13695 28058
13696 13710
13696 13721
13696 13719
13697 13698
13697 13699
13697 18832
13697 13702
13698 13704
13698 13705
13698 13699
13699 13707
13699 13708
13700 13701
13700 13808
13700 43788
13701 13702
13701 13703
13701 13808
13702 13703
13702 18832
13703 13705
13703 13706
13704 13708
13704 13709
13704 13705
13705 13706
13706 13816
13706 13817
13707 13720
13707 13726
13707 13708
13708 13709
13709 13820
13709 13818
13710 13721
13710 13719
13710 28058
13710 28061
13710 28069
13711 13718
13711 13721
13711 28070
13711 28069
13712 13722
13712 13718
13712 28072
13712 28075
13713 13723
13713 13722
13713 28073
13713 28076
13713 28075
13714 13733
13714 46493
13714 13723
13714 28088
13714 28091
13714 28076
13715 13735
13715 13733
13715 13734
13715 28089
13715 28092
13715 28091
13716 13741
13716 13735
13716 28094
13716 28097
13716 28092
13717 13742
13717 13741
13717 28096
13717 28097
13718 13721
13718 13722
13719 13720
13719 13721
13720 13726
13722 13723
13723 13733
13723 46493
13724 13729
13724 13727
13724 13728
13724 13725
13724 43784
13725 43784
13725 13736
13725 13737
13726 13727
13726 13863
13727 13863
13727 13729
13727 13728
13728 13731
13728 13730
13728 13729
13729 13737
13729 13743
13729 13744
13730 13867
13730 13864
13730 13731
13731 13732
13731 13870
13732 13870
13732 13744
13732 13745
13733 46493
13733 13735
13733 13734
13734 13738
13734 13735
13735 13741
13736 13737
13736 13738
13736 13739
13737 13743
13737 13744
13738 13739
13739 13740
13739 13743
13740 13747
13740 13883
13740 13746
13740 13743
13741 13742
13742 13748
13743 13744
13744 13745
13745 13746
13745 13881
13746 13881
13746 13747
13746 13883
13747 13883
13747 44671
13747 44673
13748 28220
13748 28221
13749 13753
13749 28224
13749 28225
13749 28223
13750 13751
13750 13752
13751 13752
13751 13753
13751 13754
13751 13755
13752 13759
13752 13758
13753 13754
13753 13755
13754 13755
13754 13756
13754 13757
13755 13761
13755 13760
13756 13757
13757 13762
13757 13763
13757 13761
13758 14049
13758 44671
13758 13759
13759 13760
13759 14051
13760 14051
13760 13761
13761 13762
13761 13763
13762 13763
13762 13764
13762 13765
13763 14056
13763 14057
13763 14055
13764 13765
13764 13785
13764 13786
13765 14065
13765 14081
13765 14056
13766 13768
13766 13767
13767 13769
13767 13770
13767 13768
13768 13772
13768 13775
13768 13776
13769 13770
13769 13776
13769 13780
13769 13781
13770 13782
13770 13785
13771 13985
13771 14023
13772 13775
13772 13776
13773 13775
13773 13777
13773 13774
13774 28233
13774 13789
13775 13776
13775 13777
13776 13780
13776 13781
13777 13779
13777 13778
13778 13788
13778 13787
13778 13779
13779 13789
13779 13793
13780 13781
13781 13787
13781 14061
13781 13783
13782 13785
13782 13783
13782 13784
13783 13784
13783 13787
13783 14061
13784 14058
13784 14059
13785 13786
13786 14069
13786 14082
13786 14065
13787 14061
13787 13788
13788 13794
13788 14084
13789 13793
13789 28233
13790 13797
13790 13798
13790 28234
13790 28242
13791 13799
13791 14096
13791 13800
13791 28242
13791 28244
13792 13800
13792 14098
13792 13801
13792 28244
13792 28245
13793 13795
13793 13794
13794 14084
13794 13795
13795 13803
13795 13802
13796 14087
13796 14088
13797 13798
13798 13802
13798 13799
13799 14096
13799 13800
13799 13802
13800 14098
13800 13801
13800 14096
13801 14249
13801 14157
13801 14098
13802 13803
13803 14088
13803 14095
13804 13805
13804 13811
13805 13836
13805 13806
13806 13810
13806 13836
13807 13808
13807 13809
13807 13810
13807 13813
13808 13809
13809 13844
13809 13816
13810 13813
13812 13815
13812 13813
13813 13815
13814 13829
13814 13815
13814 13833
13814 13832
13815 13829
13816 13817
13816 13844
13817 13823
13817 13820
13818 13824
13818 13819
13818 13820
13819 13863
13819 13864
13819 13865
13819 13824
13820 13823
13821 13826
13821 13823
13822 13847
13822 13826
13823 13826
13824 13827
13824 13825
13825 13873
13825 13874
13825 13872
13825 13827
13826 13847
13827 13851
13827 13828
13828 13875
13828 13893
13828 13874
13828 13851
13829 13832
13829 13830
13830 13846
13830 13845
13830 44000
13830 13832
13831 14073
13831 14074
13831 31777
13831 14023
13831 13969
13832 13833
13833 13840
13833 13834
13834 13840
13835 43998
13835 44002
13835 13922
13836 43998
13837 13842
13837 13840
13837 13841
13837 44002
13838 13924
13838 13839
13839 13924
13840 13842
13840 13841
13841 13934
13841 13855
13841 44001
13841 13842
13842 13926
13842 13843
13843 13926
13844 43999
13845 13850
13845 13847
13845 13848
13845 13846
13845 44000
13846 44000
13846 44001
13847 13850
13847 13848
13848 13853
13848 13851
13848 13852
13848 13850
13849 13857
13849 13850
13850 13857
13851 13853
13851 13852
13852 13894
13852 13895
13852 13893
13852 13853
13853 13859
13853 13854
13854 13896
13854 13903
13854 13895
13854 13859
13855 13937
13855 13856
13855 13934
13855 44001
13856 13939
13856 13857
13856 13858
13856 13937
13857 13939
13857 13858
13858 13861
13858 13859
13858 13860
13858 13939
13859 13861
13859 13860
13860 13904
13860 13903
13860 13861
13861 13941
13861 13862
13862 13943
13862 13904
13862 13941
13863 13864
13863 13865
13864 13865
13864 13867
13865 13866
13865 13872
13866 13872
13866 13868
13866 13867
13867 13868
13868 13869
13868 13876
13869 13876
13869 13871
13869 13879
13869 13870
13870 13871
13870 13879
13871 13879
13871 13882
13871 13888
13871 13881
13872 13873
13872 13874
13873 13874
13873 13877
13873 13876
13874 13875
13874 13893
13875 13893
13875 13878
13875 13898
13875 13877
13876 13877
13877 13878
13877 13898
13878 13898
13878 13880
13878 13901
13878 13879
13879 13880
13879 13901
13880 13901
13880 13889
13880 13907
13880 13888
13881 13882
13881 13888
13882 13888
13882 13886
13882 13885
13883 13884
13883 13885
13884 13885
13884 44672
13884 44673
13885 13886
13886 13887
13886 13890
13887 13890
13887 14052
13887 14053
13887 14051
13888 13889
13888 13907
13889 13907
13889 13908
13889 13892
13890 13891
13890 13892
13891 13892
13891 14054
13891 14053
13892 13908
13893 13894
13893 13895
13894 13895
13894 13899
13894 13898
13895 13896
13895 13903
13896 13903
13896 13897
13896 13987
13897 13987
13897 13900
13897 13899
13898 13899
13899 13900
13900 13991
13900 13905
13901 13902
13901 13905
13902 13905
13902 13907
13903 13904
13904 13943
13905 13991
13906 13989
13906 13990
13906 13989
13908 13909
13908 13910
13909 13910
13910 13911
13911 13912
13911 13913
13912 13913
13912 13914
13912 13998
13913 44003
13914 13998
13914 13918
13914 14003
13914 13917
13915 13920
13915 44003
13915 14076
13915 14077
13916 13919
13916 14001
13916 13918
13917 13918
13917 14003
13918 14003
13918 13919
13918 14001
13919 14001
13919 13921
13919 14005
13919 13920
13920 44003
13920 13921
13920 14005
13921 14005
13921 14114
13921 14077
13922 45280
13923 13924
13923 13925
13923 13928
13923 45280
13924 13925
13925 13930
13925 13926
13926 13930
13927 30979
13927 18426
13927 18424
13927 18427
13928 45280
13928 13963
13928 13929
13929 13958
13929 13933
13929 13963
13930 13933
13930 13931
13931 13961
13931 13932
13931 13933
13932 13936
13932 13949
13932 13961
13933 13958
13934 44001
13934 13936
13934 13935
13935 13936
13936 13949
13937 44004
13938 13966
13938 13939
13938 13940
13938 13948
13938 44004
13939 13966
13939 13940
13940 13950
13940 13944
13940 13945
13940 13966
13941 13944
13941 13942
13942 13946
13942 13943
13942 13944
13943 13946
13944 13950
13944 13945
13945 13953
13945 13952
13945 13950
13946 13947
13946 13952
13947 13952
13947 14018
13947 13987
13948 44004
13948 13949
13948 13967
13949 13967
13950 13973
13950 13951
13951 13954
13951 13973
13952 13953
13953 13955
13954 13975
13954 13955
13955 13975
13956 13959
13956 13958
13957 13965
13957 13959
13957 13960
13957 15296
13957 13963
13958 13959
13959 13965
13959 13960
13960 15305
13960 13961
13960 13962
13960 13965
13961 15305
13961 13962
13962 13968
13962 15305
13963 15296
13964 15302
13964 13965
13965 15302
13966 13970
13967 13971
13967 13970
13968 14195
13968 13971
13968 13972
13969 14074
13969 14023
13970 13971
13971 14195
13971 13972
13972 13978
13972 13979
13972 14195
13973 13978
13973 13974
13974 13976
13974 13975
13974 13978
13975 13976
13976 13977
13976 13981
13977 13981
13977 14022
13977 14018
13978 13979
13979 13983
13979 13980
13980 13982
13980 13981
13980 13983
13981 13982
13982 13986
13982 14025
13982 14026
13984 15318
13984 13986
13985 14023
13986 14025
13986 14026
13986 15318
13987 14018
13988 13995
13988 13993
13989 13990
13990 13993
13990 13991
13990 13992
13991 13993
13991 13992
13992 14007
13992 13997
13992 13993
13993 13995
13994 14008
13994 14009
13994 13996
13994 13995
13995 13996
13996 14008
13996 14007
13997 13999
13997 13998
13997 14007
13998 13999
13999 14000
13999 14010
14000 14010
14000 14004
14000 14012
14000 14003
14001 14002
14001 14014
14001 14004
14002 14014
14002 14004
14002 14006
14002 14016
14002 14005
14003 14004
14003 14012
14004 14012
14004 14014
14005 14006
14005 14016
14006 14016
14006 14116
14006 14114
14007 14008
14008 14009
14009 14011
14009 14034
14009 14010
14010 14011
14010 14034
14011 14034
14011 14013
14011 14040
14011 14012
14012 14013
14012 14040
14013 14040
14013 14015
14013 14045
14013 14014
14014 14015
14014 14045
14015 14045
14015 14017
14015 14047
14015 14016
14016 14017
14016 14047
14017 14047
14017 14117
14017 14116
14018 14022
14019 14020
14019 14028
14020 14028
14020 14021
14020 14031
14021 14031
14021 14033
14021 14035
14024 14029
14024 14028
14025 14026
14025 14027
14025 15355
14026 15357
14027 15355
14027 14030
14027 14029
14028 14029
14029 14030
14030 14032
14030 15358
14030 14031
14031 14032
14031 15358
14032 15358
14032 14043
14032 14042
14033 14035
14033 14037
14033 14034
14034 14037
14035 14036
14035 14042
14036 14042
14036 14038
14036 14037
14037 14038
14038 14039
14038 14044
14039 14044
14039 14041
14039 15367
14039 14040
14040 14041
14040 15367
14041 15367
14041 14046
14041 15369
14041 14045
14042 14043
14043 15364
14043 14044
14044 15364
14045 14046
14045 15369
14046 15369
14046 14048
14046 15370
14046 14047
14047 14048
14047 15370
14048 15370
14048 14123
14048 15472
14048 14122
14049 44671
14049 14050
14049 44672
14050 44672
14051 14052
14051 14053
14052 14053
14052 14055
14052 14075
14053 14054
14055 14075
14055 14056
14055 14057
14056 14057
14056 14065
14056 14081
14057 14079
14058 14059
14058 14062
14058 14063
14058 14061
14059 14060
14059 14066
14060 14066
14060 14064
14060 14070
14060 14063
14061 14062
14061 14063
14062 14063
14062 14085
14062 14084
14063 14064
14063 14070
14064 14070
14064 14086
14064 14085
14065 14081
14065 14069
14065 14082
14066 14067
14066 14068
14066 14069
14067 14068
14067 14069
14067 43781
14067 43782
14068 14069
14068 14071
14068 14072
14068 14070
14069 14082
14070 14071
14070 14072
14071 14072
14071 14090
14071 14086
14072 43782
14072 43790
14073 14074
14073 31777
14073 31759
14073 31775
14073 31778
14074 31777
14076 14077
14076 14078
14076 14115
14077 14114
14078 14115
14078 14080
14078 14079
14079 14080
14083 31305
14083 31302
14083 31303
14083 31304
14084 14085
14085 14086
14086 14090
14087 14088
14087 14089
14087 14092
14087 14091
14088 14095
14089 14092
14089 14091
14090 43780
14091 14092
14092 14093
14092 14094
14093 14094
14094 14110
14094 14102
14095 14101
14095 14102
14096 14103
14096 14097
14097 14106
14097 14098
14097 14099
14097 14103
14098 14106
14098 14099
14099 14108
14099 14249
14099 14250
14099 14106
14100 14132
14100 44483
14100 16495
14100 16514
14100 16515
14101 14102
14101 14111
14101 14105
14102 14110
14103 14105
14103 14104
14104 14106
14104 14107
14104 14105
14105 14111
14106 14107
14107 14112
14107 14108
14107 14109
14108 14249
14108 14250
14108 14112
14108 14109
14109 14131
14109 14270
14109 14271
14109 14112
14110 14127
14111 14113
14111 14112
14112 14113
14113 14129
14113 14130
14114 14116
14116 14117
14117 14118
14117 14119
14118 14119
14118 14120
14118 14122
14119 14121
14119 14120
14120 14122
14120 14121
14121 15473
14121 14126
14122 14123
14122 15472
14123 15472
14123 14124
14123 14125
14124 14125
14124 14126
14124 14125
14125 14126
14126 15473
14127 14128
14127 43789
14128 43789
14129 14133
14129 20130
14129 14130
14130 14137
14131 14270
14131 14271
14131 20130
14131 14332
14132 44480
14132 44485
14132 44483
14133 14350
14133 14351
14133 14370
14133 20130
14134 14135
14134 14142
14135 14136
14135 14144
14135 14142
14136 14137
14136 14146
14136 14144
14137 14146
14138 15488
14138 15475
14138 15487
14139 14140
14139 43789
14140 14141
14140 15492
14141 14142
14141 14143
14141 15493
14141 15492
14142 14143
14142 15493
14143 14144
14143 14145
14143 15495
14143 15493
14144 14145
14144 15495
14145 14146
14145 14147
14145 15497
14145 15495
14146 14147
14146 15497
14147 14148
14147 14149
14147 15499
14147 15497
14148 14149
14148 15499
14148 14370
14149 14376
14149 14377
14149 16337
14149 15499
14150 14162
14150 14163
14150 29154
14150 29153
14151 14157
14151 14158
14151 29157
14151 29160
14152 14156
14152 14159
14152 29159
14152 29161
14153 14160
14153 14255
14153 14161
14153 29156
14153 29161
14154 14167
14154 14169
14154 29112
14154 29163
14154 29162
14155 14164
14155 14166
14155 14165
14155 29106
14155 29163
14156 14159
14156 14158
14156 14251
14157 14158
14157 14249
14158 14251
14159 14253
14159 14160
14160 14255
14160 14161
14160 14253
14161 14257
14161 14162
14161 14255
14162 14163
14162 14257
14163 14259
14163 14164
14164 14166
14164 14165
14164 14259
14165 14171
14165 14170
14165 14166
14166 14267
14166 14261
14167 14169
14167 14168
14167 14170
14168 14170
14168 14304
14168 14303
14169 14175
14169 14174
14170 14171
14171 14262
14171 14264
14172 14176
14172 14178
14172 29166
14172 29174
14173 14178
14173 29175
14173 44006
14174 14177
14174 14176
14174 14175
14175 14303
14175 14306
14175 14305
14176 14178
14176 14177
14177 14179
14177 14180
14178 29175
14179 14180
14179 14305
14179 14307
14181 14182
14181 29177
14181 14185
14181 14184
14182 29177
14182 14189
14182 14186
14183 14190
14183 14189
14184 14185
14186 14188
14186 14187
14186 14189
14187 14188
14188 14322
14189 14190
14190 14308
14190 14321
14191 29187
14191 14192
14191 29185
14192 29185
14193 28148
14193 28149
14193 28150
14193 28153
14193 28148
14193 28151
14194 44038
14194 44042
14196 14199
14196 14198
14196 29314
14196 14197
14196 14200
14196 29312
14197 14200
14197 29312
14197 14429
14197 14432
14197 14430
14198 14209
14198 14208
14198 29316
14198 14199
14198 29314
14199 29314
14199 14430
14199 14435
14199 14434
14200 29312
14200 14201
14200 14202
14200 29310
14201 14202
14201 29310
14201 14431
14201 14433
14201 14432
14202 29310
14203 43502
14205 14207
14205 14206
14205 14208
14205 29306
14206 29319
14206 29325
14206 14207
14207 14210
14207 14213
14207 14212
14208 29306
14208 14209
14208 29316
14209 29316
14209 14211
14209 14210
14210 14213
14210 14212
14210 14211
14211 14218
14211 14217
14212 14214
14212 29323
14212 29326
14212 14213
14213 14217
14213 14220
14213 14219
14214 29323
14214 29326
14214 14215
14214 14219
14214 14216
14215 14219
14215 14216
14215 14221
14215 14224
14215 14225
14216 14228
14216 29338
14216 14219
14217 14220
14217 14219
14217 14218
14218 14223
14218 14434
14218 14222
14219 14220
14220 14222
14220 14221
14220 44554
14221 14224
14221 14225
14221 14222
14221 44554
14222 44554
14222 14223
14222 14434
14223 14434
14223 14437
14223 14436
14224 14225
14224 14227
14224 14438
14224 14226
14225 14233
14225 14232
14226 14237
14226 14233
14226 14227
14226 14438
14227 14438
14227 14441
14227 14442
14227 14440
14228 29338
14228 14232
14228 14231
14229 14234
14229 14235
14229 14231
14229 14230
14229 29340
14230 14238
14230 46301
14230 14231
14230 29340
14231 29340
14231 14232
14232 14233
14233 14237
14234 29344
14234 29356
14234 14235
14235 14238
14235 14236
14235 29357
14236 14242
14236 29358
14236 14238
14236 29357
14237 44008
14238 29357
14238 46301
14239 14468
14240 14485
14240 14245
14240 46301
14240 46302
14241 14244
14242 29358
14242 14245
14242 14247
14242 14246
14243 14248
14243 14577
14243 14246
14243 29359
14244 14346
14244 14390
14245 14247
14245 14246
14245 14485
14246 29359
14246 14247
14247 14490
14247 14492
14247 14491
14248 14577
14248 14491
14248 14493
14249 14250
14250 14270
14250 14251
14250 14252
14251 14270
14251 14252
14252 14272
14252 14253
14252 14254
14252 14270
14253 14272
14253 14254
14254 14274
14254 14255
14254 14256
14254 14272
14255 14274
14255 14256
14256 14276
14256 14257
14256 14258
14256 14274
14257 14276
14257 14258
14258 14278
14258 14259
14258 14260
14258 14276
14259 14278
14259 14260
14260 14265
14260 14266
14260 14278
14261 14263
14261 14262
14261 14267
14262 14264
14262 14263
14263 14269
14263 14268
14264 44007
14265 14266
14266 14295
14266 14267
14267 14295
14268 14269
14269 14294
14269 14296
14269 14293
14270 14271
14271 14282
14271 14272
14271 14273
14272 14282
14272 14273
14273 14280
14273 14274
14273 14275
14273 14282
14274 14280
14274 14275
14275 14284
14275 14276
14275 14277
14275 14280
14276 14284
14276 14277
14277 14286
14277 14278
14277 14279
14277 14284
14278 14286
14278 14279
14279 14290
14279 14291
14279 14286
14280 14283
14280 14281
14281 14288
14281 14284
14281 14285
14281 14283
14282 14332
14282 14343
14282 14344
14283 14344
14284 14288
14284 14285
14285 14289
14285 14286
14285 14287
14285 14288
14286 14289
14286 14287
14287 14358
14287 14298
14287 14299
14287 14289
14290 14291
14290 14292
14290 14291
14291 14292
14292 14297
14292 14298
14292 14295
14292 14296
14293 14312
14293 44007
14293 14294
14293 14296
14294 14296
14294 14326
14294 14325
14295 14297
14295 14298
14295 14296
14296 14297
14296 14298
14297 14298
14297 14299
14297 14300
14298 14358
14298 14299
14299 14300
14299 14358
14300 14302
14300 14301
14301 14331
14301 14326
14301 14330
14301 14302
14302 44881
14303 14306
14303 14305
14303 14304
14304 14314
14304 14313
14305 14307
14305 14306
14306 14316
14306 14315
14307 14310
14307 14309
14308 14321
14308 14309
14308 44006
14309 44006
14309 14310
14310 14311
14310 14315
14311 14315
14311 14318
14311 14317
14312 44007
14312 14328
14312 14327
14313 43778
14313 14316
14313 14320
14313 14314
14314 14327
14314 14329
14315 14316
14316 43778
14316 14320
14317 43777
14317 14321
14317 14322
14317 14318
14318 14319
14318 14320
14319 14320
14319 14323
14319 14342
14320 43778
14321 43777
14321 14322
14322 43777
14323 14342
14323 14335
14323 14334
14324 14334
14324 43777
14324 14336
14324 14338
14325 14326
14326 14331
14326 14330
14327 14329
14327 14328
14328 44893
14329 44892
14330 14331
14332 14343
14332 14344
14332 20130
14333 29789
14333 16647
14334 43777
14334 14335
14335 14337
14335 14336
14336 14338
14336 14337
14337 44462
14337 44464
14338 14340
14339 14403
14339 14401
14339 14404
14339 44460
14339 44463
14339 44461
14340 44464
14340 44465
14341 17091
14341 16990
14343 14344
14343 14350
14345 16747
14345 16745
14346 14390
14346 14347
14346 14483
14347 14483
14347 14388
14347 14390
14348 14357
14348 14359
14349 14359
14349 14360
14349 14364
14349 14354
14349 14352
14350 14351
14350 14370
14351 14353
14351 14371
14351 14370
14352 14354
14353 14354
14353 14355
14353 14371
14354 14355
14355 14372
14355 14373
14356 14364
14356 14365
14356 14374
14356 14372
14357 14358
14357 14361
14357 14359
14358 14361
14359 14360
14359 14364
14360 14362
14360 14366
14360 14364
14361 14362
14361 14363
14362 14366
14362 14363
14363 14389
14363 44881
14364 14365
14364 14374
14365 14366
14365 14367
14365 14382
14365 14374
14366 14367
14366 14382
14367 14378
14367 14368
14367 14382
14368 14369
14368 14395
14368 14378
14369 14395
14369 14380
14369 14396
14371 14376
14372 14373
14373 14374
14373 14375
14374 14375
14375 14382
14375 14383
14375 14384
14376 14377
14376 16337
14377 16337
14378 14386
14378 14379
14379 14380
14379 14381
14379 14386
14380 14396
14380 14381
14381 14415
14381 14413
14381 14414
14382 14383
14382 14384
14383 14386
14383 14387
14383 14384
14384 14385
14384 16341
14385 16345
14385 16366
14385 16341
14386 14387
14387 14415
14387 14416
14388 14390
14389 14395
14389 14391
14389 44881
14391 14409
14391 14410
14391 14395
14392 14419
14392 14412
14392 14420
14392 44893
14393 14397
14393 14398
14394 14401
14394 14402
14394 44459
14394 44461
14396 14413
14396 14409
14397 14398
14398 14399
14398 14400
14399 14400
14399 14505
14399 14506
14400 14406
14400 14403
14400 14405
14401 14402
14401 14403
14401 14404
14402 14418
14402 14419
14403 14404
14403 14406
14403 14405
14404 14421
14404 14426
14405 14408
14405 14407
14405 14406
14406 14506
14406 14507
14407 14421
14407 14422
14407 14408
14408 14507
14408 14508
14409 14410
14409 14413
14410 14412
14410 14411
14411 14417
14411 14412
14412 14419
14412 14420
14413 14415
14413 14414
14414 14415
14415 14416
14416 16366
14416 16365
14417 14427
14417 16367
14417 14428
14418 14426
14418 14425
14418 14419
14419 14420
14420 14425
14420 14427
14421 14426
14421 14422
14422 14423
14422 14424
14423 14424
14423 14523
14423 14530
14424 14526
14425 14427
14425 14426
14427 16367
14427 14428
14428 16371
14428 16373
14428 16374
14428 16367
14429 14432
14429 14430
14430 14435
14430 14434
14430 14432
14431 14433
14431 14432
14432 14433
14434 14435
14436 14439
14436 44554
14436 14438
14436 14437
14437 14445
14437 14444
14438 14439
14438 44554
14439 44554
14439 14443
14439 14444
14439 14442
14440 14441
14440 14442
14441 14442
14441 14453
14441 14469
14441 14468
14442 14443
14442 14444
14443 14444
14443 14450
14443 14452
14443 14453
14444 14445
14445 14451
14445 14450
14446 14447
14446 14457
14446 14448
14447 14457
14447 14448
14447 44887
14448 14454
14448 14451
14448 14457
14450 14452
14450 14453
14450 14451
14451 14454
14452 14453
14452 44889
14453 14469
14453 14468
14454 44888
14455 14498
14455 14465
14455 14499
14455 44469
14455 44479
14455 44478
14456 14461
14456 14459
14456 14462
14457 14458
14458 44470
14458 14461
14458 44466
14459 14460
14459 14505
14459 14461
14459 14462
14460 14509
14460 14510
14460 14505
14461 14462
14461 44470
14461 44466
14462 14511
14462 14512
14463 14514
14463 14521
14463 44466
14463 44467
14464 14465
14464 14466
14464 44468
14464 44478
14465 14466
14465 14498
14465 14499
14466 14503
14466 14504
14466 14518
14467 14518
14467 14517
14467 45171
14468 14469
14469 44890
14470 14476
14470 14475
14471 14474
14471 14473
14471 44008
14471 14472
14471 14479
14472 14479
14472 14481
14472 14482
14472 14500
14473 14477
14473 14476
14473 14474
14473 44008
14474 44008
14474 14484
14474 14477
14474 14482
14475 14486
14475 14485
14475 14487
14475 14476
14476 14477
14477 14484
14477 14482
14478 14496
14478 14497
14478 14498
14478 44471
14478 44473
14478 44479
14479 14480
14480 14481
14480 14496
14481 14482
14481 14500
14481 14496
14482 14500
14482 14484
14483 46229
14483 46230
14484 14551
14485 14486
14485 14487
14486 14487
14486 14489
14486 14488
14487 14488
14487 14490
14488 14490
14488 14489
14489 14495
14490 14492
14490 14491
14491 14493
14491 14492
14492 14495
14492 14494
14493 14577
14493 14583
14494 14583
14494 14595
14494 14495
14496 14497
14496 14498
14497 14501
14497 14502
14497 14498
14498 14499
14499 14502
14499 14503
14501 14502
14502 14503
14503 14504
14503 14518
14504 14542
14504 14543
14504 14550
14504 14518
14505 14506
14506 14507
14507 14508
14508 14509
14508 14523
14508 14531
14509 14523
14509 14531
14509 14510
14510 14513
14510 14512
14511 14512
14511 14521
14511 14522
14512 14513
14514 14521
14514 14515
14514 14516
14515 14516
14515 14519
14515 14520
14516 14536
14516 14534
14516 14537
14517 14519
14517 14547
14517 14518
14519 14520
14519 14547
14520 14539
14520 14536
14520 14538
14521 14522
14522 14532
14522 14534
14522 14535
14523 14530
14523 14531
14524 14527
14524 14530
14524 14531
14525 18500
14525 18502
14525 44078
14525 45430
14526 14528
14526 16373
14527 14529
14527 16487
14528 16487
14528 16488
14528 16373
14529 16487
14530 14531
14532 14534
14532 14535
14534 14535
14534 14536
14534 14537
14536 14537
14536 14539
14536 14538
14538 14540
14538 14541
14538 14539
14539 14547
14539 14554
14540 14541
14540 14554
14540 14556
14541 14561
14541 14562
14542 14543
14542 14550
14543 14544
14543 14549
14543 14550
14544 14549
14544 14545
14544 14546
14545 14546
14546 14557
14546 14559
14547 14554
14548 14555
14548 14556
14548 14549
14548 14550
14549 14550
14551 14552
14552 14603
14552 14604
14553 43861
14553 14607
14553 14597
14553 14610
14553 14611
14554 14556
14555 14558
14555 14561
14555 14556
14557 14559
14558 14559
14558 43775
14558 14561
14559 43775
14560 14572
14561 14562
14562 14563
14563 14564
14564 43776
14564 16494
14565 14566
14565 14567
14565 43775
14565 43776
14566 14567
14566 14569
14566 14570
14567 14568
14567 16510
14568 16512
14568 16513
14568 16518
14568 16510
14569 14570
14570 14571
14570 16522
14570 16523
14571 16522
14571 16523
14571 43779
14573 45512
14574 14591
14574 29445
14574 14590
14574 14592
14575 14576
14575 29420
14575 14581
14575 14580
14576 14578
14576 29423
14576 29420
14577 14583
14578 29423
14578 14580
14578 14579
14579 14580
14580 14581
14581 14585
14581 14584
14582 14589
14582 14588
14583 14595
14584 14585
14585 14587
14585 14595
14586 14592
14586 14590
14586 29443
14586 29438
14586 29441
14587 14595
14588 29430
14588 29435
14588 14589
14590 14592
14590 14592
14591 29445
14591 29436
14593 14594
14593 29672
14593 43837
14593 43862
14594 29672
14596 14601
14596 43862
14596 14602
14596 45419
14597 14610
14597 14611
14598 14600
14598 14599
14600 14611
14600 14618
14601 43862
14602 45419
14602 43822
14602 43843
14603 14604
14603 14606
14603 14607
14603 14608
14604 43779
14604 14605
14605 14608
14605 43779
14606 14607
14606 14608
14606 14609
14607 14608
14607 43861
14609 16750
14609 16751
14609 16752
14610 14611
14610 14612
14611 14618
14612 14613
14612 14614
14613 14614
14613 14617
14613 14615
14614 14621
14614 14619
14615 14616
14615 16750
14615 14617
14616 16750
14616 16764
14616 16765
14616 16761
14617 14622
14617 14623
14617 44050
14618 14619
14619 14621
14620 29475
14620 29483
14620 29487
14620 29486
14621 14624
14621 14625
14621 14622
14622 14623
14622 44050
14622 14624
14622 14625
14623 44050
14623 16787
14623 16790
14624 14625
14624 29483
14625 29644
14625 16788
14626 27677
14626 14627
14626 46037
14627 46037
14627 14628
14627 46032
14628 46032
14628 14637
14628 46031
14629 14631
14629 44947
14629 44946
14630 14652
14630 14650
14630 14651
14630 44946
14631 14633
14631 44948
14631 44947
14632 14654
14632 14652
14632 14653
14632 44947
14633 14635
14633 44949
14633 44948
14634 14656
14634 14654
14634 14655
14634 44948
14635 14642
14635 44950
14635 44949
14636 14672
14636 14656
14636 14657
14636 44949
14637 46031
14637 14638
14637 46030
14638 46030
14638 14639
14638 46203
14639 46203
14639 14641
14639 46040
14640 14702
14640 46202
14641 46040
14641 14695
14641 14694
14642 14644
14642 44951
14642 44950
14643 14673
14643 14672
14643 14674
14643 44950
14644 14646
14644 44952
14644 44951
14645 14678
14645 14673
14645 14675
14645 44951
14646 14649
14646 44953
14646 44952
14647 14679
14647 14678
14647 14680
14647 44952
14648 14721
14648 14679
14648 14681
14648 44953
14649 14704
14649 44954
14649 44953
14650 14652
14650 14651
14651 14652
14652 14654
14652 14653
14653 14654
14654 14656
14654 14655
14655 14676
14655 44011
14655 14656
14656 14672
14656 14657
14657 14672
14658 43990
14658 44010
14659 27683
14659 14685
14659 14660
14660 14662
14660 14661
14660 14685
14661 14662
14662 14665
14662 14663
14663 14776
14663 14777
14663 14665
14664 14667
14664 14665
14664 14666
14665 14667
14666 14670
14666 14667
14666 14668
14667 14670
14667 14668
14668 14780
14668 14781
14668 14670
14669 14687
14669 14670
14669 14671
14670 14687
14670 14671
14671 14794
14671 14785
14671 14687
14672 14673
14672 14674
14673 14674
14673 14678
14673 14675
14674 14723
14674 14677
14674 44012
14675 14678
14676 44011
14676 44012
14677 14733
14677 14682
14677 14723
14677 44012
14678 14679
14678 14680
14679 14680
14679 14721
14679 14681
14681 14721
14682 14683
14682 14684
14682 14733
14683 14684
14684 14735
14684 14685
14684 14686
14685 14735
14685 14686
14686 14737
14686 14689
14686 14735
14687 14689
14687 14690
14687 14688
14688 14797
14688 14794
14688 14689
14688 14690
14689 14690
14689 14737
14690 14692
14690 14691
14691 14800
14691 14797
14691 14692
14692 14740
14692 14693
14693 14803
14693 14800
14693 14740
14694 14703
14694 14702
14694 14695
14695 14696
14695 39136
14696 39136
14696 14697
14697 14698
14697 14699
14698 14699
14698 14701
14698 14700
14699 14708
14699 14707
14700 14717
14700 14708
14700 14701
14701 14712
14701 14711
14702 46202
14702 14703
14703 39136
14704 14706
14704 44954
14705 14722
14705 14721
14705 44954
14706 14707
14706 44955
14707 44955
14707 14708
14708 14717
14709 14730
14709 14725
14709 44955
14710 14731
14710 14730
14710 14719
14711 14718
14711 14717
14711 14712
14712 14714
14712 14713
14713 14718
14713 46198
14713 14714
14714 14716
14714 14715
14715 14716
14716 14949
14716 43687
14716 14954
14717 14718
14718 46198
14719 45108
14719 46201
14720 14759
14720 14964
14720 45108
14721 14722
14722 14727
14722 14729
14723 44012
14723 44013
14724 14733
14724 14734
14724 14729
14724 44015
14725 14726
14725 14730
14726 14727
14726 14728
14727 14729
14727 14728
14728 14756
14728 14732
14729 44015
14730 14731
14731 14751
14732 14734
14732 14735
14732 14736
14732 14756
14733 14734
14734 14735
14734 14736
14735 14736
14736 14742
14736 14743
14736 14744
14737 14738
14737 14739
14738 14739
14738 14742
14738 14740
14738 14741
14740 14742
14740 14741
14741 14803
14741 14804
14741 14742
14742 14743
14742 14744
14743 14746
14743 14747
14743 14748
14743 14744
14744 14865
14744 14866
14745 14746
14745 14763
14745 14757
14745 14762
14746 14747
14746 14748
14746 14763
14747 14749
14747 14750
14747 14748
14748 14866
14748 14867
14748 14868
14749 14767
14749 14768
14749 14750
14750 14867
14750 14870
14750 14871
14751 14752
14751 14758
14752 14758
14752 15010
14752 14754
14753 14759
14753 14758
14753 15906
14754 14760
14754 14755
14754 15010
14755 14756
14755 14757
14755 14760
14756 14757
14757 14762
14758 14759
14760 15013
14760 14761
14761 15026
14761 14770
14761 15013
14762 14763
14762 14764
14763 14764
14764 14765
14764 14766
14765 14766
14766 14771
14766 14773
14767 14769
14767 14772
14767 14768
14768 14870
14768 14886
14768 14887
14769 14887
14769 14889
14769 14890
14769 14772
14770 15028
14770 14771
14770 15026
14771 14773
14771 15028
14772 14774
14772 44020
14774 14890
14774 14893
14774 14894
14774 44020
14775 15032
14775 15128
14775 15129
14775 44020
14776 14777
14777 14780
14777 14778
14777 14779
14778 14780
14778 14779
14779 14782
14779 14780
14780 14781
14781 14783
14781 14782
14782 14783
14783 14786
14783 14784
14784 14789
14784 14790
14784 14786
14785 14795
14785 14786
14785 14794
14786 14795
14787 43996
14787 14789
14787 14788
14788 14789
14789 14790
14790 14806
14790 14793
14791 14793
14791 44623
14791 14792
14792 14815
14792 14813
14792 14814
14792 14793
14792 44623
14793 44623
14793 14806
14794 14797
14795 14798
14795 14796
14796 14807
14796 14806
14796 14798
14797 14800
14798 14801
14798 14799
14799 14809
14799 14807
14799 14808
14799 14801
14800 14803
14801 14805
14801 14802
14802 14810
14802 14809
14802 14805
14803 14804
14804 14863
14804 14805
14805 14863
14806 14807
14807 14809
14807 14808
14808 14835
14808 14836
14808 14809
14809 14810
14810 14811
14810 14875
14811 14877
14811 14878
14811 14875
14812 14817
14812 14816
14813 14815
14813 14814
14814 14817
14814 14818
14814 14815
14815 14833
14815 14819
14816 14824
14816 44933
14816 14817
14817 14818
14818 14830
14818 14823
14819 14831
14819 14830
14819 14833
14820 14821
14820 14822
14820 44933
14821 14822
14822 14826
14823 14843
14823 14824
14823 44934
14823 14830
14824 44933
14824 14843
14824 44934
14825 14849
14825 14827
14825 44934
14827 14850
14827 14828
14827 14829
14827 14849
14828 14850
14828 14829
14829 15307
14829 15298
14829 15299
14829 14850
14830 14831
14831 14832
14831 14834
14832 14834
14832 14838
14832 14844
14833 14835
14833 14834
14834 14835
14835 14836
14836 14837
14836 43988
14837 14838
14837 14840
14837 43988
14838 14844
14838 14840
14839 14903
14839 14904
14839 43988
14840 43678
14840 14841
14840 14842
14841 14848
14841 14856
14841 43678
14841 14842
14842 14905
14842 14907
14842 14908
14842 43678
14843 44934
14843 14845
14843 44935
14844 14845
14844 14846
14845 44935
14845 14846
14846 14847
14846 14848
14847 14848
14848 14856
14849 44935
14850 14851
14851 44936
14851 14858
14852 14854
14852 14855
14852 14853
14853 15307
14853 15308
14854 14861
14854 14862
14854 14926
14854 14855
14855 15322
14856 14907
14856 14857
14857 14859
14857 14860
14857 14907
14858 14859
14858 44936
14858 44936
14859 14860
14859 44936
14860 14924
14860 14861
14861 14862
14861 14926
14861 14924
14862 15330
14862 14926
14863 14865
14863 14864
14864 14873
14864 14874
14864 14865
14865 14866
14866 14867
14866 14868
14867 14870
14867 14871
14867 14868
14868 14874
14868 14879
14868 14880
14869 15220
14869 45085
14870 14886
14870 14887
14870 14871
14871 14888
14871 14872
14872 14879
14872 14881
14872 14895
14872 14888
14873 14875
14873 14876
14873 14874
14874 14879
14874 14880
14875 14876
14876 14878
14876 14882
14877 14903
14877 14910
14877 14878
14878 14882
14879 14881
14879 14895
14879 14880
14880 14882
14880 14883
14880 14884
14881 14883
14881 14885
14881 14897
14881 14895
14882 14883
14882 14884
14883 14885
14883 14897
14883 14884
14884 14910
14884 14911
14884 14912
14885 14912
14885 14914
14885 14915
14885 14897
14886 14891
14886 14888
14886 14887
14887 14889
14887 14890
14888 14891
14889 14891
14889 14892
14889 14890
14890 14893
14890 14894
14891 14892
14892 14895
14892 14896
14893 14898
14893 14900
14893 14901
14893 14894
14894 15127
14894 15130
14894 15131
14895 14896
14896 14897
14896 14898
14896 14899
14897 14898
14897 14899
14898 14900
14898 14901
14898 14899
14899 14915
14899 14929
14900 14902
14900 15144
14900 14901
14901 14931
14901 14932
14901 14933
14902 14932
14902 14934
14902 14935
14902 15144
14903 14904
14903 14910
14904 14905
14904 14906
14905 14907
14905 14908
14905 14906
14906 14911
14906 14913
14906 14916
14907 14908
14908 14909
14908 14919
14909 14919
14910 14911
14910 14912
14911 14913
14911 14916
14911 14912
14912 14914
14912 14915
14913 14919
14913 14920
14913 14923
14913 14916
14914 14916
14914 14917
14914 14918
14914 14915
14915 14929
14916 14917
14916 14918
14917 14920
14917 14921
14917 14922
14917 14918
14918 14929
14918 14930
14918 14931
14919 14920
14919 14923
14920 14921
14920 14922
14920 14923
14921 14930
14921 44665
14921 14922
14922 14939
14923 14939
14923 14928
14924 14928
14924 14925
14925 14926
14925 14927
14925 14940
14925 14928
14926 14927
14926 14940
14927 45005
14927 14940
14928 14939
14929 14930
14929 14931
14930 44665
14930 14931
14931 14932
14931 14933
14932 14934
14932 14935
14932 14933
14933 14936
14933 14937
14934 14937
14934 14938
14934 14935
14935 15146
14935 15171
14935 15175
14936 14937
14937 14938
14938 15171
14938 15172
14940 14941
14940 14942
14941 14943
14941 14944
14941 15190
14941 14942
14942 15425
14943 14944
14943 15190
14943 14946
14943 15186
14944 15426
14944 15190
14945 14946
14945 14947
14946 15186
14946 14947
14947 15184
14947 15185
14948 14949
14948 14950
14949 43687
14949 14954
14950 14952
14950 14951
14951 14953
14951 14952
14952 14976
14952 14958
14953 14956
14953 43688
14954 43687
14955 43687
14955 43688
14956 43688
14956 14957
14956 44018
14957 44018
14957 14960
14957 14970
14957 43683
14958 14959
14958 14976
14959 14961
14959 14962
14959 44018
14960 14970
14960 43683
14961 14962
14961 44018
14961 14982
14961 14986
14961 14963
14962 14967
14962 14966
14962 44018
14963 14991
14963 14990
14963 14982
14963 14986
14964 45108
14964 14973
14964 14965
14965 15007
14965 14973
14966 14972
14966 14970
14966 14971
14966 14967
14967 14969
14967 14990
14967 14968
14968 14975
14968 14972
14968 14969
14968 14990
14969 14990
14969 14994
14969 14992
14970 43683
14970 14972
14970 14971
14971 14973
14971 14974
14971 14972
14972 14975
14973 14974
14974 15015
14975 14992
14975 14995
14976 44657
14976 44658
14977 14982
14977 14978
14977 44657
14978 44657
14978 14979
14979 14981
14979 14980
14980 14983
14980 14981
14981 14985
14981 14984
14982 14986
14983 14987
14983 14986
14984 14988
14984 14987
14984 14985
14985 14989
14986 14987
14987 14988
14988 44019
14989 15060
14989 44019
14990 14991
14992 14995
14992 14994
14993 15000
14993 14994
14994 15000
14995 14997
14995 15001
14995 14996
14996 14998
14996 14999
14996 14997
14996 15001
14997 15001
14997 15004
14997 15072
14997 15005
14998 14999
14999 15047
15000 15002
15000 15001
15001 15002
15002 15068
15002 15003
15003 15070
15003 15004
15003 15068
15004 15072
15004 15005
15004 15070
15005 15006
15005 15072
15007 15008
15007 15009
15008 15009
15009 15011
15009 15010
15010 15011
15011 15020
15011 15012
15012 15013
15012 15014
15012 15020
15013 15014
15014 15026
15014 15027
15015 15016
15015 15017
15016 15017
15016 44016
15016 15018
15017 15022
15017 15019
15018 15022
15018 15023
15018 44016
15019 15020
15019 15021
15019 15022
15020 15021
15021 15024
15021 15029
15022 15023
15023 15041
15023 15042
15024 15029
15024 15025
15024 15042
15025 15042
15025 15046
15025 15055
15026 15027
15027 15030
15027 15028
15028 15030
15029 15030
15029 15031
15030 15031
15031 15050
15031 15032
15031 15033
15032 15128
15032 15129
15032 15050
15032 15033
15033 15034
15033 15035
15033 15050
15034 15051
15034 15054
15034 15035
15035 15134
15035 15136
15035 15137
15036 15043
15036 15041
15036 15037
15036 15038
15037 15038
15038 15047
15038 15039
15039 15048
15039 15040
15039 15047
15040 15043
15040 15044
15040 15048
15041 15042
15041 15043
15043 15044
15044 15045
15044 15046
15045 15046
15046 15055
15050 15052
15050 15051
15051 15054
15051 15052
15052 15056
15052 15053
15053 15054
15053 44668
15053 15056
15054 44668
15057 15058
15057 15059
15058 15086
15058 15059
15059 15061
15059 15060
15060 44019
15060 15061
15061 15062
15061 15063
15062 15063
15062 15083
15062 15086
15063 15068
15063 15069
15064 15077
15064 15081
15064 15066
15064 15067
15065 15083
15065 15066
15066 15077
15066 15081
15066 15067
15067 15075
15067 15076
15067 15077
15067 15081
15068 15069
15069 15070
15069 15071
15070 15071
15071 15073
15071 15072
15072 15073
15074 15087
15074 15881
15074 15085
15074 15090
15074 15092
15074 15091
15075 15093
15075 15089
15075 15076
15076 15096
15076 15095
15077 15081
15077 15078
15077 15079
15078 15079
15078 15085
15078 15084
15079 15080
15080 15882
15080 15892
15080 15881
15081 15084
15081 15090
15082 15088
15082 15091
15083 15086
15084 15090
15084 15085
15085 15087
15085 15881
15087 15881
15087 15890
15087 15889
15088 15091
15088 15094
15088 15093
15089 15110
15089 15111
15089 15093
15090 15092
15090 15091
15091 15092
15092 15884
15092 15889
15092 15883
15093 15094
15094 15883
15094 15886
15094 15885
15095 15097
15095 15099
15095 15098
15095 15096
15097 15099
15097 15098
15098 15102
15098 15101
15098 15099
15099 15117
15100 15201
15100 16308
15100 27247
15100 27286
15101 15103
15101 15104
15101 15102
15102 15119
15102 15126
15102 15124
15103 15104
15104 15107
15104 15106
15105 15108
15105 15211
15105 15210
15106 15109
15106 15108
15106 15107
15107 15118
15107 15124
15108 15211
15108 15210
15108 15109
15109 15238
15110 15111
15111 15113
15111 15112
15112 15115
15112 15905
15112 15113
15113 15114
15113 15887
15114 15887
15115 15905
15116 15125
15117 15120
15117 15122
15117 15119
15118 15124
15119 15126
15119 15124
15119 15120
15119 15122
15120 15122
15120 15915
15120 15933
15121 15123
15121 15122
15122 15123
15123 15907
15123 15910
15124 15126
15126 15918
15126 15933
15126 44660
15127 15130
15127 15131
15128 15131
15128 15132
15128 15133
15128 15129
15129 15134
15129 15135
15130 15131
15131 15132
15131 15133
15132 15135
15132 15138
15132 15139
15132 15133
15133 15141
15133 15147
15134 15136
15134 15137
15134 15135
15135 15138
15135 15139
15136 15139
15136 15140
15136 15137
15137 15155
15137 44667
15138 15139
15139 15140
15140 15147
15140 44666
15140 15148
15141 15142
15141 15143
15141 15147
15142 15144
15142 15145
15142 15146
15142 15143
15143 15148
15143 15150
15143 15167
15144 15145
15144 15146
15145 15149
15145 15151
15145 15146
15146 15171
15146 15175
15147 44666
15147 15148
15148 15150
15148 15167
15148 44666
15149 15175
15149 15176
15149 15177
15149 15151
15150 15151
15150 15152
15150 15153
15150 15167
15151 15152
15151 15153
15152 15162
15152 15163
15152 15153
15153 15176
15153 15178
15153 15179
15154 15160
15154 20512
15154 20531
15155 44667
15156 15157
15156 15158
15156 44667
15156 44668
15157 15158
15158 15159
15158 15161
15159 15208
15159 15209
15159 15161
15161 15216
15161 15217
15162 15164
15162 15165
15162 15163
15163 15179
15163 15198
15163 15199
15164 15168
15164 15169
15164 15165
15165 15198
15165 43679
15165 15203
15166 15167
15166 44023
15166 15168
15167 44023
15167 15168
15168 15169
15168 44023
15169 15170
15169 15221
15170 15203
15170 15204
15170 15205
15170 15221
15171 15172
15171 15175
15172 15173
15172 15174
15173 15174
15173 44017
15174 15184
15174 15192
15175 15176
15175 15177
15176 15178
15176 15179
15176 15177
15177 15180
15177 15181
15178 15181
15178 15182
15178 15183
15178 15179
15179 15198
15179 15199
15180 15192
15180 15193
15180 15181
15181 15182
15181 15183
15182 15183
15183 15199
15183 15200
15183 44439
15184 15185
15184 15192
15185 15186
15185 15187
15185 15194
15186 15187
15186 15194
15187 15190
15187 15191
15187 15194
15188 45343
15188 15197
15188 15206
15188 15191
15188 15189
15189 15428
15189 15592
15189 15593
15189 15191
15190 15191
15192 15193
15193 15194
15193 15196
15194 15196
15195 46332
15195 38724
15195 46330
15195 46331
15197 15593
15197 15594
15197 15595
15197 45343
15197 15206
15198 43679
15198 15203
15198 15199
15199 15200
15199 44439
15200 44439
15201 27279
15201 27280
15201 27281
15201 16308
15202 15204
15202 43680
15202 15247
15202 44439
15202 45344
15202 43679
15203 15204
15203 15205
15203 43679
15204 43680
15204 15247
15204 15205
15205 15223
15205 15265
15206 15207
15206 45343
15208 15209
15209 15216
15209 15218
15210 15213
15210 15212
15210 15211
15211 15237
15212 15215
15212 15214
15212 15213
15213 15240
15213 15241
15213 15239
15214 15229
15214 15228
15214 15215
15215 15239
15215 15245
15216 15218
15216 15217
15217 15218
15217 15219
15217 43681
15218 15219
15218 43681
15219 15224
15219 15225
15219 15226
15219 43681
15220 45085
15221 15222
15221 15223
15222 15224
15222 15223
15223 15265
15224 15225
15224 15226
15225 15226
15225 15226
15225 15231
15226 15231
15227 15936
15228 15233
15228 15230
15228 15232
15228 15229
15229 15246
15229 15233
15230 43681
15230 15233
15230 15232
15231 15232
15231 15234
15231 15235
15232 15234
15232 15235
15232 15233
15233 15246
15234 15235
15234 15236
15234 15248
15235 15260
15235 15259
15236 15248
15236 15273
15236 15272
15237 15242
15237 15243
15237 15241
15238 15244
15238 15971
15238 15243
15239 15245
15239 15240
15239 15241
15240 15241
15240 15982
15240 15983
15240 15981
15241 15242
15241 15243
15242 15243
15242 15973
15242 15974
15243 15244
15243 15971
15244 15971
15244 15976
15244 15974
15245 15252
15245 15251
15246 15249
15246 15248
15247 15258
15247 43680
15248 15249
15249 15250
15249 15251
15250 15251
15250 15254
15250 15255
15251 15252
15252 15981
15252 15253
15253 15256
15253 15254
15253 15981
15254 15255
15254 15256
15255 15276
15255 15275
15256 15986
15256 16011
15256 16010
15257 15258
15257 15265
15259 15262
15259 15261
15259 15260
15260 15264
15260 15272
15261 15263
15261 15262
15263 15267
15263 15268
15264 15272
15264 15279
15264 15281
15264 15280
15266 15655
15267 15269
15267 15287
15267 15270
15267 15268
15268 15287
15268 15288
15269 15287
15269 15270
15269 15271
15269 15289
15270 15661
15270 15660
15270 15287
15271 15289
15271 15292
15271 15678
15272 15273
15273 15274
15273 15275
15274 15275
15274 15283
15274 15282
15275 15276
15276 16010
15276 16012
15277 15279
15277 15278
15277 15282
15278 15282
15278 15285
15278 15284
15279 15281
15279 15280
15280 15286
15280 15281
15281 16023
15281 16028
15281 16027
15282 15283
15283 16012
15283 16013
15283 16014
15284 15293
15284 15285
15285 16014
15285 16022
15285 16021
15287 15288
15288 15694
15288 15289
15288 15290
15289 15694
15289 15290
15290 15291
15290 15292
15290 15694
15291 15294
15291 15295
15291 15292
15292 15678
15293 16021
15293 16023
15294 15679
15294 15678
15294 15295
15295 15682
15295 15683
15296 44005
15297 15303
15297 15302
15298 44005
15298 44009
15298 15307
15298 15299
15299 15301
15299 15300
15299 15307
15300 15313
15300 15306
15300 15301
15301 15310
15302 15303
15303 15306
15303 15304
15304 15316
15304 15305
15304 15306
15305 15316
15306 15313
15307 15308
15308 15309
15309 15310
15309 15311
15309 15312
15310 15311
15310 15312
15311 15314
15311 45004
15311 15312
15312 15323
15312 15322
15312 15331
15313 15314
15314 45004
15315 15324
15315 15325
15315 45004
15317 15319
15317 15318
15318 15319
15320 15340
15320 15345
15320 15339
15320 45002
15321 29211
15322 15323
15322 15331
15323 15331
15323 15326
15323 15328
15324 15325
15324 15329
15324 15339
15324 45003
15325 15327
15325 15326
15326 15328
15326 15327
15327 15329
15327 15335
15328 15333
15328 15334
15329 15339
15329 45003
15329 15335
15330 15331
15330 15332
15330 15400
15331 15332
15331 15400
15332 15334
15332 15336
15332 15402
15332 15400
15333 15334
15333 15335
15333 15337
15334 15336
15334 15402
15335 15337
15336 15337
15336 15338
15336 15406
15336 15402
15337 15338
15337 15406
15338 15344
15338 15414
15338 15406
15339 45003
15339 15340
15339 15345
15340 15345
15340 15341
15340 15348
15341 15348
15342 15343
15342 15373
15343 15373
15343 15359
15344 15345
15344 15346
15344 15414
15345 15346
15346 15347
15346 15408
15347 15348
15347 15349
15347 15408
15348 15349
15349 15350
15349 15351
15350 15352
15350 15411
15350 15353
15350 15351
15351 15409
15351 15419
15352 15411
15352 15353
15352 15373
15352 15379
15353 15383
15353 15384
15353 15445
15353 15411
15354 15356
15354 15355
15355 15356
15356 15365
15356 15364
15357 15359
15357 15360
15357 15361
15359 15360
15359 15361
15360 15362
15360 15363
15360 15361
15361 15366
15361 15371
15361 15386
15362 15382
15362 15383
15362 15363
15363 15386
15363 15388
15363 15387
15364 15365
15365 15366
15366 15371
15366 15386
15367 15368
15368 15372
15368 15371
15369 15375
15371 15386
15371 15372
15372 15375
15372 15376
15372 15377
15373 15379
15374 15378
15375 15376
15375 15377
15376 15377
15376 15378
15376 15380
15377 15388
15377 15390
15378 15380
15380 15381
15380 15394
15381 15394
15382 15387
15382 15389
15382 15391
15382 15383
15383 15384
15383 15445
15384 15447
15384 15385
15384 15445
15385 15391
15385 15392
15385 15393
15385 15447
15386 15388
15386 15387
15387 15389
15387 15391
15387 15388
15388 15390
15389 15391
15389 15390
15389 15396
15390 15396
15391 15392
15391 15393
15392 15396
15392 15397
15392 15393
15393 15456
15393 15458
15394 15398
15394 15395
15395 15477
15395 15517
15395 15398
15396 15397
15397 15398
15397 15467
15398 15467
15399 15400
15399 15401
15399 45005
15399 45006
15400 15401
15401 15402
15401 15403
15402 15403
15403 15404
15403 15405
15404 15406
15404 15407
15404 15433
15404 15405
15405 15425
15405 15429
15406 15407
15406 15433
15407 15414
15407 15415
15407 15435
15407 15433
15408 15409
15408 15410
15409 15419
15409 15410
15410 15413
15410 15416
15412 15445
15412 15446
15413 15419
15413 15420
15413 15421
15413 15416
15414 15415
15414 15435
15415 15416
15415 15417
15415 15418
15415 15435
15416 15417
15416 15418
15417 15420
15417 15422
15417 15423
15417 15418
15418 15438
15418 15439
15419 15420
15419 15421
15420 15422
15420 15423
15420 15421
15421 15446
15421 15449
15422 15424
15422 15443
15422 15423
15423 15438
15423 45411
15424 15451
15424 15460
15424 15443
15425 15429
15426 15427
15426 15428
15427 15429
15427 15430
15427 15428
15428 15592
15428 15593
15429 15430
15430 15592
15430 15431
15430 15432
15431 15433
15431 15434
15431 15597
15431 15592
15431 15432
15432 15594
15432 15596
15432 15603
15432 15592
15433 15434
15433 15597
15434 15435
15434 15436
15434 15437
15434 15597
15435 15436
15435 15437
15436 15441
15436 15442
15436 15601
15436 15437
15437 15598
15437 15599
15437 15600
15438 45411
15438 15439
15439 15440
15439 15441
15440 45412
15440 45411
15440 15441
15441 15442
15441 15601
15442 15443
15442 15444
15442 15601
15443 15444
15444 15460
15444 15461
15444 15462
15445 15446
15446 15449
15448 15452
15448 15455
15448 15458
15448 15469
15449 15450
15449 15451
15450 15451
15450 15452
15450 15453
15450 15454
15451 15460
15452 15453
15452 15454
15452 15455
15453 15454
15453 15455
15453 15459
15454 15459
15454 15463
15455 15459
15456 15457
15456 15465
15456 15458
15457 15465
15458 15469
15459 15463
15460 15461
15460 15462
15461 15463
15461 15464
15461 15462
15462 15617
15462 15618
15463 15464
15464 15471
15464 15621
15465 15466
15465 15470
15466 15467
15466 15468
15466 15470
15467 15468
15468 15630
15469 15470
15469 15471
15470 15471
15471 15621
15473 15481
15474 15476
15474 15475
15474 15484
15475 15487
15475 15484
15477 15478
15477 15479
15477 15517
15478 15480
15478 15523
15478 15479
15479 15518
15479 15520
15480 15481
15480 15482
15480 15523
15481 15482
15482 15483
15482 15526
15483 15484
15483 15485
15483 15526
15484 15485
15485 15533
15485 15486
15486 15502
15486 15507
15486 15533
15488 15492
15488 15503
15489 15490
15489 16988
15489 16974
15489 16989
15490 16988
15491 38241
15491 45877
15491 45882
15492 15503
15493 15504
15493 15494
15494 15495
15494 15496
15494 15504
15495 15496
15496 15497
15496 15498
15496 15514
15497 15498
15497 15514
15498 15499
15498 15500
15498 15514
15499 15500
15500 15501
15500 15582
15501 16337
15501 16338
15501 15582
15502 15503
15502 15504
15502 15505
15502 15507
15503 15504
15503 15505
15504 15505
15505 15506
15505 15509
15506 15514
15506 15515
15506 15509
15507 15508
15507 15547
15507 15552
15508 15547
15508 15552
15508 15510
15508 15512
15509 15510
15509 15511
15510 15512
15510 15511
15511 15515
15511 15516
15512 15549
15512 44021
15513 15516
15513 15578
15513 44021
15514 15515
15515 15516
15516 15578
15517 15518
15517 15519
15518 15520
15518 15519
15519 15534
15519 15535
15520 15521
15520 15534
15521 15534
15521 15522
15521 15736
15522 15736
15522 15523
15522 15524
15523 15524
15524 15525
15524 44029
15525 44029
15525 15526
15525 15527
15526 15527
15527 15528
15527 15536
15528 15536
15528 39168
15528 45988
15529 19346
15529 44832
15530 15538
15530 39168
15530 15531
15530 15532
15531 15532
15531 15533
15532 15537
15532 15540
15534 15535
15535 15734
15535 15735
15536 15538
15536 15539
15537 15540
15537 15543
15537 15562
15538 15539
15538 39168
15539 15745
15539 15754
15540 15756
15540 15541
15540 15542
15541 15546
15541 15545
15541 15756
15541 15542
15542 15756
15543 15545
15543 15544
15543 15562
15544 15572
15544 15571
15544 15545
15545 15546
15547 15548
15547 15554
15547 15552
15548 15549
15548 15550
15548 15554
15549 15550
15549 44021
15550 15551
15550 15558
15551 15560
15551 15561
15551 15558
15552 15562
15552 15553
15553 15554
15553 15555
15553 15562
15554 15555
15555 15556
15555 15557
15556 15563
15556 15567
15556 15557
15557 15564
15557 15565
15558 15559
15558 15564
15559 15561
15559 44022
15559 15564
15560 15561
15561 44022
15563 15565
15563 15566
15563 15567
15564 15565
15565 15566
15566 15573
15566 15574
15566 44999
15567 15571
15567 15568
15568 15570
15568 15569
15568 15571
15569 15573
15569 15570
15570 15576
15570 15769
15571 15572
15572 15770
15572 15769
15573 15574
15573 44999
15574 15588
15574 15589
15574 44999
15575 15777
15575 15778
15575 44999
15576 15769
15576 15771
15576 15773
15577 15578
15577 15579
15578 15579
15579 15589
15579 15580
15579 15581
15580 15586
15580 15587
15580 15589
15580 15581
15581 15590
15581 15591
15581 15589
15582 15586
15582 15583
15583 15584
15583 15585
15583 15586
15584 16415
15584 16416
15584 15585
15585 16423
15585 16424
15586 15587
15587 16608
15587 16606
15587 16607
15588 15589
15588 44022
15590 15591
15591 15777
15591 15779
15591 16608
15592 15593
15593 15594
15593 15595
15594 15596
15594 15603
15594 15595
15596 15597
15596 15598
15596 15604
15596 15603
15597 15598
15597 15604
15598 15599
15598 15600
15598 15604
15599 15601
15599 15602
15599 15600
15600 15608
15600 15606
15601 15602
15605 15655
15605 15658
15605 15659
15606 15657
15606 15664
15606 15666
15606 15608
15607 15658
15607 15656
15607 15657
15609 17343
15609 17346
15610 15664
15610 15614
15610 15615
15610 15613
15610 15611
15611 15633
15611 15634
15611 15613
15612 17408
15612 17357
15612 17343
15612 43982
15614 15634
15614 15640
15614 15641
15614 15664
15614 15615
15615 15668
15615 15670
15615 15671
15615 15664
15616 15917
15616 15669
15617 15621
15617 15622
15617 15618
15618 15632
15619 25118
15619 25121
15619 25120
15619 15620
15620 24947
15620 25115
15620 25116
15621 15622
15622 15623
15622 15624
15623 15624
15623 15625
15623 15626
15624 15627
15625 15626
15627 15637
15627 15628
15627 15629
15628 15630
15628 15631
15628 15637
15628 15629
15629 15650
15629 15649
15629 15637
15630 15631
15631 15738
15631 15746
15631 15747
15632 15633
15632 15635
15632 15636
15633 15635
15633 15636
15633 15634
15634 15640
15634 15641
15635 45427
15635 15636
15636 15640
15636 15642
15636 15643
15637 15638
15637 45427
15638 15642
15638 15639
15638 45427
15639 15644
15639 15646
15639 15647
15639 15642
15640 15642
15640 15643
15640 15641
15641 15671
15641 15693
15642 15643
15643 15693
15643 15644
15643 15645
15644 15646
15644 15647
15644 15693
15644 15645
15645 15695
15645 15693
15646 15648
15646 15647
15647 15649
15647 15651
15647 15652
15648 15696
15648 15699
15648 15700
15648 15698
15649 15651
15649 15652
15649 15650
15650 15747
15650 15748
15650 15749
15651 15653
15651 15652
15652 15749
15652 15760
15652 15761
15653 15654
15653 15698
15653 15705
15654 15698
15654 15705
15654 15708
15654 15713
15654 15707
15655 15658
15655 15659
15656 15658
15656 15657
15657 15664
15657 15666
15657 15658
15658 15659
15660 15662
15660 44027
15660 15661
15661 15680
15661 15686
15661 15685
15662 15672
15662 15673
15662 15674
15662 44027
15663 15685
15663 15684
15663 44027
15664 15666
15665 15666
15665 15668
15666 15668
15667 43981
15667 17408
15668 15670
15668 15671
15669 17346
15669 17357
15669 15917
15670 15672
15670 15671
15671 15693
15672 15673
15672 15674
15673 15675
15673 15676
15673 15674
15674 15697
15674 15695
15674 15696
15675 15676
15676 15684
15676 15677
15677 15720
15677 15703
15677 15704
15677 15684
15678 15679
15679 15681
15679 16153
15679 15680
15680 15686
15680 15685
15680 15681
15680 16153
15681 16153
15681 16156
15681 16155
15682 15683
15683 16024
15683 16153
15683 16154
15684 15685
15685 15686
15686 15689
15686 16155
15686 15688
15687 15722
15687 15720
15687 15721
15687 15688
15687 15691
15688 15691
15688 15689
15688 16155
15689 16155
15689 44028
15690 15692
15690 15691
15691 15692
15692 16158
15692 16180
15695 15697
15695 15696
15696 15699
15696 15700
15696 15698
15696 15697
15697 15701
15697 15703
15697 15700
15698 15705
15698 15699
15698 15700
15699 15700
15699 15702
15699 15706
15699 15705
15700 15701
15700 15703
15701 15703
15701 15704
15701 15702
15702 15706
15702 15705
15702 15704
15703 15720
15703 15704
15704 15720
15705 15706
15706 15714
15706 15713
15707 15709
15707 15710
15707 15708
15707 15713
15708 15713
15708 15711
15708 15712
15709 15762
15709 15763
15709 15764
15709 15710
15710 15808
15710 15809
15711 15712
15711 15717
15711 15718
15711 15716
15712 15808
15712 15810
15713 15714
15714 15715
15714 15723
15715 15723
15715 15719
15715 15727
15715 15718
15716 15813
15716 15812
15716 15717
15716 15718
15717 15718
15717 15732
15717 15834
15717 15833
15718 15719
15718 15727
15719 15727
15719 15733
15719 15732
15720 15722
15720 15721
15721 15724
15721 15723
15721 15722
15722 16180
15722 16182
15722 16181
15723 15724
15724 15726
15724 15725
15725 15726
15726 15728
15726 15727
15727 15728
15728 15729
15728 15731
15729 15731
15729 15730
15729 16181
15730 16181
15731 16187
15731 15733
15732 15834
15732 15833
15732 15733
15733 16187
15734 15735
15735 15738
15736 15737
15737 15746
15737 15739
15738 15746
15738 15747
15739 15741
15739 15740
15739 15746
15740 15742
15740 15743
15740 15741
15741 15750
15741 15748
15742 15743
15742 44029
15743 15744
15743 15745
15744 15751
15744 15750
15744 15745
15745 15754
15746 15747
15747 15748
15747 15749
15748 15749
15748 15750
15749 15760
15749 15761
15750 15751
15751 15758
15751 15753
15752 15755
15752 15757
15752 15756
15752 15753
15752 15754
15753 15754
15753 15758
15755 15757
15755 15756
15756 15757
15758 15759
15758 15760
15759 15760
15760 15761
15761 15762
15762 15763
15762 15764
15763 15766
15763 15765
15763 15764
15764 15809
15764 15811
15765 15793
15765 15792
15765 15766
15766 15767
15766 15815
15767 15815
15767 15819
15768 15846
15768 15794
15768 15845
15769 15770
15770 15772
15770 15771
15771 15773
15771 15772
15772 15776
15772 15775
15773 15774
15773 15775
15774 15775
15774 15776
15775 15776
15777 15779
15777 16608
15777 15778
15778 15780
15778 15781
15779 15781
15779 15785
15779 15786
15779 16608
15780 15782
15780 15781
15781 15785
15781 15786
15782 15783
15782 15788
15782 15787
15783 15788
15783 15787
15783 15784
15783 15792
15784 15792
15784 15799
15784 15801
15785 15789
15785 15786
15786 16607
15786 16609
15787 15790
15787 15789
15787 15791
15787 15788
15788 15801
15788 15802
15789 15790
15789 15791
15790 15791
15790 15803
15790 15802
15790 15804
15791 16611
15791 16610
15792 15793
15793 15798
15793 15800
15793 15799
15794 15795
15794 15846
15794 15845
15795 15796
15795 15798
15796 15798
15796 15797
15796 15845
15797 15845
15797 15848
15797 15849
15797 15847
15798 15800
15798 15799
15799 15801
15799 15800
15800 15847
15800 15856
15800 16262
15801 15802
15802 15803
15802 15804
15803 15804
15803 15806
15803 15807
15803 15805
15804 16618
15804 16611
15805 16618
15805 16620
15805 15806
15805 15807
15806 15807
15806 16648
15807 15857
15808 15810
15808 15809
15809 15811
15810 15812
15810 46263
15811 15814
15811 15816
15811 15817
15812 46263
15812 15813
15813 15828
15813 15832
15814 15816
15814 15817
15814 46263
15814 46264
15815 15818
15815 15820
15815 15819
15816 15821
15816 15820
15816 15817
15817 15836
15817 15835
15818 15820
15818 15819
15818 15823
15818 15822
15819 15820
15820 15821
15822 15823
15823 15824
15823 15846
15824 15846
15824 15826
15824 15825
15825 15854
15825 15853
15825 15826
15826 15827
15826 15838
15827 15838
15827 15843
15827 15863
15828 15832
15828 15829
15828 15833
15829 15833
15829 16237
15829 16236
15830 15837
15830 15836
15830 15831
15830 15832
15831 15832
15831 15840
15831 15841
15833 15834
15834 16229
15834 16230
15835 15839
15835 15838
15835 15836
15836 15837
15837 16240
15837 16243
15837 16239
15838 15839
15839 15844
15839 15843
15840 15841
15841 15842
15841 16236
15842 16236
15842 16238
15842 16243
15843 15863
15843 15844
15844 44030
15845 15846
15847 15856
15847 16262
15847 15848
15847 15849
15848 15849
15848 15860
15848 15859
15849 15850
15849 15851
15850 15851
15850 15864
15850 15870
15851 15852
15851 15853
15852 15853
15852 15871
15852 15870
15853 15854
15854 15868
15854 15872
15854 15871
15855 15858
15855 15857
15855 16262
15855 16858
15856 16262
15856 15859
15856 15861
15857 15858
15858 15862
15859 15861
15859 15860
15860 15875
15860 15874
15861 15874
15861 15876
15862 16661
15862 44828
15862 16660
15863 15865
15863 15866
15864 15870
15864 15878
15865 15866
15865 15867
15865 16257
15865 15868
15867 16257
15867 15868
15867 15869
15868 15872
15868 15871
15868 16257
15869 16258
15869 16259
15870 15871
15871 15872
15872 15873
15873 16268
15873 16267
15874 15876
15874 15875
15875 15879
15876 15877
15877 16263
15877 16264
15878 15880
15878 15879
15879 15880
15880 16265
15880 16263
15881 15882
15881 15892
15882 15892
15883 15886
15883 15885
15883 15884
15883 15889
15884 15889
15884 15902
15884 15924
15885 15888
15885 15887
15885 15886
15887 15888
15889 15890
15890 15903
15890 15902
15891 15898
15891 15897
15892 44653
15892 44654
15893 15897
15893 15896
15894 15895
15894 15896
15894 44653
15895 15896
15895 44653
15895 15901
15895 15940
15895 15900
15896 44653
15896 15897
15897 15898
15898 15941
15898 15940
15899 15900
15899 44031
15899 15904
15899 15948
15899 15903
15900 44031
15900 15901
15900 15940
15901 15940
15901 15942
15901 15949
15901 15948
15902 15924
15902 15903
15903 15904
15903 15948
15904 15948
15905 15907
15907 15910
15908 15920
15908 15923
15908 15922
15909 15914
15909 15922
15909 15913
15910 15913
15910 15912
15911 15917
15911 45721
15911 46328
15912 15915
15912 15916
15912 15913
15913 15914
15913 15922
15914 15922
15914 15930
15914 15931
15914 15932
15915 15916
15915 15933
15916 15925
15916 15926
15918 15933
15918 44660
15919 16094
15919 43666
15920 15923
15920 15922
15920 15924
15921 15968
15921 15966
15922 15923
15923 15966
15923 15930
15925 15926
15926 15927
15926 15928
15927 15928
15928 15931
15928 15929
15929 46431
15929 15931
15930 15931
15930 15932
15930 15966
15931 15932
15932 15970
15932 15969
15933 44660
15934 15995
15934 15994
15934 46431
15934 46432
15935 44691
15935 44838
15937 15939
15938 15953
15938 15945
15939 15944
15939 15945
15939 15943
15940 15941
15941 15946
15941 15942
15942 15949
15942 15948
15942 15946
15943 15947
15943 15946
15943 15944
15943 15945
15944 15945
15944 15959
15945 15953
15946 15947
15948 15949
15949 15950
15949 15951
15950 15951
15950 15952
15952 15961
15952 15960
15953 15955
15953 15954
15954 15957
15954 46429
15954 15955
15956 16083
15956 16082
15956 46429
15957 46429
15957 15958
15958 46428
15959 16082
15959 15963
15960 31141
15960 44650
15960 15961
15961 15962
15961 15964
15962 15964
15963 15965
15963 15964
15963 16082
15964 15965
15965 16091
15965 16092
15966 15968
15967 46271
15968 44650
15968 44652
15969 15970
15971 15972
15971 44661
15972 44661
15972 15977
15972 15976
15973 15974
15973 15984
15973 15983
15974 15976
15975 15991
15975 15993
15976 15977
15977 44663
15977 44664
15978 44663
15978 15979
15978 15996
15979 15996
15979 15998
15979 16007
15979 16006
15980 15990
15980 15984
15980 15989
15981 15982
15981 15983
15982 15983
15982 15989
15982 15985
15983 15984
15984 15990
15984 15989
15985 15987
15985 15986
15985 15989
15986 16011
15986 16010
15986 15987
15987 16069
15987 16068
15988 16016
15988 16011
15989 15990
15990 16002
15990 16003
15991 15993
15991 15992
15991 15994
15992 15994
15992 16001
15992 16043
15992 16000
15993 15997
15993 15996
15994 15995
15995 16044
15995 16043
15996 15997
15997 15999
15997 16000
15997 15998
15998 16007
15998 16006
15998 15999
15998 16000
15999 16000
15999 16050
15999 16051
15999 16049
16000 16001
16000 16043
16001 16043
16001 16045
16001 16052
16001 16051
16002 16003
16002 16009
16002 16008
16003 16004
16003 16005
16004 16005
16004 16008
16004 16053
16005 16006
16006 16007
16007 16048
16007 16049
16007 16047
16008 16053
16008 16009
16009 16054
16009 16071
16010 16012
16010 16011
16011 16016
16012 16013
16012 16014
16013 16014
16013 16015
16013 16019
16014 16022
16014 16021
16015 16019
16015 16034
16015 16036
16016 16018
16016 16017
16017 16020
16017 16019
16017 16018
16018 16068
16018 16030
16019 16020
16020 16031
16020 16036
16021 16023
16021 16022
16022 16029
16022 16035
16023 16028
16023 16027
16024 16153
16024 16154
16024 16025
16025 16026
16025 16027
16026 16027
16026 16159
16027 16028
16028 16159
16029 16035
16030 16033
16030 16031
16030 16032
16030 16068
16031 16036
16031 16033
16031 16032
16032 16037
16032 16038
16032 16033
16034 16036
16034 16037
16034 16039
16035 16040
16035 16039
16037 16039
16037 16038
16038 16304
16038 16040
16038 16042
16039 16040
16040 16304
16040 16042
16041 44041
16041 16132
16042 16164
16042 16163
16042 16304
16043 16044
16044 16046
16044 16045
16045 16052
16045 16051
16045 16046
16046 16061
16046 16063
16046 16062
16047 16053
16047 16048
16047 16049
16048 16049
16048 16055
16048 16058
16048 16057
16049 16050
16049 16051
16050 16051
16050 16056
16050 16059
16050 16055
16051 16052
16052 16062
16052 16059
16054 16071
16055 16058
16055 16057
16055 16056
16055 16059
16056 16059
16056 16064
16056 16065
16057 16058
16058 16067
16058 16074
16059 16062
16060 45152
16061 16063
16061 16062
16062 16063
16064 16065
16064 16116
16064 16067
16066 16128
16066 16134
16066 16148
16067 16074
16067 16116
16068 16069
16069 16070
16069 16072
16070 16072
16070 16075
16070 16077
16071 16073
16071 16072
16072 16073
16073 16074
16075 16077
16075 16076
16075 16078
16076 16078
16077 43685
16077 16117
16078 16132
16078 16133
16078 16131
16079 16084
16079 16080
16079 44034
16079 46427
16080 16083
16080 46428
16080 16084
16080 44034
16081 16086
16081 44034
16082 16083
16083 46428
16084 44034
16084 16085
16086 16089
16086 16088
16087 16099
16087 16090
16088 16095
16088 16096
16088 16089
16089 16090
16090 16099
16091 16092
16092 16095
16095 16096
16096 45954
16096 45955
16097 43664
16098 16109
16099 16100
16100 17183
16100 44035
16101 16105
16101 16106
16102 45955
16103 16108
16103 45952
16103 45953
16104 17185
16104 45951
16105 16108
16105 16106
16107 17301
16107 17305
16108 45952
16110 16111
16110 16112
16110 44993
16111 16112
16112 16113
16112 44996
16113 44996
16114 16115
16115 16118
16115 16119
16115 16120
16116 45331
16116 45332
16117 43685
16118 16119
16118 16120
16119 16121
16119 16120
16120 16122
16121 16126
16121 16127
16122 46410
16123 16138
16123 46410
16123 46411
16124 45331
16124 16313
16125 16208
16126 16127
16126 45757
16127 16137
16127 45756
16128 16134
16128 45334
16128 16147
16129 27471
16129 27457
16129 27460
16130 43686
16130 17300
16131 45341
16131 45340
16131 16132
16131 16133
16132 16133
16132 44041
16133 16147
16133 16311
16134 45755
16135 17244
16135 16141
16136 45755
16136 17172
16136 17300
16136 45756
16137 16138
16137 16139
16137 45756
16138 16139
16139 16142
16140 16150
16140 16151
16141 16142
16141 17246
16141 17244
16142 17246
16143 16150
16144 16145
16144 45341
16144 45342
16145 16146
16145 45334
16145 45341
16146 45334
16147 16311
16147 45334
16148 17257
16148 16152
16149 17257
16149 44061
16150 16151
16151 17255
16152 17282
16152 16312
16152 17257
16153 16154
16154 16160
16154 16161
16155 16156
16156 16157
16156 44028
16157 44028
16157 16158
16157 43772
16158 16180
16158 43772
16160 16161
16160 16169
16160 16172
16161 16162
16161 16163
16162 16163
16162 16166
16162 16165
16163 16164
16164 16167
16164 16166
16165 16176
16165 16175
16165 16166
16166 16167
16168 44037
16168 16210
16168 16211
16169 16172
16169 16173
16169 16174
16170 16183
16170 16182
16171 16174
16171 43772
16171 16178
16171 16177
16172 16175
16172 16173
16173 16174
16173 16175
16174 43772
16175 16176
16177 16192
16177 16191
16177 16178
16178 44039
16179 16193
16179 16192
16180 16182
16180 16181
16181 16182
16182 16183
16183 16184
16183 16185
16184 16185
16184 16186
16184 16191
16185 16188
16185 16187
16186 16191
16186 16198
16186 16197
16187 16188
16188 16189
16188 16197
16188 16190
16189 16197
16189 16190
16189 16199
16189 16200
16190 16233
16190 16232
16190 16197
16191 16192
16192 16193
16193 16203
16193 16204
16193 44039
16194 16196
16194 16195
16194 16209
16194 16196
16195 16201
16195 16198
16195 16200
16195 16196
16196 16209
16197 16198
16198 16201
16198 16200
16199 16200
16199 44040
16200 16201
16201 16202
16201 16219
16202 16219
16202 16213
16202 16214
16203 16204
16203 44039
16203 16210
16204 44039
16205 16207
16205 16206
16206 16207
16206 44037
16207 44037
16210 44037
16211 16212
16211 16222
16212 16222
16212 16217
16212 16218
16213 16214
16213 16215
16213 16216
16215 16216
16215 16228
16215 16278
16217 16218
16217 16220
16217 16219
16218 16221
16218 16223
16219 16220
16221 16223
16221 16224
16221 16225
16224 16225
16225 16321
16225 16314
16226 16227
16226 16228
16227 16228
16227 16283
16227 16278
16228 16278
16229 16230
16230 16231
16230 16234
16231 16234
16231 16250
16232 16235
16232 16234
16232 16233
16233 16248
16233 44040
16234 16235
16235 16247
16235 16246
16236 16237
16237 16241
16237 16238
16238 16243
16238 16241
16239 16257
16239 44030
16239 16240
16239 16243
16240 16243
16241 16242
16242 16244
16242 16252
16244 16252
16244 16256
16244 16245
16245 16260
16245 16259
16245 16256
16246 16255
16246 16254
16246 16247
16247 16248
16247 16249
16248 16249
16248 44040
16250 16251
16250 16254
16251 16254
16251 16253
16251 16252
16252 16253
16253 16272
16253 16279
16254 16255
16256 16274
16256 16271
16257 44030
16258 16259
16258 16261
16258 16260
16259 16260
16260 16261
16261 16271
16261 16268
16262 16858
16263 16264
16263 16265
16264 16665
16264 16664
16265 16266
16265 16267
16266 16267
16266 16269
16266 16270
16267 16268
16268 16271
16269 16270
16270 16863
16270 16867
16271 16274
16272 16279
16272 16282
16272 16292
16273 16293
16273 16275
16274 16294
16274 16293
16275 16276
16275 16277
16275 16293
16276 16277
16276 16297
16276 16296
16277 16868
16277 16867
16278 16283
16280 16281
16280 16282
16281 16282
16281 16287
16281 16288
16282 16292
16283 16284
16283 16285
16284 16285
16284 16286
16284 16287
16286 16287
16286 16315
16286 16316
16287 16288
16288 16289
16288 16290
16289 16290
16289 16291
16289 16317
16291 16317
16291 16298
16291 16299
16292 16295
16292 16294
16293 16294
16294 16295
16295 44043
16296 16297
16297 16887
16297 16891
16298 16299
16300 16319
16300 16891
16300 16892
16300 16301
16300 16303
16301 16303
16301 16302
16301 44043
16302 44043
16302 44044
16304 16307
16304 43694
16305 16313
16305 17172
16305 45757
16306 16307
16306 45336
16307 43694
16308 16310
16308 27250
16309 17294
16309 16314
16309 17302
16310 27281
16310 27283
16310 27284
16310 27250
16312 17284
16312 17288
16312 17282
16313 17172
16313 45757
16314 17302
16314 16321
16315 16316
16316 16318
16316 16317
16317 16318
16319 16891
16319 16892
16319 16320
16319 44044
16320 44044
16320 17058
16320 17057
16321 16325
16321 16327
16322 17303
16322 16327
16322 16328
16322 16329
16323 17304
16323 16329
16323 16330
16323 16324
16324 16334
16324 16329
16324 16330
16325 16327
16325 16326
16326 16331
16327 16328
16327 16329
16328 16329
16328 16332
16328 16330
16329 16330
16330 16332
16331 17083
16331 17082
16332 16333
16333 17085
16334 16335
16334 17306
16335 17306
16336 16339
16336 44457
16337 16338
16338 16339
16338 16348
16339 44457
16339 16348
16340 16342
16340 16343
16340 16344
16340 44457
16340 44458
16341 16342
16341 16345
16342 16343
16342 16344
16342 16345
16343 16357
16343 16360
16343 16344
16344 16358
16344 16359
16345 16366
16346 16347
16346 16352
16346 44458
16346 16350
16347 16360
16347 16355
16347 16352
16348 16349
16348 16415
16349 16350
16349 16351
16349 16417
16349 16415
16350 16351
16350 16417
16350 44458
16351 16352
16351 16353
16351 16354
16351 16417
16352 16353
16352 16354
16353 16355
16353 16356
16353 16354
16354 16401
16354 16402
16355 16356
16355 16360
16356 16357
16356 16361
16356 16362
16357 16361
16357 16362
16357 16360
16358 16369
16358 16370
16358 16359
16359 16363
16359 16383
16361 16363
16361 16364
16361 16362
16362 16408
16362 16412
16363 16383
16363 16364
16364 16410
16364 16413
16364 16414
16365 16367
16365 16368
16365 16366
16367 16368
16368 16369
16368 16371
16368 16372
16369 16371
16369 16372
16369 16370
16370 16384
16370 16386
16371 16373
16371 16374
16371 16372
16372 16387
16372 16379
16373 16374
16374 16377
16374 16378
16375 16380
16375 16381
16375 16376
16375 16377
16376 16377
16376 16488
16376 16489
16377 16378
16378 16392
16378 16393
16378 16399
16378 16394
16379 16396
16379 16398
16379 16387
16380 16381
16380 16489
16380 16490
16381 16382
16381 16392
16382 16392
16382 16490
16382 16491
16382 16492
16383 16439
16383 16391
16384 16386
16384 16385
16385 16440
16385 16441
16386 16389
16386 16390
16387 16389
16387 16388
16388 16447
16388 16395
16388 16389
16389 16390
16390 16441
16390 16442
16390 16443
16391 16406
16391 16440
16391 16439
16392 16393
16392 16399
16392 16394
16393 16399
16393 16394
16393 16492
16393 16493
16394 16498
16394 16499
16394 16399
16395 16396
16395 16397
16395 16447
16396 16398
16396 16397
16397 16451
16397 16450
16398 16399
16398 16400
16399 16400
16400 16450
16400 16449
16401 16403
16401 16405
16401 16402
16403 16405
16403 16418
16403 16404
16404 16419
16404 16420
16404 16418
16405 16408
16405 44046
16406 16440
16406 16413
16406 16407
16407 16413
16408 16412
16408 44046
16409 16431
16409 44046
16410 16413
16410 16414
16410 16412
16410 16411
16411 16429
16411 16430
16411 16412
16413 16414
16414 16429
16414 16428
16414 44045
16415 16416
16416 16417
16416 16418
16417 16418
16419 16421
16419 16422
16419 16420
16420 16421
16420 16426
16421 16426
16421 16422
16422 16434
16423 16424
16424 16606
16424 16425
16424 46278
16425 16606
16425 46278
16427 16444
16427 16445
16427 44045
16428 16432
16428 16460
16428 16461
16428 16429
16428 44045
16429 44045
16429 16430
16430 16431
16430 16432
16430 16433
16431 16432
16431 16433
16432 16460
16432 16461
16432 16433
16433 16464
16434 16613
16434 16614
16435 16436
16435 16437
16436 16613
16436 16438
16436 16437
16437 16464
16437 16465
16438 16465
16438 16469
16438 16470
16438 16613
16440 16441
16441 16442
16441 16443
16442 16447
16442 16448
16442 16443
16443 16454
16443 16455
16444 16446
16444 16445
16445 16460
16445 16462
16446 16462
16446 16463
16447 16448
16448 16454
16448 16453
16449 16499
16449 16500
16449 16450
16450 16451
16451 16453
16451 45652
16452 16474
16452 16457
16452 16458
16452 45652
16452 45653
16453 45652
16453 16454
16454 16455
16455 16463
16455 16456
16456 16467
16456 16474
16456 16475
16456 16463
16457 45657
16457 16474
16457 16458
16458 16480
16458 16478
16458 16474
16459 16551
16459 16552
16459 45657
16459 44472
16460 16462
16460 16461
16461 16466
16461 16467
16462 16463
16464 16465
16465 16469
16465 16470
16466 16468
16466 16467
16467 16474
16467 16475
16468 16470
16468 16472
16469 16471
16469 16470
16470 16472
16471 16616
16471 16624
16471 16473
16473 16626
16473 16625
16473 16616
16473 16624
16474 16475
16475 16476
16476 16478
16476 16477
16477 16479
16477 16478
16478 16480
16479 16481
16479 16625
16479 16482
16480 16552
16480 16555
16480 16556
16481 16625
16481 16482
16481 16483
16481 16627
16482 16568
16482 16567
16482 16625
16483 16627
16483 16638
16483 16484
16484 16486
16484 16485
16484 16638
16485 16568
16485 16574
16485 16486
16486 16642
16486 16691
16486 45646
16487 16488
16488 16489
16489 16490
16490 16491
16490 16492
16491 16492
16492 16493
16493 16496
16493 16498
16494 16495
16494 44480
16494 43776
16495 16514
16495 16515
16495 44480
16496 16497
16496 16498
16497 16505
16497 16502
16497 16504
16498 16499
16499 16500
16500 16501
16501 16502
16501 45649
16502 45649
16502 16505
16502 16504
16503 16550
16503 16551
16503 45649
16503 45650
16504 16506
16504 16550
16504 16505
16505 44485
16505 44487
16505 44486
16506 16553
16506 16554
16506 16555
16506 16550
16507 16508
16507 16509
16507 16553
16507 44484
16508 16509
16508 16553
16508 16515
16508 16516
16508 16517
16509 16553
16510 16511
16510 16514
16511 16518
16511 16516
16511 16519
16511 16514
16512 16513
16512 16518
16512 16522
16512 16524
16513 16521
16513 16525
16513 16518
16514 16515
16515 16516
16515 16517
16516 16517
16516 16518
16516 16519
16517 16535
16517 16536
16518 16519
16519 16520
16519 16521
16519 16535
16520 16521
16520 16535
16521 16535
16521 16525
16522 16524
16522 16523
16523 16526
16523 16530
16524 16526
16524 16527
16525 16527
16525 16528
16526 16527
16526 16530
16527 16528
16528 16529
16529 16542
16529 16543
16529 16540
16531 16532
16531 16542
16531 16533
16531 16534
16532 16542
16532 16544
16532 16545
16533 16534
16533 16754
16533 16755
16534 16766
16534 16544
16535 16536
16536 16537
16537 16540
16537 16541
16537 16538
16538 16539
16538 16561
16538 16540
16538 16541
16539 16561
16539 16581
16539 16584
16540 16541
16540 16542
16540 16543
16541 16582
16541 16583
16541 16579
16542 16543
16543 16545
16543 16546
16544 16545
16544 16766
16545 16546
16546 16549
16546 16547
16547 16548
16547 16582
16547 16549
16548 16582
16548 16591
16548 16592
16548 16589
16549 16771
16549 16772
16550 16551
16551 16552
16552 16555
16552 16556
16553 16554
16553 16555
16554 16560
16554 16555
16555 16556
16556 16557
16557 46185
16557 46468
16558 16559
16558 16569
16558 46185
16558 16561
16558 16562
16558 16560
16559 16569
16559 46185
16559 16571
16559 16576
16559 16577
16560 16561
16560 16562
16561 16562
16562 16575
16562 16576
16563 16564
16563 16575
16563 16584
16563 16585
16564 16575
16564 16599
16564 16697
16565 16567
16565 16566
16566 16570
16566 16569
16566 16567
16567 16568
16568 16574
16569 46185
16569 16570
16570 16572
16570 16571
16571 16576
16571 16577
16571 16572
16572 16573
16572 16574
16573 16574
16573 16694
16573 17169
16575 16576
16576 16577
16577 16578
16577 16692
16578 16692
16578 16697
16578 16698
16579 16580
16579 16581
16579 16582
16579 16583
16580 16581
16580 44048
16581 16584
16582 16583
16583 16588
16583 16596
16584 16585
16585 16586
16585 16587
16586 16587
16587 16595
16587 16602
16588 16596
16588 16589
16588 16590
16589 16590
16589 16591
16589 16592
16590 16604
16590 16605
16590 16719
16591 16592
16591 16593
16591 16594
16592 16794
16592 16795
16592 16772
16593 16594
16593 16796
16593 16797
16593 16795
16594 16814
16594 16815
16595 16602
16595 16597
16595 16598
16596 16597
16596 44048
16597 16598
16597 44048
16598 16719
16598 16720
16598 16716
16599 16697
16599 16600
16599 16601
16600 16601
16600 16602
16600 16603
16602 16603
16603 16716
16603 16714
16604 16605
16604 16719
16604 16816
16604 16817
16604 16815
16605 16719
16605 16829
16605 16830
16605 16729
16606 46278
16606 16608
16606 16607
16607 16609
16607 16608
16610 16612
16610 16611
16611 16618
16612 16615
16612 16616
16613 16614
16615 16616
16615 16621
16615 16617
16616 16624
16617 16632
16617 16631
16617 16621
16618 16620
16619 16623
16619 16621
16619 16620
16621 16623
16622 43422
16622 45658
16622 38196
16622 35343
16623 16653
16623 16654
16624 16629
16624 16633
16624 16634
16625 16626
16626 16628
16626 16627
16627 16628
16628 16634
16628 16637
16629 16633
16629 16634
16629 16630
16629 16631
16630 16631
16630 16679
16630 16682
16630 16681
16631 16632
16632 16677
16632 16657
16633 16634
16633 16636
16633 16635
16634 16637
16635 16640
16635 16639
16635 16636
16636 16681
16636 16645
16637 16639
16637 16638
16638 16639
16639 16640
16640 16641
16640 16642
16641 16642
16641 16643
16641 16644
16642 16691
16642 45646
16643 16644
16643 16645
16643 16647
16643 16646
16644 16700
16644 16696
16645 16647
16645 16646
16645 16681
16646 16704
16646 16700
16646 16703
16646 16647
16647 29789
16648 16649
16648 16650
16649 16650
16649 16651
16649 16652
16650 16660
16651 16652
16651 16662
16651 16663
16652 16656
16653 16654
16653 16655
16653 16656
16654 16657
16654 16659
16655 16656
16655 16658
16655 16659
16657 16659
16657 16677
16658 16659
16658 16667
16660 16661
16660 44828
16661 44828
16661 16663
16661 16664
16662 16667
16662 16668
16662 16663
16663 16664
16664 16665
16665 16666
16665 16861
16666 16861
16666 16866
16667 16668
16668 16669
16669 16672
16669 16673
16670 16678
16670 16677
16670 16671
16670 16672
16671 16672
16671 16873
16671 16876
16672 16673
16673 16675
16674 16675
16674 16676
16675 16676
16676 16864
16677 16678
16678 16680
16678 16679
16679 16682
16679 16681
16679 16680
16680 16685
16680 16684
16681 16682
16682 16683
16682 16684
16683 16684
16683 16686
16683 16687
16684 16685
16685 16875
16685 16690
16686 16687
16686 16736
16686 16931
16686 16735
16687 16688
16687 16689
16688 16689
16688 16883
16688 16880
16689 16690
16689 16879
16690 16879
16690 16875
16691 45646
16691 16696
16691 16693
16692 17169
16692 17171
16693 16695
16693 16694
16693 16696
16694 17169
16694 16695
16695 16702
16695 16703
16695 16701
16696 16700
16697 16698
16698 16699
16698 16705
16699 16705
16699 45173
16700 16704
16700 16703
16701 16706
16701 16705
16701 16702
16701 16703
16702 16703
16702 16710
16702 16709
16703 16704
16704 16731
16704 16732
16705 16706
16707 16713
16707 44490
16707 16708
16707 45173
16708 45173
16708 16724
16708 16739
16708 16723
16709 16710
16710 16732
16710 16733
16710 16734
16711 16734
16711 16739
16712 16718
16712 16717
16712 44490
16712 44491
16713 44490
16713 16723
16713 16725
16714 16715
16714 16717
16714 16716
16715 16717
16715 16726
16715 16727
16715 16728
16716 16719
16716 16720
16717 16718
16718 16725
16718 16726
16719 16720
16720 16722
16720 16721
16721 16722
16722 16729
16722 16730
16722 16727
16723 16725
16723 16724
16723 16739
16724 16739
16724 16740
16724 16741
16724 16742
16725 16726
16726 16727
16726 16728
16727 16728
16727 16729
16727 16730
16728 16743
16728 16741
16729 16730
16729 16829
16729 16830
16730 16838
16731 16732
16731 16735
16731 29789
16732 16733
16732 16734
16733 16734
16733 16737
16733 16929
16733 16740
16734 16739
16735 29789
16735 16736
16735 16931
16736 16931
16736 16930
16736 16929
16737 16929
16737 16740
16737 16935
16737 16744
16738 16938
16738 16941
16740 16741
16740 16742
16740 16929
16741 16742
16741 16743
16742 16744
16742 16745
16742 16746
16743 16847
16743 16746
16744 16745
16744 16746
16744 16935
16745 16746
16745 16747
16746 16847
16747 16964
16747 16966
16748 16749
16748 16754
16748 16752
16748 16753
16749 16754
16749 16769
16749 16767
16750 16751
16750 16752
16751 16752
16751 16756
16752 16753
16753 16780
16753 16781
16753 16770
16754 16755
16755 16767
16755 16768
16755 16766
16756 16759
16757 16758
16757 16764
16757 44050
16758 16764
16758 16792
16758 29661
16758 43836
16759 16760
16760 16762
16760 16763
16760 16778
16761 16762
16761 16764
16761 16765
16762 16763
16762 16778
16763 16778
16763 16779
16764 16765
16765 16783
16766 16767
16766 16768
16767 16768
16767 16769
16768 16773
16768 16771
16769 16770
16769 16774
16770 16774
16770 16780
16770 16781
16771 16772
16771 16773
16772 16794
16772 16795
16773 16774
16773 16775
16774 16775
16775 16776
16775 16794
16776 16794
16776 16785
16776 16802
16777 16780
16777 16778
16779 16784
16780 16781
16781 44049
16782 16805
16782 16806
16782 16807
16783 16792
16783 16793
16783 16822
16784 16822
16784 16823
16784 16805
16785 16802
16786 16791
16786 16790
16787 16790
16787 16788
16787 16789
16788 16789
16788 29644
16789 29660
16789 29668
16789 29963
16789 29662
16790 16791
16791 29662
16791 29663
16792 16793
16792 16822
16792 29661
16792 43836
16793 16822
16793 16824
16793 29670
16794 16795
16795 16796
16795 16797
16796 16797
16796 16798
16796 16799
16796 16814
16797 16803
16797 16802
16798 16799
16798 16814
16798 16800
16798 16801
16798 16816
16799 16814
16799 16804
16799 16803
16800 16801
16800 16816
16800 16809
16800 16810
16801 16816
16801 16820
16801 16818
16802 16803
16803 16804
16804 16811
16804 16809
16805 16806
16805 16807
16805 16822
16805 16823
16806 16807
16806 29675
16807 16808
16807 16812
16807 44049
16808 16812
16808 44049
16808 16826
16808 16827
16808 16821
16808 16835
16809 16810
16809 16811
16810 16821
16810 16833
16811 16812
16811 16813
16812 16813
16812 44049
16814 16815
16815 16816
16815 16817
16816 16817
16817 16818
16817 16819
16818 16819
16818 16820
16819 16831
16819 16829
16820 16832
16820 16831
16821 16833
16821 16826
16821 16827
16821 16835
16822 16823
16823 16825
16824 29670
16825 29674
16826 16827
16826 16835
16826 45425
16827 16835
16827 16828
16828 29681
16828 16839
16829 16830
16829 16831
16830 29856
16831 16832
16832 16833
16832 16834
16833 16834
16834 16835
16834 16836
16835 16836
16836 16839
16836 16840
16837 16838
16837 29856
16837 16848
16837 16847
16838 29856
16839 16840
16839 29681
16840 16842
16840 16843
16841 29862
16841 29859
16841 29858
16842 16843
16842 29849
16842 29850
16842 29681
16843 16844
16843 16845
16844 16845
16844 29851
16844 29852
16844 29849
16845 16846
16846 16849
16846 29855
16846 29852
16847 16848
16849 29855
16849 29852
16850 16854
16850 16857
16850 16859
16850 46382
16850 16851
16851 46383
16851 16852
16851 44481
16851 46382
16852 17103
16852 16853
16852 46383
16852 44481
16853 16854
16853 16855
16853 17103
16854 16857
16854 16859
16854 16855
16855 17106
16855 44057
16856 17140
16856 29880
16856 16857
16856 29876
16857 29876
16857 16859
16859 17105
16859 16860
16860 17140
16860 45847
16860 17105
16862 17321
16862 22132
16862 24373
16863 16867
16863 16869
16863 16870
16863 16888
16864 16865
16864 16876
16865 16876
16867 16868
16868 16888
16868 16889
16868 16887
16869 16870
16869 16888
16870 16888
16870 16890
16871 16881
16871 16882
16871 16872
16872 16896
16872 16906
16872 16905
16873 16876
16873 16874
16873 16875
16874 16875
16874 16881
16874 16878
16877 16878
16877 16879
16877 16884
16877 16883
16878 16879
16878 16881
16880 16932
16880 16931
16880 16883
16881 16882
16882 16885
16882 16884
16883 16884
16884 16885
16885 16905
16885 16886
16886 16950
16886 16932
16886 16949
16886 16905
16887 16891
16887 16888
16887 16889
16888 16889
16889 16892
16889 16894
16889 44052
16890 16893
16890 16896
16891 16892
16892 16894
16892 44052
16893 16896
16893 44052
16894 44052
16894 16895
16894 17057
16895 17057
16895 17082
16895 17058
16896 16906
16896 16905
16897 16916
16897 16915
16897 16898
16897 16903
16898 16903
16898 17062
16898 16916
16899 16904
16899 16903
16899 16900
16899 16901
16900 16901
16900 17059
16900 17060
16901 16902
16902 17061
16902 17060
16903 16904
16904 17063
16904 17068
16904 17062
16905 16906
16907 16910
16907 16909
16907 16908
16907 16915
16908 16915
16908 16918
16908 16917
16909 16912
16909 16911
16909 16910
16911 16913
16911 16914
16911 16912
16912 16917
16912 16921
16913 16914
16913 16926
16913 16922
16914 17004
16914 17003
16915 16916
16916 17062
16917 16921
16917 16918
16918 17066
16918 16919
16919 16920
16919 17064
16919 17066
16920 16921
16920 16926
16920 16927
16920 17064
16921 16926
16921 16927
16922 16925
16922 17070
16922 16924
16922 16926
16923 17021
16923 17022
16923 16924
16923 17006
16924 17006
16924 16925
16924 17070
16925 17070
16925 16928
16925 17024
16926 16927
16927 17072
16927 17070
16928 17024
16929 16930
16930 16943
16930 16946
16930 16945
16931 16932
16932 16950
16932 16949
16933 16936
16933 16935
16933 16934
16933 16941
16934 16941
16934 16942
16935 16936
16936 16961
16937 16939
16937 16938
16937 43783
16938 16941
16938 16939
16939 16940
16939 16945
16940 16945
16940 16954
16942 16978
16942 16979
16943 16946
16943 16945
16943 16944
16943 16949
16944 16949
16944 16947
16945 16946
16946 16948
16947 16952
16947 16953
16948 16952
16948 16955
16949 16950
16950 17000
16951 17007
16951 17008
16951 44056
16952 16955
16952 16953
16953 17010
16953 17011
16954 16955
16954 16956
16955 16956
16956 17010
16956 16957
16957 17017
16957 17013
16957 17014
16957 17010
16958 16978
16959 16960
16960 16986
16960 16985
16961 16975
16962 16963
16963 16976
16963 16977
16964 16966
16964 16965
16965 16970
16965 16971
16966 16967
16966 16968
16967 16968
16968 16969
16968 16970
16969 16970
16969 16972
16969 16973
16970 16971
16971 16973
16971 16974
16972 16973
16972 16988
16972 17096
16972 17097
16973 16974
16974 16989
16975 17039
16975 16983
16975 16984
16976 16977
16977 16983
16977 16991
16977 16992
16978 16979
16979 16980
16979 16982
16980 16982
16980 17032
16980 16981
16981 17036
16981 17038
16981 17045
16981 17032
16982 17038
16982 17039
16982 17040
16983 16991
16983 16992
16983 17039
16983 16984
16984 17046
16984 17052
16984 17039
16985 16989
16985 17091
16985 16986
16986 16991
16986 16987
16987 16993
16987 16995
16987 16991
16988 17096
16988 17097
16989 17091
16990 16998
16990 16996
16990 16997
16990 17091
16991 16992
16992 16993
16992 16994
16993 16995
16993 16994
16994 17047
16994 17048
16995 17047
16995 16998
16995 16999
16996 17118
16996 17097
16996 16998
16996 16997
16997 17049
16997 17143
16997 16998
16998 17047
16998 16999
16999 17050
16999 17049
16999 17047
17000 17001
17000 17002
17001 17002
17001 44053
17001 17007
17002 17003
17002 17023
17003 17023
17003 17004
17004 17006
17004 17005
17005 44501
17005 17021
17005 17006
17007 17008
17007 44056
17007 44053
17008 17011
17008 17012
17008 44056
17009 17025
17009 17029
17009 17030
17009 44056
17010 17011
17011 17012
17012 17017
17012 44055
17013 17015
17013 17017
17013 17014
17014 17033
17014 17034
17014 17017
17015 17019
17015 17016
17016 17028
17016 17042
17016 17043
17016 17019
17017 44055
17018 17019
17018 17020
17018 44055
17019 17020
17020 17027
17020 17028
17021 17022
17021 44501
17022 17026
17022 17025
17023 44053
17024 17071
17024 17026
17025 17029
17025 17030
17025 17026
17026 17071
17027 17028
17028 17042
17028 17043
17029 17030
17029 17031
17030 17043
17030 17056
17031 17089
17031 17087
17032 17033
17033 17034
17034 17035
17035 17042
17035 17036
17035 17037
17036 17038
17036 17045
17036 17042
17036 17037
17037 17056
17037 17044
17037 17042
17038 17039
17038 17040
17038 17045
17039 17040
17040 17045
17040 17041
17041 17044
17041 17046
17041 17045
17042 17043
17043 17056
17044 17046
17044 17056
17046 17052
17047 17048
17048 17052
17048 17050
17048 17051
17049 17143
17049 17050
17050 17052
17050 17051
17051 17055
17051 17053
17051 17054
17051 17052
17053 17087
17053 17144
17053 17055
17053 17054
17054 17125
17054 17124
17054 17055
17057 17058
17058 17082
17059 17060
17059 17073
17059 17068
17060 17061
17061 17074
17061 17073
17062 17063
17062 17068
17063 17068
17063 17067
17063 17069
17063 17066
17064 17065
17064 17067
17065 17067
17065 17077
17065 17072
17066 17067
17066 17069
17067 17069
17068 17073
17069 17075
17069 17076
17069 17079
17070 17072
17072 17077
17073 17074
17074 17080
17074 17079
17075 17076
17075 17079
17076 17079
17076 17078
17076 17081
17076 17077
17077 17078
17077 17081
17078 17081
17078 17084
17078 17089
17079 17080
17080 43785
17080 17081
17081 43785
17082 17083
17083 43786
17083 43787
17084 17089
17084 43786
17085 17090
17086 45260
17086 17308
17087 17144
17087 17089
17088 17161
17088 17090
17092 17093
17092 17094
17092 44488
17092 44489
17093 17098
17093 17101
17093 17094
17094 17095
17094 17096
17095 17123
17095 17121
17095 17122
17095 17096
17096 17097
17097 17118
17098 17099
17098 17100
17098 17101
17099 17111
17099 17108
17099 17100
17100 17120
17100 17121
17100 17119
17101 17108
17101 17102
17102 17103
17102 17104
17102 17108
17103 17104
17104 17113
17104 17107
17105 44057
17106 17115
17106 17141
17106 44057
17107 17115
17107 17116
17107 17113
17108 17111
17109 17111
17109 17112
17109 17119
17109 17110
17110 17135
17110 17128
17110 17129
17110 17119
17111 17112
17112 17126
17112 17127
17113 17126
17113 17114
17114 17130
17114 17117
17114 17126
17115 17141
17115 17116
17116 17133
17116 17142
17117 17132
17117 17133
17117 17130
17118 17124
17118 17143
17118 17123
17119 17120
17119 17121
17120 17121
17120 17135
17120 17136
17121 17123
17121 17122
17122 17146
17122 17148
17122 17149
17122 17123
17123 17124
17123 17143
17124 17143
17124 17125
17125 17144
17125 17145
17125 17146
17126 17127
17127 17130
17127 17131
17128 17131
17128 17134
17128 17135
17128 17129
17129 17137
17129 17150
17129 17151
17129 17135
17130 17131
17131 17134
17132 17133
17133 17142
17134 17150
17134 17139
17134 30089
17135 17136
17136 17148
17136 17137
17136 17138
17137 17150
17137 17151
17137 17148
17137 17138
17138 17157
17138 17152
17138 17148
17139 17153
17139 30116
17139 17150
17139 30089
17140 29880
17140 45847
17144 17145
17144 17146
17145 17146
17145 17147
17146 17148
17146 17149
17147 17154
17148 17149
17149 17155
17149 17157
17150 30089
17150 17151
17151 17152
17151 17153
17152 17153
17152 17157
17153 30116
17154 17156
17154 17155
17155 17157
17155 17156
17156 17158
17156 17162
17156 17159
17158 17162
17158 17159
17158 17165
17159 30118
17159 30119
17159 17162
17160 17163
17160 17161
17162 17163
17164 44899
17164 24521
17164 46014
17164 46016
17165 17166
17166 17167
17167 45260
17167 17168
17168 17170
17168 30121
17168 45260
17169 17171
17170 30121
17172 45757
17172 45755
17172 17300
17173 17175
17174 19542
17174 19530
17174 19535
17176 46531
17176 46530
17177 45162
17177 28499
17181 17320
17181 326721
17183 44035
17184 17186
17184 43693
17184 45752
17185 43692
17185 43693
17186 43693
17186 17188
17186 17189
17187 17190
17187 19065
17187 45967
17187 45968
17188 17189
17189 17221
17189 17201
17190 19065
17191 17222
17191 17219
17192 17198
17192 17203
17192 17194
17192 46607
17193 17244
17193 17245
17193 17208
17193 43700
17194 46607
17194 17201
17194 17195
17195 17233
17195 45969
17195 17201
17196 17209
17196 17197
17196 17251
17197 17251
17197 17202
17197 43695
17198 17203
17198 17251
17199 31618
17199 31625
17199 31623
17199 17323
17199 31622
17199 31698
17200 17240
17200 17252
17201 17221
17202 17209
17202 17210
17202 43695
17203 17206
17203 17207
17204 17242
17204 45971
17205 17215
17205 17213
17205 17214
17206 45949
17206 17207
17207 17211
17207 17212
17208 43700
17208 45948
17209 17210
17210 17235
17210 17211
17211 17212
17211 17235
17212 17215
17212 17216
17213 17240
17213 17215
17213 17214
17214 17252
17214 43698
17214 17215
17215 17216
17216 17237
17216 17227
17217 17318
17217 17319
17218 17219
17218 17318
17219 17318
17219 17222
17220 17221
17220 45967
17221 45967
17222 17224
17222 17225
17223 17224
17224 17225
17225 17229
17226 17230
17227 17239
17227 45947
17227 17237
17228 17303
17228 17230
17229 44060
17231 17232
17231 17271
17232 17292
17232 17295
17233 45969
17234 45969
17234 45970
17236 43695
17236 45946
17236 17238
17237 17242
17237 17238
17238 17242
17239 44059
17239 45947
17240 17252
17241 17243
17241 17263
17241 44059
17243 17263
17243 44060
17244 17245
17246 17247
17247 17248
17247 45054
17248 17253
17248 45965
17248 45054
17249 17255
17249 17256
17249 45054
17250 43697
17250 43699
17252 43698
17253 45965
17254 17264
17254 17262
17254 45963
17254 45964
17255 17256
17257 44061
17258 44061
17259 17260
17259 17261
17260 17261
17260 45956
17262 17289
17262 46609
17262 17264
17263 17264
17263 45957
17264 45957
17265 17270
17265 17281
17265 17266
17265 17267
17266 17267
17266 17269
17266 17270
17267 17268
17267 17275
17268 17275
17268 17278
17268 17269
17269 17270
17269 17278
17270 17281
17271 17272
17273 17274
17274 17275
17276 17277
17277 41214
17277 41346
17277 43682
17279 28241
17279 28239
17279 44880
17280 17294
17281 17307
17282 17283
17282 17285
17283 17285
17283 17286
17283 17287
17284 17288
17286 17287
17287 17288
17287 17289
17288 17289
17289 46609
17290 17299
17290 46609
17290 46610
17291 30141
17291 38069
17291 38069
17291 45246
17292 17295
17292 17296
17292 17295
17293 45750
17293 45751
17295 17296
17296 17304
17297 34798
17297 33675
17297 24343
17298 24343
17298 33677
17298 33680
17298 33678
17299 17302
17300 45755
17301 17305
17307 17308
17309 27861
17310 17317
17310 24920
17310 24907
17310 45176
17311 20037
17311 20034
17311 17312
17311 20033
17312 20033
17312 20032
17312 20037
17313 45387
17314 44257
17315 17316
17315 23376
17315 23378
17315 18877
17316 23376
17316 23378
17316 23385
17316 23415
17316 23417
17317 24920
17318 17319
17321 22132
17322 45941
17322 42230
17323 31622
17323 31698
17323 31703
17323 31704
17324 30407
17324 46277
17325 17327
17325 17328
17326 30377
17326 30376
17327 17328
17328 17330
17329 42851
17329 46276
17329 30376
17330 42851
17330 43635
17331 17332
17333 17334
17333 17335
17333 31187
17333 31195
17334 17335
17334 17336
17334 17338
17335 17336
17335 17337
17336 17338
17336 17337
17337 17339
17338 17339
17338 31209
17339 31209
17340 31208
17340 31210
17340 31249
17341 37296
17341 37304
17341 37295
17343 17346
17343 43982
17344 17360
17344 17361
17344 42314
17344 42316
17345 17361
17345 17347
17345 42315
17345 42317
17346 17357
17347 17378
17347 17377
17347 17361
17348 17379
17348 17384
17348 42397
17348 17351
17349 17379
17349 17380
17349 42385
17349 42429
17349 42399
17350 17385
17350 17383
17350 42393
17350 42401
17350 42402
17351 17385
17351 17386
17351 42397
17352 17381
17352 17382
17352 42402
17352 42404
17353 17381
17353 17402
17353 17403
17353 42404
17353 42417
17354 17402
17354 17355
17354 42419
17354 42415
17354 42417
17354 42418
17355 17405
17355 17404
17355 42430
17355 17402
17355 42419
17356 17407
17356 17358
17356 17415
17356 42421
17356 42420
17357 17408
17358 17409
17358 17415
17358 17416
17358 17407
17358 17415
17359 17418
17359 17420
17359 42425
17359 42428
17360 17361
17360 44062
17362 17363
17362 17364
17362 17378
17363 17364
17363 17378
17364 17365
17364 17387
17364 17378
17365 17368
17365 17366
17365 17367
17365 17387
17366 17387
17366 17388
17366 17438
17366 17368
17366 17367
17367 17370
17367 17437
17367 17442
17367 17368
17369 17442
17369 17444
17369 45211
17370 17437
17370 17442
17371 17465
17371 17466
17372 17375
17372 17373
17372 17374
17373 17465
17373 17468
17373 17375
17373 17374
17374 17468
17374 17469
17374 17375
17375 17811
17375 17812
17376 17388
17376 17389
17376 17377
17376 42429
17377 42429
17377 17378
17379 17384
17379 17380
17380 17390
17380 17391
17380 17441
17381 17402
17381 17403
17381 17382
17382 17412
17382 17410
17383 17395
17383 17394
17383 17412
17383 17385
17384 17391
17384 17392
17384 17393
17385 17386
17387 17388
17387 17438
17388 17389
17388 17438
17389 17390
17389 17440
17390 17391
17390 17441
17390 17440
17391 17392
17391 17393
17391 17441
17392 17395
17392 17396
17392 17393
17393 17449
17393 17397
17393 17398
17394 17423
17394 17424
17394 17395
17394 17412
17395 17412
17395 17396
17397 17399
17397 17400
17397 17401
17397 17449
17397 17398
17398 17454
17398 17451
17398 17452
17398 17449
17399 17400
17399 17401
17400 17401
17401 17451
17401 17453
17402 42419
17402 17403
17403 17405
17403 17406
17404 17411
17404 17407
17404 17409
17404 17405
17404 42430
17405 42430
17405 17406
17406 17410
17406 17411
17407 17415
17407 17411
17407 17409
17408 43981
17409 17415
17409 17416
17409 17411
17410 17411
17410 17412
17413 17416
17413 17421
17413 17422
17413 17425
17413 17414
17414 17426
17414 17433
17414 17425
17415 17416
17416 17421
17416 17422
17417 17421
17417 17418
17417 17419
17417 42420
17417 42424
17417 42425
17418 17420
17418 17421
17418 17419
17419 17429
17419 17431
17419 17432
17419 17421
17420 17517
17420 17532
17420 17533
17421 17422
17422 17429
17422 17430
17423 17425
17423 17426
17423 17424
17424 17453
17424 17427
17424 17428
17425 17426
17426 17433
17427 17457
17427 17481
17427 17485
17427 17453
17427 17428
17428 17485
17428 17484
17428 17453
17429 17431
17429 17432
17429 17430
17430 17433
17430 17434
17431 17435
17431 17436
17431 17432
17432 17533
17432 17537
17433 17434
17434 17435
17435 17436
17436 17537
17436 17555
17437 17438
17437 17439
17437 17442
17438 17439
17439 17445
17439 17446
17439 17447
17440 17441
17440 17445
17441 17445
17442 17444
17442 45211
17443 17447
17443 17456
17443 45211
17443 45213
17444 17458
17444 45211
17445 17446
17445 17447
17446 17450
17446 17454
17446 17455
17446 17447
17447 17456
17448 40891
17448 40892
17448 40893
17449 17450
17450 17454
17450 17455
17451 17453
17451 17454
17451 17452
17452 17454
17454 17455
17456 17457
17457 17481
17457 17485
17458 17462
17460 44180
17461 17489
17462 17466
17462 17464
17462 18210
17463 17467
17463 19674
17463 19701
17463 19684
17464 17825
17464 17826
17464 17466
17464 18210
17465 17466
17465 17468
17466 18210
17467 19672
17467 19678
17467 19674
17468 17469
17469 17824
17470 43621
17470 17856
17470 17482
17470 17831
17471 17476
17471 17475
17471 43622
17472 17480
17472 18431
17472 45722
17472 45723
17473 17474
17473 17479
17474 17479
17474 17844
17474 17501
17475 17478
17475 17477
17475 17476
17476 17833
17476 17842
17477 17478
17478 17842
17478 17843
17480 18431
17481 17483
17481 17485
17482 17486
17482 17825
17482 18211
17482 17856
17482 17831
17483 17495
17483 17498
17483 17497
17484 17487
17484 17485
17486 43622
17486 17825
17486 18211
17488 17490
17488 17491
17489 20276
17489 20277
17490 17491
17490 17493
17490 17492
17491 17612
17491 17611
17492 17614
17492 17613
17492 17493
17493 17494
17493 17497
17494 17497
17494 17509
17494 17510
17495 17498
17495 17497
17495 17496
17495 17502
17496 17502
17497 17498
17498 17499
17498 17500
17499 17500
17499 17503
17499 17505
17499 17504
17500 17504
17500 17506
17501 17502
17501 17503
17501 17844
17502 17503
17503 17505
17503 17504
17504 17506
17504 17505
17505 17507
17506 17508
17506 17511
17507 17870
17507 17871
17508 17511
17508 17512
17508 17511
17509 17510
17509 17514
17509 17516
17510 17618
17510 17614
17510 17617
17511 17512
17512 17513
17512 17514
17513 17514
17513 17515
17514 17516
17515 17873
17515 17874
17516 17632
17516 17628
17516 17631
17517 17532
17517 17533
17517 42508
17517 42511
17518 17534
17518 17536
17518 42509
17518 42511
17519 17541
17519 17540
17519 42520
17520 17539
17520 19439
17520 17531
17520 19540
17521 42534
17521 42533
17522 17582
17522 42535
17522 42536
17522 42534
17523 17581
17523 42541
17523 42548
17524 42543
17524 42542
17525 17581
17525 17582
17525 42538
17525 42548
17525 42536
17526 17676
17526 42614
17526 17527
17526 17528
17527 17528
17528 17681
17528 17684
17529 17717
17529 17715
17529 42620
17529 17687
17530 17716
17530 17718
17530 42617
17530 42619
17531 19540
17531 19510
17531 19511
17532 17534
17532 17535
17532 17533
17533 17537
17534 17536
17534 17535
17535 17555
17535 17538
17535 17557
17536 17541
17536 17542
17537 17555
17538 17542
17538 17544
17538 17555
17538 17557
17539 19439
17539 18088
17540 17544
17540 17546
17540 17541
17541 17542
17542 17544
17543 42517
17543 42519
17543 17548
17544 17546
17545 17546
17545 17547
17545 17558
17545 17552
17546 17547
17547 17548
17547 17549
17548 17549
17548 42517
17548 42519
17549 17552
17549 17551
17550 45942
17550 17572
17550 17573
17550 44821
17551 17559
17551 45939
17551 17552
17552 17558
17553 17554
17553 17576
17553 17556
17553 17574
17554 17576
17555 17557
17556 17574
17556 17575
17556 17583
17558 17560
17558 17559
17559 45939
17559 17560
17560 17561
17561 17563
17561 17562
17562 17564
17562 17567
17562 17563
17563 17566
17563 17611
17563 17565
17564 17567
17564 17589
17564 17590
17565 17568
17565 17569
17565 17567
17565 17566
17565 17611
17566 17611
17566 17616
17566 17622
17566 17621
17567 17568
17567 17569
17568 17569
17568 17570
17568 17571
17568 17621
17569 17595
17569 17596
17569 17590
17570 17571
17570 17621
17570 17597
17570 17595
17571 17621
17571 17623
17571 17624
17571 17625
17572 17573
17572 44821
17572 42531
17572 42533
17573 44821
17575 17583
17575 19276
17575 19277
17576 17995
17576 17583
17576 17872
17577 17578
17577 17593
17577 17579
17577 17580
17578 17593
17579 17580
17579 17586
17579 17587
17579 17602
17580 17601
17580 44063
17581 17582
17583 17995
17583 17872
17584 17585
17584 17586
17584 17671
17584 17672
17585 17586
17585 17698
17585 17680
17586 17587
17586 17602
17587 17602
17587 17588
17587 17604
17588 17604
17588 17699
17588 17698
17589 17590
17589 17591
17589 17592
17590 17595
17590 17596
17591 17592
17591 17593
17591 17594
17592 17598
17592 17596
17593 17594
17595 17596
17595 17597
17596 17598
17597 17641
17597 17642
17597 17623
17598 17599
17598 17600
17599 17600
17599 44063
17600 17646
17600 17647
17600 17606
17601 44063
17601 17603
17601 17602
17602 17603
17603 17605
17603 17604
17604 17605
17605 45433
17605 45435
17606 17646
17606 17647
17607 17700
17607 45434
17607 17608
17607 17609
17607 45433
17608 17609
17608 45433
17608 17708
17608 17707
17609 45433
17609 17610
17609 17648
17610 17648
17610 17750
17610 17708
17611 17612
17612 17613
17612 17615
17612 17616
17613 17615
17613 17616
17613 17614
17614 17618
17614 17617
17615 17616
17615 17617
17615 17620
17615 17619
17616 17622
17616 17621
17617 17620
17617 17619
17617 17618
17618 17628
17618 17627
17619 17626
17619 17622
17619 17625
17619 17620
17620 17627
17620 17629
17620 17633
17621 17622
17622 17626
17622 17625
17623 17624
17623 17625
17623 17641
17623 17642
17624 17625
17624 17636
17624 17643
17625 17626
17626 17633
17626 17634
17627 17629
17627 17633
17627 17628
17628 17632
17628 17631
17629 17633
17629 17631
17629 17630
17630 18086
17630 17637
17630 17631
17631 17632
17632 18081
17633 17634
17634 17635
17634 17636
17635 17636
17635 17637
17635 17638
17636 17643
17637 17638
17637 18086
17638 17640
17638 17639
17639 17659
17639 17660
17639 17643
17639 17640
17640 18109
17640 18086
17641 17642
17641 17644
17641 17645
17642 17652
17642 17653
17642 17647
17642 17656
17643 17659
17643 17660
17644 17645
17644 17656
17644 17657
17645 17657
17645 17658
17645 17659
17646 17647
17646 17649
17646 17648
17647 17652
17647 17653
17647 17656
17648 17649
17649 17650
17649 17651
17649 17654
17650 17651
17650 17654
17650 17751
17650 17750
17651 17654
17651 17756
17651 17757
17652 17653
17652 17656
17652 17654
17652 17655
17653 17656
17653 17664
17653 17665
17653 17668
17654 17655
17655 17666
17655 17667
17655 17664
17656 17657
17657 17658
17657 17659
17658 17659
17658 17663
17658 17661
17659 17660
17660 17661
17660 17662
17661 17662
17661 17663
17662 18105
17662 18106
17663 17668
17663 17669
17664 17665
17664 17668
17664 17666
17664 17667
17665 17668
17665 18119
17665 18120
17665 18118
17666 17667
17666 17779
17666 17778
17667 17778
17667 17757
17668 17669
17669 17670
17669 18105
17670 18105
17670 18118
17670 18108
17671 17672
17671 17673
17671 17674
17671 44823
17672 17675
17672 17678
17672 17674
17673 17674
17673 44823
17673 42614
17673 42615
17673 42613
17674 44823
17674 17675
17674 17678
17675 17678
17675 17677
17675 17676
17676 42614
17676 17677
17677 17682
17677 17683
17677 17681
17678 17679
17678 17680
17679 17680
17679 17702
17679 17683
17680 17698
17681 17684
17681 17682
17681 17683
17682 17683
17682 17692
17682 17691
17683 17702
17684 17685
17684 17686
17684 17691
17685 17686
17685 17691
17685 42619
17685 42620
17686 17691
17686 17687
17686 17688
17686 17693
17687 17688
17687 17693
17687 42620
17688 17693
17688 17690
17688 17695
17689 17715
17689 17721
17690 17695
17690 44064
17691 17692
17692 17694
17692 17693
17693 17694
17694 17696
17694 17695
17695 17696
17696 17697
17696 17710
17697 17710
17697 17721
17697 17722
17697 44064
17698 17699
17699 45434
17700 45434
17700 17701
17700 17707
17701 17707
17701 17704
17702 17703
17702 17705
17703 17705
17703 17710
17703 17711
17703 17713
17704 17706
17704 17705
17705 17706
17706 17713
17706 17709
17706 44065
17707 17708
17708 17750
17709 17753
17709 17713
17709 44065
17710 17711
17710 17713
17711 17713
17711 17712
17711 17714
17712 17714
17712 17736
17712 17737
17713 44065
17715 17721
17715 17717
17716 17718
17716 42646
17716 42647
17716 42636
17717 17718
17717 17719
17718 17719
17719 17725
17719 17720
17720 17729
17720 17727
17720 17725
17721 17722
17721 44064
17722 44064
17722 17724
17722 17733
17722 17723
17723 17726
17723 17725
17723 17724
17723 17733
17724 17733
17724 17738
17724 17739
17725 17726
17726 17730
17726 17729
17727 17728
17727 42658
17727 17729
17728 42658
17728 17731
17728 17732
17728 17730
17729 17730
17730 17731
17730 17732
17731 17732
17731 17741
17731 17746
17731 17740
17732 17742
17732 17743
17734 17735
17734 17738
17735 17738
17735 17740
17735 17748
17736 17737
17737 17792
17737 17793
17737 17749
17737 17791
17738 17739
17739 17748
17739 17749
17740 17748
17740 17741
17740 17746
17741 17746
17741 20607
17741 20606
17742 17743
17743 17744
17743 17745
17744 17745
17744 20590
17744 20591
17745 20601
17745 20602
17746 17747
17746 17791
17747 17791
17747 20654
17747 20653
17748 17749
17749 17792
17749 17793
17749 17791
17750 17751
17751 17752
17752 17753
17752 17754
17753 17754
17754 17755
17755 17764
17755 17760
17756 17757
17756 17758
17756 43559
17757 17778
17758 43559
17758 17759
17759 17760
17759 17761
17760 17761
17760 17764
17761 17781
17761 17782
17762 17763
17762 17764
17762 44065
17763 17764
17763 17765
17763 17771
17765 17771
17765 17766
17765 17767
17766 17767
17767 17769
17767 17773
17768 17770
17768 17769
17768 17775
17769 17773
17769 17770
17769 17775
17770 17775
17770 17787
17770 17788
17771 17773
17771 17774
17771 17781
17772 23539
17772 43730
17772 43559
17773 17774
17773 17781
17774 17781
17774 17776
17774 17783
17775 17777
17775 17776
17776 17783
17776 17777
17777 17788
17777 17790
17777 17789
17778 17779
17779 18187
17779 18185
17780 18190
17780 17785
17781 17782
17782 17783
17782 17784
17782 17785
17783 17784
17783 17785
17784 17785
17784 17801
17784 17802
17785 18190
17786 17794
17786 17793
17787 17788
17787 17806
17787 17794
17788 17790
17788 17789
17789 17800
17789 17801
17789 17790
17790 17803
17790 17806
17791 17792
17791 17793
17792 17793
17792 17795
17792 17796
17792 17808
17793 17794
17794 17806
17795 17796
17795 17808
17796 17808
17796 17798
17796 17799
17796 17797
17797 20655
17797 20654
17797 17798
17797 17799
17798 17799
17798 18208
17798 20668
17799 17810
17799 17809
17800 17801
17800 17804
17800 17803
17801 17802
17802 17805
17802 17804
17803 17806
17803 17804
17804 17805
17805 17807
17807 17808
17807 17809
17808 17809
17809 17810
17810 18207
17810 18209
17810 18208
17811 17812
17812 17813
17812 17815
17812 17814
17813 17815
17813 17814
17814 17827
17814 17828
17814 17815
17815 17817
17815 17836
17815 17835
17816 17818
17817 17836
17817 17835
17818 17836
17818 17849
17818 17850
17819 17850
17819 17851
17820 17851
17820 17899
17820 46474
17821 17916
17821 17915
17821 17917
17821 17916
17822 17917
17822 17921
17822 44066
17824 17827
17824 17829
17825 17826
17825 18211
17826 17831
17826 44524
17827 17829
17827 17828
17828 17835
17828 17837
17829 17830
17830 17837
17830 17834
17831 44524
17831 17856
17832 45902
17832 46187
17832 46190
17832 46191
17833 17842
17833 43621
17834 17847
17834 43619
17834 17837
17835 17837
17835 17836
17836 17849
17836 17850
17838 17840
17838 17853
17838 43620
17839 17846
17839 17845
17839 43620
17839 45593
17840 17841
17840 17853
17840 43620
17842 17843
17843 17845
17843 17844
17844 17845
17845 17846
17847 43619
17847 17849
17847 17848
17848 17898
17848 17852
17848 17849
17849 17850
17850 17851
17851 17899
17851 46474
17852 17903
17852 17900
17852 17898
17853 17856
17853 43620
17854 17885
17854 17870
17854 17855
17854 17878
17855 17878
17855 17905
17855 17909
17857 17909
17857 17860
17858 17880
17858 17879
17858 17859
17858 17860
17859 17860
17859 17943
17859 44067
17860 17909
17861 17862
17861 17863
17862 17863
17862 17865
17862 17867
17863 17876
17863 17865
17864 17866
17864 17869
17865 17867
17865 17876
17866 17869
17867 17877
17867 17868
17868 17869
17868 17871
17868 17877
17869 17871
17870 17871
17870 17885
17872 17995
17872 18538
17872 17995
17873 17874
17873 17874
17873 17875
17874 17875
17875 17888
17875 17890
17875 18078
17876 17878
17876 17877
17877 17878
17879 17881
17879 17882
17879 17880
17881 17882
17882 17883
17882 17884
17883 17884
17884 17887
17884 17885
17884 17886
17885 17887
17885 17886
17886 17889
17886 17888
17886 17887
17887 17893
17887 17942
17888 17890
17888 18078
17888 17889
17889 17895
17889 17894
17890 18078
17890 17891
17890 17892
17891 17892
17891 17894
17891 17897
17891 17896
17893 17942
17893 17950
17893 17958
17894 17897
17894 17896
17894 17895
17895 17959
17895 17960
17896 18092
17896 18080
17896 17897
17897 17960
17897 18094
17897 18093
17898 46474
17898 46475
17899 17902
17899 17903
17899 46474
17900 17901
17900 17908
17900 17903
17901 17915
17901 17904
17901 17908
17902 17903
17904 17919
17904 44071
17904 17915
17905 17909
17905 17906
17905 17907
17905 17908
17905 43618
17906 17907
17906 17908
17906 43618
17906 17911
17906 17925
17907 17908
17907 43618
17907 44070
17908 43618
17910 17913
17910 44817
17911 17925
17911 17930
17911 17929
17912 17914
17912 17913
17913 44817
17913 17914
17914 17931
17914 17933
17915 17916
17916 17917
17917 17921
17918 17920
17918 17919
17918 17924
17918 17927
17919 44071
17919 17920
17920 17926
17920 17928
17921 17922
17921 17923
17922 17923
17922 17983
17922 17997
17923 18011
17924 17987
17924 17992
17924 17927
17925 44071
17926 17928
17927 17937
17927 17992
17928 17937
17928 17938
17929 17936
17929 17932
17929 17930
17930 17940
17930 17939
17931 17933
17931 17932
17931 44070
17932 44070
17932 17936
17933 17935
17933 17934
17934 17953
17934 17952
17934 17935
17936 17939
17936 17969
17937 17938
17937 17992
17938 17987
17938 18005
17939 17969
17939 17940
17940 18009
17940 18008
17941 18006
17941 18008
17941 18007
17942 44069
17943 44067
17943 44817
17943 44818
17944 17947
17944 17946
17944 17945
17945 17952
17945 17955
17945 17954
17946 17949
17946 17948
17946 17947
17947 17954
17947 17956
17948 17951
17948 17950
17948 17949
17949 17956
17949 17957
17950 17958
17950 17951
17951 17957
17951 17962
17952 17955
17952 17954
17952 17953
17954 17956
17954 17955
17955 17968
17955 17965
17956 17957
17957 17962
17958 17962
17958 17964
17958 17963
17959 17960
17959 17963
17959 17961
17960 18094
17960 18093
17961 18136
17961 18094
17961 18135
17961 17963
17962 17964
17962 17963
17963 17964
17964 17966
17964 17974
17964 17967
17965 17973
17965 17974
17965 17968
17966 17974
17966 17967
17966 17975
17966 18152
17967 18140
17967 18136
17967 18138
17967 17974
17968 17973
17969 17970
17969 17971
17970 17971
17970 18007
17970 18051
17972 17976
17972 17975
17973 17974
17975 18152
17975 17976
17976 18032
17976 18031
17977 17979
17977 17980
17978 17980
17978 17981
17979 17980
17980 17981
17981 17984
17981 17983
17982 17985
17982 17986
17983 17997
17983 17984
17984 17985
17985 17986
17986 18022
17986 18024
17987 17992
17987 18005
17988 17989
17988 17990
17989 17990
17990 17991
17990 44682
17991 17993
17991 44682
17993 18498
17993 18058
17994 17998
17994 18021
17994 18027
17994 18028
17995 18538
17996 18003
17996 18012
17997 18001
17997 17999
17997 18000
17998 18021
17999 18022
17999 18002
17999 18001
17999 18000
18000 18004
18000 18003
18000 18001
18001 18002
18002 18022
18003 18012
18003 18004
18004 18014
18004 18023
18005 18010
18005 18009
18006 18008
18006 18007
18007 18051
18007 18008
18008 18009
18009 18010
18010 18018
18010 18017
18011 18016
18012 18014
18012 18013
18013 18015
18013 18023
18013 18014
18014 18023
18015 18023
18015 18025
18015 18027
18016 18019
18016 18018
18016 18020
18017 18020
18017 44072
18017 18018
18018 18019
18018 18020
18019 18020
18019 18021
18020 44072
18022 18024
18024 18025
18024 18026
18025 18027
18025 18026
18026 18054
18027 18028
18028 18038
18028 18029
18029 18030
18029 18037
18029 18038
18030 18037
18031 18033
18031 18032
18032 18034
18032 18035
18033 18035
18033 18291
18034 18035
18034 18044
18034 18045
18035 18291
18036 18048
18036 18050
18036 44072
18037 18039
18037 18041
18037 18040
18039 18041
18039 18040
18040 18043
18040 18042
18040 18041
18041 18063
18041 18064
18042 18049
18042 18048
18042 18043
18044 18045
18044 18047
18044 18046
18045 18294
18045 18293
18046 18294
18046 18302
18046 18047
18047 18051
18048 18050
18048 18049
18049 18065
18049 18066
18050 18332
18052 18054
18052 18055
18052 44682
18052 44683
18053 18063
18053 18064
18054 18055
18055 18056
18056 18061
18056 18060
18057 18067
18058 18498
18058 18503
18058 18498
18059 18504
18059 18061
18060 18062
18060 43615
18060 18061
18061 18504
18062 43615
18062 18503
18062 18505
18063 18064
18063 18064
18065 18066
18065 18067
18065 18066
18066 18067
18068 18072
18068 18069
18069 18071
18069 18070
18069 18072
18070 18074
18070 18075
18070 18071
18071 18514
18071 18518
18071 18517
18072 42657
18073 42657
18073 18512
18073 18513
18074 18075
18074 18516
18074 18517
18075 18341
18075 18336
18076 18077
18076 18519
18077 18519
18077 18679
18077 18678
18078 18080
18078 18079
18079 18083
18079 18081
18079 18082
18079 18080
18080 18092
18081 18083
18081 18082
18082 18085
18082 18084
18082 18083
18083 18097
18083 18096
18084 18089
18084 18090
18084 18085
18085 18096
18085 18099
18085 18098
18086 18109
18087 18526
18087 18088
18087 18538
18087 18850
18088 18526
18089 18090
18089 18098
18089 18101
18089 18100
18090 18100
18090 18102
18091 18103
18091 18112
18092 18093
18092 18095
18093 18095
18093 18094
18094 18136
18094 18135
18095 18135
18095 18138
18095 18137
18096 18099
18096 18098
18096 18097
18097 18137
18097 18139
18098 18101
18098 18100
18098 18099
18099 18144
18099 18147
18099 18146
18100 18102
18100 18101
18101 18143
18101 18146
18101 18142
18102 18104
18102 18103
18103 18112
18103 18104
18104 18141
18104 18142
18105 18106
18106 18111
18106 18113
18106 18114
18107 18108
18107 18113
18107 18117
18107 18115
18108 18113
18108 18118
18109 18110
18109 18112
18109 18111
18110 18112
18110 18111
18111 18113
18111 18114
18111 18112
18113 18114
18114 18115
18114 18116
18115 18116
18115 18117
18116 18121
18118 18119
18118 18120
18119 18120
18119 18127
18120 18185
18120 18186
18121 18122
18121 18123
18122 18123
18122 18125
18122 18126
18123 18124
18124 18166
18124 45214
18125 18126
18125 18129
18125 18130
18126 18163
18126 18164
18126 18165
18127 18128
18127 18131
18128 18131
18128 18133
18128 18134
18129 18130
18129 18131
18129 18132
18130 18170
18130 18164
18131 18132
18132 18171
18132 18170
18133 18134
18134 18193
18134 18194
18134 18171
18135 18138
18135 18137
18135 18136
18136 18140
18136 18138
18137 18139
18137 18138
18138 18140
18139 18145
18139 18144
18140 18152
18140 18153
18141 18142
18141 18151
18141 18150
18142 18143
18142 18146
18143 18146
18143 18148
18143 18151
18144 18147
18144 18146
18144 18145
18145 18153
18145 18155
18145 18154
18146 18147
18147 18149
18147 18154
18147 18148
18148 18151
18148 18149
18148 18154
18149 18154
18149 18158
18149 18161
18149 18160
18150 18167
18150 18166
18150 18151
18152 18153
18153 18155
18153 18154
18154 18155
18155 18159
18155 18158
18156 18175
18156 18167
18156 18157
18156 18160
18157 18160
18157 18299
18157 18315
18158 18161
18158 18160
18158 18159
18159 18162
18159 18287
18160 18161
18161 18296
18161 18298
18162 18287
18162 18289
18162 18297
18162 18296
18163 18164
18163 18165
18163 18168
18163 18169
18164 18165
18164 18170
18165 18169
18165 18172
18166 45214
18166 18167
18167 18175
18168 18169
18168 45214
18168 45215
18169 18172
18170 18171
18171 18193
18171 18194
18172 18173
18172 18174
18173 18174
18173 18221
18173 18222
18173 18194
18174 18176
18174 18180
18175 18177
18175 45438
18176 18180
18176 45438
18177 45438
18177 18315
18177 18317
18177 18316
18178 18183
18178 18184
18178 18181
18178 18179
18178 18316
18179 18316
18179 18320
18179 18322
18180 18181
18180 18182
18181 18182
18181 18183
18181 18184
18182 18232
18182 18233
18182 18222
18183 18184
18183 18234
18183 18235
18183 18233
18184 18322
18184 18323
18185 18186
18185 18187
18187 18188
18187 18189
18188 18189
18188 18192
18188 18190
18190 18192
18191 23950
18191 18823
18191 24026
18192 36677
18193 18194
18193 18195
18193 18196
18194 18221
18194 18222
18195 18196
18195 18201
18195 18202
18196 18220
18196 18221
18197 36677
18197 18198
18197 18199
18198 18199
18198 18212
18199 18200
18199 18203
18200 18203
18200 18213
18200 18212
[truncated: 10,050,897 more chars]
