# Supplementary material for: Accurate and fast path computation on large urban road networks: A general approach
Source: PLoS One. 2018 Feb 14;13(2):e0192274. doi: 10.1371/journal.pone.0192274 (PMC5812589; doi:10.1371/journal.pone.0192274)
Supplement: S1 Code — (ZIP) [file pone.0192274.s001.zip › S1_Code/graph_node7comm_level7.txt]

0 0
1 3
2 0
3 4
4 4
5 4
6 0
7 0
8 1
9 275
10 270
11 270
12 270
13 4
14 265
15 2
16 0
17 1
18 1
19 1
20 1
21 1
22 1
23 0
24 265
25 265
26 275
27 0
28 1
29 1
30 1
31 1
32 1
33 1
34 1
35 1
36 1
37 1
38 1
39 1
40 1
41 1
42 1
43 270
44 2
45 2
46 2
47 2
48 2
49 2
50 2
51 2
52 275
53 275
54 1
55 1
56 1
57 1
58 1
59 265
60 1
61 1
62 1
63 1
64 1
65 275
66 275
67 275
68 275
69 275
70 275
71 275
72 275
73 275
74 275
75 275
76 275
77 4
78 4
79 4
80 4
81 4
82 4
83 4
84 4
85 4
86 4
87 4
88 4
89 4
90 4
91 4
92 4
93 4
94 4
95 4
96 4
97 4
98 4
99 4
100 4
101 4
102 4
103 4
104 4
105 4
106 4
107 4
108 4
109 4
110 4
111 4
112 4
113 4
114 4
115 1
116 275
117 275
118 275
119 275
120 275
121 275
122 275
123 275
124 275
125 275
126 275
127 275
128 275
129 275
130 275
131 275
132 275
133 275
134 275
135 275
136 275
137 275
138 275
139 275
140 275
141 275
142 275
143 275
144 275
145 275
146 275
147 275
148 275
149 275
150 275
151 275
152 275
153 275
154 275
155 275
156 275
157 275
158 275
159 275
160 275
161 275
162 275
163 275
164 275
165 1
166 275
167 1
168 1
169 1
170 1
171 1
172 275
173 275
174 1
175 1
176 1
177 1
178 1
179 1
180 1
181 1
182 1
183 1
184 1
185 1
186 1
187 1
188 1
189 1
190 1
191 1
192 1
193 1
194 1
195 1
196 1
197 1
198 1
199 1
200 1
201 1
202 1
203 1
204 1
205 1
206 275
207 275
208 1
209 1
210 1
211 1
212 1
213 1
214 1
215 1
216 1
217 275
218 275
219 275
220 275
221 275
222 275
223 1
224 1
225 1
226 1
227 1
228 1
229 1
230 1
231 1
232 1
233 1
234 1
235 1
236 1
237 1
238 1
239 1
240 1
241 1
242 1
243 1
244 1
245 275
246 4
247 4
248 275
249 275
250 275
251 275
252 275
253 275
254 275
255 275
256 275
257 275
258 275
259 275
260 275
261 275
262 275
263 4
264 4
265 275
266 4
267 4
268 4
269 4
270 4
271 4
272 4
273 4
274 4
275 4
276 4
277 4
278 4
279 4
280 4
281 4
282 4
283 4
284 4
285 4
286 4
287 4
288 4
289 4
290 4
291 4
292 4
293 4
294 4
295 4
296 4
297 4
298 4
299 4
300 4
301 4
302 4
303 4
304 4
305 4
306 4
307 4
308 4
309 4
310 4
311 4
312 4
313 4
314 2
315 4
316 4
317 4
318 4
319 4
320 4
321 4
322 2
323 2
324 2
325 2
326 2
327 2
328 2
329 2
330 2
331 2
332 4
333 4
334 4
335 4
336 4
337 2
338 1
339 1
340 1
341 1
342 1
343 1
344 1
345 1
346 1
347 1
348 1
349 1
350 1
351 1
352 1
353 1
354 1
355 1
356 1
357 1
358 1
359 1
360 1
361 1
362 1
363 1
364 1
365 1
366 1
367 1
368 1
369 1
370 1
371 1
372 1
373 1
374 1
375 1
376 1
377 1
378 4
379 4
380 1
381 4
382 4
383 4
384 4
385 4
386 4
387 4
388 4
389 4
390 4
391 4
392 4
393 0
394 1
395 4
396 4
397 4
398 4
399 4
400 4
401 1
402 1
403 1
404 1
405 1
406 1
407 1
408 1
409 1
410 1
411 1
412 1
413 1
414 1
415 1
416 1
417 1
418 1
419 1
420 1
421 1
422 1
423 1
424 1
425 1
426 1
427 1
428 1
429 1
430 1
431 1
432 1
433 1
434 1
435 1
436 1
437 1
438 1
439 4
440 4
441 1
442 1
443 1
444 1
445 1
446 2
447 2
448 1
449 1
450 1
451 1
452 1
453 1
454 1
455 1
456 1
457 1
458 2
459 2
460 2
461 2
462 2
463 4
464 4
465 4
466 4
467 4
468 4
469 4
470 4
471 4
472 4
473 4
474 4
475 4
476 4
477 4
478 4
479 4
480 4
481 4
482 4
483 4
484 4
485 4
486 4
487 4
488 4
489 4
490 4
491 4
492 4
493 4
494 4
495 4
496 4
497 4
498 4
499 4
500 4
501 4
502 4
503 4
504 4
505 4
506 4
507 4
508 4
509 4
510 4
511 4
512 4
513 4
514 4
515 4
516 4
517 4
518 4
519 4
520 4
521 4
522 4
523 4
524 4
525 4
526 4
527 4
528 4
529 4
530 4
531 4
532 4
533 4
534 4
535 4
536 4
537 4
538 4
539 4
540 4
541 4
542 4
543 4
544 4
545 4
546 4
547 4
548 4
549 4
550 4
551 4
552 4
553 4
554 4
555 4
556 4
557 4
558 4
559 4
560 4
561 4
562 4
563 4
564 4
565 4
566 4
567 4
568 4
569 4
570 4
571 4
572 4
573 4
574 4
575 4
576 4
577 4
578 4
579 4
580 4
581 4
582 4
583 4
584 4
585 4
586 4
587 4
588 4
589 4
590 4
591 4
592 4
593 4
594 4
595 4
596 4
597 4
598 4
599 4
600 4
601 4
602 4
603 4
604 4
605 4
606 4
607 4
608 4
609 4
610 4
611 4
612 4
613 4
614 4
615 4
616 4
617 4
618 4
619 4
620 4
621 4
622 4
623 4
624 4
625 4
626 4
627 4
628 2
629 2
630 2
631 2
632 2
633 2
634 2
635 2
636 2
637 2
638 2
639 2
640 2
641 2
642 2
643 2
644 2
645 2
646 4
647 4
648 4
649 4
650 4
651 4
652 4
653 4
654 4
655 2
656 2
657 2
658 2
659 4
660 4
661 4
662 4
663 4
664 4
665 4
666 4
667 4
668 4
669 4
670 4
671 4
672 4
673 0
674 0
675 0
676 0
677 0
678 0
679 0
680 0
681 0
682 0
683 0
684 0
685 0
686 0
687 0
688 0
689 4
690 4
691 0
692 0
693 0
694 4
695 4
696 4
697 0
698 0
699 0
700 0
701 0
702 0
703 0
704 0
705 0
706 0
707 0
708 0
709 0
710 0
711 0
712 0
713 0
714 0
715 0
716 0
717 0
718 0
719 0
720 0
721 0
722 0
723 0
724 0
725 4
726 0
727 0
728 0
729 0
730 0
731 0
732 0
733 0
734 2
735 4
736 0
737 0
738 2
739 2
740 2
741 2
742 0
743 0
744 0
745 0
746 0
747 0
748 0
749 0
750 0
751 0
752 0
753 0
754 0
755 0
756 0
757 0
758 0
759 0
760 0
761 0
762 0
763 0
764 0
765 0
766 0
767 0
768 0
769 0
770 0
771 0
772 0
773 0
774 0
775 0
776 0
777 0
778 0
779 0
780 0
781 0
782 0
783 0
784 0
785 0
786 0
787 0
788 0
789 0
790 0
791 0
792 0
793 0
794 0
795 0
796 0
797 0
798 0
799 0
800 0
801 0
802 0
803 0
804 0
805 4
806 2
807 2
808 4
809 2
810 2
811 2
812 2
813 2
814 2
815 2
816 2
817 2
818 2
819 2
820 2
821 2
822 2
823 2
824 2
825 2
826 2
827 2
828 2
829 2
830 2
831 2
832 2
833 2
834 2
835 2
836 2
837 2
838 2
839 2
840 2
841 2
842 1
843 1
844 1
845 1
846 1
847 2
848 2
849 2
850 2
851 2
852 2
853 2
854 2
855 2
856 2
857 2
858 2
859 2
860 2
861 2
862 2
863 2
864 2
865 2
866 2
867 2
868 2
869 2
870 2
871 2
872 2
873 2
874 2
875 2
876 2
877 2
878 2
879 2
880 2
881 2
882 2
883 2
884 2
885 2
886 2
887 2
888 2
889 2
890 2
891 2
892 2
893 2
894 2
895 2
896 2
897 2
898 2
899 2
900 2
901 0
902 0
903 0
904 2
905 0
906 0
907 0
908 2
909 2
910 2
911 0
912 2
913 2
914 2
915 2
916 2
917 2
918 2
919 2
920 2
921 2
922 2
923 2
924 2
925 2
926 0
927 0
928 0
929 0
930 0
931 0
932 0
933 0
934 0
935 0
936 0
937 0
938 0
939 0
940 0
941 0
942 0
943 0
944 0
945 0
946 0
947 0
948 0
949 0
950 0
951 0
952 0
953 0
954 0
955 0
956 0
957 0
958 0
959 0
960 0
961 0
962 3
963 0
964 0
965 0
966 0
967 0
968 0
969 0
970 0
971 0
972 0
973 0
974 0
975 0
976 0
977 0
978 2
979 2
980 2
981 2
982 2
983 2
984 2
985 0
986 0
987 0
988 0
989 0
990 0
991 2
992 2
993 2
994 2
995 2
996 0
997 0
998 0
999 0
1000 0
1001 2
1002 2
1003 2
1004 2
1005 2
1006 2
1007 2
1008 2
1009 2
1010 2
1011 2
1012 0
1013 0
1014 0
1015 0
1016 0
1017 0
1018 0
1019 2
1020 0
1021 0
1022 0
1023 0
1024 0
1025 0
1026 0
1027 0
1028 0
1029 0
1030 0
1031 0
1032 0
1033 0
1034 0
1035 0
1036 0
1037 0
1038 0
1039 0
1040 2
1041 2
1042 2
1043 2
1044 2
1045 2
1046 0
1047 0
1048 2
1049 0
1050 0
1051 0
1052 0
1053 0
1054 0
1055 0
1056 0
1057 2
1058 2
1059 2
1060 2
1061 0
1062 0
1063 4
1064 4
1065 4
1066 4
1067 4
1068 4
1069 4
1070 0
1071 0
1072 0
1073 0
1074 4
1075 0
1076 4
1077 0
1078 0
1079 0
1080 0
1081 0
1082 0
1083 0
1084 0
1085 0
1086 0
1087 0
1088 0
1089 0
1090 0
1091 0
1092 0
1093 0
1094 0
1095 0
1096 0
1097 0
1098 0
1099 0
1100 0
1101 0
1102 0
1103 0
1104 0
1105 0
1106 0
1107 0
1108 0
1109 0
1110 0
1111 0
1112 0
1113 0
1114 0
1115 0
1116 0
1117 0
1118 0
1119 0
1120 0
1121 0
1122 0
1123 0
1124 0
1125 0
1126 0
1127 0
1128 0
1129 0
1130 0
1131 0
1132 0
1133 0
1134 0
1135 0
1136 0
1137 0
1138 0
1139 0
1140 0
1141 0
1142 0
1143 0
1144 0
1145 0
1146 0
1147 0
1148 0
1149 0
1150 0
1151 0
1152 0
1153 0
1154 0
1155 0
1156 0
1157 0
1158 0
1159 0
1160 0
1161 0
1162 0
1163 0
1164 0
1165 0
1166 0
1167 0
1168 0
1169 0
1170 0
1171 0
1172 0
1173 0
1174 0
1175 0
1176 0
1177 0
1178 0
1179 0
1180 0
1181 0
1182 0
1183 0
1184 0
1185 0
1186 0
1187 0
1188 0
1189 0
1190 0
1191 0
1192 0
1193 0
1194 0
1195 0
1196 0
1197 0
1198 0
1199 0
1200 0
1201 4
1202 4
1203 4
1204 4
1205 4
1206 4
1207 0
1208 0
1209 0
1210 0
1211 0
1212 0
1213 4
1214 4
1215 4
1216 4
1217 4
1218 4
1219 4
1220 4
1221 4
1222 4
1223 0
1224 0
1225 0
1226 0
1227 0
1228 0
1229 0
1230 0
1231 0
1232 0
1233 0
1234 0
1235 0
1236 0
1237 0
1238 0
1239 0
1240 0
1241 0
1242 0
1243 0
1244 0
1245 0
1246 0
1247 0
1248 0
1249 0
1250 0
1251 0
1252 0
1253 0
1254 0
1255 0
1256 0
1257 0
1258 0
1259 0
1260 4
1261 0
1262 0
1263 0
1264 0
1265 0
1266 0
1267 0
1268 0
1269 0
1270 0
1271 0
1272 0
1273 0
1274 0
1275 0
1276 0
1277 0
1278 0
1279 0
1280 0
1281 0
1282 0
1283 0
1284 0
1285 0
1286 0
1287 0
1288 0
1289 0
1290 0
1291 0
1292 0
1293 0
1294 0
1295 0
1296 0
1297 0
1298 0
1299 0
1300 0
1301 0
1302 0
1303 0
1304 3
1305 0
1306 0
1307 0
1308 0
1309 0
1310 0
1311 0
1312 0
1313 0
1314 0
1315 0
1316 0
1317 0
1318 0
1319 0
1320 0
1321 0
1322 0
1323 0
1324 0
1325 0
1326 0
1327 0
1328 0
1329 0
1330 0
1331 0
1332 0
1333 0
1334 0
1335 0
1336 0
1337 0
1338 0
1339 0
1340 0
1341 0
1342 0
1343 0
1344 0
1345 0
1346 0
1347 0
1348 0
1349 0
1350 0
1351 0
1352 0
1353 0
1354 0
1355 0
1356 0
1357 0
1358 0
1359 0
1360 0
1361 0
1362 0
1363 0
1364 0
1365 0
1366 0
1367 0
1368 0
1369 0
1370 0
1371 0
1372 0
1373 0
1374 0
1375 0
1376 0
1377 0
1378 0
1379 0
1380 0
1381 0
1382 0
1383 0
1384 0
1385 0
1386 0
1387 0
1388 0
1389 0
1390 0
1391 0
1392 0
1393 0
1394 0
1395 0
1396 0
1397 0
1398 0
1399 0
1400 0
1401 0
1402 0
1403 0
1404 2
1405 0
1406 0
1407 1
1408 0
1409 0
1410 0
1411 0
1412 0
1413 0
1414 0
1415 0
1416 0
1417 0
1418 0
1419 0
1420 0
1421 0
1422 0
1423 0
1424 0
1425 0
1426 0
1427 0
1428 0
1429 0
1430 0
1431 0
1432 0
1433 0
1434 0
1435 0
1436 0
1437 0
1438 0
1439 0
1440 0
1441 0
1442 0
1443 0
1444 0
1445 0
1446 0
1447 0
1448 0
1449 0
1450 0
1451 0
1452 0
1453 0
1454 0
1455 0
1456 0
1457 0
1458 0
1459 0
1460 0
1461 0
1462 0
1463 0
1464 0
1465 0
1466 0
1467 0
1468 0
1469 0
1470 0
1471 0
1472 0
1473 0
1474 0
1475 0
1476 0
1477 0
1478 0
1479 0
1480 0
1481 0
1482 0
1483 0
1484 0
1485 0
1486 0
1487 0
1488 0
1489 0
1490 0
1491 0
1492 0
1493 0
1494 0
1495 0
1496 0
1497 0
1498 0
1499 0
1500 0
1501 0
1502 0
1503 0
1504 0
1505 0
1506 0
1507 0
1508 0
1509 0
1510 0
1511 0
1512 0
1513 0
1514 0
1515 0
1516 0
1517 0
1518 0
1519 0
1520 0
1521 0
1522 0
1523 0
1524 0
1525 0
1526 0
1527 0
1528 0
1529 0
1530 0
1531 0
1532 0
1533 0
1534 0
1535 0
1536 0
1537 0
1538 0
1539 0
1540 0
1541 0
1542 0
1543 0
1544 0
1545 0
1546 0
1547 0
1548 0
1549 0
1550 0
1551 0
1552 0
1553 0
1554 0
1555 0
1556 0
1557 0
1558 0
1559 0
1560 0
1561 0
1562 0
1563 0
1564 0
1565 0
1566 0
1567 0
1568 0
1569 0
1570 0
1571 0
1572 0
1573 0
1574 0
1575 0
1576 0
1577 0
1578 0
1579 0
1580 0
1581 0
1582 0
1583 0
1584 0
1585 0
1586 0
1587 0
1588 0
1589 0
1590 0
1591 0
1592 0
1593 0
1594 0
1595 0
1596 0
1597 0
1598 0
1599 0
1600 0
1601 0
1602 0
1603 0
1604 0
1605 0
1606 0
1607 0
1608 0
1609 0
1610 0
1611 0
1612 0
1613 0
1614 0
1615 0
1616 0
1617 0
1618 0
1619 0
1620 0
1621 0
1622 0
1623 0
1624 0
1625 0
1626 0
1627 0
1628 0
1629 0
1630 0
1631 0
1632 0
1633 0
1634 0
1635 0
1636 0
1637 0
1638 0
1639 0
1640 0
1641 0
1642 0
1643 3
1644 0
1645 0
1646 0
1647 0
1648 0
1649 0
1650 0
1651 0
1652 0
1653 0
1654 0
1655 0
1656 0
1657 0
1658 0
1659 0
1660 0
1661 0
1662 0
1663 0
1664 0
1665 0
1666 0
1667 0
1668 0
1669 0
1670 0
1671 0
1672 0
1673 0
1674 0
1675 0
1676 0
1677 0
1678 0
1679 0
1680 0
1681 0
1682 0
1683 0
1684 0
1685 0
1686 0
1687 0
1688 0
1689 0
1690 0
1691 0
1692 0
1693 0
1694 0
1695 0
1696 0
1697 0
1698 0
1699 0
1700 1
1701 1
1702 1
1703 1
1704 1
1705 1
1706 1
1707 1
1708 1
1709 1
1710 1
1711 1
1712 1
1713 1
1714 1
1715 1
1716 1
1717 1
1718 1
1719 1
1720 1
1721 1
1722 1
1723 1
1724 1
1725 1
1726 1
1727 1
1728 1
1729 1
1730 1
1731 1
1732 1
1733 1
1734 1
1735 1
1736 1
1737 1
1738 1
1739 1
1740 1
1741 1
1742 1
1743 1
1744 1
1745 1
1746 1
1747 1
1748 1
1749 1
1750 1
1751 1
1752 1
1753 1
1754 1
1755 1
1756 1
1757 1
1758 1
1759 1
1760 1
1761 1
1762 1
1763 1
1764 1
1765 1
1766 1
1767 1
1768 1
1769 1
1770 1
1771 1
1772 1
1773 1
1774 1
1775 1
1776 1
1777 1
1778 1
1779 1
1780 1
1781 1
1782 1
1783 1
1784 1
1785 1
1786 1
1787 1
1788 1
1789 1
1790 1
1791 1
1792 1
1793 1
1794 1
1795 1
1796 1
1797 1
1798 1
1799 1
1800 1
1801 1
1802 1
1803 1
1804 1
1805 1
1806 1
1807 1
1808 1
1809 1
1810 1
1811 1
1812 1
1813 1
1814 1
1815 1
1816 1
1817 1
1818 1
1819 1
1820 1
1821 1
1822 1
1823 1
1824 1
1825 1
1826 1
1827 1
1828 1
1829 1
1830 1
1831 1
1832 1
1833 1
1834 1
1835 1
1836 1
1837 1
1838 1
1839 1
1840 1
1841 1
1842 1
1843 1
1844 1
1845 1
1846 1
1847 1
1848 1
1849 1
1850 1
1851 1
1852 1
1853 1
1854 1
1855 1
1856 1
1857 1
1858 1
1859 1
1860 1
1861 1
1862 1
1863 1
1864 1
1865 1
1866 1
1867 1
1868 1
1869 1
1870 1
1871 1
1872 1
1873 1
1874 1
1875 1
1876 1
1877 1
1878 1
1879 1
1880 1
1881 1
1882 1
1883 1
1884 1
1885 1
1886 1
1887 1
1888 1
1889 1
1890 1
1891 1
1892 1
1893 1
1894 1
1895 1
1896 1
1897 1
1898 1
1899 1
1900 1
1901 1
1902 1
1903 1
1904 1
1905 1
1906 1
1907 1
1908 1
1909 1
1910 1
1911 1
1912 1
1913 1
1914 1
1915 1
1916 1
1917 1
1918 1
1919 1
1920 1
1921 1
1922 1
1923 1
1924 1
1925 1
1926 1
1927 1
1928 1
1929 1
1930 1
1931 1
1932 1
1933 1
1934 1
1935 1
1936 1
1937 1
1938 1
1939 1
1940 1
1941 1
1942 1
1943 1
1944 1
1945 1
1946 1
1947 1
1948 1
1949 1
1950 1
1951 1
1952 1
1953 1
1954 1
1955 1
1956 1
1957 1
1958 1
1959 1
1960 1
1961 1
1962 1
1963 1
1964 1
1965 1
1966 1
1967 1
1968 1
1969 1
1970 1
1971 1
1972 1
1973 1
1974 1
1975 1
1976 1
1977 1
1978 1
1979 1
1980 1
1981 1
1982 1
1983 1
1984 1
1985 1
1986 1
1987 1
1988 1
1989 1
1990 1
1991 1
1992 1
1993 1
1994 1
1995 1
1996 1
1997 1
1998 1
1999 1
2000 1
2001 1
2002 1
2003 1
2004 1
2005 1
2006 1
2007 1
2008 1
2009 1
2010 1
2011 1
2012 1
2013 1
2014 1
2015 1
2016 1
2017 1
2018 1
2019 1
2020 1
2021 1
2022 1
2023 1
2024 1
2025 1
2026 1
2027 1
2028 1
2029 1
2030 1
2031 1
2032 1
2033 1
2034 1
2035 1
2036 1
2037 1
2038 1
2039 1
2040 1
2041 1
2042 1
2043 1
2044 1
2045 1
2046 1
2047 1
2048 1
2049 1
2050 1
2051 1
2052 1
2053 1
2054 1
2055 1
2056 1
2057 1
2058 1
2059 1
2060 1
2061 1
2062 1
2063 1
2064 1
2065 1
2066 1
2067 1
2068 1
2069 1
2070 1
2071 1
2072 1
2073 1
2074 1
2075 1
2076 1
2077 1
2078 1
2079 1
2080 1
2081 1
2082 1
2083 1
2084 1
2085 1
2086 1
2087 1
2088 1
2089 1
2090 1
2091 1
2092 1
2093 1
2094 1
2095 1
2096 1
2097 1
2098 1
2099 1
2100 1
2101 1
2102 1
2103 1
2104 1
2105 1
2106 1
2107 1
2108 1
2109 1
2110 1
2111 1
2112 1
2113 1
2114 1
2115 1
2116 1
2117 1
2118 1
2119 1
2120 1
2121 1
2122 1
2123 1
2124 1
2125 1
2126 1
2127 1
2128 1
2129 1
2130 1
2131 1
2132 1
2133 1
2134 1
2135 1
2136 1
2137 1
2138 1
2139 1
2140 1
2141 1
2142 1
2143 1
2144 1
2145 1
2146 1
2147 1
2148 1
2149 1
2150 1
2151 1
2152 1
2153 1
2154 1
2155 1
2156 1
2157 1
2158 1
2159 1
2160 1
2161 1
2162 1
2163 1
2164 1
2165 1
2166 1
2167 1
2168 1
2169 1
2170 1
2171 1
2172 1
2173 1
2174 1
2175 1
2176 1
2177 1
2178 1
2179 1
2180 1
2181 1
2182 1
2183 1
2184 1
2185 1
2186 1
2187 1
2188 1
2189 1
2190 1
2191 1
2192 1
2193 1
2194 1
2195 1
2196 1
2197 1
2198 1
2199 1
2200 1
2201 1
2202 1
2203 1
2204 1
2205 1
2206 1
2207 1
2208 1
2209 1
2210 1
2211 1
2212 1
2213 1
2214 1
2215 1
2216 1
2217 1
2218 1
2219 1
2220 1
2221 1
2222 1
2223 2
2224 1
2225 2
2226 1
2227 1
2228 1
2229 1
2230 1
2231 1
2232 1
2233 2
2234 2
2235 2
2236 2
2237 2
2238 2
2239 2
2240 2
2241 1
2242 1
2243 1
2244 1
2245 1
2246 1
2247 1
2248 1
2249 1
2250 1
2251 1
2252 1
2253 1
2254 1
2255 1
2256 2
2257 2
2258 2
2259 2
2260 2
2261 2
2262 2
2263 2
2264 1
2265 1
2266 1
2267 1
2268 2
2269 2
2270 2
2271 2
2272 2
2273 2
2274 2
2275 2
2276 2
2277 2
2278 2
2279 2
2280 2
2281 2
2282 2
2283 2
2284 2
2285 2
2286 2
2287 2
2288 2
2289 2
2290 2
2291 2
2292 2
2293 2
2294 2
2295 2
2296 2
2297 2
2298 2
2299 2
2300 2
2301 2
2302 2
2303 2
2304 2
2305 2
2306 2
2307 2
2308 2
2309 2
2310 2
2311 2
2312 2
2313 2
2314 2
2315 2
2316 2
2317 2
2318 2
2319 2
2320 2
2321 2
2322 2
2323 2
2324 2
2325 2
2326 2
2327 2
2328 2
2329 2
2330 2
2331 2
2332 2
2333 2
2334 2
2335 2
2336 2
2337 2
2338 2
2339 2
2340 2
2341 2
2342 2
2343 2
2344 2
2345 2
2346 2
2347 2
2348 2
2349 2
2350 2
2351 2
2352 2
2353 2
2354 2
2355 2
2356 2
2357 2
2358 2
2359 2
2360 2
2361 2
2362 2
2363 2
2364 2
2365 2
2366 2
2367 2
2368 2
2369 2
2370 2
2371 2
2372 2
2373 2
2374 2
2375 2
2376 2
2377 2
2378 2
2379 2
2380 2
2381 2
2382 2
2383 2
2384 2
2385 2
2386 2
2387 2
2388 2
2389 2
2390 2
2391 2
2392 2
2393 2
2394 2
2395 2
2396 2
2397 2
2398 2
2399 2
2400 2
2401 2
2402 2
2403 2
2404 2
2405 2
2406 2
2407 2
2408 2
2409 2
2410 2
2411 2
2412 2
2413 2
2414 2
2415 2
2416 2
2417 2
2418 2
2419 2
2420 2
2421 2
2422 2
2423 2
2424 2
2425 2
2426 2
2427 2
2428 2
2429 2
2430 2
2431 2
2432 2
2433 2
2434 2
2435 2
2436 2
2437 2
2438 2
2439 2
2440 2
2441 2
2442 2
2443 2
2444 2
2445 1
2446 1
2447 1
2448 1
2449 1
2450 1
2451 1
2452 1
2453 1
2454 1
2455 1
2456 1
2457 1
2458 1
2459 1
2460 1
2461 1
2462 2
2463 2
2464 2
2465 2
2466 2
2467 2
2468 2
2469 2
2470 2
2471 2
2472 2
2473 2
2474 2
2475 2
2476 2
2477 2
2478 2
2479 2
2480 2
2481 2
2482 2
2483 2
2484 2
2485 2
2486 2
2487 2
2488 2
2489 2
2490 2
2491 2
2492 2
2493 2
2494 2
2495 2
2496 2
2497 2
2498 2
2499 2
2500 2
2501 2
2502 2
2503 2
2504 2
2505 2
2506 2
2507 2
2508 2
2509 2
2510 2
2511 2
2512 2
2513 2
2514 2
2515 2
2516 2
2517 2
2518 2
2519 2
2520 2
2521 2
2522 2
2523 2
2524 2
2525 2
2526 2
2527 2
2528 2
2529 2
2530 2
2531 2
2532 2
2533 2
2534 2
2535 2
2536 2
2537 2
2538 2
2539 2
2540 2
2541 2
2542 2
2543 2
2544 2
2545 2
2546 2
2547 2
2548 2
2549 2
2550 2
2551 2
2552 2
2553 2
2554 2
2555 2
2556 2
2557 2
2558 2
2559 2
2560 2
2561 2
2562 2
2563 2
2564 2
2565 2
2566 2
2567 2
2568 2
2569 2
2570 2
2571 2
2572 2
2573 2
2574 2
2575 2
2576 2
2577 2
2578 2
2579 2
2580 2
2581 2
2582 2
2583 2
2584 2
2585 2
2586 2
2587 2
2588 2
2589 2
2590 2
2591 2
2592 2
2593 2
2594 2
2595 2
2596 2
2597 2
2598 2
2599 2
2600 2
2601 2
2602 2
2603 2
2604 2
2605 2
2606 2
2607 2
2608 2
2609 2
2610 2
2611 2
2612 2
2613 2
2614 2
2615 2
2616 2
2617 2
2618 2
2619 2
2620 2
2621 2
2622 2
2623 2
2624 2
2625 2
2626 2
2627 2
2628 2
2629 2
2630 2
2631 2
2632 2
2633 2
2634 2
2635 2
2636 2
2637 2
2638 1
2639 2
2640 2
2641 2
2642 2
2643 2
2644 2
2645 2
2646 2
2647 2
2648 2
2649 2
2650 1
2651 2
2652 2
2653 2
2654 2
2655 2
2656 2
2657 2
2658 2
2659 2
2660 2
2661 2
2662 2
2663 2
2664 2
2665 2
2666 2
2667 2
2668 2
2669 2
2670 2
2671 2
2672 2
2673 2
2674 2
2675 2
2676 2
2677 2
2678 2
2679 2
2680 2
2681 2
2682 2
2683 2
2684 2
2685 2
2686 2
2687 2
2688 2
2689 2
2690 2
2691 2
2692 2
2693 2
2694 2
2695 2
2696 2
2697 2
2698 2
2699 2
2700 2
2701 2
2702 2
2703 2
2704 2
2705 2
2706 2
2707 2
2708 2
2709 3
2710 2
2711 2
2712 2
2713 2
2714 2
2715 2
2716 2
2717 2
2718 2
2719 2
2720 2
2721 3
2722 2
2723 2
2724 2
2725 2
2726 2
2727 2
2728 2
2729 2
2730 2
2731 2
2732 2
2733 2
2734 2
2735 2
2736 2
2737 2
2738 2
2739 2
2740 2
2741 2
2742 2
2743 2
2744 2
2745 2
2746 2
2747 2
2748 2
2749 2
2750 2
2751 2
2752 2
2753 2
2754 2
2755 2
2756 2
2757 2
2758 2
2759 2
2760 2
2761 2
2762 2
2763 2
2764 2
2765 2
2766 2
2767 2
2768 2
2769 2
2770 2
2771 2
2772 2
2773 2
2774 2
2775 2
2776 2
2777 2
2778 2
2779 2
2780 2
2781 2
2782 2
2783 2
2784 2
2785 2
2786 2
2787 2
2788 2
2789 2
2790 2
2791 2
2792 2
2793 2
2794 2
2795 2
2796 2
2797 2
2798 2
2799 2
2800 2
2801 2
2802 2
2803 2
2804 2
2805 2
2806 2
2807 2
2808 2
2809 2
2810 0
2811 0
2812 2
2813 2
2814 0
2815 2
2816 2
2817 2
2818 2
2819 2
2820 2
2821 2
2822 2
2823 0
2824 0
2825 0
2826 0
2827 2
2828 2
2829 2
2830 2
2831 2
2832 2
2833 2
2834 2
2835 2
2836 0
2837 0
2838 0
2839 0
2840 0
2841 0
2842 0
2843 0
2844 0
2845 0
2846 0
2847 0
2848 0
2849 0
2850 0
2851 0
2852 0
2853 0
2854 0
2855 0
2856 0
2857 0
2858 0
2859 0
2860 0
2861 0
2862 0
2863 0
2864 0
2865 2
2866 2
2867 2
2868 2
2869 2
2870 2
2871 2
2872 0
2873 0
2874 0
2875 0
2876 0
2877 0
2878 0
2879 0
2880 0
2881 0
2882 2
2883 2
2884 2
2885 2
2886 0
2887 0
2888 0
2889 0
2890 0
2891 0
2892 0
2893 0
2894 0
2895 0
2896 0
2897 0
2898 0
2899 0
2900 0
2901 0
2902 0
2903 0
2904 0
2905 0
2906 3
2907 0
2908 0
2909 0
2910 0
2911 0
2912 0
2913 0
2914 0
2915 0
2916 0
2917 0
2918 0
2919 0
2920 0
2921 0
2922 0
2923 0
2924 0
2925 0
2926 0
2927 0
2928 0
2929 0
2930 0
2931 0
2932 0
2933 0
2934 0
2935 0
2936 0
2937 0
2938 0
2939 0
2940 0
2941 0
2942 0
2943 0
2944 0
2945 0
2946 0
2947 0
2948 0
2949 0
2950 0
2951 0
2952 0
2953 0
2954 0
2955 0
2956 0
2957 0
2958 0
2959 0
2960 0
2961 0
2962 0
2963 0
2964 0
2965 0
2966 0
2967 0
2968 0
2969 0
2970 0
2971 0
2972 0
2973 0
2974 0
2975 0
2976 0
2977 0
2978 0
2979 0
2980 0
2981 0
2982 0
2983 0
2984 0
2985 0
2986 0
2987 0
2988 0
2989 0
2990 0
2991 0
2992 0
2993 0
2994 0
2995 0
2996 0
2997 0
2998 0
2999 0
3000 0
3001 0
3002 0
3003 0
3004 0
3005 0
3006 0
3007 0
3008 0
3009 0
3010 0
3011 0
3012 0
3013 0
3014 0
3015 0
3016 0
3017 0
3018 0
3019 0
3020 0
3021 0
3022 0
3023 0
3024 0
3025 0
3026 0
3027 0
3028 0
3029 0
3030 0
3031 0
3032 0
3033 0
3034 0
3035 0
3036 0
3037 0
3038 0
3039 0
3040 0
3041 0
3042 0
3043 0
3044 0
3045 0
3046 0
3047 0
3048 0
3049 0
3050 0
3051 0
3052 0
3053 0
3054 0
3055 0
3056 0
3057 0
3058 0
3059 0
3060 0
3061 0
3062 0
3063 0
3064 0
3065 0
3066 0
3067 0
3068 0
3069 0
3070 0
3071 0
3072 0
3073 0
3074 0
3075 0
3076 3
3077 0
3078 0
3079 0
3080 0
3081 0
3082 0
3083 0
3084 0
3085 0
3086 0
3087 0
3088 0
3089 0
3090 0
3091 0
3092 0
3093 0
3094 0
3095 0
3096 0
3097 0
3098 0
3099 0
3100 0
3101 0
3102 0
3103 0
3104 0
3105 0
3106 0
3107 0
3108 0
3109 0
3110 0
3111 0
3112 0
3113 0
3114 0
3115 0
3116 0
3117 0
3118 0
3119 0
3120 0
3121 0
3122 2
3123 2
3124 2
3125 2
3126 2
3127 2
3128 2
3129 2
3130 2
3131 2
3132 2
3133 2
3134 2
3135 2
3136 2
3137 2
3138 2
3139 2
3140 2
3141 2
3142 2
3143 2
3144 2
3145 2
3146 2
3147 2
3148 2
3149 2
3150 2
3151 2
3152 2
3153 2
3154 2
3155 2
3156 2
3157 2
3158 2
3159 2
3160 2
3161 2
3162 2
3163 2
3164 2
3165 2
3166 2
3167 2
3168 2
3169 2
3170 2
3171 2
3172 2
3173 2
3174 2
3175 2
3176 2
3177 2
3178 2
3179 2
3180 2
3181 2
3182 2
3183 2
3184 2
3185 2
3186 2
3187 2
3188 2
3189 2
3190 2
3191 2
3192 2
3193 2
3194 2
3195 2
3196 2
3197 2
3198 2
3199 2
3200 2
3201 2
3202 2
3203 2
3204 2
3205 2
3206 2
3207 2
3208 2
3209 2
3210 2
3211 2
3212 2
3213 2
3214 2
3215 2
3216 2
3217 2
3218 2
3219 2
3220 2
3221 2
3222 2
3223 2
3224 2
3225 2
3226 2
3227 2
3228 2
3229 2
3230 2
3231 2
3232 2
3233 2
3234 2
3235 2
3236 2
3237 2
3238 2
3239 2
3240 2
3241 2
3242 2
3243 2
3244 2
3245 2
3246 2
3247 2
3248 2
3249 2
3250 2
3251 2
3252 2
3253 2
3254 2
3255 2
3256 2
3257 2
3258 2
3259 2
3260 2
3261 2
3262 2
3263 2
3264 2
3265 2
3266 2
3267 2
3268 2
3269 2
3270 2
3271 2
3272 2
3273 2
3274 2
3275 2
3276 2
3277 2
3278 2
3279 2
3280 2
3281 2
3282 2
3283 2
3284 2
3285 2
3286 2
3287 2
3288 2
3289 2
3290 2
3291 2
3292 2
3293 2
3294 2
3295 2
3296 2
3297 2
3298 2
3299 2
3300 2
3301 2
3302 2
3303 2
3304 0
3305 2
3306 2
3307 2
3308 2
3309 2
3310 2
3311 2
3312 2
3313 2
3314 0
3315 2
3316 2
3317 2
3318 2
3319 2
3320 2
3321 2
3322 0
3323 0
3324 0
3325 0
3326 0
3327 0
3328 0
3329 0
3330 0
3331 0
3332 0
3333 0
3334 0
3335 0
3336 0
3337 0
3338 0
3339 0
3340 0
3341 0
3342 0
3343 0
3344 0
3345 0
3346 0
3347 0
3348 0
3349 0
3350 0
3351 0
3352 0
3353 0
3354 0
3355 0
3356 0
3357 0
3358 0
3359 0
3360 0
3361 0
3362 0
3363 0
3364 0
3365 0
3366 0
3367 0
3368 2
3369 2
3370 2
3371 2
3372 2
3373 2
3374 2
3375 2
3376 2
3377 2
3378 2
3379 2
3380 2
3381 2
3382 2
3383 2
3384 2
3385 2
3386 2
3387 2
3388 2
3389 2
3390 2
3391 2
3392 2
3393 2
3394 2
3395 2
3396 2
3397 2
3398 2
3399 2
3400 2
3401 0
3402 0
3403 0
3404 0
3405 0
3406 0
3407 0
3408 0
3409 0
3410 0
3411 0
3412 0
3413 0
3414 0
3415 0
3416 0
3417 0
3418 0
3419 0
3420 0
3421 0
3422 0
3423 0
3424 0
3425 0
3426 0
3427 0
3428 0
3429 0
3430 0
3431 0
3432 0
3433 0
3434 0
3435 0
3436 0
3437 0
3438 0
3439 0
3440 0
3441 0
3442 0
3443 0
3444 0
3445 0
3446 0
3447 0
3448 0
3449 0
3450 0
3451 0
3452 0
3453 0
3454 0
3455 0
3456 0
3457 0
3458 0
3459 0
3460 0
3461 0
3462 0
3463 0
3464 3
3465 0
3466 0
3467 0
3468 0
3469 0
3470 0
3471 0
3472 0
3473 0
3474 0
3475 0
3476 0
3477 0
3478 0
3479 0
3480 0
3481 0
3482 0
3483 0
3484 0
3485 0
3486 0
3487 0
3488 0
3489 0
3490 0
3491 0
3492 0
3493 0
3494 0
3495 0
3496 0
3497 0
3498 0
3499 0
3500 0
3501 0
3502 0
3503 0
3504 0
3505 0
3506 0
3507 0
3508 0
3509 0
3510 0
3511 0
3512 0
3513 0
3514 0
3515 0
3516 0
3517 0
3518 0
3519 0
3520 0
3521 0
3522 0
3523 0
3524 0
3525 0
3526 0
3527 0
3528 0
3529 0
3530 0
3531 0
3532 0
3533 0
3534 0
3535 0
3536 0
3537 0
3538 0
3539 0
3540 0
3541 0
3542 0
3543 0
3544 0
3545 0
3546 0
3547 0
3548 0
3549 0
3550 0
3551 0
3552 0
3553 0
3554 0
3555 0
3556 0
3557 0
3558 0
3559 0
3560 0
3561 0
3562 0
3563 0
3564 0
3565 0
3566 0
3567 0
3568 0
3569 0
3570 0
3571 0
3572 0
3573 0
3574 0
3575 0
3576 0
3577 0
3578 0
3579 0
3580 0
3581 0
3582 0
3583 0
3584 0
3585 0
3586 0
3587 0
3588 0
3589 0
3590 0
3591 0
3592 0
3593 0
3594 0
3595 0
3596 0
3597 0
3598 0
3599 0
3600 0
3601 0
3602 0
3603 0
3604 0
3605 0
3606 0
3607 0
3608 0
3609 0
3610 0
3611 0
3612 0
3613 0
3614 0
3615 0
3616 0
3617 0
3618 0
3619 0
3620 0
3621 0
3622 0
3623 0
3624 0
3625 0
3626 0
3627 0
3628 0
3629 0
3630 0
3631 0
3632 0
3633 0
3634 0
3635 0
3636 0
3637 0
3638 0
3639 0
3640 0
3641 0
3642 0
3643 0
3644 0
3645 0
3646 0
3647 0
3648 0
3649 0
3650 0
3651 0
3652 0
3653 0
3654 0
3655 0
3656 0
3657 0
3658 0
3659 0
3660 0
3661 0
3662 0
3663 0
3664 0
3665 0
3666 0
3667 0
3668 0
3669 0
3670 0
3671 0
3672 0
3673 0
3674 0
3675 0
3676 0
3677 0
3678 0
3679 0
3680 0
3681 0
3682 0
3683 0
3684 0
3685 0
3686 0
3687 0
3688 0
3689 0
3690 0
3691 0
3692 0
3693 0
3694 0
3695 0
3696 0
3697 0
3698 0
3699 0
3700 0
3701 0
3702 0
3703 0
3704 0
3705 0
3706 0
3707 0
3708 0
3709 0
3710 0
3711 0
3712 0
3713 0
3714 0
3715 0
3716 0
3717 0
3718 0
3719 0
3720 0
3721 0
3722 0
3723 0
3724 0
3725 0
3726 0
3727 0
3728 0
3729 0
3730 0
3731 0
3732 0
3733 0
3734 0
3735 0
3736 0
3737 0
3738 0
3739 0
3740 0
3741 0
3742 0
3743 0
3744 0
3745 0
3746 0
3747 0
3748 0
3749 0
3750 0
3751 0
3752 0
3753 3
3754 0
3755 0
3756 0
3757 0
3758 0
3759 0
3760 0
3761 0
3762 0
3763 0
3764 0
3765 0
3766 0
3767 0
3768 0
3769 0
3770 0
3771 0
3772 0
3773 0
3774 0
3775 0
3776 0
3777 0
3778 0
3779 0
3780 0
3781 0
3782 0
3783 0
3784 0
3785 0
3786 0
3787 0
3788 0
3789 0
3790 0
3791 0
3792 0
3793 0
3794 3
3795 3
3796 3
3797 3
3798 3
3799 3
3800 3
3801 3
3802 0
3803 0
3804 0
3805 0
3806 0
3807 0
3808 3
3809 3
3810 0
3811 0
3812 0
3813 0
3814 3
3815 3
3816 3
3817 3
3818 3
3819 3
3820 3
3821 3
3822 0
3823 0
3824 0
3825 0
3826 0
3827 0
3828 3
3829 0
3830 0
3831 0
3832 0
3833 3
3834 3
3835 0
3836 0
3837 0
3838 0
3839 0
3840 3
3841 3
3842 3
3843 0
3844 0
3845 0
3846 0
3847 0
3848 0
3849 0
3850 3
3851 3
3852 3
3853 3
3854 3
3855 3
3856 3
3857 3
3858 3
3859 3
3860 3
3861 3
3862 3
3863 3
3864 3
3865 3
3866 3
3867 3
3868 3
3869 3
3870 3
3871 3
3872 3
3873 3
3874 3
3875 3
3876 3
3877 3
3878 3
3879 3
3880 3
3881 3
3882 3
3883 3
3884 3
3885 3
3886 3
3887 3
3888 3
3889 3
3890 3
3891 3
3892 3
3893 3
3894 3
3895 3
3896 3
3897 0
3898 0
3899 0
3900 0
3901 0
3902 0
3903 0
3904 0
3905 0
3906 0
3907 0
3908 0
3909 0
3910 0
3911 0
3912 0
3913 0
3914 0
3915 0
3916 0
3917 0
3918 0
3919 0
3920 0
3921 0
3922 0
3923 3
3924 3
3925 3
3926 3
3927 3
3928 3
3929 3
3930 3
3931 3
3932 3
3933 3
3934 3
3935 3
3936 3
3937 3
3938 3
3939 3
3940 3
3941 3
3942 3
3943 3
3944 3
3945 3
3946 3
3947 3
3948 3
3949 3
3950 3
3951 3
3952 3
3953 3
3954 3
3955 3
3956 3
3957 3
3958 3
3959 3
3960 3
3961 3
3962 3
3963 3
3964 3
3965 3
3966 3
3967 3
3968 3
3969 3
3970 3
3971 3
3972 3
3973 3
3974 3
3975 3
3976 3
3977 3
3978 3
3979 3
3980 3
3981 3
3982 3
3983 3
3984 3
3985 3
3986 3
3987 3
3988 3
3989 3
3990 3
3991 3
3992 3
3993 3
3994 3
3995 3
3996 3
3997 3
3998 3
3999 3
4000 3
4001 3
4002 3
4003 3
4004 3
4005 3
4006 3
4007 3
4008 3
4009 3
4010 3
4011 3
4012 3
4013 3
4014 3
4015 3
4016 3
4017 3
4018 3
4019 3
4020 3
4021 3
4022 3
4023 2
4024 2
4025 2
4026 2
4027 2
4028 4
4029 4
4030 4
4031 4
4032 4
4033 4
4034 4
4035 4
4036 4
4037 4
4038 4
4039 4
4040 4
4041 4
4042 4
4043 4
4044 4
4045 4
4046 4
4047 4
4048 4
4049 4
4050 4
4051 4
4052 4
4053 4
4054 4
4055 4
4056 4
4057 4
4058 4
4059 4
4060 4
4061 4
4062 4
4063 4
4064 4
4065 4
4066 4
4067 270
4068 4
4069 4
4070 4
4071 4
4072 4
4073 4
4074 4
4075 270
4076 0
4077 0
4078 4
4079 4
4080 4
4081 4
4082 4
4083 4
4084 4
4085 4
4086 4
4087 4
4088 0
4089 0
4090 0
4091 0
4092 0
4093 0
4094 0
4095 0
4096 0
4097 0
4098 0
4099 0
4100 0
4101 0
4102 0
4103 4
4104 4
4105 4
4106 0
4107 0
4108 0
4109 0
4110 0
4111 0
4112 4
4113 4
4114 4
4115 4
4116 4
4117 4
4118 4
4119 4
4120 4
4121 4
4122 4
4123 4
4124 0
4125 4
4126 0
4127 0
4128 0
4129 0
4130 0
4131 4
4132 0
4133 0
4134 0
4135 0
4136 0
4137 0
4138 0
4139 0
4140 0
4141 0
4142 0
4143 0
4144 0
4145 0
4146 0
4147 0
4148 0
4149 0
4150 0
4151 0
4152 0
4153 0
4154 0
4155 0
4156 0
4157 0
4158 0
4159 0
4160 0
4161 0
4162 0
4163 0
4164 0
4165 0
4166 0
4167 0
4168 0
4169 0
4170 0
4171 0
4172 0
4173 0
4174 0
4175 0
4176 0
4177 0
4178 0
4179 0
4180 0
4181 0
4182 0
4183 0
4184 0
4185 0
4186 0
4187 0
4188 0
4189 0
4190 0
4191 0
4192 0
4193 0
4194 0
4195 0
4196 0
4197 0
4198 0
4199 0
4200 0
4201 0
4202 0
4203 0
4204 0
4205 0
4206 0
4207 0
4208 0
4209 0
4210 0
4211 0
4212 0
4213 0
4214 0
4215 0
4216 0
4217 0
4218 0
4219 0
4220 0
4221 0
4222 0
4223 0
4224 0
4225 0
4226 0
4227 0
4228 0
4229 0
4230 0
4231 0
4232 0
4233 0
4234 0
4235 0
4236 0
4237 0
4238 0
4239 0
4240 0
4241 0
4242 0
4243 4
4244 0
4245 0
4246 0
4247 0
4248 0
4249 0
4250 0
4251 0
4252 0
4253 0
4254 0
4255 0
4256 0
4257 0
4258 0
4259 0
4260 0
4261 0
4262 0
4263 0
4264 0
4265 0
4266 0
4267 0
4268 0
4269 0
4270 0
4271 0
4272 0
4273 0
4274 0
4275 0
4276 0
4277 0
4278 0
4279 0
4280 0
4281 0
4282 0
4283 0
4284 0
4285 0
4286 0
4287 0
4288 0
4289 0
4290 0
4291 0
4292 0
4293 0
4294 0
4295 0
4296 0
4297 0
4298 0
4299 0
4300 0
4301 0
4302 0
4303 0
4304 0
4305 0
4306 0
4307 0
4308 0
4309 0
4310 0
4311 0
4312 0
4313 0
4314 0
4315 0
4316 0
4317 0
4318 0
4319 0
4320 0
4321 0
4322 0
4323 0
4324 0
4325 0
4326 0
4327 0
4328 0
4329 0
4330 0
4331 0
4332 0
4333 0
4334 0
4335 0
4336 0
4337 0
4338 0
4339 0
4340 0
4341 0
4342 0
4343 0
4344 0
4345 0
4346 0
4347 0
4348 0
4349 0
4350 0
4351 0
4352 0
4353 0
4354 0
4355 0
4356 0
4357 0
4358 0
4359 0
4360 0
4361 0
4362 0
4363 0
4364 0
4365 0
4366 0
4367 0
4368 0
4369 0
4370 0
4371 0
4372 0
4373 0
4374 0
4375 0
4376 0
4377 0
4378 0
4379 0
4380 0
4381 0
4382 0
4383 0
4384 0
4385 0
4386 0
4387 0
4388 0
4389 0
4390 0
4391 0
4392 0
4393 0
4394 0
4395 0
4396 0
4397 0
4398 0
4399 0
4400 3
4401 3
4402 3
4403 3
4404 0
4405 0
4406 0
4407 0
4408 0
4409 0
4410 0
4411 0
4412 0
4413 0
4414 0
4415 0
4416 0
4417 0
4418 0
4419 0
4420 0
4421 0
4422 0
4423 0
4424 0
4425 0
4426 0
4427 0
4428 0
4429 0
4430 0
4431 0
4432 0
4433 0
4434 3
4435 3
4436 3
4437 3
4438 3
4439 3
4440 3
4441 3
4442 3
4443 3
4444 3
4445 3
4446 3
4447 3
4448 3
4449 3
4450 3
4451 3
4452 3
4453 3
4454 3
4455 3
4456 3
4457 3
4458 3
4459 3
4460 3
4461 3
4462 0
4463 0
4464 0
4465 0
4466 0
4467 0
4468 0
4469 0
4470 0
4471 0
4472 0
4473 0
4474 0
4475 0
4476 0
4477 0
4478 0
4479 0
4480 0
4481 0
4482 0
4483 0
4484 0
4485 0
4486 0
4487 0
4488 0
4489 0
4490 0
4491 0
4492 0
4493 0
4494 0
4495 0
4496 0
4497 0
4498 0
4499 0
4500 0
4501 0
4502 0
4503 0
4504 0
4505 0
4506 0
4507 0
4508 0
4509 0
4510 0
4511 0
4512 0
4513 0
4514 0
4515 0
4516 0
4517 0
4518 0
4519 3
4520 0
4521 0
4522 0
4523 0
4524 0
4525 0
4526 0
4527 0
4528 0
4529 0
4530 3
4531 3
4532 3
4533 3
4534 3
4535 3
4536 3
4537 3
4538 3
4539 3
4540 3
4541 3
4542 3
4543 3
4544 3
4545 3
4546 3
4547 0
4548 0
4549 0
4550 0
4551 0
4552 0
4553 0
4554 0
4555 3
4556 3
4557 3
4558 3
4559 3
4560 3
4561 3
4562 3
4563 3
4564 3
4565 3
4566 3
4567 0
4568 0
4569 0
4570 0
4571 3
4572 0
4573 0
4574 0
4575 3
4576 3
4577 3
4578 3
4579 3
4580 3
4581 3
4582 3
4583 3
4584 3
4585 3
4586 3
4587 3
4588 3
4589 3
4590 3
4591 3
4592 3
4593 3
4594 3
4595 3
4596 3
4597 3
4598 3
4599 3
4600 3
4601 3
4602 3
4603 3
4604 3
4605 3
4606 3
4607 3
4608 3
4609 3
4610 3
4611 3
4612 3
4613 3
4614 3
4615 3
4616 3
4617 3
4618 3
4619 3
4620 3
4621 3
4622 3
4623 3
4624 3
4625 3
4626 3
4627 3
4628 3
4629 3
4630 3
4631 3
4632 3
4633 3
4634 3
4635 3
4636 3
4637 3
4638 3
4639 3
4640 3
4641 3
4642 3
4643 3
4644 3
4645 3
4646 3
4647 3
4648 3
4649 3
4650 3
4651 3
4652 3
4653 3
4654 3
4655 3
4656 3
4657 3
4658 3
4659 3
4660 3
4661 3
4662 3
4663 3
4664 3
4665 0
4666 3
4667 3
4668 3
4669 3
4670 3
4671 3
4672 3
4673 3
4674 3
4675 3
4676 3
4677 3
4678 3
4679 3
4680 3
4681 3
4682 3
4683 3
4684 3
4685 3
4686 3
4687 3
4688 3
4689 3
4690 3
4691 3
4692 3
4693 3
4694 3
4695 3
4696 3
4697 3
4698 3
4699 3
4700 3
4701 3
4702 3
4703 3
4704 3
4705 3
4706 3
4707 3
4708 3
4709 3
4710 3
4711 3
4712 3
4713 3
4714 3
4715 3
4716 3
4717 3
4718 3
4719 3
4720 3
4721 3
4722 3
4723 3
4724 3
4725 3
4726 3
4727 3
4728 3
4729 3
4730 3
4731 3
4732 3
4733 3
4734 3
4735 3
4736 3
4737 3
4738 3
4739 3
4740 3
4741 3
4742 3
4743 3
4744 3
4745 3
4746 3
4747 3
4748 3
4749 3
4750 3
4751 3
4752 3
4753 3
4754 3
4755 3
4756 3
4757 3
4758 3
4759 3
4760 3
4761 3
4762 3
4763 3
4764 3
4765 3
4766 3
4767 3
4768 3
4769 3
4770 3
4771 3
4772 3
4773 3
4774 3
4775 3
4776 3
4777 3
4778 3
4779 3
4780 0
4781 3
4782 3
4783 3
4784 3
4785 3
4786 3
4787 3
4788 3
4789 3
4790 3
4791 3
4792 3
4793 3
4794 3
4795 3
4796 3
4797 3
4798 3
4799 3
4800 3
4801 3
4802 3
4803 3
4804 3
4805 3
4806 3
4807 3
4808 3
4809 3
4810 3
4811 3
4812 3
4813 3
4814 3
4815 3
4816 3
4817 3
4818 3
4819 3
4820 3
4821 3
4822 3
4823 3
4824 3
4825 3
4826 3
4827 3
4828 3
4829 3
4830 0
4831 3
4832 3
4833 3
4834 3
4835 3
4836 3
4837 3
4838 3
4839 3
4840 3
4841 3
4842 3
4843 3
4844 3
4845 3
4846 3
4847 3
4848 3
4849 3
4850 3
4851 3
4852 3
4853 3
4854 3
4855 3
4856 3
4857 3
4858 3
4859 3
4860 3
4861 3
4862 3
4863 3
4864 3
4865 3
4866 3
4867 3
4868 3
4869 3
4870 3
4871 3
4872 3
4873 3
4874 3
4875 3
4876 3
4877 3
4878 3
4879 3
4880 3
4881 3
4882 3
4883 3
4884 3
4885 3
4886 3
4887 3
4888 3
4889 3
4890 3
4891 3
4892 3
4893 3
4894 3
4895 3
4896 3
4897 3
4898 3
4899 3
4900 3
4901 3
4902 3
4903 3
4904 3
4905 3
4906 3
4907 3
4908 3
4909 3
4910 3
4911 3
4912 3
4913 3
4914 3
4915 3
4916 3
4917 3
4918 3
4919 3
4920 3
4921 3
4922 3
4923 3
4924 3
4925 3
4926 3
4927 3
4928 3
4929 3
4930 3
4931 3
4932 3
4933 3
4934 3
4935 3
4936 265
4937 2
4938 2
4939 2
4940 1
4941 1
4942 1
4943 1
4944 1
4945 1
4946 1
4947 1
4948 1
4949 1
4950 1
4951 1
4952 1
4953 1
4954 1
4955 1
4956 1
4957 1
4958 1
4959 1
4960 1
4961 1
4962 1
4963 1
4964 1
4965 1
4966 1
4967 1
4968 1
4969 1
4970 1
4971 1
4972 1
4973 1
4974 1
4975 1
4976 1
4977 1
4978 1
4979 1
4980 1
4981 1
4982 1
4983 1
4984 1
4985 1
4986 1
4987 1
4988 1
4989 1
4990 1
4991 1
4992 1
4993 1
4994 1
4995 1
4996 275
4997 270
4998 270
4999 270
5000 270
5001 270
5002 270
5003 270
5004 270
5005 270
5006 270
5007 270
5008 270
5009 270
5010 270
5011 270
5012 270
5013 270
5014 270
5015 270
5016 270
5017 270
5018 270
5019 270
5020 270
5021 270
5022 270
5023 270
5024 270
5025 270
5026 270
5027 270
5028 270
5029 270
5030 270
5031 270
5032 270
5033 270
5034 270
5035 270
5036 270
5037 270
5038 270
5039 270
5040 270
5041 270
5042 270
5043 270
5044 270
5045 270
5046 270
5047 270
5048 270
5049 270
5050 270
5051 270
5052 270
5053 270
5054 270
5055 270
5056 270
5057 270
5058 270
5059 270
5060 270
5061 270
5062 270
5063 270
5064 270
5065 270
5066 270
5067 270
5068 270
5069 270
5070 270
5071 270
5072 270
5073 270
5074 270
5075 270
5076 270
5077 270
5078 270
5079 270
5080 270
5081 270
5082 270
5083 270
5084 270
5085 270
5086 270
5087 270
5088 270
5089 270
5090 270
5091 270
5092 270
5093 270
5094 270
5095 270
5096 270
5097 270
5098 270
5099 270
5100 270
5101 270
5102 270
5103 270
5104 270
5105 270
5106 270
5107 270
5108 270
5109 270
5110 270
5111 270
5112 270
5113 270
5114 270
5115 270
5116 270
5117 270
5118 270
5119 270
5120 270
5121 270
5122 270
5123 270
5124 270
5125 270
5126 270
5127 270
5128 270
5129 270
5130 270
5131 270
5132 270
5133 270
5134 270
5135 270
5136 270
5137 270
5138 270
5139 270
5140 270
5141 270
5142 270
5143 270
5144 270
5145 270
5146 270
5147 270
5148 270
5149 270
5150 270
5151 270
5152 270
5153 270
5154 270
5155 270
5156 270
5157 270
5158 270
5159 270
5160 270
5161 270
5162 270
5163 270
5164 270
5165 270
5166 270
5167 270
5168 270
5169 270
5170 270
5171 270
5172 270
5173 270
5174 270
5175 270
5176 270
5177 270
5178 270
5179 270
5180 270
5181 270
5182 270
5183 270
5184 270
5185 270
5186 270
5187 270
5188 270
5189 270
5190 270
5191 270
5192 270
5193 270
5194 270
5195 270
5196 270
5197 270
5198 270
5199 270
5200 270
5201 270
5202 270
5203 270
5204 270
5205 270
5206 270
5207 270
5208 270
5209 270
5210 270
5211 270
5212 270
5213 270
5214 270
5215 270
5216 270
5217 270
5218 270
5219 270
5220 270
5221 270
5222 270
5223 270
5224 270
5225 270
5226 270
5227 270
5228 270
5229 270
5230 270
5231 270
5232 270
5233 270
5234 270
5235 270
5236 270
5237 270
5238 270
5239 270
5240 270
5241 270
5242 270
5243 270
5244 270
5245 270
5246 270
5247 270
5248 270
5249 270
5250 270
5251 270
5252 270
5253 270
5254 270
5255 270
5256 270
5257 270
5258 270
5259 270
5260 270
5261 270
5262 270
5263 270
5264 270
5265 270
5266 270
5267 270
5268 270
5269 270
5270 270
5271 270
5272 270
5273 270
5274 270
5275 270
5276 270
5277 270
5278 270
5279 270
5280 275
5281 275
5282 275
5283 275
5284 275
5285 275
5286 275
5287 275
5288 275
5289 275
5290 275
5291 275
5292 275
5293 275
5294 275
5295 275
5296 275
5297 275
5298 275
5299 275
5300 275
5301 275
5302 275
5303 275
5304 275
5305 275
5306 1
5307 275
5308 275
5309 275
5310 275
5311 1
5312 275
5313 275
5314 275
5315 275
5316 275
5317 1
5318 275
5319 275
5320 275
5321 275
5322 275
5323 275
5324 275
5325 275
5326 275
5327 275
5328 275
5329 275
5330 275
5331 275
5332 275
5333 275
5334 275
5335 275
5336 275
5337 275
5338 275
5339 275
5340 275
5341 275
5342 275
5343 275
5344 275
5345 275
5346 275
5347 275
5348 275
5349 275
5350 275
5351 275
5352 275
5353 275
5354 275
5355 275
5356 275
5357 275
5358 275
5359 275
5360 275
5361 275
5362 1
5363 275
5364 275
5365 275
5366 275
5367 275
5368 275
5369 275
5370 275
5371 1
5372 275
5373 275
5374 275
5375 275
5376 275
5377 275
5378 275
5379 275
5380 1
5381 275
5382 275
5383 275
5384 275
5385 275
5386 275
5387 275
5388 275
5389 275
5390 275
5391 275
5392 275
5393 275
5394 275
5395 275
5396 275
5397 275
5398 275
5399 275
5400 275
5401 275
5402 275
5403 275
5404 275
5405 275
5406 275
5407 275
5408 275
5409 275
5410 275
5411 275
5412 275
5413 275
5414 275
5415 275
5416 275
5417 275
5418 275
5419 275
5420 275
5421 275
5422 275
5423 275
5424 275
5425 275
5426 275
5427 275
5428 275
5429 275
5430 275
5431 275
5432 275
5433 275
5434 275
5435 275
5436 275
5437 275
5438 275
5439 275
5440 275
5441 275
5442 275
5443 275
5444 275
5445 275
5446 275
5447 275
5448 275
5449 275
5450 275
5451 275
5452 275
5453 275
5454 275
5455 275
5456 275
5457 275
5458 275
5459 275
5460 275
5461 1
5462 275
5463 275
5464 275
5465 275
5466 275
5467 275
5468 275
5469 275
5470 275
5471 275
5472 275
5473 275
5474 275
5475 275
5476 275
5477 275
5478 275
5479 275
5480 275
5481 275
5482 275
5483 275
5484 275
5485 275
5486 275
5487 275
5488 275
5489 275
5490 275
5491 275
5492 275
5493 275
5494 275
5495 275
5496 275
5497 275
5498 275
5499 275
5500 275
5501 275
5502 275
5503 275
5504 275
5505 275
5506 275
5507 275
5508 275
5509 275
5510 275
5511 275
5512 275
5513 275
5514 275
5515 275
5516 275
5517 1
5518 275
5519 275
5520 275
5521 275
5522 275
5523 275
5524 275
5525 275
5526 275
5527 275
5528 275
5529 1
5530 1
5531 1
5532 1
5533 275
5534 275
5535 275
5536 275
5537 275
5538 275
5539 275
5540 275
5541 275
5542 275
5543 275
5544 275
5545 275
5546 275
5547 275
5548 275
5549 275
5550 275
5551 275
5552 275
5553 275
5554 275
5555 275
5556 275
5557 275
5558 1
5559 1
5560 1
5561 1
5562 1
5563 1
5564 1
5565 1
5566 1
5567 1
5568 1
5569 1
5570 1
5571 1
5572 1
5573 1
5574 1
5575 1
5576 1
5577 0
5578 1
5579 1
5580 1
5581 1
5582 1
5583 1
5584 1
5585 1
5586 1
5587 1
5588 1
5589 275
5590 275
5591 275
5592 1
5593 1
5594 1
5595 1
5596 1
5597 1
5598 1
5599 1
5600 1
5601 1
5602 1
5603 1
5604 275
5605 1
5606 1
5607 275
5608 275
5609 275
5610 275
5611 275
5612 275
5613 275
5614 275
5615 275
5616 275
5617 275
5618 275
5619 275
5620 1
5621 1
5622 1
5623 275
5624 275
5625 275
5626 275
5627 275
5628 275
5629 275
5630 275
5631 275
5632 275
5633 275
5634 275
5635 275
5636 275
5637 275
5638 1
5639 275
5640 275
5641 275
5642 1
5643 1
5644 1
5645 1
5646 1
5647 1
5648 275
5649 1
5650 1
5651 1
5652 1
5653 1
5654 1
5655 1
5656 1
5657 1
5658 1
5659 1
5660 1
5661 1
5662 1
5663 1
5664 1
5665 1
5666 1
5667 1
5668 1
5669 1
5670 1
5671 1
5672 1
5673 1
5674 1
5675 1
5676 1
5677 1
5678 1
5679 1
5680 1
5681 1
5682 1
5683 1
5684 1
5685 1
5686 1
5687 1
5688 1
5689 1
5690 1
5691 1
5692 1
5693 1
5694 1
5695 1
5696 1
5697 1
5698 1
5699 1
5700 1
5701 1
5702 1
5703 1
5704 1
5705 1
5706 1
5707 1
5708 1
5709 1
5710 1
5711 1
5712 1
5713 1
5714 1
5715 1
5716 1
5717 1
5718 1
5719 1
5720 1
5721 1
5722 1
5723 1
5724 1
5725 1
5726 1
5727 1
5728 1
5729 1
5730 1
5731 1
5732 1
5733 275
5734 275
5735 275
5736 1
5737 275
5738 275
5739 275
5740 275
5741 275
5742 275
5743 275
5744 275
5745 275
5746 275
5747 275
5748 275
5749 275
5750 275
5751 275
5752 275
5753 275
5754 275
5755 275
5756 275
5757 275
5758 275
5759 275
5760 275
5761 275
5762 275
5763 275
5764 1
5765 1
5766 1
5767 275
5768 275
5769 1
5770 1
5771 1
5772 1
5773 1
5774 1
5775 1
5776 1
5777 275
5778 275
5779 275
5780 275
5781 275
5782 275
5783 275
5784 275
5785 275
5786 275
5787 275
5788 275
5789 275
5790 275
5791 275
5792 275
5793 275
5794 275
5795 275
5796 275
5797 275
5798 275
5799 275
5800 275
5801 275
5802 275
5803 275
5804 275
5805 1
5806 275
5807 1
5808 1
5809 1
5810 1
5811 1
5812 1
5813 1
5814 1
5815 1
5816 275
5817 275
5818 275
5819 1
5820 275
5821 275
5822 275
5823 275
5824 275
5825 1
5826 1
5827 1
5828 1
5829 1
5830 1
5831 1
5832 1
5833 1
5834 1
5835 1
5836 1
5837 1
5838 1
5839 1
5840 1
5841 1
5842 1
5843 1
5844 1
5845 1
5846 1
5847 1
5848 1
5849 1
5850 275
5851 275
5852 275
5853 275
5854 275
5855 275
5856 275
5857 275
5858 275
5859 275
5860 275
5861 275
5862 275
5863 275
5864 275
5865 275
5866 275
5867 275
5868 275
5869 275
5870 275
5871 275
5872 275
5873 275
5874 275
5875 275
5876 275
5877 275
5878 1
5879 1
5880 1
5881 275
5882 275
5883 1
5884 1
5885 1
5886 265
5887 265
5888 265
5889 265
5890 265
5891 265
5892 265
5893 265
5894 265
5895 265
5896 265
5897 265
5898 265
5899 265
5900 265
5901 265
5902 265
5903 265
5904 265
5905 265
5906 265
5907 265
5908 1
5909 265
5910 265
5911 1
5912 1
5913 1
5914 1
5915 1
5916 1
5917 1
5918 1
5919 1
5920 1
5921 1
5922 1
5923 1
5924 1
5925 1
5926 1
5927 1
5928 1
5929 1
5930 1
5931 1
5932 1
5933 1
5934 1
5935 1
5936 1
5937 265
5938 265
5939 265
5940 265
5941 1
5942 265
5943 265
5944 1
5945 1
5946 1
5947 265
5948 265
5949 265
5950 265
5951 1
5952 1
5953 1
5954 1
5955 1
5956 1
5957 265
5958 1
5959 1
5960 1
5961 1
5962 1
5963 1
5964 1
5965 1
5966 1
5967 1
5968 1
5969 1
5970 1
5971 1
5972 1
5973 1
5974 1
5975 1
5976 1
5977 1
5978 1
5979 1
5980 1
5981 1
5982 1
5983 1
5984 1
5985 1
5986 1
5987 1
5988 1
5989 1
5990 1
5991 1
5992 1
5993 1
5994 1
5995 1
5996 1
5997 1
5998 1
5999 265
6000 265
6001 265
6002 265
6003 265
6004 265
6005 265
6006 265
6007 265
6008 1
6009 265
6010 265
6011 1
6012 1
6013 1
6014 1
6015 1
6016 1
6017 1
6018 1
6019 1
6020 1
6021 1
6022 1
6023 1
6024 1
6025 1
6026 1
6027 1
6028 1
6029 1
6030 1
6031 1
6032 1
6033 1
6034 1
6035 1
6036 1
6037 1
6038 1
6039 1
6040 1
6041 1
6042 1
6043 1
6044 1
6045 1
6046 1
6047 1
6048 1
6049 1
6050 1
6051 1
6052 1
6053 1
6054 1
6055 1
6056 1
6057 1
6058 265
6059 265
6060 265
6061 265
6062 265
6063 265
6064 265
6065 265
6066 1
6067 1
6068 1
6069 1
6070 1
6071 1
6072 1
6073 1
6074 1
6075 1
6076 1
6077 1
6078 1
6079 1
6080 1
6081 1
6082 1
6083 1
6084 1
6085 1
6086 1
6087 1
6088 1
6089 1
6090 1
6091 1
6092 1
6093 1
6094 1
6095 1
6096 1
6097 1
6098 1
6099 1
6100 1
6101 1
6102 1
6103 1
6104 1
6105 1
6106 1
6107 1
6108 1
6109 1
6110 1
6111 275
6112 275
6113 1
6114 1
6115 1
6116 1
6117 1
6118 1
6119 1
6120 1
6121 1
6122 1
6123 1
6124 1
6125 1
6126 1
6127 1
6128 1
6129 1
6130 1
6131 1
6132 1
6133 1
6134 1
6135 1
6136 1
6137 1
6138 1
6139 1
6140 1
6141 1
6142 1
6143 1
6144 1
6145 1
6146 1
6147 1
6148 1
6149 1
6150 1
6151 1
6152 1
6153 1
6154 1
6155 1
6156 1
6157 1
6158 1
6159 1
6160 1
6161 1
6162 1
6163 1
6164 1
6165 1
6166 1
6167 1
6168 1
6169 1
6170 1
6171 1
6172 1
6173 1
6174 1
6175 1
6176 1
6177 1
6178 1
6179 1
6180 1
6181 1
6182 1
6183 1
6184 1
6185 1
6186 1
6187 1
6188 1
6189 1
6190 1
6191 1
6192 1
6193 1
6194 1
6195 1
6196 1
6197 1
6198 1
6199 1
6200 1
6201 1
6202 1
6203 1
6204 1
6205 1
6206 1
6207 1
6208 1
6209 1
6210 1
6211 1
6212 1
6213 1
6214 1
6215 1
6216 1
6217 1
6218 1
6219 1
6220 1
6221 1
6222 1
6223 1
6224 1
6225 1
6226 1
6227 1
6228 1
6229 1
6230 1
6231 1
6232 1
6233 1
6234 1
6235 1
6236 1
6237 1
6238 1
6239 1
6240 1
6241 1
6242 1
6243 1
6244 1
6245 1
6246 1
6247 1
6248 1
6249 1
6250 1
6251 1
6252 1
6253 1
6254 1
6255 1
6256 1
6257 1
6258 1
6259 1
6260 1
6261 1
6262 1
6263 1
6264 1
6265 1
6266 1
6267 1
6268 1
6269 1
6270 1
6271 1
6272 1
6273 1
6274 1
6275 1
6276 1
6277 1
6278 1
6279 1
6280 1
6281 1
6282 1
6283 1
6284 1
6285 1
6286 1
6287 1
6288 1
6289 1
6290 1
6291 1
6292 1
6293 1
6294 1
6295 1
6296 1
6297 1
6298 1
6299 1
6300 1
6301 1
6302 1
6303 1
6304 1
6305 1
6306 1
6307 1
6308 1
6309 1
6310 1
6311 1
6312 1
6313 1
6314 1
6315 1
6316 1
6317 1
6318 1
6319 1
6320 1
6321 1
6322 1
6323 1
6324 1
6325 1
6326 1
6327 1
6328 1
6329 1
6330 1
6331 1
6332 1
6333 1
6334 1
6335 1
6336 1
6337 1
6338 1
6339 1
6340 1
6341 1
6342 1
6343 1
6344 1
6345 1
6346 1
6347 1
6348 1
6349 1
6350 1
6351 1
6352 1
6353 1
6354 1
6355 1
6356 1
6357 1
6358 1
6359 1
6360 1
6361 1
6362 1
6363 1
6364 1
6365 1
6366 1
6367 1
6368 1
6369 1
6370 1
6371 1
6372 1
6373 1
6374 1
6375 1
6376 1
6377 1
6378 1
6379 1
6380 1
6381 1
6382 1
6383 1
6384 1
6385 1
6386 1
6387 1
6388 1
6389 1
6390 1
6391 1
6392 1
6393 1
6394 1
6395 1
6396 1
6397 1
6398 1
6399 1
6400 1
6401 1
6402 1
6403 1
6404 1
6405 1
6406 1
6407 1
6408 1
6409 1
6410 1
6411 1
6412 1
6413 1
6414 1
6415 1
6416 1
6417 1
6418 1
6419 1
6420 1
6421 1
6422 1
6423 1
6424 1
6425 1
6426 1
6427 1
6428 1
6429 1
6430 1
6431 1
6432 1
6433 1
6434 1
6435 1
6436 1
6437 1
6438 1
6439 1
6440 1
6441 1
6442 1
6443 1
6444 1
6445 1
6446 1
6447 1
6448 1
6449 1
6450 1
6451 1
6452 1
6453 1
6454 1
6455 1
6456 1
6457 1
6458 1
6459 1
6460 1
6461 1
6462 1
6463 1
6464 1
6465 1
6466 1
6467 1
6468 1
6469 1
6470 1
6471 1
6472 1
6473 1
6474 1
6475 1
6476 1
6477 1
6478 1
6479 1
6480 1
6481 1
6482 1
6483 1
6484 1
6485 1
6486 1
6487 1
6488 1
6489 1
6490 1
6491 1
6492 1
6493 1
6494 1
6495 1
6496 1
6497 1
6498 1
6499 1
6500 1
6501 1
6502 1
6503 1
6504 1
6505 1
6506 1
6507 1
6508 1
6509 1
6510 1
6511 1
6512 1
6513 1
6514 1
6515 1
6516 1
6517 1
6518 1
6519 1
6520 1
6521 1
6522 1
6523 1
6524 1
6525 1
6526 1
6527 1
6528 1
6529 1
6530 1
6531 1
6532 1
6533 1
6534 1
6535 1
6536 1
6537 1
6538 1
6539 1
6540 1
6541 1
6542 1
6543 1
6544 1
6545 1
6546 1
6547 1
6548 1
6549 1
6550 1
6551 1
6552 1
6553 1
6554 1
6555 1
6556 1
6557 1
6558 1
6559 1
6560 1
6561 1
6562 1
6563 1
6564 1
6565 1
6566 1
6567 1
6568 1
6569 1
6570 1
6571 1
6572 1
6573 1
6574 1
6575 1
6576 1
6577 1
6578 1
6579 1
6580 1
6581 1
6582 1
6583 1
6584 1
6585 1
6586 1
6587 1
6588 1
6589 1
6590 1
6591 1
6592 1
6593 1
6594 1
6595 1
6596 1
6597 1
6598 1
6599 1
6600 1
6601 1
6602 1
6603 1
6604 1
6605 1
6606 1
6607 1
6608 265
6609 1
6610 1
6611 1
6612 1
6613 1
6614 1
6615 1
6616 1
6617 1
6618 1
6619 1
6620 1
6621 1
6622 1
6623 1
6624 1
6625 1
6626 1
6627 1
6628 1
6629 1
6630 1
6631 1
6632 1
6633 1
6634 1
6635 1
6636 1
6637 1
6638 1
6639 1
6640 1
6641 1
6642 1
6643 1
6644 1
6645 1
6646 1
6647 1
6648 1
6649 1
6650 1
6651 1
6652 1
6653 1
6654 1
6655 1
6656 1
6657 1
6658 1
6659 1
6660 1
6661 1
6662 1
6663 1
6664 1
6665 1
6666 1
6667 1
6668 1
6669 1
6670 1
6671 1
6672 1
6673 1
6674 1
6675 1
6676 1
6677 1
6678 1
6679 1
6680 1
6681 1
6682 1
6683 1
6684 1
6685 1
6686 1
6687 1
6688 1
6689 1
6690 1
6691 1
6692 1
6693 1
6694 1
6695 1
6696 1
6697 1
6698 1
6699 1
6700 1
6701 1
6702 1
6703 1
6704 1
6705 1
6706 1
6707 1
6708 1
6709 1
6710 1
6711 1
6712 1
6713 1
6714 1
6715 1
6716 1
6717 1
6718 1
6719 1
6720 1
6721 1
6722 1
6723 1
6724 1
6725 1
6726 1
6727 1
6728 1
6729 1
6730 1
6731 1
6732 1
6733 1
6734 1
6735 1
6736 1
6737 1
6738 1
6739 1
6740 1
6741 1
6742 1
6743 1
6744 1
6745 1
6746 1
6747 1
6748 1
6749 1
6750 1
6751 1
6752 1
6753 1
6754 1
6755 1
6756 1
6757 1
6758 1
6759 1
6760 1
6761 1
6762 1
6763 1
6764 1
6765 1
6766 1
6767 1
6768 1
6769 1
6770 1
6771 1
6772 1
6773 1
6774 1
6775 1
6776 1
6777 1
6778 1
6779 1
6780 1
6781 1
6782 1
6783 1
6784 1
6785 1
6786 1
6787 1
6788 1
6789 1
6790 275
6791 275
6792 275
6793 275
6794 275
6795 275
6796 1
6797 1
6798 1
6799 1
6800 1
6801 1
6802 1
6803 1
6804 1
6805 1
6806 1
6807 1
6808 1
6809 1
6810 1
6811 1
6812 1
6813 1
6814 1
6815 1
6816 1
6817 1
6818 1
6819 1
6820 1
6821 275
6822 4
6823 4
6824 4
6825 4
6826 4
6827 4
6828 4
6829 4
6830 4
6831 4
6832 4
6833 4
6834 4
6835 4
6836 4
6837 4
6838 4
6839 4
6840 4
6841 4
6842 4
6843 4
6844 0
6845 4
6846 4
6847 4
6848 4
6849 4
6850 4
6851 4
6852 4
6853 4
6854 4
6855 4
6856 4
6857 4
6858 4
6859 4
6860 4
6861 270
6862 270
6863 4
6864 4
6865 4
6866 4
6867 4
6868 4
6869 4
6870 270
6871 270
6872 270
6873 270
6874 270
6875 270
6876 270
6877 270
6878 270
6879 270
6880 270
6881 270
6882 270
6883 270
6884 270
6885 270
6886 270
6887 270
6888 270
6889 270
6890 270
6891 270
6892 270
6893 270
6894 4
6895 270
6896 270
6897 270
6898 270
6899 270
6900 270
6901 270
6902 270
6903 270
6904 270
6905 270
6906 270
6907 270
6908 270
6909 270
6910 270
6911 270
6912 270
6913 270
6914 270
6915 270
6916 270
6917 270
6918 270
6919 270
6920 270
6921 270
6922 270
6923 270
6924 270
6925 270
6926 270
6927 270
6928 270
6929 270
6930 270
6931 270
6932 270
6933 270
6934 270
6935 270
6936 270
6937 4
6938 4
6939 4
6940 4
6941 4
6942 4
6943 4
6944 4
6945 4
6946 4
6947 4
6948 275
6949 4
6950 275
6951 275
6952 4
6953 4
6954 4
6955 4
6956 4
6957 272
6958 4
6959 4
6960 4
6961 4
6962 4
6963 4
6964 4
6965 4
6966 4
6967 4
6968 4
6969 4
6970 4
6971 4
6972 4
6973 4
6974 4
6975 4
6976 4
6977 4
6978 4
6979 4
6980 4
6981 4
6982 4
6983 4
6984 4
6985 4
6986 4
6987 4
6988 4
6989 4
6990 4
6991 4
6992 4
6993 4
6994 4
6995 4
6996 4
6997 4
6998 4
6999 4
7000 4
7001 4
7002 4
7003 4
7004 4
7005 4
7006 4
7007 4
7008 4
7009 4
7010 4
7011 4
7012 4
7013 4
7014 4
7015 4
7016 4
7017 4
7018 4
7019 4
7020 4
7021 4
7022 4
7023 4
7024 4
7025 4
7026 4
7027 4
7028 4
7029 4
7030 4
7031 4
7032 4
7033 4
7034 4
7035 4
7036 4
7037 4
7038 4
7039 4
7040 4
7041 4
7042 0
7043 4
7044 4
7045 4
7046 4
7047 4
7048 4
7049 4
7050 4
7051 4
7052 4
7053 4
7054 4
7055 4
7056 4
7057 4
7058 4
7059 4
7060 4
7061 4
7062 4
7063 4
7064 4
7065 4
7066 4
7067 4
7068 4
7069 4
7070 4
7071 4
7072 4
7073 4
7074 4
7075 4
7076 4
7077 4
7078 4
7079 4
7080 4
7081 4
7082 4
7083 4
7084 4
7085 4
7086 4
7087 4
7088 4
7089 4
7090 4
7091 4
7092 4
7093 4
7094 4
7095 4
7096 4
7097 4
7098 4
7099 4
7100 4
7101 4
7102 4
7103 4
7104 4
7105 4
7106 4
7107 4
7108 4
7109 4
7110 4
7111 4
7112 4
7113 4
7114 4
7115 4
7116 4
7117 4
7118 4
7119 4
7120 4
7121 4
7122 4
7123 4
7124 4
7125 4
7126 4
7127 4
7128 4
7129 4
7130 4
7131 4
7132 4
7133 4
7134 4
7135 4
7136 4
7137 4
7138 4
7139 4
7140 4
7141 4
7142 4
7143 4
7144 4
7145 4
7146 4
7147 4
7148 4
7149 4
7150 4
7151 4
7152 4
7153 4
7154 4
7155 4
7156 4
7157 4
7158 4
7159 4
7160 4
7161 4
7162 4
7163 4
7164 4
7165 4
7166 4
7167 4
7168 4
7169 4
7170 4
7171 4
7172 4
7173 4
7174 4
7175 4
7176 4
7177 4
7178 4
7179 4
7180 4
7181 4
7182 4
7183 4
7184 4
7185 4
7186 4
7187 4
7188 4
7189 4
7190 4
7191 4
7192 4
7193 4
7194 4
7195 4
7196 4
7197 4
7198 4
7199 4
7200 4
7201 4
7202 4
7203 4
7204 4
7205 4
7206 4
7207 4
7208 4
7209 4
7210 4
7211 4
7212 4
7213 4
7214 4
7215 4
7216 4
7217 4
7218 4
7219 4
7220 4
7221 4
7222 4
7223 4
7224 4
7225 4
7226 275
7227 4
7228 4
7229 4
7230 4
7231 4
7232 4
7233 4
7234 4
7235 4
7236 4
7237 4
7238 4
7239 4
7240 4
7241 4
7242 4
7243 4
7244 4
7245 4
7246 4
7247 4
7248 4
7249 4
7250 4
7251 4
7252 4
7253 4
7254 4
7255 4
7256 4
7257 4
7258 4
7259 4
7260 4
7261 4
7262 4
7263 4
7264 4
7265 4
7266 4
7267 4
7268 4
7269 4
7270 4
7271 4
7272 4
7273 4
7274 4
7275 4
7276 4
7277 4
7278 4
7279 4
7280 4
7281 4
7282 4
7283 4
7284 4
7285 4
7286 4
7287 4
7288 4
7289 4
7290 4
7291 4
7292 4
7293 4
7294 270
7295 4
7296 4
7297 270
7298 4
7299 4
7300 4
7301 4
7302 4
7303 4
7304 4
7305 4
7306 4
7307 4
7308 4
7309 4
7310 4
7311 4
7312 4
7313 4
7314 3
7315 4
7316 4
7317 4
7318 4
7319 4
7320 4
7321 4
7322 4
7323 4
7324 4
7325 4
7326 4
7327 4
7328 4
7329 4
7330 4
7331 4
7332 4
7333 4
7334 270
7335 4
7336 270
7337 270
7338 270
7339 270
7340 270
7341 270
7342 270
7343 270
7344 270
7345 270
7346 270
7347 4
7348 4
7349 270
7350 270
7351 270
7352 270
7353 270
7354 270
7355 270
7356 270
7357 270
7358 270
7359 270
7360 270
7361 270
7362 270
7363 270
7364 270
7365 270
7366 270
7367 270
7368 4
7369 4
7370 4
7371 4
7372 4
7373 4
7374 4
7375 4
7376 4
7377 4
7378 4
7379 4
7380 4
7381 4
7382 4
7383 4
7384 4
7385 4
7386 4
7387 4
7388 4
7389 4
7390 4
7391 4
7392 4
7393 4
7394 4
7395 4
7396 4
7397 4
7398 4
7399 270
7400 270
7401 4
7402 270
7403 270
7404 270
7405 4
7406 4
7407 4
7408 4
7409 4
7410 4
7411 270
7412 270
7413 270
7414 270
7415 270
7416 270
7417 270
7418 270
7419 270
7420 270
7421 270
7422 270
7423 270
7424 270
7425 270
7426 270
7427 270
7428 270
7429 270
7430 270
7431 270
7432 270
7433 270
7434 270
7435 270
7436 270
7437 270
7438 270
7439 270
7440 270
7441 270
7442 270
7443 270
7444 270
7445 270
7446 270
7447 270
7448 270
7449 270
7450 270
7451 270
7452 270
7453 270
7454 270
7455 270
7456 270
7457 270
7458 270
7459 270
7460 270
7461 270
7462 270
7463 270
7464 270
7465 270
7466 270
7467 270
7468 270
7469 270
7470 270
7471 270
7472 270
7473 270
7474 270
7475 270
7476 270
7477 270
7478 270
7479 270
7480 270
7481 270
7482 270
7483 270
7484 270
7485 270
7486 270
7487 270
7488 270
7489 270
7490 270
7491 270
7492 270
7493 270
7494 270
7495 270
7496 270
7497 270
7498 270
7499 270
7500 270
7501 270
7502 270
7503 270
7504 270
7505 270
7506 270
7507 270
7508 270
7509 270
7510 270
7511 270
7512 270
7513 270
7514 270
7515 270
7516 270
7517 270
7518 270
7519 270
7520 270
7521 270
7522 270
7523 270
7524 270
7525 270
7526 270
7527 270
7528 270
7529 270
7530 270
7531 270
7532 270
7533 270
7534 270
7535 270
7536 270
7537 270
7538 270
7539 270
7540 270
7541 270
7542 270
7543 270
7544 270
7545 270
7546 270
7547 270
7548 270
7549 270
7550 270
7551 270
7552 270
7553 270
7554 270
7555 270
7556 270
7557 4
7558 270
7559 270
7560 4
7561 4
7562 4
7563 270
7564 270
7565 270
7566 270
7567 4
7568 4
7569 4
7570 4
7571 4
7572 4
7573 270
7574 270
7575 4
7576 270
7577 270
7578 270
7579 270
7580 270
7581 270
7582 270
7583 270
7584 270
7585 270
7586 270
7587 2
7588 1
7589 270
7590 275
7591 0
7592 1
7593 0
7594 1
7595 4
7596 0
7597 0
7598 275
7599 1
7600 0
7601 0
7602 1
7603 2
7604 2
7605 2
7606 2
7607 2
7608 0
7609 3
7610 3
7611 3
7612 0
7613 275
7614 4
7615 0
7616 1
7617 275
7618 1
7619 4
7620 4
7621 0
7622 0
7623 0
7624 0
7625 0
7626 2
7627 0
7628 0
7629 0
7630 0
7631 0
7632 0
7633 0
7634 0
7635 0
7636 0
7637 0
7638 4
7639 4
7640 2
7641 2
7642 2
7643 0
7644 275
7645 0
7646 275
7647 0
7648 0
7649 0
7650 0
7651 0
7652 0
7653 2
7654 2
7655 2
7656 2
7657 2
7658 2
7659 2
7660 0
7661 0
7662 0
7663 0
7664 3
7665 0
7666 0
7667 0
7668 0
7669 0
7670 0
7671 0
7672 3
7673 3
7674 3
7675 3
7676 3
7677 3
7678 1
7679 4
7680 4
7681 270
7682 4
7683 265
7684 1
7685 1
7686 1
7687 1
7688 1
7689 1
7690 1
7691 1
7692 4
7693 4
7694 4
7695 4
7696 4
7697 4
7698 4
7699 1
7700 1
7701 1
7702 1
7703 1
7704 4
7705 4
7706 4
7707 0
7708 0
7709 0
7710 0
7711 0
7712 0
7713 0
7714 0
7715 0
7716 0
7717 275
7718 1
7719 0
7720 270
7721 0
7722 4
7723 4
7724 4
7725 4
7726 0
7727 2
7728 2
7729 0
7730 0
7731 0
7732 0
7733 0
7734 0
7735 0
7736 0
7737 0
7738 0
7739 0
7740 0
7741 0
7742 3
7743 3
7744 3
7745 3
7746 3
7747 3
7748 0
7749 0
7750 0
7751 0
7752 0
7753 3
7754 4
7755 4
7756 4
7757 4
7758 270
7759 270
7760 4
7761 4
7762 4
7763 4
7764 4
7765 4
7766 4
7767 0
7768 4
7769 4
7770 4
7771 4
7772 4
7773 4
7774 4
7775 270
7776 270
7777 0
7778 0
7779 1
7780 1
7781 1
7782 0
7783 0
7784 0
7785 0
7786 275
7787 0
7788 0
7789 4
7790 0
7791 0
7792 0
7793 3
7794 3
7795 1
7796 1
7797 1
7798 1
7799 1
7800 1
7801 3
7802 0
7803 0
7804 0
7805 0
7806 0
7807 1
7808 270
7809 270
7810 270
7811 4
7812 4
7813 275
7814 4
7815 275
7816 0
7817 0
7818 275
7819 275
7820 275
7821 275
7822 0
7823 2
7824 2
7825 270
7826 2
7827 2
7828 3
7829 3
7830 0
7831 0
7832 0
7833 0
7834 0
7835 0
7836 270
7837 270
7838 1
7839 1
7840 1
7841 1
7842 1
7843 1
7844 1
7845 1
7846 1
7847 1
7848 1
7849 1
7850 1
7851 1
7852 1
7853 1
7854 1
7855 1
7856 1
7857 1
7858 1
7859 1
7860 1
7861 4
7862 4
7863 275
7864 275
7865 0
7866 1
7867 2
7868 2
7869 1
7870 1
7871 0
7872 0
7873 1
7874 1
7875 1
7876 1
7877 1
7878 275
7879 275
7880 275
7881 0
7882 2
7883 2
7884 4
7885 2
7886 1
7887 1
7888 2
7889 3
7890 3
7891 3
7892 1
7893 1
7894 2
7895 1
7896 1
7897 18
7898 6
7899 6
7900 21
7901 17
7902 17
7903 17
7904 256
7905 256
7906 256
7907 256
7908 256
7909 256
7910 256
7911 256
7912 256
7913 256
7914 256
7915 256
7916 256
7917 25
7918 256
7919 256
7920 256
7921 256
7922 256
7923 256
7924 256
7925 256
7926 256
7927 256
7928 256
7929 256
7930 256
7931 256
7932 256
7933 256
7934 256
7935 25
7936 256
7937 256
7938 256
7939 256
7940 256
7941 256
7942 256
7943 21
7944 256
7945 256
7946 256
7947 256
7948 256
7949 256
7950 256
7951 256
7952 256
7953 256
7954 256
7955 256
7956 256
7957 256
7958 256
7959 256
7960 256
7961 256
7962 7
7963 256
7964 256
7965 25
7966 25
7967 256
7968 256
7969 256
7970 256
7971 256
7972 256
7973 25
7974 25
7975 25
7976 25
7977 25
7978 25
7979 25
7980 25
7981 25
7982 25
7983 25
7984 25
7985 25
7986 21
7987 25
7988 25
7989 25
7990 108
7991 25
7992 25
7993 25
7994 25
7995 25
7996 25
7997 25
7998 25
7999 25
8000 25
8001 256
8002 256
8003 256
8004 256
8005 256
8006 256
8007 256
8008 256
8009 256
8010 256
8011 256
8012 256
8013 256
8014 25
8015 256
8016 256
8017 256
8018 256
8019 25
8020 25
8021 25
8022 256
8023 256
8024 256
8025 256
8026 256
8027 256
8028 256
8029 256
8030 256
8031 256
8032 256
8033 25
8034 25
8035 25
8036 25
8037 25
8038 25
8039 25
8040 25
8041 25
8042 25
8043 25
8044 25
8045 25
8046 25
8047 25
8048 25
8049 25
8050 25
8051 25
8052 25
8053 25
8054 25
8055 25
8056 25
8057 25
8058 25
8059 25
8060 25
8061 244
8062 25
8063 25
8064 25
8065 25
8066 25
8067 25
8068 25
8069 25
8070 25
8071 25
8072 25
8073 25
8074 25
8075 25
8076 25
8077 25
8078 25
8079 25
8080 25
8081 25
8082 25
8083 25
8084 25
8085 25
8086 25
8087 25
8088 25
8089 256
8090 256
8091 256
8092 256
8093 256
8094 256
8095 256
8096 256
8097 256
8098 256
8099 256
8100 256
8101 251
8102 251
8103 251
8104 251
8105 251
8106 251
8107 251
8108 251
8109 251
8110 251
8111 251
8112 251
8113 251
8114 251
8115 251
8116 251
8117 251
8118 251
8119 251
8120 251
8121 251
8122 251
8123 251
8124 251
8125 251
8126 25
8127 251
8128 251
8129 251
8130 25
8131 25
8132 25
8133 251
8134 25
8135 25
8136 251
8137 251
8138 25
8139 25
8140 25
8141 25
8142 25
8143 25
8144 25
8145 19
8146 21
8147 25
8148 25
8149 251
8150 251
8151 251
8152 251
8153 251
8154 251
8155 251
8156 251
8157 251
8158 251
8159 251
8160 19
8161 251
8162 251
8163 251
8164 25
8165 251
8166 251
8167 25
8168 251
8169 251
8170 251
8171 251
8172 251
8173 251
8174 251
8175 251
8176 251
8177 251
8178 251
8179 251
8180 251
8181 251
8182 251
8183 251
8184 251
8185 21
8186 251
8187 251
8188 251
8189 251
8190 251
8191 251
8192 251
8193 251
8194 251
8195 251
8196 251
8197 251
8198 251
8199 251
8200 251
8201 251
8202 251
8203 251
8204 251
8205 251
8206 251
8207 251
8208 251
8209 251
8210 251
8211 251
8212 251
8213 251
8214 251
8215 251
8216 251
8217 251
8218 251
8219 251
8220 251
8221 251
8222 251
8223 251
8224 251
8225 251
8226 251
8227 251
8228 21
8229 251
8230 251
8231 251
8232 251
8233 251
8234 251
8235 251
8236 251
8237 251
8238 251
8239 251
8240 251
8241 251
8242 251
8243 251
8244 251
8245 251
8246 251
8247 251
8248 251
8249 251
8250 251
8251 251
8252 251
8253 251
8254 251
8255 251
8256 251
8257 251
8258 251
8259 244
8260 251
8261 251
8262 251
8263 251
8264 251
8265 20
8266 251
8267 251
8268 244
8269 251
8270 244
8271 244
8272 244
8273 25
8274 25
8275 25
8276 25
8277 25
8278 25
8279 25
8280 25
8281 25
8282 25
8283 25
8284 25
8285 25
8286 25
8287 25
8288 25
8289 25
8290 25
8291 25
8292 25
8293 25
8294 25
8295 25
8296 25
8297 25
8298 25
8299 25
8300 25
8301 25
8302 25
8303 25
8304 25
8305 25
8306 25
8307 25
8308 25
8309 25
8310 25
8311 25
8312 25
8313 25
8314 25
8315 25
8316 25
8317 25
8318 25
8319 25
8320 25
8321 25
8322 25
8323 25
8324 25
8325 25
8326 25
8327 25
8328 25
8329 25
8330 25
8331 25
8332 25
8333 25
8334 25
8335 25
8336 25
8337 25
8338 25
8339 25
8340 25
8341 25
8342 25
8343 25
8344 25
8345 25
8346 25
8347 25
8348 25
8349 25
8350 25
8351 25
8352 25
8353 25
8354 25
8355 25
8356 25
8357 25
8358 25
8359 25
8360 25
8361 25
8362 25
8363 25
8364 25
8365 25
8366 25
8367 25
8368 25
8369 25
8370 25
8371 25
8372 25
8373 25
8374 25
8375 25
8376 25
8377 25
8378 25
8379 25
8380 25
8381 25
8382 25
8383 25
8384 25
8385 25
8386 25
8387 25
8388 25
8389 25
8390 25
8391 25
8392 25
8393 25
8394 25
8395 25
8396 25
8397 25
8398 25
8399 25
8400 25
8401 25
8402 25
8403 21
8404 21
8405 21
8406 25
8407 25
8408 25
8409 25
8410 25
8411 25
8412 25
8413 25
8414 25
8415 21
8416 25
8417 21
8418 21
8419 21
8420 25
8421 25
8422 25
8423 25
8424 25
8425 25
8426 25
8427 25
8428 25
8429 25
8430 25
8431 25
8432 25
8433 25
8434 25
8435 25
8436 25
8437 25
8438 25
8439 25
8440 25
8441 25
8442 25
8443 25
8444 25
8445 25
8446 25
8447 25
8448 25
8449 25
8450 25
8451 25
8452 25
8453 25
8454 25
8455 25
8456 25
8457 25
8458 25
8459 25
8460 25
8461 25
8462 25
8463 25
8464 25
8465 25
8466 25
8467 25
8468 25
8469 25
8470 25
8471 25
8472 25
8473 25
8474 25
8475 25
8476 25
8477 25
8478 25
8479 25
8480 25
8481 25
8482 25
8483 25
8484 25
8485 25
8486 25
8487 25
8488 25
8489 25
8490 25
8491 25
8492 25
8493 25
8494 25
8495 25
8496 25
8497 25
8498 25
8499 25
8500 25
8501 25
8502 25
8503 25
8504 25
8505 25
8506 25
8507 25
8508 25
8509 25
8510 25
8511 25
8512 25
8513 25
8514 25
8515 25
8516 25
8517 25
8518 25
8519 25
8520 25
8521 25
8522 25
8523 25
8524 25
8525 25
8526 25
8527 25
8528 25
8529 25
8530 25
8531 25
8532 25
8533 25
8534 25
8535 25
8536 25
8537 25
8538 25
8539 25
8540 25
8541 25
8542 25
8543 25
8544 25
8545 25
8546 25
8547 25
8548 25
8549 25
8550 25
8551 25
8552 25
8553 25
8554 25
8555 25
8556 25
8557 25
8558 25
8559 25
8560 25
8561 25
8562 25
8563 25
8564 25
8565 25
8566 25
8567 25
8568 25
8569 25
8570 25
8571 25
8572 25
8573 25
8574 25
8575 25
8576 25
8577 25
8578 25
8579 25
8580 25
8581 25
8582 25
8583 25
8584 25
8585 25
8586 25
8587 25
8588 25
8589 25
8590 25
8591 25
8592 25
8593 25
8594 18
8595 25
8596 25
8597 25
8598 25
8599 25
8600 25
8601 25
8602 25
8603 25
8604 25
8605 25
8606 25
8607 25
8608 25
8609 25
8610 25
8611 25
8612 25
8613 25
8614 25
8615 25
8616 25
8617 25
8618 25
8619 25
8620 25
8621 25
8622 25
8623 25
8624 25
8625 25
8626 25
8627 25
8628 25
8629 25
8630 25
8631 25
8632 25
8633 25
8634 25
8635 25
8636 25
8637 25
8638 25
8639 25
8640 25
8641 25
8642 25
8643 25
8644 25
8645 25
8646 25
8647 25
8648 25
8649 25
8650 25
8651 25
8652 25
8653 25
8654 25
8655 25
8656 25
8657 25
8658 20
8659 18
8660 18
8661 18
8662 18
8663 18
8664 18
8665 25
8666 25
8667 25
8668 25
8669 25
8670 25
8671 25
8672 25
8673 25
8674 25
8675 25
8676 25
8677 25
8678 25
8679 25
8680 25
8681 25
8682 25
8683 25
8684 25
8685 25
8686 25
8687 25
8688 25
8689 25
8690 18
8691 20
8692 25
8693 18
8694 20
8695 18
8696 25
8697 25
8698 19
8699 25
8700 25
8701 25
8702 25
8703 25
8704 25
8705 25
8706 25
8707 25
8708 25
8709 25
8710 25
8711 25
8712 25
8713 25
8714 25
8715 25
8716 25
8717 25
8718 25
8719 25
8720 25
8721 25
8722 25
8723 25
8724 25
8725 25
8726 25
8727 25
8728 25
8729 25
8730 25
8731 25
8732 25
8733 25
8734 25
8735 25
8736 25
8737 25
8738 25
8739 25
8740 25
8741 25
8742 25
8743 25
8744 25
8745 25
8746 25
8747 25
8748 25
8749 25
8750 25
8751 25
8752 25
8753 25
8754 25
8755 25
8756 25
8757 25
8758 25
8759 25
8760 18
8761 25
8762 25
8763 25
8764 25
8765 18
8766 25
8767 25
8768 25
8769 25
8770 25
8771 25
8772 25
8773 25
8774 20
8775 20
8776 25
8777 18
8778 18
8779 18
8780 18
8781 18
8782 18
8783 18
8784 18
8785 18
8786 18
8787 18
8788 18
8789 18
8790 18
8791 18
8792 18
8793 18
8794 18
8795 18
8796 18
8797 18
8798 18
8799 18
8800 18
8801 18
8802 18
8803 18
8804 18
8805 18
8806 18
8807 18
8808 18
8809 18
8810 18
8811 18
8812 18
8813 18
8814 18
8815 18
8816 18
8817 18
8818 18
8819 18
8820 18
8821 18
8822 21
8823 21
8824 23
8825 23
8826 23
8827 23
8828 256
8829 21
8830 21
8831 21
8832 21
8833 21
8834 25
8835 25
8836 25
8837 25
8838 21
8839 21
8840 23
8841 23
8842 23
8843 25
8844 25
8845 25
8846 25
8847 25
8848 25
8849 25
8850 25
8851 8
8852 23
8853 23
8854 23
8855 23
8856 23
8857 23
8858 23
8859 23
8860 23
8861 23
8862 23
8863 23
8864 11
8865 23
8866 23
8867 15
8868 23
8869 23
8870 25
8871 25
8872 25
8873 25
8874 25
8875 25
8876 25
8877 25
8878 10
8879 10
8880 15
8881 10
8882 15
8883 10
8884 10
8885 25
8886 25
8887 25
8888 25
8889 25
8890 10
8891 10
8892 10
8893 10
8894 10
8895 10
8896 10
8897 10
8898 15
8899 15
8900 10
8901 10
8902 10
8903 10
8904 10
8905 15
8906 10
8907 10
8908 10
8909 10
8910 10
8911 10
8912 10
8913 15
8914 25
8915 25
8916 25
8917 25
8918 25
8919 25
8920 25
8921 25
8922 25
8923 25
8924 25
8925 10
8926 10
8927 10
8928 10
8929 10
8930 10
8931 10
8932 10
8933 10
8934 10
8935 10
8936 10
8937 10
8938 10
8939 25
8940 25
8941 25
8942 25
8943 25
8944 25
8945 25
8946 10
8947 10
8948 10
8949 25
8950 25
8951 10
8952 10
8953 10
8954 10
8955 10
8956 10
8957 10
8958 10
8959 10
8960 10
8961 10
8962 10
8963 10
8964 10
8965 10
8966 10
8967 10
8968 10
8969 10
8970 10
8971 18
8972 10
8973 10
8974 10
8975 10
8976 10
8977 10
8978 10
8979 10
8980 10
8981 10
8982 10
8983 10
8984 10
8985 10
8986 10
8987 10
8988 10
8989 10
8990 10
8991 10
8992 10
8993 10
8994 25
8995 25
8996 10
8997 25
8998 25
8999 25
9000 25
9001 25
9002 25
9003 25
9004 25
9005 10
9006 10
9007 10
9008 10
9009 25
9010 25
9011 10
9012 10
9013 25
9014 25
9015 25
9016 25
9017 25
9018 25
9019 25
9020 25
9021 25
9022 10
9023 10
9024 10
9025 10
9026 10
9027 10
9028 10
9029 10
9030 10
9031 10
9032 10
9033 10
9034 10
9035 10
9036 10
9037 10
9038 10
9039 10
9040 10
9041 108
9042 10
9043 25
9044 25
9045 25
9046 10
9047 10
9048 25
9049 25
9050 18
9051 10
9052 10
9053 10
9054 10
9055 10
9056 10
9057 10
9058 18
9059 10
9060 10
9061 18
9062 18
9063 18
9064 18
9065 18
9066 18
9067 18
9068 18
9069 18
9070 18
9071 18
9072 18
9073 18
9074 18
9075 18
9076 251
9077 25
9078 25
9079 25
9080 25
9081 25
9082 25
9083 25
9084 25
9085 25
9086 25
9087 25
9088 251
9089 25
9090 25
9091 25
9092 25
9093 25
9094 25
9095 25
9096 25
9097 25
9098 25
9099 19
9100 25
9101 25
9102 25
9103 15
9104 18
9105 15
9106 15
9107 25
9108 25
9109 25
9110 251
9111 251
9112 15
9113 15
9114 251
9115 18
9116 18
9117 18
9118 251
9119 251
9120 251
9121 18
9122 18
9123 18
9124 251
9125 18
9126 18
9127 18
9128 18
9129 18
9130 18
9131 18
9132 18
9133 18
9134 18
9135 18
9136 18
9137 18
9138 18
9139 18
9140 25
9141 25
9142 18
9143 18
9144 25
9145 25
9146 25
9147 25
9148 18
9149 18
9150 18
9151 18
9152 18
9153 18
9154 18
9155 18
9156 18
9157 18
9158 18
9159 18
9160 18
9161 18
9162 18
9163 18
9164 18
9165 18
9166 18
9167 18
9168 18
9169 18
9170 18
9171 18
9172 18
9173 18
9174 251
9175 251
9176 251
9177 251
9178 18
9179 18
9180 18
9181 18
9182 18
9183 18
9184 18
9185 18
9186 18
9187 18
9188 18
9189 18
9190 18
9191 18
9192 18
9193 15
9194 18
9195 15
9196 19
9197 18
9198 18
9199 18
9200 18
9201 18
9202 18
9203 244
9204 18
9205 18
9206 244
9207 244
9208 244
9209 244
9210 244
9211 244
9212 244
9213 18
9214 18
9215 18
9216 18
9217 18
9218 18
9219 18
9220 18
9221 18
9222 18
9223 18
9224 18
9225 18
9226 18
9227 18
9228 18
9229 18
9230 18
9231 18
9232 18
9233 7
9234 12
9235 7
9236 244
9237 244
9238 18
9239 20
9240 20
9241 20
9242 244
9243 18
9244 18
9245 18
9246 18
9247 18
9248 18
9249 18
9250 18
9251 18
9252 18
9253 18
9254 18
9255 18
9256 18
9257 18
9258 18
9259 18
9260 18
9261 18
9262 18
9263 18
9264 18
9265 18
9266 18
9267 18
9268 18
9269 18
9270 18
9271 18
9272 18
9273 18
9274 18
9275 18
9276 18
9277 18
9278 18
9279 18
9280 18
9281 18
9282 18
9283 18
9284 18
9285 18
9286 18
9287 18
9288 18
9289 18
9290 18
9291 18
9292 18
9293 18
9294 18
9295 18
9296 18
9297 18
9298 18
9299 18
9300 18
9301 18
9302 18
9303 18
9304 18
9305 18
9306 18
9307 18
9308 18
9309 18
9310 18
9311 18
9312 18
9313 18
9314 18
9315 18
9316 18
9317 18
9318 18
9319 18
9320 18
9321 18
9322 18
9323 18
9324 18
9325 18
9326 18
9327 18
9328 18
9329 18
9330 18
9331 18
9332 18
9333 18
9334 18
9335 18
9336 18
9337 18
9338 18
9339 18
9340 18
9341 18
9342 18
9343 18
9344 18
9345 20
9346 18
9347 18
9348 18
9349 18
9350 18
9351 244
9352 244
9353 244
9354 244
9355 244
9356 244
9357 244
9358 18
9359 18
9360 18
9361 18
9362 18
9363 18
9364 18
9365 18
9366 18
9367 18
9368 18
9369 18
9370 18
9371 18
9372 18
9373 18
9374 18
9375 18
9376 18
9377 18
9378 18
9379 18
9380 18
9381 18
9382 18
9383 18
9384 18
9385 18
9386 20
9387 18
9388 18
9389 20
9390 18
9391 18
9392 18
9393 18
9394 20
9395 18
9396 18
9397 18
9398 18
9399 18
9400 18
9401 18
9402 18
9403 18
9404 18
9405 18
9406 18
9407 18
9408 18
9409 18
9410 18
9411 18
9412 18
9413 18
9414 18
9415 18
9416 18
9417 18
9418 18
9419 18
9420 18
9421 18
9422 18
9423 18
9424 18
9425 18
9426 18
9427 18
9428 18
9429 18
9430 18
9431 18
9432 18
9433 18
9434 18
9435 18
9436 18
9437 18
9438 18
9439 18
9440 18
9441 18
9442 18
9443 18
9444 18
9445 18
9446 18
9447 18
9448 18
9449 18
9450 18
9451 18
9452 18
9453 18
9454 18
9455 18
9456 18
9457 18
9458 18
9459 18
9460 18
9461 18
9462 18
9463 18
9464 18
9465 18
9466 18
9467 244
9468 244
9469 244
9470 244
9471 244
9472 244
9473 251
9474 244
9475 244
9476 244
9477 244
9478 244
9479 244
9480 244
9481 244
9482 244
9483 244
9484 244
9485 244
9486 244
9487 244
9488 244
9489 244
9490 49
9491 20
9492 244
9493 244
9494 244
9495 244
9496 244
9497 244
9498 244
9499 244
9500 244
9501 244
9502 244
9503 244
9504 244
9505 244
9506 244
9507 244
9508 244
9509 244
9510 244
9511 244
9512 244
9513 244
9514 244
9515 244
9516 244
9517 244
9518 244
9519 244
9520 244
9521 244
9522 244
9523 244
9524 244
9525 244
9526 244
9527 244
9528 244
9529 244
9530 244
9531 244
9532 244
9533 244
9534 244
9535 244
9536 244
9537 244
9538 244
9539 244
9540 244
9541 244
9542 244
9543 244
9544 244
9545 244
9546 244
9547 244
9548 244
9549 244
9550 244
9551 244
9552 244
9553 244
9554 244
9555 244
9556 244
9557 244
9558 244
9559 244
9560 244
9561 244
9562 244
9563 244
9564 244
9565 244
9566 244
9567 244
9568 244
9569 244
9570 244
9571 244
9572 244
9573 244
9574 244
9575 244
9576 244
9577 244
9578 244
9579 244
9580 244
9581 244
9582 244
9583 244
9584 244
9585 244
9586 244
9587 244
9588 244
9589 244
9590 244
9591 244
9592 244
9593 244
9594 244
9595 244
9596 244
9597 12
9598 244
9599 244
9600 244
9601 244
9602 244
9603 244
9604 244
9605 244
9606 244
9607 244
9608 244
9609 244
9610 244
9611 244
9612 244
9613 244
9614 244
9615 244
9616 244
9617 244
9618 244
9619 244
9620 244
9621 244
9622 244
9623 244
9624 30
9625 244
9626 244
9627 244
9628 244
9629 244
9630 244
9631 244
9632 244
9633 244
9634 244
9635 244
9636 244
9637 244
9638 244
9639 244
9640 244
9641 244
9642 244
9643 244
9644 244
9645 244
9646 244
9647 244
9648 244
9649 244
9650 244
9651 12
9652 244
9653 244
9654 244
9655 244
9656 244
9657 244
9658 244
9659 244
9660 244
9661 244
9662 244
9663 244
9664 244
9665 244
9666 244
9667 244
9668 244
9669 244
9670 244
9671 244
9672 244
9673 244
9674 244
9675 244
9676 244
9677 244
9678 244
9679 244
9680 244
9681 244
9682 244
9683 244
9684 244
9685 244
9686 244
9687 244
9688 244
9689 244
9690 244
9691 244
9692 244
9693 244
9694 244
9695 244
9696 244
9697 244
9698 244
9699 244
9700 244
9701 244
9702 244
9703 244
9704 244
9705 244
9706 244
9707 244
9708 244
9709 244
9710 244
9711 244
9712 244
9713 244
9714 244
9715 244
9716 244
9717 244
9718 244
9719 244
9720 244
9721 244
9722 244
9723 244
9724 244
9725 244
9726 244
9727 12
9728 244
9729 244
9730 244
9731 12
9732 12
9733 244
9734 244
9735 244
9736 244
9737 244
9738 244
9739 18
9740 18
9741 244
9742 18
9743 18
9744 244
9745 244
9746 244
9747 244
9748 244
9749 244
9750 244
9751 244
9752 18
9753 18
9754 244
9755 244
9756 244
9757 244
9758 18
9759 18
9760 18
9761 18
9762 18
9763 18
9764 18
9765 18
9766 18
9767 18
9768 18
9769 18
9770 18
9771 18
9772 18
9773 244
9774 244
9775 244
9776 244
9777 244
9778 244
9779 244
9780 244
9781 244
9782 244
9783 244
9784 244
9785 244
9786 244
9787 244
9788 244
9789 244
9790 244
9791 244
9792 244
9793 244
9794 244
9795 244
9796 244
9797 244
9798 244
9799 244
9800 244
9801 244
9802 244
9803 244
9804 244
9805 244
9806 18
9807 18
9808 18
9809 18
9810 18
9811 18
9812 18
9813 18
9814 12
9815 244
9816 244
9817 18
9818 244
9819 18
9820 244
9821 18
9822 14
9823 18
9824 18
9825 18
9826 18
9827 18
9828 18
9829 18
9830 18
9831 18
9832 18
9833 18
9834 18
9835 18
9836 18
9837 18
9838 18
9839 18
9840 18
9841 18
9842 18
9843 18
9844 18
9845 18
9846 18
9847 18
9848 18
9849 18
9850 18
9851 18
9852 18
9853 18
9854 18
9855 18
9856 18
9857 244
9858 18
9859 18
9860 18
9861 18
9862 18
9863 18
9864 18
9865 18
9866 18
9867 18
9868 18
9869 18
9870 108
9871 18
9872 108
9873 108
9874 18
9875 18
9876 18
9877 18
9878 18
9879 18
9880 18
9881 18
9882 18
9883 18
9884 18
9885 18
9886 18
9887 18
9888 18
9889 244
9890 244
9891 244
9892 244
9893 244
9894 244
9895 244
9896 244
9897 244
9898 244
9899 244
9900 244
9901 244
9902 244
9903 244
9904 244
9905 244
9906 244
9907 244
9908 244
9909 244
9910 244
9911 244
9912 244
9913 244
9914 244
9915 244
9916 244
9917 244
9918 18
9919 244
9920 244
9921 244
9922 244
9923 244
9924 244
9925 18
9926 18
9927 18
9928 244
9929 244
9930 244
9931 12
9932 244
9933 20
9934 244
9935 244
9936 244
9937 30
9938 30
9939 30
9940 30
9941 30
9942 30
9943 30
9944 30
9945 30
9946 30
9947 30
9948 30
9949 30
9950 30
9951 30
9952 30
9953 30
9954 30
9955 30
9956 30
9957 30
9958 30
9959 30
9960 30
9961 30
9962 30
9963 22
9964 30
9965 30
9966 30
9967 30
9968 30
9969 30
9970 30
9971 30
9972 30
9973 30
9974 30
9975 30
9976 30
9977 30
9978 30
9979 30
9980 30
9981 30
9982 30
9983 30
9984 30
9985 30
9986 30
9987 30
9988 30
9989 30
9990 30
9991 30
9992 30
9993 30
9994 30
9995 30
9996 30
9997 30
9998 18
9999 18
10000 18
10001 18
10002 18
10003 18
10004 18
10005 18
10006 18
10007 22
10008 22
10009 22
10010 22
10011 22
10012 22
10013 22
10014 22
10015 22
10016 22
10017 30
10018 30
10019 30
10020 30
10021 30
10022 30
10023 22
10024 22
10025 30
10026 30
10027 30
10028 30
10029 30
10030 30
10031 30
10032 30
10033 30
10034 30
10035 30
10036 30
10037 22
10038 22
10039 22
10040 22
10041 22
10042 22
10043 22
10044 22
10045 22
10046 22
10047 22
10048 22
10049 22
10050 22
10051 22
10052 22
10053 22
10054 22
10055 22
10056 22
10057 22
10058 22
10059 22
10060 22
10061 22
10062 22
10063 22
10064 22
10065 22
10066 22
10067 22
10068 22
10069 22
10070 22
10071 22
10072 22
10073 22
10074 22
10075 22
10076 22
10077 22
10078 22
10079 22
10080 22
10081 22
10082 22
10083 22
10084 22
10085 22
10086 22
10087 22
10088 22
10089 22
10090 22
10091 22
10092 22
10093 22
10094 22
10095 22
10096 22
10097 22
10098 22
10099 22
10100 22
10101 22
10102 22
10103 22
10104 22
10105 22
10106 22
10107 18
10108 18
10109 18
10110 18
10111 18
10112 18
10113 18
10114 18
10115 18
10116 18
10117 18
10118 18
10119 18
10120 18
10121 18
10122 18
10123 18
10124 18
10125 18
10126 18
10127 18
10128 18
10129 18
10130 18
10131 18
10132 18
10133 18
10134 18
10135 18
10136 18
10137 18
10138 18
10139 18
10140 18
10141 18
10142 18
10143 18
10144 18
10145 18
10146 18
10147 18
10148 18
10149 18
10150 18
10151 18
10152 18
10153 18
10154 18
10155 18
10156 18
10157 18
10158 18
10159 18
10160 18
10161 18
10162 18
10163 18
10164 18
10165 18
10166 18
10167 18
10168 18
10169 18
10170 18
10171 18
10172 18
10173 18
10174 18
10175 18
10176 18
10177 18
10178 18
10179 18
10180 18
10181 18
10182 18
10183 18
10184 18
10185 18
10186 18
10187 18
10188 18
10189 18
10190 18
10191 18
10192 18
10193 18
10194 18
10195 18
10196 18
10197 18
10198 18
10199 18
10200 18
10201 18
10202 18
10203 18
10204 18
10205 18
10206 18
10207 18
10208 18
10209 18
10210 18
10211 18
10212 18
10213 18
10214 18
10215 18
10216 18
10217 18
10218 18
10219 18
10220 18
10221 244
10222 18
10223 18
10224 18
10225 18
10226 18
10227 18
10228 18
10229 18
10230 18
10231 18
10232 18
10233 18
10234 18
10235 18
10236 18
10237 18
10238 18
10239 18
10240 18
10241 18
10242 18
10243 18
10244 18
10245 18
10246 18
10247 18
10248 18
10249 18
10250 18
10251 18
10252 18
10253 18
10254 18
10255 18
10256 18
10257 18
10258 18
10259 18
10260 18
10261 18
10262 18
10263 18
10264 18
10265 18
10266 18
10267 18
10268 18
10269 18
10270 18
10271 18
10272 18
10273 18
10274 7
10275 18
10276 18
10277 18
10278 18
10279 18
10280 18
10281 18
10282 18
10283 18
10284 18
10285 18
10286 18
10287 18
10288 18
10289 18
10290 18
10291 18
10292 18
10293 18
10294 18
10295 18
10296 18
10297 18
10298 18
10299 18
10300 18
10301 18
10302 18
10303 18
10304 18
10305 18
10306 18
10307 18
10308 18
10309 18
10310 18
10311 18
10312 18
10313 22
10314 22
10315 7
10316 22
10317 22
10318 22
10319 22
10320 22
10321 22
10322 22
10323 22
10324 22
10325 22
10326 22
10327 22
10328 22
10329 22
10330 22
10331 22
10332 22
10333 22
10334 22
10335 22
10336 22
10337 22
10338 22
10339 22
10340 22
10341 22
10342 22
10343 22
10344 22
10345 18
10346 18
10347 18
10348 18
10349 22
10350 18
10351 22
10352 18
10353 18
10354 22
10355 22
10356 22
10357 22
10358 22
10359 22
10360 22
10361 22
10362 22
10363 22
10364 22
10365 22
10366 22
10367 22
10368 22
10369 22
10370 22
10371 22
10372 22
10373 22
10374 22
10375 22
10376 22
10377 22
10378 22
10379 22
10380 22
10381 22
10382 22
10383 22
10384 22
10385 22
10386 22
10387 22
10388 22
10389 22
10390 22
10391 22
10392 22
10393 22
10394 22
10395 22
10396 22
10397 22
10398 22
10399 22
10400 22
10401 22
10402 22
10403 22
10404 22
10405 22
10406 7
10407 22
10408 22
10409 22
10410 22
10411 30
10412 22
10413 22
10414 22
10415 22
10416 22
10417 22
10418 22
10419 22
10420 22
10421 22
10422 22
10423 22
10424 22
10425 22
10426 22
10427 22
10428 22
10429 22
10430 22
10431 22
10432 22
10433 22
10434 22
10435 22
10436 22
10437 22
10438 22
10439 22
10440 22
10441 22
10442 22
10443 22
10444 22
10445 22
10446 22
10447 22
10448 22
10449 22
10450 22
10451 12
10452 104
10453 30
10454 244
10455 244
10456 244
10457 244
10458 244
10459 244
10460 244
10461 244
10462 244
10463 244
10464 244
10465 244
10466 244
10467 244
10468 244
10469 244
10470 244
10471 244
10472 244
10473 244
10474 244
10475 244
10476 244
10477 30
10478 30
10479 30
10480 30
10481 30
10482 244
10483 244
10484 244
10485 244
10486 244
10487 244
10488 244
10489 244
10490 244
10491 244
10492 244
10493 244
10494 244
10495 244
10496 244
10497 244
10498 244
10499 244
10500 244
10501 244
10502 244
10503 244
10504 244
10505 244
10506 20
10507 20
10508 20
10509 244
10510 30
10511 30
10512 30
10513 30
10514 244
10515 244
10516 244
10517 244
10518 20
10519 20
10520 30
10521 20
10522 20
10523 30
10524 30
10525 30
10526 30
10527 30
10528 6
10529 244
10530 6
10531 30
10532 30
10533 30
10534 30
10535 30
10536 30
10537 244
10538 244
10539 244
10540 244
10541 244
10542 244
10543 244
10544 244
10545 244
10546 244
10547 244
10548 244
10549 30
10550 244
10551 244
10552 244
10553 30
10554 251
10555 30
10556 30
10557 30
10558 30
10559 30
10560 30
10561 30
10562 30
10563 30
10564 30
10565 30
10566 30
10567 30
10568 30
10569 30
10570 30
10571 30
10572 30
10573 30
10574 251
10575 30
10576 30
10577 30
10578 30
10579 30
10580 30
10581 30
10582 30
10583 30
10584 30
10585 30
10586 30
10587 30
10588 30
10589 30
10590 30
10591 30
10592 30
10593 30
10594 30
10595 30
10596 30
10597 30
10598 30
10599 30
10600 30
10601 30
10602 30
10603 30
10604 30
10605 30
10606 30
10607 30
10608 30
10609 30
10610 30
10611 30
10612 30
10613 30
10614 30
10615 30
10616 30
10617 30
10618 30
10619 30
10620 30
10621 30
10622 30
10623 30
10624 30
10625 30
10626 30
10627 30
10628 30
10629 30
10630 30
10631 30
10632 30
10633 30
10634 30
10635 30
10636 30
10637 30
10638 30
10639 30
10640 30
10641 30
10642 30
10643 30
10644 30
10645 30
10646 30
10647 30
10648 30
10649 30
10650 30
10651 30
10652 30
10653 30
10654 30
10655 30
10656 30
10657 30
10658 30
10659 30
10660 30
10661 30
10662 30
10663 30
10664 30
10665 30
10666 30
10667 30
10668 30
10669 30
10670 30
10671 30
10672 30
10673 30
10674 30
10675 30
10676 30
10677 30
10678 30
10679 30
10680 30
10681 30
10682 30
10683 30
10684 30
10685 29
10686 30
10687 30
10688 16
10689 30
10690 30
10691 30
10692 30
10693 30
10694 30
10695 30
10696 30
10697 30
10698 30
10699 30
10700 30
10701 30
10702 30
10703 30
10704 30
10705 30
10706 30
10707 30
10708 30
10709 30
10710 30
10711 30
10712 30
10713 30
10714 30
10715 30
10716 30
10717 30
10718 30
10719 30
10720 30
10721 30
10722 30
10723 30
10724 30
10725 30
10726 30
10727 30
10728 30
10729 30
10730 30
10731 30
10732 30
10733 30
10734 30
10735 30
10736 30
10737 30
10738 30
10739 30
10740 30
10741 30
10742 13
10743 30
10744 30
10745 30
10746 30
10747 30
10748 30
10749 30
10750 30
10751 30
10752 30
10753 30
10754 30
10755 30
10756 30
10757 30
10758 30
10759 30
10760 30
10761 30
10762 30
10763 30
10764 30
10765 30
10766 30
10767 30
10768 30
10769 30
10770 30
10771 30
10772 30
10773 30
10774 30
10775 30
10776 30
10777 30
10778 30
10779 30
10780 30
10781 30
10782 30
10783 30
10784 30
10785 30
10786 30
10787 13
10788 30
10789 30
10790 30
10791 30
10792 30
10793 30
10794 30
10795 30
10796 30
10797 30
10798 30
10799 30
10800 30
10801 30
10802 30
10803 30
10804 30
10805 30
10806 30
10807 30
10808 30
10809 30
10810 30
10811 30
10812 30
10813 30
10814 30
10815 30
10816 30
10817 30
10818 30
10819 30
10820 30
10821 30
10822 22
10823 22
10824 20
10825 20
10826 30
10827 30
10828 30
10829 30
10830 30
10831 20
10832 30
10833 30
10834 20
10835 22
10836 22
10837 22
10838 22
10839 22
10840 22
10841 22
10842 22
10843 22
10844 22
10845 22
10846 22
10847 22
10848 22
10849 22
10850 10
10851 22
10852 22
10853 22
10854 22
10855 22
10856 30
10857 30
10858 30
10859 30
10860 30
10861 30
10862 30
10863 30
10864 30
10865 30
10866 30
10867 30
10868 30
10869 30
10870 30
10871 30
10872 30
10873 30
10874 30
10875 30
10876 30
10877 30
10878 30
10879 30
10880 30
10881 20
10882 18
10883 30
10884 20
10885 22
10886 22
10887 30
10888 30
10889 30
10890 30
10891 30
10892 30
10893 30
10894 30
10895 22
10896 22
10897 22
10898 22
10899 22
10900 22
10901 30
10902 30
10903 30
10904 30
10905 30
10906 30
10907 30
10908 30
10909 30
10910 30
10911 30
10912 30
10913 30
10914 30
10915 30
10916 30
10917 30
10918 30
10919 30
10920 20
10921 30
10922 30
10923 30
10924 30
10925 30
10926 30
10927 30
10928 30
10929 30
10930 30
10931 30
10932 30
10933 30
10934 30
10935 30
10936 30
10937 30
10938 30
10939 30
10940 30
10941 30
10942 30
10943 30
10944 30
10945 30
10946 30
10947 30
10948 30
10949 30
10950 30
10951 30
10952 30
10953 30
10954 30
10955 30
10956 30
10957 30
10958 30
10959 30
10960 30
10961 30
10962 30
10963 30
10964 30
10965 30
10966 30
10967 30
10968 30
10969 30
10970 30
10971 30
10972 30
10973 30
10974 30
10975 30
10976 30
10977 30
10978 30
10979 30
10980 30
10981 30
10982 30
10983 30
10984 30
10985 30
10986 30
10987 30
10988 30
10989 30
10990 30
10991 30
10992 30
10993 30
10994 30
10995 30
10996 30
10997 30
10998 30
10999 21
11000 30
11001 30
11002 30
11003 30
11004 21
11005 30
11006 30
11007 30
11008 30
11009 30
11010 30
11011 30
11012 30
11013 30
11014 30
11015 30
11016 30
11017 30
11018 30
11019 30
11020 30
11021 30
11022 30
11023 30
11024 30
11025 30
11026 30
11027 30
11028 30
11029 30
11030 30
11031 30
11032 30
11033 30
11034 30
11035 30
11036 30
11037 30
11038 30
11039 30
11040 30
11041 30
11042 21
11043 21
11044 30
11045 30
11046 30
11047 30
11048 30
11049 30
11050 30
11051 30
11052 30
11053 30
11054 30
11055 30
11056 30
11057 30
11058 30
11059 30
11060 30
11061 30
11062 30
11063 30
11064 30
11065 30
11066 30
11067 30
11068 30
11069 30
11070 30
11071 30
11072 30
11073 30
11074 30
11075 30
11076 30
11077 30
11078 18
11079 30
11080 30
11081 30
11082 30
11083 30
11084 30
11085 30
11086 30
11087 30
11088 30
11089 30
11090 30
11091 30
11092 30
11093 30
11094 30
11095 30
11096 30
11097 30
11098 30
11099 30
11100 30
11101 30
11102 30
11103 30
11104 20
11105 20
11106 30
11107 30
11108 30
11109 20
11110 30
11111 30
11112 30
11113 30
11114 30
11115 30
11116 30
11117 30
11118 30
11119 30
11120 30
11121 30
11122 30
11123 30
11124 30
11125 30
11126 30
11127 30
11128 30
11129 30
11130 30
11131 30
11132 30
11133 20
11134 20
11135 20
11136 20
11137 20
11138 20
11139 20
11140 30
11141 30
11142 30
11143 30
11144 30
11145 20
11146 20
11147 20
11148 20
11149 22
11150 20
11151 22
11152 20
11153 20
11154 20
11155 20
11156 20
11157 20
11158 20
11159 20
11160 20
11161 20
11162 20
11163 20
11164 20
11165 20
11166 20
11167 20
11168 20
11169 20
11170 20
11171 20
11172 20
11173 20
11174 22
11175 22
11176 22
11177 22
11178 22
11179 22
11180 22
11181 22
11182 22
11183 22
11184 22
11185 22
11186 22
11187 22
11188 22
11189 22
11190 22
11191 22
11192 22
11193 22
11194 22
11195 22
11196 22
11197 22
11198 22
11199 22
11200 22
11201 22
11202 22
11203 22
11204 22
11205 22
11206 22
11207 22
11208 22
11209 22
11210 22
11211 22
11212 22
11213 22
11214 22
11215 22
11216 22
11217 22
11218 22
11219 22
11220 22
11221 22
11222 22
11223 22
11224 22
11225 22
11226 22
11227 22
11228 22
11229 22
11230 22
11231 22
11232 22
11233 22
11234 22
11235 22
11236 22
11237 22
11238 20
11239 22
11240 22
11241 22
11242 22
11243 22
11244 22
11245 22
11246 22
11247 22
11248 22
11249 22
11250 22
11251 22
11252 22
11253 22
11254 22
11255 22
11256 22
11257 22
11258 22
11259 22
11260 22
11261 22
11262 22
11263 22
11264 22
11265 22
11266 22
11267 22
11268 22
11269 22
11270 22
11271 22
11272 22
11273 22
11274 22
11275 22
11276 22
11277 22
11278 22
11279 22
11280 22
11281 22
11282 22
11283 22
11284 22
11285 22
11286 22
11287 22
11288 22
11289 22
11290 22
11291 21
11292 22
11293 22
11294 20
11295 22
11296 22
11297 20
11298 20
11299 20
11300 20
11301 20
11302 20
11303 20
11304 20
11305 22
11306 22
11307 18
11308 22
11309 22
11310 22
11311 22
11312 22
11313 22
11314 22
11315 22
11316 22
11317 22
11318 22
11319 22
11320 22
11321 22
11322 22
11323 22
11324 22
11325 20
11326 20
11327 20
11328 20
11329 20
11330 20
11331 22
11332 22
11333 22
11334 22
11335 22
11336 22
11337 22
11338 22
11339 22
11340 22
11341 22
11342 22
11343 22
11344 20
11345 20
11346 20
11347 20
11348 20
11349 20
11350 22
11351 22
11352 22
11353 22
11354 22
11355 22
11356 22
11357 22
11358 22
11359 22
11360 22
11361 22
11362 22
11363 22
11364 22
11365 20
11366 20
11367 20
11368 20
11369 20
11370 20
11371 20
11372 20
11373 20
11374 20
11375 20
11376 20
11377 20
11378 20
11379 20
11380 20
11381 20
11382 20
11383 20
11384 20
11385 20
11386 20
11387 20
11388 20
11389 20
11390 20
11391 20
11392 20
11393 22
11394 22
11395 22
11396 22
11397 22
11398 22
11399 22
11400 22
11401 20
11402 20
11403 20
11404 20
11405 20
11406 20
11407 20
11408 20
11409 20
11410 20
11411 20
11412 20
11413 20
11414 20
11415 20
11416 20
11417 20
11418 20
11419 20
11420 20
11421 20
11422 20
11423 20
11424 20
11425 20
11426 20
11427 20
11428 20
11429 20
11430 20
11431 20
11432 20
11433 20
11434 20
11435 18
11436 20
11437 20
11438 20
11439 20
11440 20
11441 20
11442 20
11443 20
11444 20
11445 20
11446 20
11447 20
11448 20
11449 20
11450 20
11451 20
11452 20
11453 20
11454 22
11455 22
11456 22
11457 20
11458 22
11459 22
11460 22
11461 22
11462 22
11463 22
11464 22
11465 22
11466 22
11467 22
11468 22
11469 22
11470 22
11471 22
11472 22
11473 22
11474 22
11475 22
11476 22
11477 22
11478 18
11479 22
11480 22
11481 22
11482 22
11483 20
11484 22
11485 22
11486 22
11487 22
11488 22
11489 20
11490 20
11491 20
11492 20
11493 20
11494 20
11495 20
11496 20
11497 20
11498 20
11499 20
11500 20
11501 20
11502 244
11503 20
11504 20
11505 20
11506 20
11507 20
11508 20
11509 20
11510 20
11511 20
11512 20
11513 20
11514 22
11515 22
11516 22
11517 22
11518 22
11519 16
11520 16
11521 16
11522 18
11523 16
11524 16
11525 16
11526 16
11527 16
11528 16
11529 16
11530 16
11531 16
11532 16
11533 16
11534 16
11535 16
11536 16
11537 16
11538 16
11539 16
11540 16
11541 22
11542 22
11543 22
11544 22
11545 22
11546 22
11547 22
11548 20
11549 20
11550 20
11551 20
11552 22
11553 22
11554 22
11555 22
11556 22
11557 20
11558 20
11559 20
11560 20
11561 20
11562 20
11563 20
11564 20
11565 20
11566 20
11567 20
11568 20
11569 20
11570 20
11571 20
11572 20
11573 20
11574 20
11575 20
11576 20
11577 20
11578 20
11579 20
11580 20
11581 20
11582 20
11583 20
11584 20
11585 20
11586 15
11587 16
11588 19
11589 19
11590 16
11591 16
11592 16
11593 16
11594 16
11595 16
11596 16
11597 16
11598 16
11599 16
11600 16
11601 16
11602 16
11603 16
11604 16
11605 16
11606 16
11607 16
11608 16
11609 16
11610 16
11611 16
11612 16
11613 16
11614 16
11615 16
11616 16
11617 16
11618 16
11619 16
11620 16
11621 16
11622 16
11623 16
11624 16
11625 28
11626 16
11627 16
11628 16
11629 16
11630 16
11631 16
11632 16
11633 16
11634 16
11635 16
11636 16
11637 16
11638 16
11639 16
11640 16
11641 16
11642 16
11643 16
11644 16
11645 16
11646 16
11647 16
11648 16
11649 16
11650 16
11651 16
11652 16
11653 16
11654 16
11655 16
11656 16
11657 16
11658 16
11659 16
11660 20
11661 20
11662 20
11663 20
11664 20
11665 20
11666 20
11667 20
11668 20
11669 20
11670 20
11671 20
11672 20
11673 20
11674 20
11675 20
11676 20
11677 20
11678 20
11679 20
11680 20
11681 20
11682 20
11683 20
11684 20
11685 20
11686 20
11687 20
11688 20
11689 20
11690 20
11691 20
11692 20
11693 20
11694 20
11695 20
11696 20
11697 20
11698 20
11699 20
11700 20
11701 20
11702 20
11703 20
11704 20
11705 20
11706 20
11707 20
11708 20
11709 20
11710 20
11711 20
11712 20
11713 20
11714 20
11715 20
11716 20
11717 20
11718 20
11719 20
11720 20
11721 20
11722 20
11723 20
11724 20
11725 20
11726 20
11727 20
11728 20
11729 20
11730 20
11731 20
11732 20
11733 20
11734 20
11735 20
11736 20
11737 20
11738 20
11739 20
11740 20
11741 20
11742 20
11743 20
11744 20
11745 20
11746 20
11747 20
11748 20
11749 20
11750 20
11751 20
11752 20
11753 20
11754 20
11755 20
11756 20
11757 20
11758 20
11759 20
11760 20
11761 20
11762 20
11763 20
11764 20
11765 20
11766 20
11767 20
11768 20
11769 20
11770 20
11771 20
11772 20
11773 20
11774 20
11775 20
11776 20
11777 20
11778 20
11779 20
11780 20
11781 20
11782 20
11783 20
11784 20
11785 20
11786 20
11787 20
11788 20
11789 20
11790 20
11791 20
11792 20
11793 20
11794 20
11795 20
11796 20
11797 20
11798 20
11799 20
11800 20
11801 20
11802 20
11803 20
11804 20
11805 20
11806 20
11807 20
11808 20
11809 20
11810 20
11811 20
11812 20
11813 20
11814 20
11815 20
11816 20
11817 20
11818 20
11819 20
11820 20
11821 20
11822 20
11823 20
11824 20
11825 20
11826 20
11827 20
11828 20
11829 20
11830 20
11831 20
11832 20
11833 20
11834 20
11835 20
11836 20
11837 20
11838 246
11839 20
11840 246
11841 246
11842 246
11843 246
11844 246
11845 20
11846 20
11847 20
11848 20
11849 20
11850 20
11851 20
11852 20
11853 20
11854 20
11855 20
11856 20
11857 20
11858 20
11859 20
11860 20
11861 20
11862 20
11863 20
11864 20
11865 20
11866 20
11867 20
11868 20
11869 20
11870 20
11871 20
11872 20
11873 20
11874 20
11875 20
11876 20
11877 20
11878 20
11879 20
11880 20
11881 20
11882 20
11883 20
11884 20
11885 20
11886 20
11887 20
11888 20
11889 20
11890 20
11891 20
11892 20
11893 20
11894 20
11895 20
11896 20
11897 20
11898 20
11899 20
11900 20
11901 20
11902 20
11903 20
11904 20
11905 20
11906 20
11907 20
11908 20
11909 20
11910 20
11911 20
11912 20
11913 20
11914 20
11915 20
11916 20
11917 20
11918 20
11919 20
11920 20
11921 20
11922 20
11923 20
11924 20
11925 20
11926 20
11927 20
11928 20
11929 20
11930 20
11931 20
11932 20
11933 20
11934 20
11935 20
11936 20
11937 20
11938 20
11939 20
11940 20
11941 20
11942 20
11943 20
11944 20
11945 20
11946 20
11947 20
11948 20
11949 20
11950 20
11951 20
11952 20
11953 20
11954 20
11955 20
11956 20
11957 20
11958 20
11959 20
11960 20
11961 20
11962 20
11963 20
11964 20
11965 20
11966 20
11967 20
11968 20
11969 20
11970 20
11971 20
11972 20
11973 20
11974 20
11975 20
11976 20
11977 20
11978 20
11979 20
11980 20
11981 20
11982 20
11983 20
11984 20
11985 20
11986 20
11987 20
11988 20
11989 20
11990 20
11991 20
11992 20
11993 20
11994 20
11995 20
11996 20
11997 20
11998 20
11999 20
12000 20
12001 20
12002 20
12003 20
12004 20
12005 20
12006 20
12007 20
12008 20
12009 20
12010 20
12011 20
12012 20
12013 20
12014 20
12015 20
12016 20
12017 20
12018 18
12019 20
12020 20
12021 20
12022 20
12023 20
12024 20
12025 20
12026 20
12027 20
12028 20
12029 20
12030 20
12031 20
12032 20
12033 20
12034 20
12035 20
12036 20
12037 20
12038 20
12039 20
12040 20
12041 20
12042 20
12043 20
12044 20
12045 20
12046 20
12047 20
12048 20
12049 20
12050 20
12051 20
12052 20
12053 20
12054 20
12055 20
12056 20
12057 20
12058 20
12059 20
12060 20
12061 20
12062 20
12063 20
12064 20
12065 20
12066 20
12067 20
12068 20
12069 20
12070 20
12071 20
12072 20
12073 20
12074 20
12075 20
12076 20
12077 20
12078 20
12079 20
12080 20
12081 20
12082 20
12083 20
12084 20
12085 20
12086 20
12087 20
12088 20
12089 20
12090 20
12091 20
12092 20
12093 20
12094 20
12095 20
12096 20
12097 20
12098 20
12099 20
12100 20
12101 20
12102 20
12103 20
12104 20
12105 20
12106 20
12107 20
12108 20
12109 20
12110 20
12111 20
12112 20
12113 20
12114 20
12115 20
12116 20
12117 20
12118 20
12119 20
12120 20
12121 20
12122 20
12123 20
12124 20
12125 20
12126 20
12127 20
12128 20
12129 20
12130 20
12131 20
12132 20
12133 20
12134 20
12135 20
12136 20
12137 20
12138 20
12139 20
12140 20
12141 20
12142 20
12143 20
12144 20
12145 20
12146 20
12147 20
12148 20
12149 20
12150 20
12151 20
12152 20
12153 20
12154 20
12155 20
12156 20
12157 20
12158 20
12159 20
12160 20
12161 20
12162 20
12163 20
12164 20
12165 20
12166 18
12167 20
12168 20
12169 20
12170 20
12171 20
12172 20
12173 20
12174 20
12175 20
12176 20
12177 20
12178 20
12179 20
12180 20
12181 20
12182 20
12183 20
12184 20
12185 20
12186 20
12187 20
12188 20
12189 20
12190 20
12191 20
12192 20
12193 20
12194 20
12195 20
12196 20
12197 20
12198 20
12199 20
12200 18
12201 18
12202 20
12203 20
12204 20
12205 20
12206 20
12207 20
12208 20
12209 20
12210 20
12211 20
12212 20
12213 20
12214 20
12215 20
12216 20
12217 20
12218 20
12219 20
12220 20
12221 20
12222 20
12223 20
12224 20
12225 20
12226 20
12227 20
12228 20
12229 20
12230 20
12231 20
12232 20
12233 20
12234 20
12235 244
12236 20
12237 20
12238 20
12239 19
12240 20
12241 20
12242 20
12243 19
12244 16
12245 19
12246 19
12247 19
12248 19
12249 19
12250 19
12251 19
12252 19
12253 19
12254 19
12255 19
12256 19
12257 19
12258 19
12259 19
12260 19
12261 19
12262 19
12263 19
12264 19
12265 19
12266 19
12267 19
12268 19
12269 19
12270 19
12271 19
12272 19
12273 20
12274 20
12275 20
12276 20
12277 20
12278 20
12279 19
12280 19
12281 19
12282 19
12283 19
12284 19
12285 19
12286 19
12287 19
12288 19
12289 19
12290 19
12291 19
12292 19
12293 19
12294 19
12295 19
12296 19
12297 19
12298 19
12299 19
12300 19
12301 19
12302 19
12303 19
12304 19
12305 19
12306 19
12307 19
12308 19
12309 19
12310 19
12311 19
12312 19
12313 19
12314 19
12315 19
12316 19
12317 19
12318 19
12319 19
12320 19
12321 19
12322 19
12323 19
12324 19
12325 19
12326 19
12327 19
12328 19
12329 19
12330 19
12331 19
12332 19
12333 19
12334 19
12335 19
12336 19
12337 19
12338 19
12339 16
12340 16
12341 19
12342 19
12343 19
12344 19
12345 19
12346 16
12347 16
12348 19
12349 19
12350 19
12351 19
12352 19
12353 19
12354 19
12355 19
12356 19
12357 19
12358 19
12359 16
12360 16
12361 16
12362 16
12363 19
12364 19
12365 19
12366 19
12367 16
12368 16
12369 16
12370 16
12371 16
12372 16
12373 16
12374 16
12375 16
12376 16
12377 16
12378 16
12379 16
12380 16
12381 16
12382 16
12383 16
12384 16
12385 16
12386 16
12387 16
12388 18
12389 244
12390 16
12391 16
12392 16
12393 16
12394 16
12395 16
12396 251
12397 16
12398 16
12399 16
12400 16
12401 16
12402 16
12403 16
12404 16
12405 16
12406 16
12407 16
12408 16
12409 19
12410 19
12411 19
12412 19
12413 19
12414 19
12415 19
12416 19
12417 16
12418 16
12419 19
12420 16
12421 19
12422 19
12423 19
12424 19
12425 19
12426 19
12427 19
12428 19
12429 19
12430 19
12431 19
12432 19
12433 19
12434 19
12435 19
12436 19
12437 19
12438 16
12439 16
12440 19
12441 16
12442 19
12443 16
12444 16
12445 16
12446 16
12447 16
12448 16
12449 16
12450 16
12451 16
12452 16
12453 16
12454 16
12455 19
12456 16
12457 16
12458 16
12459 16
12460 16
12461 16
12462 16
12463 16
12464 16
12465 16
12466 16
12467 16
12468 16
12469 16
12470 16
12471 16
12472 16
12473 16
12474 19
12475 19
12476 19
12477 19
12478 16
12479 16
12480 16
12481 16
12482 16
12483 16
12484 16
12485 16
12486 16
12487 16
12488 16
12489 19
12490 16
12491 19
12492 19
12493 19
12494 19
12495 19
12496 19
12497 19
12498 19
12499 19
12500 19
12501 19
12502 19
12503 19
12504 19
12505 19
12506 19
12507 19
12508 19
12509 19
12510 19
12511 19
12512 19
12513 19
12514 19
12515 19
12516 19
12517 19
12518 19
12519 19
12520 19
12521 19
12522 19
12523 19
12524 19
12525 19
12526 19
12527 19
12528 19
12529 19
12530 19
12531 19
12532 19
12533 19
12534 19
12535 19
12536 19
12537 19
12538 19
12539 20
12540 19
12541 19
12542 19
12543 19
12544 19
12545 19
12546 19
12547 19
12548 19
12549 19
12550 19
12551 19
12552 19
12553 19
12554 19
12555 19
12556 19
12557 19
12558 19
12559 19
12560 19
12561 19
12562 19
12563 19
12564 19
12565 19
12566 19
12567 19
12568 19
12569 19
12570 19
12571 19
12572 19
12573 19
12574 19
12575 19
12576 19
12577 19
12578 19
12579 19
12580 19
12581 19
12582 19
12583 19
12584 19
12585 19
12586 19
12587 19
12588 19
12589 19
12590 19
12591 19
12592 19
12593 19
12594 19
12595 19
12596 19
12597 19
12598 16
12599 19
12600 16
12601 19
12602 19
12603 19
12604 19
12605 19
12606 19
12607 19
12608 19
12609 19
12610 19
12611 19
12612 19
12613 19
12614 19
12615 19
12616 19
12617 19
12618 19
12619 19
12620 19
12621 19
12622 19
12623 19
12624 19
12625 19
12626 19
12627 19
12628 19
12629 19
12630 19
12631 19
12632 19
12633 19
12634 19
12635 19
12636 19
12637 251
12638 19
12639 19
12640 19
12641 20
12642 20
12643 20
12644 20
12645 20
12646 20
12647 20
12648 20
12649 20
12650 20
12651 20
12652 20
12653 20
12654 20
12655 20
12656 20
12657 20
12658 20
12659 20
12660 20
12661 20
12662 20
12663 20
12664 20
12665 20
12666 20
12667 20
12668 20
12669 20
12670 20
12671 20
12672 20
12673 20
12674 20
12675 20
12676 20
12677 20
12678 20
12679 20
12680 20
12681 20
12682 20
12683 20
12684 20
12685 20
12686 20
12687 20
12688 20
12689 20
12690 20
12691 20
12692 20
12693 20
12694 20
12695 20
12696 246
12697 20
12698 20
12699 20
12700 20
12701 20
12702 20
12703 20
12704 20
12705 20
12706 20
12707 20
12708 20
12709 20
12710 20
12711 20
12712 20
12713 20
12714 246
12715 246
12716 20
12717 20
12718 20
12719 20
12720 20
12721 20
12722 20
12723 246
12724 20
12725 251
12726 20
12727 20
12728 20
12729 20
12730 20
12731 20
12732 20
12733 20
12734 20
12735 20
12736 20
12737 20
12738 20
12739 20
12740 20
12741 20
12742 20
12743 20
12744 20
12745 20
12746 20
12747 20
12748 20
12749 20
12750 20
12751 20
12752 20
12753 20
12754 20
12755 20
12756 20
12757 20
12758 20
12759 14
12760 20
12761 27
12762 20
12763 20
12764 20
12765 20
12766 20
12767 20
12768 20
12769 20
12770 20
12771 20
12772 20
12773 20
12774 20
12775 20
12776 20
12777 20
12778 20
12779 20
12780 20
12781 20
12782 20
12783 20
12784 20
12785 20
12786 20
12787 20
12788 20
12789 20
12790 27
12791 27
12792 20
12793 20
12794 20
12795 20
12796 20
12797 20
12798 20
12799 246
12800 20
12801 20
12802 20
12803 20
12804 20
12805 28
12806 20
12807 20
12808 20
12809 20
12810 20
12811 246
12812 28
12813 246
12814 246
12815 246
12816 246
12817 246
12818 246
12819 246
12820 22
12821 19
12822 19
12823 22
12824 22
12825 19
12826 19
12827 19
12828 19
12829 20
12830 19
12831 20
12832 20
12833 20
12834 19
12835 19
12836 19
12837 19
12838 19
12839 19
12840 246
12841 20
12842 19
12843 19
12844 19
12845 19
12846 19
12847 19
12848 19
12849 19
12850 19
12851 19
12852 19
12853 19
12854 19
12855 19
12856 19
12857 22
12858 19
12859 19
12860 19
12861 19
12862 19
12863 19
12864 19
12865 19
12866 19
12867 19
12868 19
12869 19
12870 19
12871 19
12872 19
12873 19
12874 19
12875 19
12876 19
12877 19
12878 19
12879 19
12880 19
12881 19
12882 19
12883 19
12884 19
12885 19
12886 19
12887 19
12888 19
12889 19
12890 19
12891 19
12892 19
12893 19
12894 19
12895 19
12896 19
12897 19
12898 19
12899 19
12900 19
12901 19
12902 19
12903 19
12904 19
12905 19
12906 19
12907 19
12908 19
12909 19
12910 19
12911 19
12912 19
12913 19
12914 19
12915 19
12916 19
12917 19
12918 19
12919 19
12920 19
12921 19
12922 19
12923 19
12924 19
12925 19
12926 19
12927 19
12928 27
12929 19
12930 19
12931 19
12932 19
12933 19
12934 19
12935 19
12936 19
12937 19
12938 19
12939 27
12940 27
12941 19
12942 19
12943 19
12944 19
12945 19
12946 19
12947 19
12948 19
12949 19
12950 19
12951 19
12952 19
12953 19
12954 19
12955 19
12956 19
12957 19
12958 19
12959 19
12960 19
12961 19
12962 19
12963 19
12964 19
12965 19
12966 19
12967 19
12968 19
12969 19
12970 19
12971 19
12972 19
12973 19
12974 19
12975 19
12976 19
12977 19
12978 19
12979 19
12980 19
12981 19
12982 19
12983 19
12984 19
12985 19
12986 27
12987 19
12988 19
12989 19
12990 19
12991 19
12992 19
12993 27
12994 19
12995 19
12996 19
12997 19
12998 19
12999 19
13000 19
13001 19
13002 19
13003 19
13004 19
13005 27
13006 19
13007 19
13008 19
13009 19
13010 19
13011 19
13012 19
13013 19
13014 19
13015 19
13016 19
13017 19
13018 19
13019 19
13020 19
13021 19
13022 19
13023 19
13024 19
13025 19
13026 19
13027 19
13028 19
13029 19
13030 19
13031 19
13032 19
13033 19
13034 19
13035 19
13036 19
13037 19
13038 19
13039 19
13040 19
13041 19
13042 19
13043 19
13044 19
13045 19
13046 19
13047 19
13048 19
13049 19
13050 19
13051 19
13052 19
13053 19
13054 19
13055 19
13056 19
13057 19
13058 19
13059 19
13060 19
13061 19
13062 19
13063 19
13064 19
13065 19
13066 19
13067 19
13068 19
13069 19
13070 19
13071 19
13072 19
13073 19
13074 19
13075 19
13076 19
13077 19
13078 19
13079 19
13080 19
13081 19
13082 19
13083 19
13084 19
13085 19
13086 19
13087 19
13088 19
13089 19
13090 19
13091 19
13092 19
13093 19
13094 19
13095 19
13096 19
13097 19
13098 19
13099 19
13100 27
13101 27
13102 19
13103 19
13104 19
13105 19
13106 19
13107 19
13108 19
13109 19
13110 19
13111 19
13112 19
13113 19
13114 19
13115 19
13116 19
13117 246
13118 246
13119 246
13120 246
13121 246
13122 246
13123 246
13124 246
13125 246
13126 246
13127 246
13128 246
13129 28
13130 246
13131 246
13132 28
13133 246
13134 28
13135 28
13136 28
13137 19
13138 19
13139 19
13140 19
13141 28
13142 28
13143 28
13144 19
13145 19
13146 19
13147 22
13148 28
13149 19
13150 19
13151 19
13152 19
13153 256
13154 28
13155 20
13156 246
13157 246
13158 28
13159 27
13160 246
13161 27
13162 27
13163 246
13164 27
13165 27
13166 27
13167 27
13168 246
13169 27
13170 246
13171 27
13172 27
13173 22
13174 246
13175 246
13176 22
13177 246
13178 22
13179 246
13180 22
13181 22
13182 22
13183 256
13184 246
13185 246
13186 28
13187 22
13188 28
13189 246
13190 246
13191 246
13192 246
13193 246
13194 12
13195 246
13196 19
13197 19
13198 246
13199 246
13200 246
13201 246
13202 246
13203 27
13204 27
13205 246
13206 246
13207 246
13208 246
13209 104
13210 246
13211 104
13212 16
13213 246
13214 16
13215 104
13216 16
13217 16
13218 16
13219 16
13220 16
13221 16
13222 16
13223 16
13224 16
13225 29
13226 29
13227 16
13228 16
13229 29
13230 29
13231 29
13232 29
13233 29
13234 29
13235 29
13236 29
13237 29
13238 29
13239 29
13240 29
13241 29
13242 29
13243 29
13244 29
13245 29
13246 29
13247 29
13248 29
13249 29
13250 29
13251 29
13252 29
13253 29
13254 29
13255 29
13256 29
13257 29
13258 29
13259 29
13260 29
13261 29
13262 29
13263 29
13264 29
13265 29
13266 29
13267 29
13268 29
13269 29
13270 29
13271 29
13272 29
13273 29
13274 29
13275 29
13276 29
13277 29
13278 29
13279 29
13280 29
13281 29
13282 29
13283 29
13284 29
13285 29
13286 29
13287 29
13288 29
13289 29
13290 29
13291 29
13292 29
13293 29
13294 29
13295 29
13296 29
13297 29
13298 29
13299 29
13300 29
13301 29
13302 29
13303 29
13304 29
13305 29
13306 29
13307 29
13308 29
13309 29
13310 16
13311 16
13312 16
13313 29
13314 29
13315 29
13316 29
13317 29
13318 16
13319 16
13320 16
13321 16
13322 16
13323 16
13324 16
13325 16
13326 16
13327 16
13328 16
13329 16
13330 16
13331 16
13332 16
13333 16
13334 16
13335 16
13336 16
13337 29
13338 29
13339 29
13340 29
13341 16
13342 29
13343 16
13344 16
13345 16
13346 16
13347 16
13348 16
13349 16
13350 16
13351 16
13352 16
13353 16
13354 16
13355 16
13356 16
13357 16
13358 16
13359 16
13360 16
13361 16
13362 16
13363 16
13364 16
13365 16
13366 16
13367 16
13368 29
13369 29
13370 29
13371 29
13372 29
13373 29
13374 29
13375 29
13376 29
13377 29
13378 29
13379 16
13380 29
13381 29
13382 29
13383 29
13384 16
13385 16
13386 16
13387 16
13388 16
13389 16
13390 16
13391 16
13392 16
13393 16
13394 16
13395 16
13396 16
13397 16
13398 16
13399 16
13400 16
13401 16
13402 16
13403 16
13404 16
13405 16
13406 16
13407 16
13408 16
13409 16
13410 16
13411 16
13412 16
13413 16
13414 16
13415 16
13416 16
13417 16
13418 16
13419 16
13420 16
13421 16
13422 16
13423 16
13424 16
13425 16
13426 16
13427 16
13428 16
13429 16
13430 16
13431 16
13432 16
13433 16
13434 16
13435 16
13436 16
13437 16
13438 16
13439 16
13440 16
13441 16
13442 16
13443 16
13444 16
13445 16
13446 16
13447 16
13448 16
13449 16
13450 16
13451 16
13452 16
13453 16
13454 16
13455 16
13456 16
13457 16
13458 16
13459 16
13460 16
13461 16
13462 16
13463 16
13464 16
13465 16
13466 16
13467 16
13468 16
13469 16
13470 16
13471 16
13472 16
13473 16
13474 16
13475 16
13476 16
13477 16
13478 16
13479 29
13480 29
13481 29
13482 29
13483 29
13484 29
13485 29
13486 16
13487 16
13488 16
13489 16
13490 16
13491 16
13492 16
13493 16
13494 16
13495 16
13496 16
13497 16
13498 16
13499 16
13500 16
13501 16
13502 16
13503 16
13504 16
13505 16
13506 16
13507 16
13508 16
13509 16
13510 16
13511 16
13512 16
13513 16
13514 16
13515 16
13516 16
13517 16
13518 16
13519 29
13520 16
13521 16
13522 16
13523 16
13524 16
13525 16
13526 16
13527 16
13528 16
13529 16
13530 16
13531 16
13532 16
13533 16
13534 16
13535 16
13536 27
13537 16
13538 16
13539 16
13540 16
13541 16
13542 16
13543 16
13544 27
13545 16
13546 16
13547 16
13548 16
13549 16
13550 16
13551 16
13552 16
13553 16
13554 16
13555 16
13556 16
13557 16
13558 16
13559 16
13560 16
13561 16
13562 16
13563 16
13564 16
13565 16
13566 16
13567 16
13568 16
13569 16
13570 16
13571 16
13572 16
13573 16
13574 16
13575 16
13576 16
13577 16
13578 16
13579 16
13580 16
13581 16
13582 16
13583 16
13584 16
13585 16
13586 16
13587 16
13588 16
13589 16
13590 16
13591 16
13592 16
13593 16
13594 16
13595 16
13596 16
13597 16
13598 16
13599 16
13600 16
13601 16
13602 16
13603 16
13604 16
13605 16
13606 16
13607 16
13608 16
13609 16
13610 16
13611 16
13612 16
13613 16
13614 16
13615 16
13616 16
13617 16
13618 16
13619 16
13620 16
13621 16
13622 16
13623 16
13624 16
13625 16
13626 16
13627 16
13628 16
13629 16
13630 16
13631 16
13632 16
13633 16
13634 16
13635 16
13636 16
13637 16
13638 16
13639 16
13640 16
13641 16
13642 16
13643 16
13644 16
13645 16
13646 16
13647 16
13648 16
13649 16
13650 16
13651 16
13652 16
13653 16
13654 16
13655 16
13656 16
13657 16
13658 16
13659 16
13660 16
13661 16
13662 16
13663 16
13664 16
13665 16
13666 16
13667 16
13668 16
13669 16
13670 16
13671 16
13672 29
13673 29
13674 29
13675 29
13676 29
13677 29
13678 29
13679 29
13680 16
13681 16
13682 16
13683 16
13684 16
13685 29
13686 29
13687 29
13688 29
13689 29
13690 29
13691 29
13692 29
13693 16
13694 29
13695 29
13696 16
13697 16
13698 16
13699 16
13700 16
13701 16
13702 16
13703 16
13704 16
13705 16
13706 16
13707 16
13708 16
13709 29
13710 29
13711 29
13712 29
13713 29
13714 29
13715 29
13716 29
13717 29
13718 29
13719 16
13720 29
13721 29
13722 29
13723 16
13724 16
13725 16
13726 16
13727 16
13728 16
13729 16
13730 16
13731 16
13732 29
13733 29
13734 29
13735 16
13736 16
13737 16
13738 16
13739 16
13740 29
13741 29
13742 16
13743 16
13744 16
13745 16
13746 16
13747 29
13748 29
13749 16
13750 16
13751 16
13752 16
13753 16
13754 16
13755 16
13756 16
13757 16
13758 16
13759 16
13760 16
13761 16
13762 16
13763 16
13764 16
13765 16
13766 16
13767 16
13768 16
13769 16
13770 27
13771 16
13772 16
13773 16
13774 16
13775 16
13776 16
13777 16
13778 16
13779 16
13780 16
13781 16
13782 16
13783 16
13784 16
13785 16
13786 16
13787 16
13788 16
13789 15
13790 15
13791 15
13792 16
13793 16
13794 16
13795 15
13796 15
13797 15
13798 15
13799 15
13800 15
13801 16
13802 16
13803 16
13804 16
13805 16
13806 16
13807 16
13808 16
13809 16
13810 16
13811 16
13812 16
13813 16
13814 16
13815 16
13816 16
13817 16
13818 16
13819 16
13820 16
13821 16
13822 16
13823 16
13824 16
13825 16
13826 16
13827 16
13828 16
13829 16
13830 27
13831 16
13832 16
13833 16
13834 16
13835 16
13836 16
13837 16
13838 16
13839 16
13840 16
13841 16
13842 16
13843 16
13844 16
13845 16
13846 16
13847 16
13848 16
13849 16
13850 16
13851 16
13852 16
13853 16
13854 16
13855 16
13856 16
13857 16
13858 16
13859 16
13860 16
13861 16
13862 16
13863 16
13864 16
13865 16
13866 16
13867 16
13868 16
13869 16
13870 16
13871 16
13872 16
13873 16
13874 16
13875 16
13876 16
13877 16
13878 16
13879 16
13880 16
13881 16
13882 16
13883 16
13884 16
13885 16
13886 16
13887 16
13888 16
13889 16
13890 16
13891 16
13892 16
13893 16
13894 16
13895 16
13896 16
13897 16
13898 16
13899 16
13900 16
13901 16
13902 16
13903 16
13904 16
13905 16
13906 16
13907 16
13908 16
13909 16
13910 16
13911 16
13912 16
13913 16
13914 16
13915 16
13916 16
13917 16
13918 16
13919 16
13920 16
13921 16
13922 16
13923 16
13924 16
13925 16
13926 10
13927 16
13928 16
13929 16
13930 16
13931 16
13932 16
13933 16
13934 16
13935 16
13936 16
13937 16
13938 16
13939 16
13940 16
13941 16
13942 16
13943 16
13944 16
13945 16
13946 16
13947 16
13948 16
13949 16
13950 16
13951 16
13952 16
13953 16
13954 16
13955 16
13956 16
13957 16
13958 16
13959 16
13960 16
13961 16
13962 16
13963 16
13964 16
13965 16
13966 16
13967 16
13968 27
13969 16
13970 16
13971 16
13972 16
13973 16
13974 16
13975 16
13976 16
13977 16
13978 16
13979 16
13980 16
13981 16
13982 16
13983 16
13984 27
13985 16
13986 16
13987 16
13988 16
13989 16
13990 16
13991 16
13992 16
13993 16
13994 16
13995 16
13996 16
13997 16
13998 16
13999 16
14000 16
14001 16
14002 16
14003 16
14004 16
14005 16
14006 16
14007 16
14008 16
14009 16
14010 16
14011 16
14012 16
14013 16
14014 16
14015 16
14016 16
14017 16
14018 16
14019 16
14020 16
14021 16
14022 27
14023 16
14024 16
14025 16
14026 16
14027 16
14028 16
14029 16
14030 16
14031 16
14032 16
14033 16
14034 16
14035 16
14036 16
14037 16
14038 16
14039 16
14040 16
14041 16
14042 16
14043 16
14044 16
14045 16
14046 16
14047 16
14048 16
14049 16
14050 16
14051 16
14052 16
14053 16
14054 16
14055 16
14056 16
14057 16
14058 16
14059 16
14060 16
14061 16
14062 16
14063 16
14064 16
14065 16
14066 16
14067 16
14068 16
14069 16
14070 16
14071 16
14072 27
14073 27
14074 16
14075 16
14076 16
14077 16
14078 16
14079 16
14080 16
14081 16
14082 12
14083 16
14084 16
14085 16
14086 15
14087 15
14088 15
14089 16
14090 15
14091 15
14092 15
14093 15
14094 15
14095 15
14096 15
14097 15
14098 15
14099 15
14100 15
14101 15
14102 15
14103 15
14104 15
14105 15
14106 15
14107 15
14108 15
14109 15
14110 15
14111 15
14112 15
14113 16
14114 16
14115 16
14116 16
14117 16
14118 16
14119 16
14120 16
14121 16
14122 16
14123 16
14124 16
14125 16
14126 15
14127 15
14128 15
14129 15
14130 15
14131 15
14132 15
14133 15
14134 15
14135 15
14136 15
14137 15
14138 15
14139 15
14140 15
14141 15
14142 15
14143 15
14144 15
14145 15
14146 15
14147 15
14148 15
14149 15
14150 15
14151 15
14152 15
14153 15
14154 15
14155 15
14156 15
14157 15
14158 15
14159 15
14160 15
14161 15
14162 15
14163 15
14164 15
14165 15
14166 15
14167 15
14168 15
14169 15
14170 15
14171 15
14172 15
14173 15
14174 15
14175 15
14176 15
14177 15
14178 15
14179 15
14180 15
14181 15
14182 15
14183 15
14184 15
14185 15
14186 15
14187 15
14188 15
14189 15
14190 15
14191 15
14192 29
14193 30
14194 16
14195 15
14196 15
14197 15
14198 15
14199 15
14200 15
14201 15
14202 20
14203 20
14204 15
14205 15
14206 15
14207 15
14208 15
14209 15
14210 15
14211 15
14212 15
14213 15
14214 15
14215 15
14216 15
14217 15
14218 15
14219 15
14220 15
14221 15
14222 15
14223 15
14224 15
14225 15
14226 15
14227 15
14228 15
14229 15
14230 15
14231 15
14232 15
14233 15
14234 15
14235 15
14236 15
14237 15
14238 15
14239 15
14240 20
14241 15
14242 15
14243 20
14244 15
14245 15
14246 15
14247 15
14248 15
14249 15
14250 15
14251 15
14252 15
14253 15
14254 15
14255 15
14256 15
14257 15
14258 15
14259 15
14260 15
14261 15
14262 15
14263 15
14264 15
14265 15
14266 15
14267 15
14268 15
14269 15
14270 15
14271 15
14272 15
14273 15
14274 15
14275 15
14276 15
14277 15
14278 15
14279 15
14280 15
14281 15
14282 15
14283 15
14284 15
14285 15
14286 15
14287 15
14288 15
14289 15
14290 15
14291 15
14292 15
14293 15
14294 15
14295 15
14296 15
14297 15
14298 15
14299 15
14300 15
14301 15
14302 15
14303 15
14304 15
14305 15
14306 15
14307 15
14308 15
14309 15
14310 15
14311 15
14312 15
14313 15
14314 15
14315 15
14316 15
14317 15
14318 15
14319 15
14320 15
14321 15
14322 15
14323 15
14324 15
14325 15
14326 15
14327 15
14328 15
14329 15
14330 15
14331 15
14332 12
14333 15
14334 15
14335 15
14336 15
14337 15
14338 15
14339 15
14340 12
14341 15
14342 15
14343 15
14344 12
14345 20
14346 20
14347 15
14348 15
14349 15
14350 15
14351 15
14352 15
14353 15
14354 15
14355 15
14356 15
14357 15
14358 15
14359 15
14360 15
14361 15
14362 15
14363 15
14364 15
14365 15
14366 15
14367 15
14368 15
14369 15
14370 15
14371 15
14372 15
14373 15
14374 15
14375 15
14376 15
14377 15
14378 15
14379 15
14380 15
14381 15
14382 15
14383 15
14384 15
14385 15
14386 15
14387 20
14388 15
14389 20
14390 15
14391 15
14392 15
14393 15
14394 15
14395 15
14396 15
14397 15
14398 15
14399 15
14400 15
14401 15
14402 15
14403 15
14404 15
14405 15
14406 15
14407 15
14408 15
14409 15
14410 15
14411 15
14412 15
14413 15
14414 15
14415 15
14416 15
14417 15
14418 15
14419 15
14420 15
14421 15
14422 15
14423 15
14424 15
14425 15
14426 15
14427 15
14428 15
14429 15
14430 15
14431 15
14432 15
14433 15
14434 15
14435 15
14436 15
14437 15
14438 15
14439 15
14440 15
14441 15
14442 15
14443 15
14444 15
14445 15
14446 15
14447 15
14448 16
14449 15
14450 15
14451 15
14452 15
14453 15
14454 15
14455 15
14456 15
14457 15
14458 15
14459 15
14460 15
14461 15
14462 15
14463 15
14464 15
14465 15
14466 15
14467 15
14468 15
14469 15
14470 15
14471 15
14472 15
14473 15
14474 15
14475 15
14476 15
14477 15
14478 15
14479 15
14480 15
14481 15
14482 20
14483 15
14484 15
14485 15
14486 15
14487 15
14488 15
14489 15
14490 15
14491 15
14492 15
14493 15
14494 15
14495 15
14496 15
14497 15
14498 15
14499 15
14500 15
14501 15
14502 15
14503 15
14504 15
14505 15
14506 15
14507 15
14508 15
14509 15
14510 15
14511 15
14512 15
14513 15
14514 15
14515 15
14516 15
14517 15
14518 15
14519 15
14520 15
14521 15
14522 15
14523 15
14524 18
14525 15
14526 15
14527 15
14528 15
14529 15
14530 15
14531 15
14532 20
14533 15
14534 15
14535 15
14536 15
14537 15
14538 15
14539 15
14540 15
14541 15
14542 15
14543 15
14544 15
14545 15
14546 15
14547 15
14548 15
14549 15
14550 12
14551 12
14552 12
14553 15
14554 15
14555 15
14556 15
14557 15
14558 15
14559 20
14560 15
14561 15
14562 15
14563 15
14564 15
14565 15
14566 15
14567 15
14568 15
14569 15
14570 15
14571 20
14572 20
14573 15
14574 15
14575 15
14576 15
14577 15
14578 15
14579 15
14580 15
14581 15
14582 15
14583 15
14584 15
14585 15
14586 15
14587 15
14588 15
14589 15
14590 15
14591 15
14592 12
14593 12
14594 15
14595 12
14596 12
14597 12
14598 12
14599 12
14600 12
14601 12
14602 12
14603 12
14604 12
14605 12
14606 12
14607 12
14608 12
14609 12
14610 12
14611 12
14612 12
14613 12
14614 12
14615 12
14616 12
14617 12
14618 12
14619 12
14620 12
14621 12
14622 12
14623 12
14624 12
14625 16
14626 16
14627 16
14628 16
14629 16
14630 16
14631 16
14632 16
14633 16
14634 16
14635 16
14636 16
14637 16
14638 16
14639 16
14640 16
14641 16
14642 16
14643 16
14644 16
14645 16
14646 16
14647 16
14648 16
14649 16
14650 16
14651 16
14652 16
14653 16
14654 16
14655 16
14656 16
14657 16
14658 16
14659 16
14660 16
14661 16
14662 16
14663 16
14664 16
14665 16
14666 16
14667 16
14668 16
14669 16
14670 16
14671 16
14672 16
14673 16
14674 16
14675 16
14676 16
14677 16
14678 16
14679 16
14680 16
14681 16
14682 16
14683 16
14684 16
14685 16
14686 16
14687 16
14688 16
14689 16
14690 16
14691 16
14692 16
14693 16
14694 16
14695 16
14696 16
14697 16
14698 16
14699 16
14700 16
14701 16
14702 16
14703 16
14704 16
14705 16
14706 16
14707 16
14708 16
14709 16
14710 16
14711 16
14712 16
14713 16
14714 16
14715 16
14716 16
14717 16
14718 16
14719 16
14720 16
14721 16
14722 16
14723 16
14724 16
14725 16
14726 16
14727 16
14728 16
14729 16
14730 16
14731 16
14732 16
14733 16
14734 16
14735 16
14736 16
14737 16
14738 16
14739 16
14740 16
14741 16
14742 16
14743 16
14744 16
14745 16
14746 16
14747 16
14748 16
14749 16
14750 16
14751 16
14752 16
14753 16
14754 16
14755 16
14756 16
14757 16
14758 16
14759 16
14760 16
14761 16
14762 16
14763 16
14764 16
14765 16
14766 16
14767 16
14768 16
14769 16
14770 16
14771 16
14772 16
14773 16
14774 16
14775 16
14776 16
14777 16
14778 16
14779 16
14780 16
14781 16
14782 16
14783 16
14784 16
14785 16
14786 16
14787 16
14788 16
14789 16
14790 16
14791 16
14792 16
14793 16
14794 16
14795 16
14796 16
14797 16
14798 16
14799 16
14800 16
14801 16
14802 16
14803 16
14804 16
14805 16
14806 16
14807 16
14808 16
14809 16
14810 16
14811 16
14812 16
14813 16
14814 16
14815 16
14816 16
14817 16
14818 16
14819 16
14820 16
14821 16
14822 16
14823 16
14824 16
14825 16
14826 16
14827 16
14828 16
14829 16
14830 16
14831 16
14832 16
14833 16
14834 16
14835 16
14836 16
14837 16
14838 16
14839 16
14840 16
14841 16
14842 16
14843 16
14844 16
14845 16
14846 16
14847 16
14848 16
14849 16
14850 16
14851 16
14852 16
14853 16
14854 16
14855 16
14856 16
14857 16
14858 16
14859 16
14860 16
14861 16
14862 16
14863 16
14864 16
14865 16
14866 16
14867 16
14868 20
14869 16
14870 16
14871 16
14872 16
14873 16
14874 16
14875 16
14876 16
14877 16
14878 16
14879 16
14880 16
14881 16
14882 16
14883 16
14884 16
14885 16
14886 16
14887 16
14888 16
14889 16
14890 16
14891 16
14892 16
14893 16
14894 16
14895 16
14896 16
14897 16
14898 16
14899 16
14900 16
14901 16
14902 16
14903 16
14904 16
14905 16
14906 16
14907 16
14908 16
14909 16
14910 16
14911 16
14912 16
14913 16
14914 16
14915 16
14916 16
14917 16
14918 16
14919 16
14920 16
14921 16
14922 16
14923 16
14924 16
14925 16
14926 16
14927 16
14928 16
14929 16
14930 16
14931 16
14932 16
14933 16
14934 16
14935 16
14936 16
14937 16
14938 16
14939 16
14940 16
14941 16
14942 16
14943 16
14944 16
14945 16
14946 16
14947 16
14948 16
14949 16
14950 16
14951 16
14952 16
14953 16
14954 16
14955 16
14956 16
14957 16
14958 16
14959 16
14960 16
14961 16
14962 16
14963 16
14964 16
14965 16
14966 16
14967 16
14968 16
14969 16
14970 16
14971 16
14972 16
14973 16
14974 16
14975 16
14976 16
14977 16
14978 16
14979 16
14980 16
14981 16
14982 16
14983 16
14984 16
14985 16
14986 16
14987 16
14988 16
14989 16
14990 16
14991 16
14992 16
14993 16
14994 16
14995 16
14996 16
14997 16
14998 16
14999 16
15000 16
15001 16
15002 16
15003 16
15004 16
15005 16
15006 16
15007 16
15008 16
15009 16
15010 16
15011 16
15012 16
15013 16
15014 16
15015 16
15016 16
15017 16
15018 16
15019 16
15020 16
15021 16
15022 16
15023 16
15024 16
15025 16
15026 16
15027 16
15028 16
15029 16
15030 16
15031 16
15032 16
15033 16
15034 16
15035 16
15036 16
15037 16
15038 16
15039 16
15040 16
15041 16
15042 16
15043 16
15044 16
15045 16
15046 16
15047 16
15048 19
15049 16
15050 16
15051 16
15052 16
15053 16
15054 16
15055 16
15056 16
15057 16
15058 16
15059 16
15060 16
15061 16
15062 16
15063 19
15064 16
15065 19
15066 19
15067 16
15068 16
15069 16
15070 16
15071 16
15072 16
15073 19
15074 19
15075 19
15076 19
15077 19
15078 19
15079 19
15080 19
15081 19
15082 16
15083 19
15084 19
15085 16
15086 19
15087 19
15088 19
15089 19
15090 19
15091 19
15092 19
15093 19
15094 19
15095 19
15096 19
15097 19
15098 19
15099 29
15100 19
15101 19
15102 19
15103 19
15104 12
15105 12
15106 19
15107 12
15108 12
15109 19
15110 19
15111 19
15112 19
15113 19
15114 19
15115 20
15116 19
15117 19
15118 19
15119 19
15120 19
15121 19
15122 19
15123 19
15124 20
15125 19
15126 16
15127 16
15128 16
15129 16
15130 16
15131 16
15132 16
15133 16
15134 16
15135 16
15136 16
15137 16
15138 16
15139 16
15140 16
15141 16
15142 16
15143 16
15144 16
15145 16
15146 16
15147 16
15148 16
15149 16
15150 16
15151 16
15152 16
15153 22
15154 16
15155 12
15156 12
15157 12
15158 12
15159 22
15160 12
15161 16
15162 16
15163 16
15164 16
15165 16
15166 16
15167 16
15168 16
15169 16
15170 16
15171 16
15172 16
15173 16
15174 16
15175 16
15176 16
15177 16
15178 16
15179 16
15180 16
15181 16
15182 16
15183 16
15184 16
15185 16
15186 16
15187 16
15188 16
15189 16
15190 16
15191 16
15192 16
15193 16
15194 20
15195 16
15196 16
15197 16
15198 16
15199 16
15200 29
15201 16
15202 16
15203 16
15204 16
15205 16
15206 16
15207 12
15208 12
15209 12
15210 12
15211 12
15212 12
15213 12
15214 12
15215 12
15216 12
15217 12
15218 12
15219 20
15220 16
15221 16
15222 16
15223 12
15224 12
15225 12
15226 20
15227 12
15228 12
15229 12
15230 12
15231 12
15232 12
15233 12
15234 12
15235 12
15236 12
15237 12
15238 12
15239 12
15240 12
15241 12
15242 12
15243 12
15244 12
15245 12
15246 16
15247 12
15248 12
15249 12
15250 12
15251 12
15252 12
15253 12
15254 12
15255 12
15256 16
15257 16
15258 12
15259 12
15260 12
15261 12
15262 12
15263 12
15264 16
15265 16
15266 12
15267 12
15268 12
15269 12
15270 12
15271 12
15272 12
15273 12
15274 12
15275 12
15276 12
15277 12
15278 12
15279 12
15280 12
15281 12
15282 12
15283 12
15284 12
15285 12
15286 12
15287 12
15288 12
15289 12
15290 12
15291 12
15292 12
15293 12
15294 12
15295 16
15296 16
15297 16
15298 16
15299 16
15300 16
15301 16
15302 16
15303 16
15304 16
15305 16
15306 16
15307 16
15308 16
15309 16
15310 16
15311 16
15312 16
15313 16
15314 16
15315 16
15316 16
15317 16
15318 16
15319 16
15320 16
15321 16
15322 16
15323 16
15324 16
15325 16
15326 16
15327 16
15328 16
15329 16
15330 16
15331 16
15332 16
15333 16
15334 16
15335 16
15336 16
15337 16
15338 16
15339 16
15340 16
15341 16
15342 16
15343 16
15344 16
15345 16
15346 16
15347 16
15348 16
15349 16
15350 16
15351 16
15352 16
15353 16
15354 16
15355 16
15356 16
15357 16
15358 16
15359 16
15360 16
15361 16
15362 16
15363 16
15364 16
15365 16
15366 16
15367 16
15368 16
15369 16
15370 16
15371 16
15372 16
15373 16
15374 16
15375 16
15376 16
15377 16
15378 16
15379 16
15380 16
15381 16
15382 16
15383 16
15384 16
15385 16
15386 16
15387 16
15388 16
15389 16
15390 16
15391 16
15392 16
15393 16
15394 16
15395 16
15396 16
15397 16
15398 16
15399 16
15400 16
15401 16
15402 16
15403 16
15404 16
15405 16
15406 16
15407 16
15408 16
15409 16
15410 16
15411 16
15412 16
15413 16
15414 16
15415 16
15416 16
15417 16
15418 16
15419 16
15420 16
15421 16
15422 16
15423 16
15424 16
15425 16
15426 16
15427 16
15428 16
15429 16
15430 16
15431 16
15432 16
15433 16
15434 16
15435 16
15436 16
15437 16
15438 16
15439 16
15440 16
15441 16
15442 16
15443 16
15444 16
15445 16
15446 16
15447 16
15448 16
15449 16
15450 16
15451 16
15452 16
15453 16
15454 16
15455 16
15456 16
15457 16
15458 16
15459 16
15460 16
15461 16
15462 16
15463 16
15464 16
15465 16
15466 16
15467 16
15468 16
15469 16
15470 16
15471 16
15472 16
15473 15
15474 15
15475 15
15476 16
15477 16
15478 16
15479 16
15480 16
15481 16
15482 16
15483 15
15484 15
15485 15
15486 15
15487 15
15488 12
15489 12
15490 256
15491 15
15492 15
15493 15
15494 15
15495 15
15496 15
15497 15
15498 15
15499 15
15500 15
15501 15
15502 15
15503 15
15504 15
15505 15
15506 15
15507 15
15508 15
15509 15
15510 15
15511 15
15512 15
15513 15
15514 15
15515 15
15516 16
15517 16
15518 16
15519 16
15520 16
15521 16
15522 16
15523 16
15524 16
15525 16
15526 16
15527 16
15528 27
15529 16
15530 16
15531 16
15532 15
15533 16
15534 16
15535 16
15536 16
15537 16
15538 16
15539 16
15540 16
15541 16
15542 16
15543 15
15544 16
15545 16
15546 15
15547 15
15548 15
15549 15
15550 15
15551 15
15552 15
15553 15
15554 15
15555 15
15556 15
15557 15
15558 15
15559 15
15560 15
15561 16
15562 15
15563 15
15564 15
15565 15
15566 15
15567 15
15568 15
15569 15
15570 15
15571 15
15572 15
15573 15
15574 15
15575 15
15576 15
15577 15
15578 15
15579 15
15580 15
15581 15
15582 15
15583 15
15584 15
15585 15
15586 15
15587 15
15588 15
15589 15
15590 15
15591 16
15592 16
15593 16
15594 16
15595 16
15596 16
15597 16
15598 16
15599 16
15600 16
15601 16
15602 16
15603 16
15604 16
15605 16
15606 16
15607 16
15608 20
15609 16
15610 16
15611 20
15612 16
15613 16
15614 16
15615 20
15616 16
15617 16
15618 5
15619 5
15620 16
15621 16
15622 16
15623 16
15624 16
15625 16
15626 16
15627 16
15628 16
15629 16
15630 16
15631 16
15632 16
15633 16
15634 16
15635 16
15636 16
15637 16
15638 16
15639 16
15640 16
15641 16
15642 16
15643 16
15644 16
15645 16
15646 16
15647 12
15648 16
15649 16
15650 12
15651 16
15652 12
15653 12
15654 16
15655 16
15656 16
15657 16
15658 16
15659 12
15660 12
15661 12
15662 12
15663 16
15664 16
15665 16
15666 20
15667 16
15668 20
15669 16
15670 16
15671 12
15672 12
15673 12
15674 12
15675 12
15676 12
15677 12
15678 12
15679 12
15680 12
15681 12
15682 12
15683 12
15684 12
15685 12
15686 12
15687 12
15688 12
15689 12
15690 12
15691 12
15692 16
15693 12
15694 12
15695 12
15696 12
15697 12
15698 12
15699 12
15700 12
15701 12
15702 12
15703 12
15704 12
15705 12
15706 12
15707 12
15708 12
15709 12
15710 12
15711 12
15712 12
15713 12
15714 12
15715 12
15716 12
15717 12
15718 12
15719 12
15720 12
15721 12
15722 12
15723 12
15724 12
15725 12
15726 12
15727 12
15728 12
15729 12
15730 12
15731 12
15732 12
15733 16
15734 16
15735 16
15736 16
15737 16
15738 16
15739 16
15740 16
15741 16
15742 16
15743 16
15744 16
15745 16
15746 16
15747 16
15748 16
15749 16
15750 16
15751 16
15752 16
15753 16
15754 16
15755 16
15756 16
15757 16
15758 16
15759 16
15760 16
15761 12
15762 12
15763 12
15764 12
15765 12
15766 12
15767 12
15768 15
15769 15
15770 15
15771 15
15772 15
15773 15
15774 15
15775 15
15776 15
15777 15
15778 15
15779 12
15780 15
15781 12
15782 12
15783 12
15784 15
15785 15
15786 12
15787 12
15788 12
15789 12
15790 12
15791 12
15792 12
15793 12
15794 12
15795 12
15796 12
15797 12
15798 12
15799 12
15800 12
15801 12
15802 12
15803 12
15804 12
15805 12
15806 12
15807 12
15808 12
15809 12
15810 12
15811 12
15812 12
15813 12
15814 12
15815 12
15816 12
15817 12
15818 12
15819 12
15820 12
15821 12
15822 12
15823 12
15824 12
15825 12
15826 12
15827 12
15828 12
15829 12
15830 12
15831 12
15832 12
15833 12
15834 12
15835 12
15836 12
15837 12
15838 12
15839 12
15840 12
15841 12
15842 12
15843 12
15844 12
15845 12
15846 12
15847 12
15848 12
15849 12
15850 12
15851 12
15852 12
15853 12
15854 12
15855 12
15856 12
15857 12
15858 12
15859 12
15860 12
15861 12
15862 12
15863 12
15864 12
15865 12
15866 12
15867 12
15868 12
15869 12
15870 12
15871 12
15872 12
15873 12
15874 12
15875 12
15876 12
15877 12
15878 12
15879 12
15880 19
15881 19
15882 19
15883 19
15884 19
15885 19
15886 19
15887 19
15888 19
15889 19
15890 19
15891 19
15892 19
15893 19
15894 19
15895 19
15896 19
15897 19
15898 19
15899 19
15900 19
15901 19
15902 19
15903 19
15904 19
15905 16
15906 19
15907 19
15908 19
15909 19
15910 20
15911 19
15912 19
15913 19
15914 19
15915 19
15916 20
15917 19
15918 19
15919 19
15920 19
15921 19
15922 19
15923 19
15924 19
15925 19
15926 19
15927 19
15928 12
15929 19
15930 19
15931 19
15932 19
15933 12
15934 16
15935 20
15936 19
15937 19
15938 19
15939 19
15940 19
15941 19
15942 19
15943 19
15944 19
15945 19
15946 19
15947 19
15948 19
15949 19
15950 19
15951 19
15952 19
15953 19
15954 19
15955 19
15956 19
15957 19
15958 19
15959 19
15960 19
15961 19
15962 19
15963 19
15964 19
15965 19
15966 256
15967 19
15968 19
15969 19
15970 12
15971 12
15972 12
15973 12
15974 12
15975 12
15976 12
15977 12
15978 12
15979 12
15980 12
15981 12
15982 12
15983 12
15984 12
15985 12
15986 12
15987 12
15988 12
15989 12
15990 12
15991 12
15992 12
15993 12
15994 12
15995 12
15996 12
15997 12
15998 12
15999 12
16000 12
16001 12
16002 12
16003 12
16004 12
16005 12
16006 12
16007 12
16008 12
16009 12
16010 12
16011 12
16012 12
16013 12
16014 12
16015 12
16016 12
16017 12
16018 12
16019 12
16020 12
16021 12
16022 12
16023 12
16024 12
16025 12
16026 12
16027 12
16028 12
16029 12
16030 12
16031 12
16032 12
16033 12
16034 12
16035 12
16036 12
16037 12
16038 12
16039 12
16040 12
16041 12
16042 12
16043 12
16044 12
16045 12
16046 12
16047 12
16048 12
16049 12
16050 12
16051 12
16052 12
16053 12
16054 12
16055 12
16056 12
16057 12
16058 12
16059 244
16060 12
16061 12
16062 12
16063 12
16064 12
16065 12
16066 12
16067 12
16068 12
16069 12
16070 12
16071 12
16072 12
16073 12
16074 12
16075 12
16076 12
16077 12
16078 19
16079 19
16080 19
16081 19
16082 19
16083 19
16084 19
16085 19
16086 19
16087 19
16088 19
16089 19
16090 19
16091 19
16092 19
16093 19
16094 19
16095 19
16096 19
16097 18
16098 19
16099 19
16100 19
16101 19
16102 19
16103 19
16104 19
16105 19
16106 19
16107 19
16108 18
16109 25
16110 25
16111 25
16112 25
16113 12
16114 12
16115 12
16116 12
16117 12
16118 12
16119 12
16120 12
16121 12
16122 12
16123 12
16124 25
16125 12
16126 12
16127 12
16128 29
16129 12
16130 12
16131 12
16132 12
16133 12
16134 12
16135 12
16136 12
16137 12
16138 12
16139 12
16140 12
16141 12
16142 12
16143 12
16144 12
16145 12
16146 12
16147 12
16148 12
16149 12
16150 12
16151 12
16152 12
16153 12
16154 12
16155 12
16156 12
16157 12
16158 12
16159 12
16160 12
16161 12
16162 12
16163 12
16164 12
16165 12
16166 12
16167 12
16168 12
16169 12
16170 12
16171 12
16172 12
16173 12
16174 12
16175 12
16176 12
16177 12
16178 12
16179 12
16180 12
16181 12
16182 12
16183 12
16184 12
16185 12
16186 12
16187 12
16188 12
16189 12
16190 12
16191 12
16192 12
16193 12
16194 12
16195 12
16196 12
16197 12
16198 12
16199 12
16200 12
16201 12
16202 12
16203 12
16204 12
16205 12
16206 12
16207 25
16208 12
16209 12
16210 12
16211 12
16212 12
16213 12
16214 12
16215 12
16216 12
16217 12
16218 12
16219 12
16220 12
16221 12
16222 12
16223 12
16224 12
16225 12
16226 12
16227 12
16228 12
16229 12
16230 12
16231 12
16232 12
16233 12
16234 12
16235 12
16236 12
16237 12
16238 12
16239 12
16240 12
16241 12
16242 12
16243 12
16244 12
16245 12
16246 12
16247 12
16248 12
16249 12
16250 12
16251 12
16252 12
16253 12
16254 12
16255 12
16256 12
16257 12
16258 12
16259 12
16260 12
16261 12
16262 12
16263 12
16264 12
16265 12
16266 12
16267 12
16268 12
16269 12
16270 12
16271 12
16272 12
16273 12
16274 12
16275 12
16276 12
16277 12
16278 12
16279 12
16280 12
16281 12
16282 12
16283 12
16284 12
16285 12
16286 12
16287 12
16288 12
16289 12
16290 12
16291 12
16292 12
16293 12
16294 12
16295 12
16296 12
16297 12
16298 12
16299 12
16300 12
16301 12
16302 12
16303 12
16304 12
16305 12
16306 12
16307 29
16308 12
16309 29
16310 12
16311 12
16312 12
16313 12
16314 12
16315 12
16316 12
16317 12
16318 12
16319 12
16320 12
16321 12
16322 12
16323 12
16324 12
16325 12
16326 12
16327 12
16328 12
16329 12
16330 12
16331 12
16332 12
16333 12
16334 12
16335 15
16336 15
16337 15
16338 15
16339 15
16340 15
16341 15
16342 15
16343 15
16344 15
16345 15
16346 15
16347 15
16348 15
16349 15
16350 15
16351 15
16352 15
16353 15
16354 15
16355 15
16356 15
16357 15
16358 15
16359 15
16360 15
16361 15
16362 15
16363 15
16364 15
16365 15
16366 15
16367 15
16368 15
16369 15
16370 15
16371 15
16372 15
16373 15
16374 15
16375 15
16376 15
16377 15
16378 15
16379 15
16380 15
16381 15
16382 15
16383 15
16384 15
16385 15
16386 15
16387 15
16388 15
16389 15
16390 15
16391 15
16392 15
16393 15
16394 15
16395 15
16396 15
16397 15
16398 15
16399 15
16400 15
16401 15
16402 15
16403 15
16404 15
16405 15
16406 15
16407 15
16408 15
16409 15
16410 15
16411 15
16412 15
16413 15
16414 15
16415 15
16416 15
16417 15
16418 15
16419 15
16420 15
16421 15
16422 15
16423 15
16424 15
16425 15
16426 15
16427 15
16428 15
16429 15
16430 15
16431 15
16432 15
16433 15
16434 15
16435 15
16436 15
16437 15
16438 15
16439 15
16440 15
16441 15
16442 15
16443 15
16444 15
16445 15
16446 15
16447 15
16448 15
16449 15
16450 15
16451 15
16452 15
16453 15
16454 15
16455 15
16456 15
16457 15
16458 15
16459 15
16460 15
16461 15
16462 15
16463 15
16464 15
16465 15
16466 15
16467 15
16468 15
16469 15
16470 12
16471 15
16472 12
16473 15
16474 15
16475 15
16476 15
16477 15
16478 12
16479 15
16480 12
16481 12
16482 12
16483 12
16484 12
16485 12
16486 15
16487 15
16488 15
16489 15
16490 15
16491 15
16492 15
16493 15
16494 15
16495 15
16496 15
16497 15
16498 15
16499 15
16500 15
16501 15
16502 15
16503 15
16504 15
16505 15
16506 15
16507 15
16508 15
16509 15
16510 15
16511 15
16512 15
16513 15
16514 15
16515 15
16516 15
16517 15
16518 15
16519 15
16520 15
16521 15
16522 15
16523 15
16524 15
16525 15
16526 15
16527 15
16528 12
16529 15
16530 12
16531 12
16532 12
16533 12
16534 15
16535 15
16536 12
16537 12
16538 12
16539 12
16540 12
16541 12
16542 12
16543 12
16544 12
16545 12
16546 12
16547 12
16548 12
16549 15
16550 15
16551 15
16552 15
16553 15
16554 15
16555 15
16556 12
16557 12
16558 12
16559 12
16560 12
16561 12
16562 12
16563 12
16564 12
16565 12
16566 12
16567 12
16568 12
16569 12
16570 12
16571 12
16572 12
16573 12
16574 12
16575 12
16576 12
16577 12
16578 12
16579 12
16580 12
16581 12
16582 12
16583 12
16584 12
16585 12
16586 12
16587 12
16588 12
16589 12
16590 12
16591 12
16592 12
16593 12
16594 12
16595 12
16596 12
16597 12
16598 12
16599 12
16600 12
16601 12
16602 12
16603 12
16604 12
16605 15
16606 15
16607 15
16608 15
16609 12
16610 12
16611 12
16612 15
16613 15
16614 12
16615 12
16616 12
16617 12
16618 12
16619 12
16620 12
16621 256
16622 12
16623 12
16624 12
16625 12
16626 12
16627 12
16628 12
16629 12
16630 12
16631 12
16632 12
16633 12
16634 12
16635 12
16636 12
16637 12
16638 12
16639 12
16640 12
16641 12
16642 12
16643 12
16644 12
16645 12
16646 12
16647 12
16648 12
16649 12
16650 12
16651 12
16652 12
16653 12
16654 12
16655 12
16656 12
16657 12
16658 12
16659 12
16660 12
16661 12
16662 12
16663 12
16664 12
16665 12
16666 12
16667 12
16668 12
16669 12
16670 12
16671 12
16672 12
16673 12
16674 12
16675 12
16676 12
16677 12
16678 12
16679 12
16680 12
16681 12
16682 12
16683 12
16684 12
16685 12
16686 12
16687 12
16688 12
16689 12
16690 12
16691 12
16692 12
16693 12
16694 12
16695 12
16696 12
16697 12
16698 12
16699 12
16700 12
16701 12
16702 12
16703 12
16704 12
16705 12
16706 12
16707 12
16708 12
16709 12
16710 12
16711 12
16712 12
16713 12
16714 12
16715 12
16716 12
16717 12
16718 12
16719 12
16720 12
16721 12
16722 12
16723 12
16724 12
16725 12
16726 12
16727 12
16728 12
16729 12
16730 12
16731 12
16732 12
16733 12
16734 12
16735 12
16736 12
16737 12
16738 12
16739 12
16740 12
16741 12
16742 12
16743 12
16744 12
16745 12
16746 12
16747 12
16748 12
16749 12
16750 12
16751 12
16752 12
16753 12
16754 12
16755 12
16756 12
16757 12
16758 12
16759 12
16760 12
16761 12
16762 12
16763 12
16764 12
16765 12
16766 12
16767 12
16768 12
16769 12
16770 12
16771 12
16772 12
16773 12
16774 12
16775 12
16776 12
16777 12
16778 12
16779 12
16780 12
16781 12
16782 12
16783 12
16784 12
16785 12
16786 12
16787 12
16788 12
16789 12
16790 12
16791 12
16792 12
16793 12
16794 12
16795 12
16796 12
16797 12
16798 12
16799 12
16800 12
16801 12
16802 12
16803 12
16804 12
16805 12
16806 12
16807 12
16808 12
16809 12
16810 12
16811 12
16812 12
16813 12
16814 12
16815 12
16816 12
16817 12
16818 12
16819 12
16820 12
16821 12
16822 12
16823 12
16824 12
16825 12
16826 12
16827 12
16828 12
16829 12
16830 12
16831 12
16832 12
16833 12
16834 12
16835 12
16836 12
16837 12
16838 12
16839 12
16840 12
16841 12
16842 12
16843 12
16844 12
16845 12
16846 12
16847 12
16848 12
16849 12
16850 12
16851 12
16852 12
16853 12
16854 12
16855 12
16856 12
16857 12
16858 12
16859 12
16860 12
16861 6
16862 12
16863 12
16864 12
16865 12
16866 12
16867 12
16868 12
16869 12
16870 12
16871 12
16872 12
16873 12
16874 12
16875 12
16876 12
16877 12
16878 12
16879 12
16880 12
16881 12
16882 12
16883 12
16884 12
16885 12
16886 12
16887 12
16888 12
16889 12
16890 12
16891 12
16892 12
16893 12
16894 12
16895 12
16896 12
16897 12
16898 12
16899 12
16900 12
16901 12
16902 12
16903 12
16904 12
16905 12
16906 12
16907 12
16908 12
16909 12
16910 12
16911 12
16912 12
16913 12
16914 12
16915 12
16916 12
16917 12
16918 12
16919 12
16920 12
16921 12
16922 12
16923 12
16924 12
16925 12
16926 12
16927 12
16928 12
16929 12
16930 12
16931 12
16932 12
16933 12
16934 12
16935 12
16936 12
16937 12
16938 12
16939 12
16940 12
16941 12
16942 12
16943 12
16944 12
16945 12
16946 12
16947 12
16948 12
16949 12
16950 12
16951 12
16952 12
16953 12
16954 12
16955 12
16956 12
16957 12
16958 12
16959 12
16960 12
16961 12
16962 12
16963 12
16964 12
16965 12
16966 12
16967 12
16968 12
16969 12
16970 12
16971 12
16972 12
16973 12
16974 12
16975 12
16976 12
16977 12
16978 12
16979 12
16980 12
16981 12
16982 12
16983 12
16984 12
16985 12
16986 12
16987 12
16988 12
16989 12
16990 12
16991 12
16992 12
16993 12
16994 12
16995 12
16996 12
16997 12
16998 12
16999 12
17000 12
17001 12
17002 12
17003 12
17004 12
17005 12
17006 12
17007 12
17008 12
17009 12
17010 12
17011 12
17012 12
17013 12
17014 12
17015 12
17016 12
17017 12
17018 12
17019 12
17020 12
17021 12
17022 12
17023 12
17024 12
17025 12
17026 12
17027 12
17028 12
17029 12
17030 12
17031 12
17032 12
17033 12
17034 12
17035 12
17036 12
17037 12
17038 12
17039 12
17040 12
17041 12
17042 12
17043 12
17044 12
17045 12
17046 12
17047 12
17048 12
17049 12
17050 12
17051 12
17052 12
17053 12
17054 12
17055 12
17056 12
17057 12
17058 12
17059 12
17060 12
17061 12
17062 12
17063 12
17064 12
17065 12
17066 12
17067 12
17068 12
17069 12
17070 12
17071 12
17072 12
17073 12
17074 12
17075 12
17076 12
17077 12
17078 12
17079 12
17080 12
17081 12
17082 12
17083 12
17084 12
17085 12
17086 12
17087 12
17088 12
17089 12
17090 12
17091 12
17092 12
17093 12
17094 12
17095 12
17096 12
17097 12
17098 12
17099 12
17100 12
17101 12
17102 12
17103 12
17104 12
17105 12
17106 12
17107 12
17108 12
17109 12
17110 12
17111 12
17112 12
17113 12
17114 12
17115 12
17116 12
17117 12
17118 12
17119 12
17120 12
17121 12
17122 12
17123 12
17124 12
17125 12
17126 12
17127 12
17128 12
17129 12
17130 12
17131 12
17132 12
17133 12
17134 12
17135 12
17136 12
17137 12
17138 12
17139 12
17140 12
17141 12
17142 12
17143 12
17144 12
17145 12
17146 12
17147 12
17148 12
17149 12
17150 12
17151 12
17152 12
17153 12
17154 12
17155 12
17156 12
17157 12
17158 12
17159 12
17160 12
17161 12
17162 12
17163 24
17164 12
17165 12
17166 12
17167 12
17168 12
17169 12
17170 12
17171 12
17172 19
17173 24
17174 19
17175 19
17176 256
17177 19
17178 19
17179 19
17180 246
17181 19
17182 19
17183 12
17184 12
17185 12
17186 12
17187 12
17188 12
17189 12
17190 12
17191 12
17192 12
17193 12
17194 12
17195 12
17196 12
17197 12
17198 12
17199 12
17200 12
17201 12
17202 12
17203 12
17204 12
17205 12
17206 12
17207 12
17208 12
17209 12
17210 12
17211 12
17212 12
17213 12
17214 12
17215 12
17216 12
17217 12
17218 12
17219 12
17220 12
17221 12
17222 246
17223 12
17224 12
17225 12
17226 12
17227 12
17228 12
17229 12
17230 12
17231 12
17232 12
17233 12
17234 12
17235 12
17236 12
17237 12
17238 12
17239 12
17240 12
17241 12
17242 12
17243 12
17244 12
17245 12
17246 12
17247 12
17248 12
17249 12
17250 12
17251 12
17252 12
17253 12
17254 12
17255 12
17256 12
17257 12
17258 12
17259 12
17260 12
17261 12
17262 12
17263 12
17264 12
17265 12
17266 12
17267 12
17268 12
17269 12
17270 12
17271 12
17272 12
17273 12
17274 12
17275 21
17276 21
17277 12
17278 29
17279 12
17280 12
17281 12
17282 12
17283 12
17284 12
17285 12
17286 12
17287 12
17288 12
17289 12
17290 256
17291 12
17292 22
17293 12
17294 12
17295 12
17296 9
17297 9
17298 12
17299 12
17300 19
17301 12
17302 12
17303 12
17304 19
17305 12
17306 12
17307 12
17308 29
17309 6
17310 22
17311 22
17312 20
17313 27
17314 18
17315 18
17316 6
17317 12
17318 12
17319 246
17320 6
17321 23
17322 12
17323 12
17324 12
17325 12
17326 12
17327 12
17328 12
17329 12
17330 27
17331 27
17332 12
17333 12
17334 12
17335 12
17336 12
17337 12
17338 12
17339 12
17340 49
17341 28
17342 20
17343 23
17344 23
17345 20
17346 23
17347 23
17348 23
17349 23
17350 23
17351 23
17352 23
17353 23
17354 23
17355 23
17356 20
17357 23
17358 23
17359 23
17360 23
17361 23
17362 23
17363 23
17364 23
17365 23
17366 23
17367 23
17368 23
17369 23
17370 10
17371 10
17372 10
17373 10
17374 10
17375 23
17376 23
17377 23
17378 23
17379 23
17380 23
17381 23
17382 23
17383 23
17384 23
17385 23
17386 23
17387 23
17388 23
17389 23
17390 23
17391 23
17392 23
17393 23
17394 23
17395 23
17396 23
17397 23
17398 23
17399 23
17400 23
17401 23
17402 23
17403 23
17404 23
17405 23
17406 23
17407 20
17408 23
17409 23
17410 23
17411 23
17412 23
17413 23
17414 23
17415 23
17416 23
17417 23
17418 23
17419 23
17420 23
17421 23
17422 23
17423 23
17424 23
17425 23
17426 23
17427 23
17428 23
17429 23
17430 23
17431 23
17432 23
17433 23
17434 23
17435 23
17436 23
17437 23
17438 23
17439 23
17440 23
17441 23
17442 23
17443 23
17444 23
17445 23
17446 23
17447 25
17448 23
17449 23
17450 23
17451 23
17452 23
17453 23
17454 23
17455 23
17456 23
17457 10
17458 30
17459 25
17460 244
17461 10
17462 24
17463 10
17464 10
17465 10
17466 24
17467 10
17468 10
17469 10
17470 10
17471 10
17472 10
17473 10
17474 10
17475 10
17476 10
17477 10
17478 10
17479 10
17480 23
17481 10
17482 10
17483 23
17484 23
17485 10
17486 23
17487 10
17488 244
17489 10
17490 10
17491 10
17492 10
17493 10
17494 10
17495 10
17496 10
17497 10
17498 10
17499 10
17500 10
17501 10
17502 10
17503 10
17504 10
17505 10
17506 10
17507 10
17508 10
17509 10
17510 10
17511 10
17512 10
17513 10
17514 10
17515 10
17516 23
17517 23
17518 23
17519 244
17520 23
17521 23
17522 23
17523 23
17524 23
17525 10
17526 10
17527 10
17528 10
17529 10
17530 244
17531 23
17532 23
17533 23
17534 23
17535 23
17536 23
17537 23
17538 244
17539 23
17540 23
17541 23
17542 23
17543 23
17544 23
17545 23
17546 23
17547 23
17548 23
17549 23
17550 23
17551 23
17552 244
17553 244
17554 23
17555 244
17556 23
17557 23
17558 23
17559 23
17560 10
17561 10
17562 10
17563 10
17564 10
17565 10
17566 10
17567 10
17568 10
17569 10
17570 10
17571 23
17572 23
17573 244
17574 244
17575 244
17576 10
17577 10
17578 10
17579 10
17580 23
17581 23
17582 244
17583 10
17584 10
17585 10
17586 10
17587 10
17588 10
17589 10
17590 10
17591 10
17592 10
17593 10
17594 10
17595 10
17596 10
17597 10
17598 10
17599 10
17600 10
17601 10
17602 10
17603 10
17604 10
17605 10
17606 10
17607 10
17608 10
17609 10
17610 10
17611 10
17612 10
17613 10
17614 10
17615 10
17616 10
17617 10
17618 10
17619 10
17620 10
17621 10
17622 10
17623 10
17624 10
17625 10
17626 10
17627 10
17628 10
17629 10
17630 10
17631 10
17632 10
17633 10
17634 10
17635 10
17636 10
17637 10
17638 10
17639 10
17640 10
17641 10
17642 10
17643 10
17644 10
17645 10
17646 10
17647 10
17648 10
17649 10
17650 10
17651 10
17652 10
17653 10
17654 10
17655 10
17656 10
17657 10
17658 10
17659 10
17660 10
17661 10
17662 10
17663 10
17664 10
17665 10
17666 10
17667 10
17668 10
17669 10
17670 10
17671 10
17672 10
17673 10
17674 10
17675 10
17676 10
17677 10
17678 10
17679 10
17680 10
17681 10
17682 10
17683 10
17684 10
17685 10
17686 10
17687 10
17688 10
17689 10
17690 10
17691 10
17692 10
17693 10
17694 10
17695 10
17696 10
17697 10
17698 10
17699 10
17700 10
17701 10
17702 10
17703 10
17704 10
17705 10
17706 10
17707 10
17708 10
17709 10
17710 10
17711 10
17712 10
17713 10
17714 10
17715 10
17716 10
17717 10
17718 10
17719 10
17720 10
17721 10
17722 10
17723 10
17724 10
17725 10
17726 10
17727 10
17728 10
17729 10
17730 10
17731 10
17732 10
17733 10
17734 10
17735 10
17736 10
17737 10
17738 10
17739 10
17740 10
17741 10
17742 10
17743 10
17744 10
17745 10
17746 10
17747 10
17748 10
17749 10
17750 10
17751 10
17752 10
17753 10
17754 10
17755 10
17756 10
17757 10
17758 10
17759 10
17760 10
17761 10
17762 10
17763 10
17764 10
17765 10
17766 10
17767 10
17768 10
17769 10
17770 10
17771 10
17772 10
17773 10
17774 10
17775 10
17776 10
17777 10
17778 10
17779 10
17780 10
17781 10
17782 10
17783 10
17784 10
17785 10
17786 10
17787 10
17788 10
17789 10
17790 10
17791 10
17792 10
17793 10
17794 10
17795 10
17796 10
17797 10
17798 10
17799 10
17800 10
17801 10
17802 10
17803 10
17804 10
17805 10
17806 10
17807 10
17808 10
17809 10
17810 10
17811 10
17812 10
17813 10
17814 10
17815 10
17816 10
17817 10
17818 10
17819 10
17820 10
17821 10
17822 10
17823 10
17824 10
17825 10
17826 10
17827 10
17828 10
17829 10
17830 10
17831 24
17832 10
17833 10
17834 10
17835 10
17836 10
17837 10
17838 10
17839 10
17840 10
17841 10
17842 10
17843 10
17844 10
17845 10
17846 10
17847 10
17848 10
17849 10
17850 10
17851 10
17852 10
17853 10
17854 10
17855 10
17856 10
17857 10
17858 10
17859 10
17860 10
17861 10
17862 10
17863 10
17864 10
17865 10
17866 10
17867 10
17868 10
17869 10
17870 10
17871 244
17872 10
17873 10
17874 10
17875 10
17876 10
17877 10
17878 10
17879 10
17880 10
17881 10
17882 10
17883 10
17884 10
17885 10
17886 10
17887 10
17888 10
17889 10
17890 10
17891 10
17892 10
17893 10
17894 10
17895 10
17896 10
17897 10
17898 10
17899 10
17900 10
17901 10
17902 10
17903 10
17904 10
17905 10
17906 10
17907 10
17908 10
17909 10
17910 10
17911 10
17912 10
17913 10
17914 10
17915 10
17916 10
17917 10
17918 10
17919 10
17920 10
17921 10
17922 10
17923 10
17924 10
17925 10
17926 10
17927 10
17928 10
17929 10
17930 10
17931 10
17932 10
17933 10
17934 10
17935 10
17936 10
17937 10
17938 10
17939 10
17940 10
17941 10
17942 10
17943 10
17944 10
17945 10
17946 10
17947 10
17948 10
17949 10
17950 10
17951 10
17952 10
17953 10
17954 10
17955 10
17956 10
17957 10
17958 10
17959 10
17960 10
17961 10
17962 10
17963 10
17964 10
17965 10
17966 10
17967 10
17968 10
17969 10
17970 10
17971 10
17972 10
17973 10
17974 10
17975 10
17976 10
17977 10
17978 10
17979 10
17980 10
17981 10
17982 10
17983 10
17984 10
17985 10
17986 10
17987 18
17988 18
17989 18
17990 18
17991 10
17992 18
17993 10
17994 244
17995 10
17996 10
17997 10
17998 10
17999 10
18000 10
18001 10
18002 10
18003 10
18004 10
18005 10
18006 10
18007 10
18008 10
18009 10
18010 10
18011 10
18012 10
18013 10
18014 10
18015 10
18016 10
18017 10
18018 10
18019 10
18020 10
18021 10
18022 10
18023 10
18024 10
18025 10
18026 10
18027 10
18028 10
18029 10
18030 10
18031 10
18032 10
18033 10
18034 10
18035 10
18036 10
18037 10
18038 10
18039 10
18040 10
18041 10
18042 10
18043 10
18044 10
18045 10
18046 10
18047 10
18048 10
18049 10
18050 10
18051 18
18052 10
18053 18
18054 18
18055 18
18056 10
18057 18
18058 18
18059 18
18060 18
18061 18
18062 10
18063 10
18064 10
18065 10
18066 10
18067 18
18068 18
18069 18
18070 18
18071 18
18072 18
18073 18
18074 18
18075 18
18076 18
18077 10
18078 10
18079 10
18080 10
18081 10
18082 10
18083 10
18084 10
18085 10
18086 244
18087 244
18088 10
18089 10
18090 10
18091 10
18092 10
18093 10
18094 10
18095 10
18096 10
18097 10
18098 10
18099 10
18100 10
18101 10
18102 10
18103 10
18104 10
18105 10
18106 10
18107 10
18108 10
18109 10
18110 10
18111 10
18112 10
18113 10
18114 10
18115 10
18116 10
18117 10
18118 10
18119 10
18120 10
18121 10
18122 10
18123 10
18124 10
18125 10
18126 10
18127 10
18128 10
18129 10
18130 10
18131 10
18132 10
18133 10
18134 10
18135 10
18136 10
18137 10
18138 10
18139 10
18140 10
18141 10
18142 10
18143 10
18144 10
18145 10
18146 10
18147 10
18148 10
18149 10
18150 10
18151 10
18152 10
18153 10
18154 10
18155 10
18156 10
18157 10
18158 10
18159 10
18160 10
18161 10
18162 10
18163 10
18164 10
18165 10
18166 10
18167 10
18168 10
18169 10
18170 10
18171 10
18172 10
18173 10
18174 10
18175 10
18176 10
18177 10
18178 10
18179 10
18180 10
18181 10
18182 10
18183 10
18184 10
18185 10
18186 10
18187 10
18188 10
18189 10
18190 24
18191 10
18192 10
18193 10
18194 10
18195 10
18196 10
18197 10
18198 10
18199 10
18200 10
18201 10
18202 10
18203 10
18204 10
18205 10
18206 10
18207 10
18208 10
18209 10
18210 10
18211 10
18212 10
18213 10
18214 10
18215 10
18216 10
18217 10
18218 10
18219 10
18220 10
18221 10
18222 10
18223 10
18224 10
18225 10
18226 10
18227 10
18228 10
18229 10
18230 10
18231 10
18232 10
18233 10
18234 10
18235 10
18236 10
18237 10
18238 10
18239 10
18240 10
18241 10
18242 10
18243 10
18244 10
18245 10
18246 10
18247 10
18248 10
18249 10
18250 10
18251 10
18252 10
18253 10
18254 10
18255 10
18256 10
18257 10
18258 10
18259 10
18260 10
18261 10
18262 10
18263 10
18264 10
18265 10
18266 10
18267 10
18268 10
18269 10
18270 10
18271 10
18272 10
18273 10
18274 10
18275 10
18276 10
18277 10
18278 10
18279 10
18280 10
18281 10
18282 10
18283 10
18284 10
18285 10
18286 10
18287 10
18288 10
18289 10
18290 10
18291 10
18292 10
18293 10
18294 10
18295 10
18296 10
18297 10
18298 10
18299 10
18300 10
18301 10
18302 10
18303 10
18304 10
18305 10
18306 10
18307 10
18308 10
18309 10
18310 10
18311 10
18312 10
18313 10
18314 10
18315 10
18316 10
18317 10
18318 10
18319 10
18320 10
18321 10
18322 10
18323 10
18324 10
18325 10
18326 10
18327 10
18328 10
18329 10
18330 10
18331 18
18332 10
18333 18
18334 18
18335 18
18336 18
18337 10
18338 10
18339 10
18340 18
18341 18
18342 18
18343 18
18344 18
18345 18
18346 18
18347 18
18348 10
18349 10
18350 10
18351 10
18352 10
18353 10
18354 10
18355 10
18356 10
18357 10
18358 10
18359 10
18360 10
18361 10
18362 10
18363 10
18364 10
18365 10
18366 10
18367 10
18368 10
18369 10
18370 10
18371 10
18372 10
18373 10
18374 10
18375 10
18376 10
18377 10
18378 10
18379 10
18380 10
18381 10
18382 10
18383 10
18384 10
18385 10
18386 10
18387 10
18388 10
18389 10
18390 10
18391 10
18392 10
18393 10
18394 10
18395 10
18396 10
18397 10
18398 10
18399 10
18400 10
18401 10
18402 10
18403 10
18404 10
18405 10
18406 10
18407 10
18408 10
18409 10
18410 10
18411 10
18412 10
18413 10
18414 10
18415 10
18416 10
18417 10
18418 10
18419 10
18420 10
18421 10
18422 10
18423 10
18424 10
18425 10
18426 10
18427 10
18428 10
18429 10
18430 10
18431 10
18432 10
18433 10
18434 10
18435 10
18436 10
18437 10
18438 10
18439 10
18440 10
18441 10
18442 10
18443 10
18444 10
18445 10
18446 10
18447 10
18448 10
18449 10
18450 10
18451 10
18452 10
18453 10
18454 10
18455 10
18456 10
18457 10
18458 10
18459 10
18460 10
18461 10
18462 10
18463 10
18464 10
18465 10
18466 10
18467 10
18468 10
18469 10
18470 10
18471 10
18472 10
18473 10
18474 10
18475 10
18476 10
18477 10
18478 10
18479 10
18480 10
18481 10
18482 10
18483 10
18484 10
18485 10
18486 10
18487 10
18488 10
18489 10
18490 10
18491 10
18492 10
18493 10
18494 10
18495 10
18496 10
18497 18
18498 18
18499 18
18500 18
18501 18
18502 18
18503 18
18504 18
18505 18
18506 18
18507 18
18508 18
18509 18
18510 18
18511 18
18512 18
18513 18
18514 18
18515 18
18516 18
18517 18
18518 18
18519 18
18520 18
18521 18
18522 18
18523 18
18524 18
18525 244
18526 18
18527 18
18528 18
18529 18
18530 18
18531 18
18532 18
18533 18
18534 18
18535 18
18536 18
18537 244
18538 18
18539 18
18540 18
18541 18
18542 18
18543 18
18544 18
18545 18
18546 18
18547 18
18548 18
18549 18
18550 18
18551 18
18552 18
18553 18
18554 18
18555 18
18556 18
18557 18
18558 18
18559 18
18560 18
18561 18
18562 18
18563 18
18564 18
18565 18
18566 18
18567 18
18568 18
18569 18
18570 18
18571 18
18572 18
18573 18
18574 18
18575 18
18576 18
18577 18
18578 18
18579 18
18580 18
18581 18
18582 18
18583 18
18584 18
18585 18
18586 18
18587 18
18588 18
18589 18
18590 18
18591 18
18592 18
18593 18
18594 18
18595 18
18596 18
18597 18
18598 18
18599 18
18600 18
18601 18
18602 18
18603 18
18604 18
18605 18
18606 18
18607 18
18608 18
18609 18
18610 18
18611 18
18612 18
18613 18
18614 18
18615 18
18616 18
18617 18
18618 18
18619 18
18620 18
18621 18
18622 18
18623 18
18624 18
18625 18
18626 18
18627 18
18628 18
18629 18
18630 18
18631 18
18632 18
18633 18
18634 18
18635 18
18636 18
18637 18
18638 18
18639 18
18640 18
18641 18
18642 18
18643 18
18644 18
18645 18
18646 18
18647 18
18648 18
18649 18
18650 18
18651 18
18652 18
18653 18
18654 18
18655 18
18656 18
18657 18
18658 18
18659 18
18660 18
18661 18
18662 18
18663 18
18664 18
18665 18
18666 18
18667 18
18668 18
18669 18
18670 18
18671 18
18672 18
18673 18
18674 18
18675 18
18676 18
18677 18
18678 18
18679 18
18680 18
18681 18
18682 18
18683 18
18684 18
18685 18
18686 18
18687 18
18688 10
18689 18
18690 18
18691 18
18692 18
18693 18
18694 18
18695 18
18696 18
18697 18
18698 18
18699 18
18700 18
18701 18
18702 18
18703 18
18704 18
18705 18
18706 10
18707 10
18708 10
18709 10
18710 10
18711 10
18712 10
18713 10
18714 10
18715 10
18716 10
18717 18
18718 18
18719 18
18720 18
18721 18
18722 18
18723 18
18724 18
18725 18
18726 18
18727 18
18728 18
18729 18
18730 18
18731 18
18732 18
18733 18
18734 18
18735 18
18736 18
18737 18
18738 18
18739 18
18740 18
18741 18
18742 18
18743 18
18744 18
18745 18
18746 18
18747 18
18748 18
18749 18
18750 18
18751 18
18752 18
18753 18
18754 18
18755 18
18756 18
18757 18
18758 18
18759 18
18760 18
18761 18
18762 18
18763 18
18764 18
18765 18
18766 18
18767 18
18768 18
18769 18
18770 18
18771 18
18772 18
18773 18
18774 18
18775 18
18776 18
18777 18
18778 10
18779 10
18780 10
18781 10
18782 10
18783 10
18784 10
18785 10
18786 10
18787 10
18788 10
18789 10
18790 10
18791 10
18792 10
18793 10
18794 10
18795 10
18796 10
18797 10
18798 10
18799 10
18800 10
18801 18
18802 18
18803 18
18804 18
18805 18
18806 10
18807 10
18808 10
18809 10
18810 10
18811 10
18812 10
18813 10
18814 10
18815 10
18816 10
18817 10
18818 10
18819 10
18820 10
18821 10
18822 24
18823 10
18824 10
18825 10
18826 10
18827 10
18828 10
18829 10
18830 10
18831 16
18832 10
18833 18
18834 10
18835 10
18836 10
18837 10
18838 10
18839 10
18840 10
18841 10
18842 10
18843 18
18844 18
18845 18
18846 18
18847 18
18848 18
18849 244
18850 18
18851 18
18852 18
18853 18
18854 18
18855 18
18856 18
18857 18
18858 18
18859 18
18860 18
18861 18
18862 18
18863 18
18864 18
18865 18
18866 18
18867 18
18868 18
18869 18
18870 18
18871 18
18872 18
18873 18
18874 18
18875 18
18876 18
18877 18
18878 18
18879 18
18880 18
18881 18
18882 18
18883 18
18884 18
18885 18
18886 18
18887 18
18888 18
18889 18
18890 18
18891 18
18892 18
18893 18
18894 18
18895 18
18896 18
18897 18
18898 18
18899 18
18900 18
18901 18
18902 18
18903 18
18904 18
18905 18
18906 18
18907 18
18908 18
18909 18
18910 18
18911 18
18912 18
18913 18
18914 18
18915 18
18916 18
18917 18
18918 18
18919 18
18920 18
18921 18
18922 18
18923 18
18924 18
18925 18
18926 18
18927 18
18928 24
18929 24
18930 24
18931 24
18932 18
18933 18
18934 18
18935 18
18936 18
18937 18
18938 18
18939 18
18940 18
18941 18
18942 18
18943 18
18944 18
18945 18
18946 18
18947 18
18948 18
18949 18
18950 18
18951 18
18952 18
18953 24
18954 24
18955 24
18956 18
18957 18
18958 18
18959 18
18960 18
18961 18
18962 18
18963 18
18964 18
18965 18
18966 18
18967 24
18968 18
18969 18
18970 18
18971 18
18972 18
18973 18
18974 18
18975 18
18976 18
18977 18
18978 18
18979 18
18980 18
18981 18
18982 18
18983 18
18984 18
18985 18
18986 18
18987 18
18988 18
18989 18
18990 18
18991 18
18992 18
18993 18
18994 18
18995 18
18996 18
18997 18
18998 18
18999 24
19000 24
19001 24
19002 24
19003 24
19004 24
19005 24
19006 24
19007 24
19008 24
19009 24
19010 18
19011 18
19012 18
19013 18
19014 24
19015 18
19016 24
19017 18
19018 18
19019 24
19020 24
19021 24
19022 24
19023 24
19024 24
19025 24
19026 24
19027 24
19028 24
19029 24
19030 24
19031 24
19032 18
19033 24
19034 24
19035 18
19036 18
19037 18
19038 18
19039 18
19040 18
19041 18
19042 18
19043 18
19044 18
19045 18
19046 18
19047 18
19048 18
19049 18
19050 18
19051 18
19052 18
19053 18
19054 18
19055 18
19056 18
19057 18
19058 18
19059 18
19060 18
19061 18
19062 18
19063 18
19064 12
19065 18
19066 18
19067 18
19068 18
19069 18
19070 18
19071 18
19072 18
19073 18
19074 18
19075 18
19076 14
19077 18
19078 18
19079 18
19080 18
19081 18
19082 18
19083 18
19084 18
19085 18
19086 18
19087 18
19088 18
19089 18
19090 18
19091 18
19092 18
19093 18
19094 18
19095 18
19096 18
19097 18
19098 18
19099 30
19100 18
19101 18
19102 18
19103 18
19104 18
19105 18
19106 18
19107 18
19108 18
19109 18
19110 18
19111 18
19112 18
19113 18
19114 18
19115 18
19116 18
19117 18
19118 18
19119 18
19120 18
19121 18
19122 18
19123 18
19124 18
19125 18
19126 18
19127 18
19128 18
19129 18
19130 18
19131 18
19132 18
19133 18
19134 18
19135 18
19136 18
19137 18
19138 18
19139 18
19140 18
19141 18
19142 18
19143 18
19144 18
19145 18
19146 18
19147 18
19148 18
19149 18
19150 18
19151 18
19152 18
19153 18
19154 18
19155 18
19156 18
19157 18
19158 18
19159 18
19160 18
19161 18
19162 18
19163 18
19164 18
19165 18
19166 18
19167 18
19168 18
19169 18
19170 18
19171 18
19172 18
19173 18
19174 18
19175 18
19176 18
19177 18
19178 18
19179 18
19180 18
19181 18
19182 18
19183 18
19184 18
19185 18
19186 18
19187 18
19188 18
19189 18
19190 18
19191 18
19192 18
19193 18
19194 18
19195 18
19196 18
19197 18
19198 18
19199 18
19200 18
19201 18
19202 18
19203 18
19204 18
19205 18
19206 18
19207 18
19208 18
19209 18
19210 18
19211 18
19212 22
19213 22
19214 22
19215 22
19216 22
19217 22
19218 22
19219 22
19220 22
19221 22
19222 22
19223 22
19224 22
19225 22
19226 22
19227 22
19228 22
19229 22
19230 22
19231 22
19232 22
19233 22
19234 22
19235 22
19236 18
19237 18
19238 18
19239 18
19240 18
19241 18
19242 18
19243 18
19244 22
19245 22
19246 22
19247 22
19248 22
19249 22
19250 18
19251 18
19252 18
19253 22
19254 22
19255 22
19256 22
19257 22
19258 22
19259 22
19260 22
19261 18
19262 22
19263 22
19264 22
19265 22
19266 22
19267 18
19268 22
19269 22
19270 22
19271 22
19272 22
19273 244
19274 244
19275 244
19276 244
19277 22
19278 244
19279 22
19280 22
19281 22
19282 22
19283 22
19284 22
19285 22
19286 22
19287 22
19288 22
19289 22
19290 22
19291 22
19292 22
19293 22
19294 22
19295 22
19296 22
19297 22
19298 22
19299 18
19300 22
19301 22
19302 22
19303 22
19304 22
19305 22
19306 22
19307 22
19308 22
19309 22
19310 22
19311 22
19312 22
19313 22
19314 22
19315 22
19316 22
19317 22
19318 22
19319 22
19320 22
19321 22
19322 22
19323 22
19324 22
19325 22
19326 22
19327 22
19328 22
19329 22
19330 22
19331 22
19332 22
19333 22
19334 22
19335 22
19336 22
19337 22
19338 22
19339 22
19340 22
19341 22
19342 22
19343 22
19344 22
19345 27
19346 22
19347 22
19348 22
19349 22
19350 22
19351 22
19352 22
19353 22
19354 22
19355 22
19356 22
19357 22
19358 22
19359 22
19360 22
19361 22
19362 22
19363 22
19364 22
19365 22
19366 22
19367 22
19368 22
19369 22
19370 22
19371 22
19372 22
19373 22
19374 22
19375 22
19376 22
19377 22
19378 22
19379 10
19380 22
19381 22
19382 22
19383 22
19384 22
19385 22
19386 18
19387 18
19388 18
19389 18
19390 18
19391 18
19392 18
19393 18
19394 18
19395 18
19396 18
19397 18
19398 18
19399 18
19400 18
19401 18
19402 18
19403 18
19404 18
19405 18
19406 18
19407 18
19408 18
19409 18
19410 18
19411 18
19412 18
19413 18
19414 18
19415 18
19416 18
19417 18
19418 18
19419 18
19420 18
19421 18
19422 18
19423 18
19424 18
19425 18
19426 18
19427 18
19428 18
19429 18
19430 18
19431 18
19432 18
19433 18
19434 18
19435 18
19436 18
19437 18
19438 244
19439 244
19440 22
19441 22
19442 22
19443 22
19444 22
19445 18
19446 18
19447 18
19448 22
19449 18
19450 18
19451 18
19452 18
19453 18
19454 18
19455 18
19456 18
19457 18
19458 18
19459 18
19460 18
19461 18
19462 18
19463 18
19464 18
19465 18
19466 22
19467 18
19468 18
19469 18
19470 18
19471 18
19472 18
19473 18
19474 244
19475 22
19476 244
19477 18
19478 24
19479 24
19480 24
19481 24
19482 24
19483 24
19484 18
19485 24
19486 24
19487 24
19488 24
19489 24
19490 24
19491 22
19492 24
19493 24
19494 24
19495 22
19496 24
19497 24
19498 24
19499 24
19500 24
19501 24
19502 24
19503 24
19504 24
19505 24
19506 24
19507 24
19508 24
19509 244
19510 244
19511 24
19512 24
19513 24
19514 24
19515 24
19516 24
19517 24
19518 24
19519 24
19520 24
19521 24
19522 24
19523 24
19524 24
19525 24
19526 24
19527 24
19528 24
19529 24
19530 24
19531 24
19532 24
19533 24
19534 24
19535 24
19536 24
19537 24
19538 24
19539 244
19540 24
19541 24
19542 24
19543 24
19544 22
19545 22
19546 22
19547 22
19548 22
19549 22
19550 18
19551 22
19552 22
19553 22
19554 22
19555 22
19556 22
19557 22
19558 22
19559 18
19560 22
19561 22
19562 22
19563 22
19564 24
19565 24
19566 24
19567 244
19568 22
19569 22
19570 22
19571 24
19572 24
19573 24
19574 24
19575 24
19576 22
19577 22
19578 22
19579 22
19580 22
19581 22
19582 22
19583 22
19584 22
19585 22
19586 22
19587 22
19588 22
19589 22
19590 244
19591 22
19592 22
19593 22
19594 22
19595 30
19596 22
19597 22
19598 22
19599 22
19600 22
19601 22
19602 22
19603 22
19604 22
19605 22
19606 22
19607 22
19608 22
19609 22
19610 22
19611 22
19612 22
19613 22
19614 22
19615 22
19616 22
19617 22
19618 22
19619 22
19620 22
19621 22
19622 22
19623 22
19624 22
19625 22
19626 22
19627 22
19628 22
19629 22
19630 22
19631 22
19632 22
19633 22
19634 22
19635 22
19636 22
19637 22
19638 22
19639 22
19640 24
19641 29
19642 18
19643 22
19644 22
19645 22
19646 22
19647 22
19648 22
19649 22
19650 22
19651 22
19652 22
19653 22
19654 22
19655 22
19656 22
19657 22
19658 22
19659 22
19660 22
19661 22
19662 22
19663 22
19664 22
19665 22
19666 22
19667 22
19668 22
19669 22
19670 22
19671 24
19672 22
19673 22
19674 22
19675 22
19676 24
19677 24
19678 24
19679 10
19680 24
19681 10
19682 24
19683 24
19684 24
19685 24
19686 24
19687 24
19688 24
19689 24
19690 24
19691 24
19692 24
19693 24
19694 24
19695 24
19696 24
19697 24
19698 18
19699 24
19700 24
19701 24
19702 24
19703 24
19704 24
19705 21
19706 24
19707 24
19708 24
19709 24
19710 24
19711 24
19712 24
19713 24
19714 24
19715 24
19716 24
19717 24
19718 24
19719 24
19720 24
19721 24
19722 24
19723 24
19724 24
19725 24
19726 24
19727 24
19728 24
19729 24
19730 24
19731 24
19732 24
19733 24
19734 24
19735 24
19736 24
19737 24
19738 24
19739 24
19740 22
19741 22
19742 24
19743 24
19744 24
19745 244
19746 24
19747 24
19748 244
19749 24
19750 24
19751 24
19752 24
19753 24
19754 24
19755 24
19756 24
19757 24
19758 24
19759 24
19760 24
19761 24
19762 24
19763 24
19764 24
19765 24
19766 24
19767 24
19768 24
19769 24
19770 24
19771 24
19772 24
19773 24
19774 24
19775 22
19776 22
19777 22
19778 22
19779 22
19780 22
19781 22
19782 22
19783 22
19784 22
19785 22
19786 22
19787 22
19788 22
19789 22
19790 22
19791 22
19792 22
19793 22
19794 22
19795 22
19796 22
19797 22
19798 22
19799 22
19800 22
19801 22
19802 22
19803 22
19804 22
19805 22
19806 22
19807 22
19808 22
19809 22
19810 22
19811 22
19812 22
19813 22
19814 22
19815 22
19816 22
19817 22
19818 22
19819 22
19820 22
19821 22
19822 22
19823 5
19824 22
19825 22
19826 22
19827 22
19828 22
19829 22
19830 22
19831 22
19832 22
19833 22
19834 22
19835 22
19836 22
19837 22
19838 22
19839 22
19840 22
19841 22
19842 22
19843 22
19844 22
19845 22
19846 22
19847 22
19848 22
19849 22
19850 22
19851 22
19852 22
19853 22
19854 22
19855 22
19856 22
19857 22
19858 22
19859 22
19860 22
19861 22
19862 22
19863 22
19864 22
19865 22
19866 22
19867 22
19868 22
19869 22
19870 22
19871 22
19872 22
19873 22
19874 22
19875 22
19876 22
19877 22
19878 22
19879 22
19880 22
19881 22
19882 22
19883 22
19884 22
19885 22
19886 22
19887 22
19888 22
19889 22
19890 22
19891 22
19892 22
19893 22
19894 22
19895 22
19896 22
19897 22
19898 22
19899 22
19900 22
19901 22
19902 22
19903 22
19904 22
19905 22
19906 22
19907 22
19908 22
19909 22
19910 22
19911 22
19912 22
19913 22
19914 22
19915 22
19916 22
19917 22
19918 22
19919 22
19920 22
19921 22
19922 22
19923 22
19924 22
19925 22
19926 22
19927 22
19928 22
19929 22
19930 22
19931 22
19932 22
19933 22
19934 22
19935 22
19936 22
19937 22
19938 22
19939 22
19940 22
19941 22
19942 22
19943 22
19944 22
19945 22
19946 22
19947 22
19948 22
19949 22
19950 22
19951 22
19952 22
19953 22
19954 22
19955 22
19956 22
19957 22
19958 22
19959 22
19960 22
19961 22
19962 22
19963 22
19964 22
19965 22
19966 22
19967 22
19968 22
19969 22
19970 22
19971 22
19972 22
19973 22
19974 22
19975 22
19976 22
19977 22
19978 22
19979 22
19980 22
19981 22
19982 22
19983 22
19984 22
19985 22
19986 22
19987 22
19988 22
19989 22
19990 22
19991 22
19992 22
19993 22
19994 22
19995 22
19996 22
19997 22
19998 22
19999 22
20000 22
20001 22
20002 22
20003 22
20004 22
20005 22
20006 22
20007 22
20008 22
20009 22
20010 22
20011 22
20012 22
20013 22
20014 22
20015 22
20016 22
20017 22
20018 22
20019 22
20020 22
20021 22
20022 22
20023 22
20024 22
20025 22
20026 22
20027 22
20028 22
20029 22
20030 22
20031 22
20032 22
20033 22
20034 22
20035 22
20036 22
20037 22
20038 22
20039 22
20040 22
20041 22
20042 22
20043 22
20044 22
20045 22
20046 22
20047 30
20048 22
20049 30
20050 22
20051 22
20052 22
20053 22
20054 22
20055 22
20056 22
20057 22
20058 22
20059 22
20060 22
20061 22
20062 22
20063 22
20064 22
20065 22
20066 22
20067 22
20068 22
20069 22
20070 22
20071 22
20072 22
20073 22
20074 22
20075 22
20076 22
20077 22
20078 22
20079 22
20080 22
20081 22
20082 22
20083 22
20084 22
20085 22
20086 22
20087 22
20088 22
20089 22
20090 22
20091 22
20092 22
20093 22
20094 22
20095 22
20096 22
20097 22
20098 22
20099 22
20100 22
20101 22
20102 22
20103 22
20104 22
20105 22
20106 22
20107 22
20108 22
20109 22
20110 22
20111 22
20112 22
20113 22
20114 22
20115 22
20116 22
20117 22
20118 22
20119 22
20120 22
20121 22
20122 22
20123 22
20124 22
20125 22
20126 22
20127 22
20128 22
20129 15
20130 22
20131 22
20132 22
20133 22
20134 22
20135 22
20136 22
20137 22
20138 22
20139 22
20140 22
20141 22
20142 22
20143 22
20144 22
20145 22
20146 22
20147 22
20148 22
20149 22
20150 22
20151 22
20152 22
20153 22
20154 22
20155 22
20156 22
20157 22
20158 22
20159 22
20160 22
20161 22
20162 22
20163 22
20164 22
20165 22
20166 22
20167 22
20168 22
20169 22
20170 22
20171 22
20172 22
20173 22
20174 22
20175 22
20176 22
20177 22
20178 22
20179 22
20180 22
20181 22
20182 22
20183 22
20184 22
20185 22
20186 22
20187 22
20188 22
20189 22
20190 22
20191 22
20192 22
20193 22
20194 22
20195 22
20196 22
20197 22
20198 22
20199 22
20200 22
20201 22
20202 22
20203 22
20204 22
20205 22
20206 22
20207 22
20208 22
20209 22
20210 22
20211 22
20212 22
20213 22
20214 22
20215 22
20216 22
20217 22
20218 22
20219 22
20220 22
20221 22
20222 22
20223 22
20224 22
20225 22
20226 22
20227 22
20228 22
20229 22
20230 22
20231 22
20232 22
20233 22
20234 22
20235 22
20236 24
20237 24
20238 24
20239 22
20240 22
20241 22
20242 22
20243 22
20244 22
20245 22
20246 22
20247 24
20248 24
20249 24
20250 24
20251 24
20252 24
20253 24
20254 24
20255 24
20256 24
20257 24
20258 24
20259 24
20260 24
20261 24
20262 24
20263 24
20264 24
20265 22
20266 22
20267 22
20268 24
20269 22
20270 22
20271 22
20272 22
20273 11
20274 18
20275 244
20276 244
20277 22
20278 22
20279 22
20280 22
20281 251
20282 251
20283 244
20284 244
20285 22
20286 22
20287 22
20288 22
20289 22
20290 22
20291 22
20292 22
20293 22
20294 22
20295 22
20296 22
20297 22
20298 22
20299 22
20300 22
20301 22
20302 22
20303 22
20304 22
20305 22
20306 22
20307 22
20308 22
20309 22
20310 22
20311 22
20312 22
20313 22
20314 22
20315 22
20316 22
20317 22
20318 22
20319 22
20320 22
20321 22
20322 22
20323 22
20324 22
20325 22
20326 22
20327 22
20328 22
20329 22
20330 22
20331 22
20332 22
20333 22
20334 22
20335 22
20336 22
20337 22
20338 22
20339 22
20340 22
20341 22
20342 22
20343 22
20344 22
20345 22
20346 22
20347 22
20348 22
20349 22
20350 22
20351 22
20352 22
20353 22
20354 22
20355 22
20356 22
20357 22
20358 22
20359 22
20360 22
20361 22
20362 22
20363 22
20364 22
20365 22
20366 22
20367 22
20368 22
20369 22
20370 22
20371 22
20372 22
20373 22
20374 22
20375 22
20376 22
20377 22
20378 22
20379 22
20380 22
20381 22
20382 22
20383 22
20384 22
20385 22
20386 22
20387 22
20388 22
20389 22
20390 22
20391 22
20392 22
20393 22
20394 22
20395 22
20396 22
20397 22
20398 22
20399 22
20400 22
20401 22
20402 22
20403 22
20404 22
20405 22
20406 22
20407 22
20408 22
20409 22
20410 22
20411 22
20412 22
20413 22
20414 22
20415 22
20416 22
20417 22
20418 22
20419 22
20420 22
20421 22
20422 22
20423 22
20424 22
20425 22
20426 22
20427 22
20428 22
20429 22
20430 22
20431 22
20432 22
20433 22
20434 22
20435 22
20436 22
20437 22
20438 22
20439 22
20440 22
20441 22
20442 22
20443 22
20444 22
20445 22
20446 22
20447 22
20448 22
20449 22
20450 22
20451 22
20452 22
20453 17
20454 22
20455 22
20456 22
20457 22
20458 22
20459 22
20460 22
20461 22
20462 22
20463 22
20464 22
20465 22
20466 22
20467 22
20468 22
20469 22
20470 22
20471 22
20472 22
20473 22
20474 22
20475 22
20476 22
20477 22
20478 22
20479 22
20480 22
20481 22
20482 22
20483 17
20484 256
20485 256
20486 22
20487 22
20488 22
20489 22
20490 22
20491 22
20492 22
20493 22
20494 22
20495 22
20496 22
20497 22
20498 22
20499 22
20500 22
20501 22
20502 22
20503 22
20504 22
20505 22
20506 22
20507 22
20508 22
20509 22
20510 22
20511 22
20512 22
20513 22
20514 22
20515 22
20516 22
20517 22
20518 22
20519 22
20520 22
20521 22
20522 22
20523 22
20524 22
20525 22
20526 22
20527 22
20528 22
20529 22
20530 22
20531 22
20532 22
20533 22
20534 22
20535 22
20536 22
20537 22
20538 22
20539 22
20540 22
20541 22
20542 22
20543 22
20544 22
20545 22
20546 22
20547 22
20548 22
20549 22
20550 22
20551 22
20552 22
20553 22
20554 22
20555 22
20556 22
20557 22
20558 22
20559 22
20560 22
20561 22
20562 22
20563 22
20564 22
20565 22
20566 22
20567 22
20568 22
20569 22
20570 22
20571 22
20572 20
20573 16
20574 16
20575 10
20576 10
20577 20
20578 20
20579 10
20580 20
20581 17
20582 17
20583 17
20584 17
20585 10
20586 10
20587 10
20588 10
20589 10
20590 10
20591 10
20592 10
20593 10
20594 10
20595 10
20596 10
20597 10
20598 10
20599 10
20600 10
20601 10
20602 10
20603 10
20604 10
20605 10
20606 10
20607 10
20608 10
20609 10
20610 10
20611 10
20612 7
20613 10
20614 10
20615 10
20616 10
20617 10
20618 10
20619 10
20620 10
20621 10
20622 256
20623 10
20624 10
20625 10
20626 10
20627 10
20628 10
20629 10
20630 10
20631 10
20632 10
20633 10
20634 10
20635 10
20636 10
20637 10
20638 10
20639 10
20640 10
20641 10
20642 10
20643 10
20644 10
20645 10
20646 10
20647 10
20648 10
20649 10
20650 10
20651 10
20652 10
20653 10
20654 10
20655 10
20656 10
20657 10
20658 10
20659 10
20660 10
20661 10
20662 10
20663 10
20664 10
20665 10
20666 10
20667 10
20668 10
20669 10
20670 10
20671 10
20672 10
20673 10
20674 10
20675 10
20676 10
20677 10
20678 10
20679 10
20680 10
20681 10
20682 10
20683 10
20684 10
20685 10
20686 10
20687 10
20688 10
20689 10
20690 10
20691 10
20692 10
20693 10
20694 10
20695 10
20696 10
20697 10
20698 10
20699 10
20700 10
20701 10
20702 10
20703 10
20704 10
20705 10
20706 10
20707 10
20708 10
20709 10
20710 10
20711 10
20712 10
20713 10
20714 10
20715 10
20716 10
20717 10
20718 10
20719 10
20720 10
20721 10
20722 10
20723 10
20724 10
20725 10
20726 10
20727 10
20728 10
20729 10
20730 10
20731 10
20732 10
20733 17
20734 10
20735 10
20736 17
20737 10
20738 10
20739 10
20740 256
20741 17
20742 10
20743 10
20744 10
20745 10
20746 10
20747 10
20748 10
20749 10
20750 10
20751 10
20752 10
20753 10
20754 10
20755 10
20756 10
20757 10
20758 10
20759 10
20760 17
20761 10
20762 10
20763 10
20764 10
20765 10
20766 10
20767 10
20768 10
20769 10
20770 10
20771 10
20772 10
20773 10
20774 17
20775 17
20776 17
20777 17
20778 17
20779 17
20780 17
20781 17
20782 17
20783 17
20784 17
20785 17
20786 17
20787 17
20788 17
20789 17
20790 10
20791 10
20792 10
20793 17
20794 10
20795 10
20796 10
20797 10
20798 10
20799 17
20800 17
20801 10
20802 256
20803 256
20804 10
20805 10
20806 10
20807 10
20808 10
20809 10
20810 10
20811 10
20812 10
20813 10
20814 10
20815 10
20816 10
20817 10
20818 10
20819 10
20820 10
20821 10
20822 10
20823 10
20824 10
20825 10
20826 10
20827 10
20828 10
20829 10
20830 10
20831 10
20832 10
20833 10
20834 10
20835 10
20836 10
20837 10
20838 10
20839 10
20840 10
20841 10
20842 10
20843 10
20844 10
20845 10
20846 10
20847 10
20848 10
20849 10
20850 10
20851 256
20852 10
20853 10
20854 17
20855 10
20856 10
20857 10
20858 10
20859 10
20860 10
20861 10
20862 10
20863 10
20864 10
20865 10
20866 10
20867 256
20868 10
20869 10
20870 10
20871 10
20872 10
20873 10
20874 10
20875 10
20876 10
20877 10
20878 10
20879 10
20880 10
20881 10
20882 10
20883 10
20884 10
20885 10
20886 10
20887 10
20888 10
20889 10
20890 256
20891 256
20892 17
20893 256
20894 256
20895 256
20896 256
20897 7
20898 49
20899 17
20900 17
20901 17
20902 17
20903 17
20904 10
20905 17
20906 17
20907 17
20908 17
20909 17
20910 17
20911 17
20912 17
20913 17
20914 17
20915 17
20916 17
20917 17
20918 17
20919 17
20920 17
20921 17
20922 17
20923 17
20924 17
20925 17
20926 17
20927 10
20928 17
20929 17
20930 17
20931 17
20932 17
20933 17
20934 17
20935 17
20936 17
20937 17
20938 17
20939 17
20940 17
20941 17
20942 17
20943 17
20944 17
20945 17
20946 17
20947 17
20948 17
20949 17
20950 17
20951 17
20952 17
20953 17
20954 17
20955 17
20956 17
20957 17
20958 17
20959 17
20960 17
20961 17
20962 17
20963 17
20964 17
20965 17
20966 17
20967 17
20968 17
20969 17
20970 17
20971 17
20972 17
20973 17
20974 17
20975 17
20976 17
20977 17
20978 17
20979 17
20980 17
20981 17
20982 17
20983 17
20984 17
20985 17
20986 17
20987 17
20988 17
20989 10
20990 28
20991 13
20992 13
20993 10
20994 10
20995 10
20996 10
20997 10
20998 10
20999 10
21000 13
21001 10
21002 13
21003 13
21004 13
21005 17
21006 28
21007 13
21008 13
21009 13
21010 13
21011 13
21012 13
21013 13
21014 13
21015 13
21016 13
21017 10
21018 10
21019 10
21020 10
21021 10
21022 13
21023 10
21024 10
21025 10
21026 10
21027 10
21028 10
21029 13
21030 13
21031 13
21032 13
21033 13
21034 13
21035 13
21036 13
21037 13
21038 13
21039 17
21040 13
21041 13
21042 13
21043 13
21044 13
21045 13
21046 17
21047 17
21048 17
21049 17
21050 13
21051 17
21052 17
21053 17
21054 256
21055 17
21056 17
21057 17
21058 17
21059 17
21060 13
21061 13
21062 13
21063 13
21064 13
21065 13
21066 13
21067 13
21068 13
21069 13
21070 13
21071 13
21072 13
21073 13
21074 13
21075 13
21076 13
21077 13
21078 13
21079 13
21080 13
21081 13
21082 13
21083 13
21084 17
21085 17
21086 17
21087 17
21088 256
21089 17
21090 17
21091 17
21092 17
21093 17
21094 17
21095 256
21096 17
21097 17
21098 17
21099 17
21100 17
21101 17
21102 17
21103 17
21104 17
21105 17
21106 17
21107 17
21108 17
21109 17
21110 17
21111 17
21112 17
21113 17
21114 256
21115 17
21116 17
21117 17
21118 17
21119 17
21120 17
21121 17
21122 17
21123 17
21124 17
21125 17
21126 17
21127 17
21128 17
21129 17
21130 17
21131 17
21132 17
21133 17
21134 17
21135 17
21136 17
21137 17
21138 17
21139 17
21140 17
21141 17
21142 17
21143 17
21144 17
21145 17
21146 17
21147 17
21148 17
21149 17
21150 17
21151 17
21152 17
21153 17
21154 17
21155 17
21156 17
21157 17
21158 17
21159 17
21160 17
21161 17
21162 17
21163 17
21164 17
21165 17
21166 17
21167 17
21168 17
21169 17
21170 17
21171 17
21172 17
21173 17
21174 17
21175 17
21176 17
21177 17
21178 17
21179 13
21180 13
21181 13
21182 13
21183 13
21184 17
21185 17
21186 17
21187 17
21188 13
21189 13
21190 13
21191 13
21192 13
21193 13
21194 13
21195 13
21196 17
21197 17
21198 17
21199 17
21200 17
21201 17
21202 17
21203 13
21204 17
21205 17
21206 17
21207 17
21208 17
21209 17
21210 17
21211 17
21212 17
21213 17
21214 17
21215 17
21216 17
21217 17
21218 17
21219 256
21220 17
21221 17
21222 17
21223 17
21224 17
21225 17
21226 17
21227 17
21228 17
21229 17
21230 17
21231 17
21232 17
21233 17
21234 17
21235 17
21236 17
21237 17
21238 17
21239 17
21240 17
21241 17
21242 17
21243 17
21244 17
21245 17
21246 10
21247 10
21248 10
21249 10
21250 10
21251 10
21252 10
21253 10
21254 10
21255 10
21256 10
21257 10
21258 10
21259 10
21260 10
21261 10
21262 10
21263 10
21264 10
21265 10
21266 10
21267 10
21268 10
21269 10
21270 10
21271 10
21272 10
21273 10
21274 10
21275 10
21276 10
21277 10
21278 10
21279 10
21280 10
21281 10
21282 10
21283 10
21284 10
21285 10
21286 10
21287 10
21288 10
21289 10
21290 10
21291 10
21292 10
21293 10
21294 10
21295 10
21296 10
21297 10
21298 10
21299 10
21300 10
21301 10
21302 10
21303 10
21304 10
21305 10
21306 10
21307 10
21308 10
21309 10
21310 10
21311 10
21312 10
21313 10
21314 10
21315 10
21316 10
21317 10
21318 10
21319 10
21320 10
21321 10
21322 10
21323 10
21324 10
21325 10
21326 10
21327 10
21328 10
21329 10
21330 10
21331 10
21332 10
21333 10
21334 10
21335 10
21336 10
21337 10
21338 10
21339 10
21340 10
21341 10
21342 10
21343 10
21344 10
21345 10
21346 10
21347 10
21348 10
21349 10
21350 10
21351 10
21352 10
21353 10
21354 10
21355 10
21356 10
21357 10
21358 10
21359 10
21360 10
21361 10
21362 10
21363 10
21364 10
21365 10
21366 10
21367 10
21368 10
21369 10
21370 10
21371 10
21372 10
21373 10
21374 10
21375 10
21376 10
21377 10
21378 10
21379 10
21380 10
21381 10
21382 10
21383 10
21384 10
21385 10
21386 10
21387 10
21388 10
21389 10
21390 10
21391 10
21392 10
21393 10
21394 10
21395 10
21396 10
21397 10
21398 10
21399 10
21400 10
21401 10
21402 10
21403 10
21404 10
21405 10
21406 10
21407 10
21408 10
21409 10
21410 10
21411 10
21412 10
21413 10
21414 10
21415 10
21416 10
21417 10
21418 10
21419 10
21420 10
21421 10
21422 10
21423 10
21424 10
21425 10
21426 10
21427 10
21428 10
21429 10
21430 10
21431 10
21432 10
21433 10
21434 10
21435 10
21436 10
21437 10
21438 10
21439 10
21440 10
21441 10
21442 10
21443 10
21444 10
21445 10
21446 6
21447 10
21448 10
21449 10
21450 10
21451 10
21452 10
21453 10
21454 10
21455 10
21456 10
21457 10
21458 10
21459 10
21460 10
21461 10
21462 10
21463 10
21464 10
21465 10
21466 6
21467 10
21468 10
21469 10
21470 10
21471 10
21472 10
21473 10
21474 10
21475 10
21476 10
21477 10
21478 10
21479 10
21480 10
21481 10
21482 10
21483 10
21484 10
21485 10
21486 10
21487 10
21488 10
21489 10
21490 10
21491 10
21492 10
21493 10
21494 10
21495 10
21496 10
21497 10
21498 10
21499 10
21500 10
21501 10
21502 24
21503 24
21504 10
21505 10
21506 10
21507 10
21508 10
21509 10
21510 10
21511 10
21512 10
21513 10
21514 10
21515 10
21516 10
21517 10
21518 10
21519 10
21520 10
21521 10
21522 10
21523 10
21524 10
21525 10
21526 10
21527 10
21528 10
21529 10
21530 10
21531 10
21532 10
21533 10
21534 10
21535 10
21536 10
21537 10
21538 10
21539 10
21540 10
21541 10
21542 10
21543 10
21544 10
21545 10
21546 10
21547 10
21548 10
21549 10
21550 10
21551 10
21552 10
21553 10
21554 10
21555 10
21556 10
21557 10
21558 10
21559 10
21560 10
21561 10
21562 10
21563 10
21564 10
21565 10
21566 10
21567 10
21568 10
21569 10
21570 10
21571 10
21572 24
21573 10
21574 10
21575 10
21576 10
21577 10
21578 10
21579 10
21580 10
21581 10
21582 10
21583 10
21584 10
21585 10
21586 10
21587 10
21588 10
21589 13
21590 10
21591 10
21592 10
21593 10
21594 10
21595 10
21596 10
21597 13
21598 13
21599 13
21600 13
21601 13
21602 13
21603 13
21604 13
21605 13
21606 10
21607 13
21608 13
21609 13
21610 10
21611 10
21612 10
21613 10
21614 10
21615 10
21616 10
21617 10
21618 10
21619 10
21620 10
21621 10
21622 10
21623 10
21624 10
21625 13
21626 10
21627 13
21628 13
21629 13
21630 13
21631 13
21632 10
21633 10
21634 10
21635 10
21636 13
21637 13
21638 13
21639 13
21640 13
21641 13
21642 13
21643 13
21644 13
21645 13
21646 13
21647 13
21648 13
21649 13
21650 13
21651 13
21652 13
21653 13
21654 13
21655 13
21656 13
21657 13
21658 13
21659 13
21660 13
21661 13
21662 13
21663 13
21664 13
21665 13
21666 13
21667 13
21668 13
21669 13
21670 13
21671 13
21672 13
21673 13
21674 13
21675 13
21676 13
21677 13
21678 13
21679 13
21680 13
21681 13
21682 13
21683 13
21684 13
21685 13
21686 13
21687 13
21688 13
21689 13
21690 13
21691 10
21692 10
21693 10
21694 10
21695 10
21696 10
21697 10
21698 10
21699 10
21700 10
21701 10
21702 10
21703 10
21704 10
21705 10
21706 13
21707 13
21708 13
21709 13
21710 13
21711 13
21712 10
21713 10
21714 13
21715 13
21716 10
21717 10
21718 10
21719 10
21720 10
21721 10
21722 10
21723 10
21724 10
21725 10
21726 10
21727 10
21728 10
21729 10
21730 10
21731 10
21732 13
21733 13
21734 13
21735 13
21736 13
21737 13
21738 13
21739 13
21740 13
21741 13
21742 13
21743 13
21744 13
21745 13
21746 13
21747 13
21748 13
21749 13
21750 13
21751 13
21752 13
21753 13
21754 13
21755 13
21756 13
21757 13
21758 13
21759 13
21760 13
21761 13
21762 13
21763 13
21764 13
21765 13
21766 13
21767 13
21768 13
21769 13
21770 13
21771 13
21772 13
21773 13
21774 13
21775 13
21776 13
21777 13
21778 13
21779 13
21780 13
21781 13
21782 13
21783 13
21784 13
21785 13
21786 13
21787 13
21788 13
21789 13
21790 13
21791 13
21792 13
21793 13
21794 13
21795 13
21796 13
21797 13
21798 13
21799 13
21800 13
21801 13
21802 13
21803 13
21804 13
21805 13
21806 13
21807 13
21808 13
21809 13
21810 13
21811 13
21812 13
21813 13
21814 13
21815 13
21816 13
21817 13
21818 13
21819 13
21820 13
21821 13
21822 13
21823 13
21824 13
21825 13
21826 13
21827 13
21828 17
21829 13
21830 13
21831 13
21832 17
21833 17
21834 13
21835 13
21836 13
21837 13
21838 13
21839 13
21840 13
21841 13
21842 13
21843 13
21844 13
21845 13
21846 13
21847 13
21848 13
21849 13
21850 13
21851 13
21852 13
21853 13
21854 13
21855 13
21856 13
21857 13
21858 13
21859 13
21860 13
21861 13
21862 13
21863 13
21864 13
21865 13
21866 13
21867 13
21868 13
21869 13
21870 13
21871 13
21872 13
21873 13
21874 13
21875 13
21876 13
21877 13
21878 13
21879 13
21880 13
21881 13
21882 13
21883 13
21884 13
21885 13
21886 13
21887 13
21888 13
21889 13
21890 13
21891 13
21892 13
21893 13
21894 13
21895 13
21896 13
21897 13
21898 13
21899 13
21900 13
21901 13
21902 13
21903 13
21904 13
21905 13
21906 13
21907 13
21908 13
21909 13
21910 13
21911 13
21912 13
21913 13
21914 13
21915 13
21916 13
21917 13
21918 13
21919 13
21920 13
21921 13
21922 13
21923 13
21924 13
21925 13
21926 13
21927 13
21928 13
21929 13
21930 13
21931 13
21932 13
21933 13
21934 13
21935 13
21936 13
21937 10
21938 10
21939 10
21940 10
21941 10
21942 10
21943 10
21944 10
21945 10
21946 10
21947 10
21948 10
21949 10
21950 10
21951 10
21952 10
21953 10
21954 10
21955 10
21956 10
21957 10
21958 10
21959 10
21960 10
21961 10
21962 10
21963 10
21964 10
21965 10
21966 10
21967 10
21968 10
21969 10
21970 13
21971 13
21972 13
21973 13
21974 13
21975 13
21976 13
21977 13
21978 13
21979 13
21980 13
21981 13
21982 13
21983 13
21984 13
21985 13
21986 13
21987 13
21988 256
21989 10
21990 10
21991 13
21992 13
21993 13
21994 13
21995 13
21996 13
21997 13
21998 13
21999 13
22000 13
22001 13
22002 13
22003 13
22004 13
22005 13
22006 13
22007 13
22008 13
22009 13
22010 13
22011 13
22012 13
22013 13
22014 13
22015 13
22016 13
22017 13
22018 13
22019 13
22020 10
22021 10
22022 10
22023 13
22024 13
22025 13
22026 13
22027 10
22028 10
22029 13
22030 13
22031 13
22032 13
22033 13
22034 13
22035 13
22036 13
22037 13
22038 13
22039 13
22040 13
22041 13
22042 13
22043 13
22044 13
22045 13
22046 13
22047 13
22048 13
22049 13
22050 13
22051 13
22052 13
22053 13
22054 13
22055 13
22056 13
22057 13
22058 13
22059 13
22060 13
22061 13
22062 13
22063 13
22064 13
22065 13
22066 13
22067 13
22068 13
22069 13
22070 13
22071 13
22072 13
22073 13
22074 13
22075 13
22076 13
22077 13
22078 13
22079 13
22080 13
22081 13
22082 13
22083 13
22084 13
22085 13
22086 13
22087 13
22088 13
22089 13
22090 13
22091 13
22092 13
22093 13
22094 13
22095 13
22096 13
22097 13
22098 13
22099 13
22100 13
22101 13
22102 13
22103 13
22104 13
22105 13
22106 13
22107 13
22108 13
22109 13
22110 13
22111 13
22112 13
22113 13
22114 13
22115 13
22116 13
22117 13
22118 13
22119 13
22120 13
22121 13
22122 13
22123 13
22124 13
22125 13
22126 13
22127 13
22128 13
22129 13
22130 13
22131 6
22132 13
22133 13
22134 13
22135 13
22136 10
22137 13
22138 10
22139 13
22140 13
22141 13
22142 13
22143 13
22144 13
22145 13
22146 13
22147 13
22148 13
22149 13
22150 13
22151 6
22152 6
22153 5
22154 5
22155 5
22156 5
22157 5
22158 13
22159 13
22160 6
22161 6
22162 6
22163 256
22164 5
22165 5
22166 5
22167 5
22168 5
22169 5
22170 5
22171 5
22172 5
22173 5
22174 5
22175 256
22176 5
22177 5
22178 256
22179 17
22180 17
22181 17
22182 17
22183 17
22184 17
22185 17
22186 17
22187 17
22188 17
22189 17
22190 17
22191 17
22192 17
22193 17
22194 17
22195 17
22196 6
22197 17
22198 17
22199 17
22200 17
22201 17
22202 17
22203 17
22204 17
22205 17
22206 17
22207 17
22208 17
22209 17
22210 17
22211 17
22212 17
22213 17
22214 17
22215 17
22216 17
22217 17
22218 17
22219 17
22220 17
22221 17
22222 17
22223 17
22224 17
22225 17
22226 6
22227 17
22228 17
22229 17
22230 17
22231 17
22232 17
22233 17
22234 17
22235 17
22236 17
22237 17
22238 17
22239 17
22240 6
22241 17
22242 6
22243 6
22244 6
22245 17
22246 17
22247 17
22248 17
22249 17
22250 17
22251 17
22252 17
22253 17
22254 17
22255 17
22256 17
22257 17
22258 17
22259 17
22260 17
22261 17
22262 17
22263 17
22264 17
22265 17
22266 17
22267 18
22268 17
22269 17
22270 17
22271 17
22272 17
22273 17
22274 17
22275 17
22276 17
22277 17
22278 17
22279 13
22280 17
22281 17
22282 17
22283 17
22284 13
22285 17
22286 17
22287 17
22288 17
22289 17
22290 17
22291 17
22292 17
22293 17
22294 17
22295 17
22296 17
22297 17
22298 17
22299 17
22300 17
22301 17
22302 17
22303 17
22304 17
22305 17
22306 17
22307 17
22308 17
22309 17
22310 17
22311 17
22312 17
22313 17
22314 17
22315 17
22316 17
22317 17
22318 17
22319 17
22320 17
22321 17
22322 17
22323 17
22324 6
22325 17
22326 17
22327 17
22328 17
22329 17
22330 17
22331 17
22332 17
22333 17
22334 17
22335 17
22336 17
22337 17
22338 17
22339 17
22340 17
22341 17
22342 6
22343 6
22344 17
22345 17
22346 17
22347 17
22348 6
22349 6
22350 6
22351 6
22352 6
22353 6
22354 6
22355 6
22356 6
22357 6
22358 6
22359 6
22360 6
22361 6
22362 6
22363 6
22364 6
22365 6
22366 6
22367 17
22368 17
22369 17
22370 17
22371 17
22372 17
22373 17
22374 17
22375 17
22376 17
22377 17
22378 17
22379 17
22380 17
22381 17
22382 17
22383 17
22384 17
22385 17
22386 17
22387 6
22388 6
22389 6
22390 17
22391 6
22392 17
22393 17
22394 17
22395 17
22396 17
22397 17
22398 17
22399 17
22400 17
22401 17
22402 17
22403 6
22404 6
22405 6
22406 6
22407 6
22408 6
22409 6
22410 6
22411 6
22412 6
22413 6
22414 6
22415 6
22416 6
22417 6
22418 6
22419 6
22420 6
22421 6
22422 6
22423 6
22424 6
22425 6
22426 6
22427 6
22428 6
22429 6
22430 6
22431 6
22432 6
22433 6
22434 6
22435 6
22436 6
22437 6
22438 6
22439 6
22440 6
22441 6
22442 6
22443 6
22444 6
22445 6
22446 6
22447 6
22448 6
22449 6
22450 6
22451 6
22452 6
22453 6
22454 6
22455 6
22456 6
22457 6
22458 6
22459 6
22460 6
22461 6
22462 6
22463 6
22464 6
22465 6
22466 6
22467 6
22468 6
22469 22
22470 22
22471 22
22472 6
22473 6
22474 6
22475 6
22476 6
22477 6
22478 6
22479 6
22480 6
22481 6
22482 6
22483 6
22484 6
22485 6
22486 6
22487 6
22488 6
22489 6
22490 6
22491 6
22492 6
22493 6
22494 6
22495 6
22496 6
22497 6
22498 6
22499 6
22500 6
22501 6
22502 6
22503 6
22504 6
22505 6
22506 6
22507 6
22508 6
22509 6
22510 6
22511 6
22512 6
22513 6
22514 6
22515 6
22516 6
22517 6
22518 6
22519 6
22520 6
22521 6
22522 6
22523 6
22524 6
22525 6
22526 20
22527 6
22528 6
22529 6
22530 6
22531 6
22532 6
22533 6
22534 6
22535 6
22536 6
22537 6
22538 6
22539 6
22540 6
22541 6
22542 6
22543 6
22544 6
22545 6
22546 6
22547 6
22548 6
22549 6
22550 6
22551 6
22552 6
22553 6
22554 6
22555 6
22556 6
22557 6
22558 6
22559 6
22560 6
22561 6
22562 6
22563 6
22564 6
22565 6
22566 28
22567 6
22568 6
22569 6
22570 6
22571 6
22572 6
22573 6
22574 6
22575 256
22576 6
22577 6
22578 6
22579 6
22580 22
22581 6
22582 6
22583 6
22584 6
22585 6
22586 6
22587 6
22588 6
22589 6
22590 6
22591 6
22592 18
22593 6
22594 6
22595 6
22596 6
22597 6
22598 6
22599 6
22600 6
22601 6
22602 6
22603 6
22604 18
22605 22
22606 6
22607 6
22608 6
22609 6
22610 6
22611 6
22612 6
22613 6
22614 244
22615 6
22616 6
22617 13
22618 13
22619 13
22620 13
22621 13
22622 13
22623 13
22624 13
22625 17
22626 17
22627 13
22628 6
22629 6
22630 13
22631 13
22632 13
22633 13
22634 13
22635 13
22636 13
22637 13
22638 6
22639 13
22640 6
22641 13
22642 13
22643 6
22644 6
22645 6
22646 6
22647 6
22648 6
22649 6
22650 6
22651 6
22652 6
22653 6
22654 6
22655 6
22656 6
22657 6
22658 6
22659 6
22660 6
22661 6
22662 6
22663 6
22664 6
22665 6
22666 6
22667 6
22668 13
22669 6
22670 6
22671 6
22672 6
22673 13
22674 6
22675 6
22676 6
22677 6
22678 6
22679 6
22680 6
22681 6
22682 6
22683 6
22684 6
22685 6
22686 6
22687 6
22688 6
22689 6
22690 6
22691 6
22692 6
22693 6
22694 6
22695 6
22696 6
22697 6
22698 6
22699 6
22700 6
22701 6
22702 6
22703 6
22704 6
22705 6
22706 6
22707 6
22708 6
22709 6
22710 6
22711 6
22712 6
22713 6
22714 6
22715 6
22716 6
22717 6
22718 6
22719 6
22720 6
22721 6
22722 6
22723 6
22724 6
22725 6
22726 6
22727 6
22728 6
22729 6
22730 6
22731 6
22732 6
22733 6
22734 6
22735 6
22736 6
22737 6
22738 6
22739 6
22740 6
22741 6
22742 6
22743 6
22744 6
22745 6
22746 6
22747 6
22748 6
22749 6
22750 6
22751 6
22752 6
22753 6
22754 6
22755 6
22756 6
22757 6
22758 6
22759 6
22760 6
22761 6
22762 6
22763 6
22764 6
22765 6
22766 6
22767 6
22768 6
22769 6
22770 6
22771 6
22772 6
22773 6
22774 6
22775 6
22776 6
22777 6
22778 6
22779 6
22780 6
22781 6
22782 6
22783 6
22784 6
22785 6
22786 6
22787 6
22788 6
22789 6
22790 6
22791 6
22792 6
22793 6
22794 6
22795 6
22796 6
22797 6
22798 6
22799 6
22800 6
22801 6
22802 6
22803 6
22804 6
22805 6
22806 6
22807 6
22808 6
22809 6
22810 6
22811 6
22812 6
22813 6
22814 6
22815 6
22816 6
22817 6
22818 6
22819 6
22820 6
22821 6
22822 6
22823 6
22824 6
22825 6
22826 6
22827 6
22828 6
22829 6
22830 6
22831 6
22832 6
22833 6
22834 6
22835 6
22836 6
22837 6
22838 6
22839 6
22840 6
22841 6
22842 6
22843 6
22844 6
22845 6
22846 6
22847 6
22848 6
22849 6
22850 6
22851 6
22852 6
22853 6
22854 6
22855 6
22856 6
22857 6
22858 6
22859 6
22860 6
22861 6
22862 6
22863 6
22864 6
22865 6
22866 6
22867 6
22868 6
22869 6
22870 6
22871 6
22872 6
22873 6
22874 6
22875 6
22876 6
22877 6
22878 6
22879 6
22880 6
22881 6
22882 6
22883 6
22884 6
22885 6
22886 6
22887 6
22888 6
22889 6
22890 6
22891 6
22892 6
22893 6
22894 6
22895 6
22896 6
22897 6
22898 6
22899 6
22900 6
22901 6
22902 6
22903 6
22904 6
22905 6
22906 6
22907 6
22908 6
22909 6
22910 6
22911 6
22912 6
22913 6
22914 6
22915 6
22916 6
22917 6
22918 6
22919 6
22920 13
22921 6
22922 6
22923 6
22924 6
22925 6
22926 6
22927 6
22928 6
22929 6
22930 6
22931 6
22932 6
22933 6
22934 6
22935 6
22936 6
22937 6
22938 6
22939 6
22940 6
22941 6
22942 6
22943 6
22944 6
22945 6
22946 6
22947 6
22948 6
22949 6
22950 6
22951 6
22952 6
22953 6
22954 6
22955 6
22956 6
22957 6
22958 6
22959 6
22960 6
22961 6
22962 6
22963 6
22964 6
22965 6
22966 6
22967 6
22968 6
22969 6
22970 6
22971 6
22972 6
22973 6
22974 6
22975 6
22976 6
22977 6
22978 6
22979 6
22980 6
22981 6
22982 6
22983 6
22984 6
22985 6
22986 6
22987 6
22988 6
22989 6
22990 6
22991 6
22992 6
22993 6
22994 6
22995 6
22996 6
22997 6
22998 6
22999 6
23000 6
23001 6
23002 6
23003 6
23004 6
23005 6
23006 6
23007 6
23008 6
23009 6
23010 6
23011 6
23012 6
23013 6
23014 6
23015 6
23016 6
23017 6
23018 6
23019 6
23020 6
23021 6
23022 6
23023 6
23024 6
23025 6
23026 6
23027 6
23028 6
23029 6
23030 6
23031 6
23032 6
23033 6
23034 6
23035 6
23036 256
23037 104
23038 104
23039 6
23040 6
23041 6
23042 6
23043 6
23044 6
23045 6
23046 6
23047 6
23048 6
23049 6
23050 6
23051 6
23052 6
23053 6
23054 6
23055 6
23056 6
23057 6
23058 6
23059 6
23060 6
23061 6
23062 6
23063 6
23064 6
23065 6
23066 6
23067 6
23068 6
23069 6
23070 6
23071 6
23072 6
23073 6
23074 6
23075 6
23076 6
23077 6
23078 6
23079 6
23080 6
23081 6
23082 6
23083 6
23084 6
23085 6
23086 6
23087 6
23088 6
23089 6
23090 6
23091 6
23092 104
23093 104
23094 104
23095 104
23096 104
23097 5
23098 6
23099 6
23100 6
23101 6
23102 6
23103 6
23104 6
23105 6
23106 6
23107 6
23108 6
23109 6
23110 6
23111 6
23112 6
23113 6
23114 6
23115 6
23116 6
23117 6
23118 6
23119 6
23120 6
23121 6
23122 6
23123 6
23124 6
23125 6
23126 6
23127 6
23128 6
23129 6
23130 6
23131 6
23132 6
23133 6
23134 6
23135 6
23136 6
23137 6
23138 6
23139 6
23140 6
23141 6
23142 6
23143 6
23144 6
23145 6
23146 6
23147 6
23148 6
23149 6
23150 6
23151 6
23152 6
23153 6
23154 6
23155 6
23156 6
23157 6
23158 6
23159 6
23160 6
23161 6
23162 6
23163 6
23164 6
23165 6
23166 6
23167 6
23168 6
23169 6
23170 6
23171 6
23172 6
23173 6
23174 6
23175 6
23176 6
23177 6
23178 6
23179 6
23180 6
23181 6
23182 6
23183 6
23184 6
23185 6
23186 6
23187 6
23188 6
23189 6
23190 6
23191 6
23192 6
23193 6
23194 6
23195 6
23196 6
23197 6
23198 6
23199 6
23200 6
23201 6
23202 6
23203 6
23204 6
23205 6
23206 6
23207 6
23208 6
23209 6
23210 6
23211 6
23212 6
23213 6
23214 6
23215 6
23216 6
23217 6
23218 6
23219 6
23220 6
23221 6
23222 6
23223 6
23224 6
23225 6
23226 6
23227 6
23228 6
23229 6
23230 6
23231 6
23232 18
23233 22
23234 22
23235 6
23236 20
23237 6
23238 6
23239 6
23240 6
23241 6
23242 6
23243 6
23244 6
23245 6
23246 6
23247 6
23248 6
23249 6
23250 6
23251 6
23252 6
23253 6
23254 6
23255 6
23256 6
23257 6
23258 6
23259 6
23260 6
23261 6
23262 6
23263 6
23264 6
23265 6
23266 6
23267 6
23268 6
23269 6
23270 6
23271 6
23272 6
23273 6
23274 6
23275 6
23276 6
23277 6
23278 6
23279 6
23280 6
23281 6
23282 6
23283 6
23284 6
23285 6
23286 6
23287 6
23288 6
23289 6
23290 6
23291 6
23292 6
23293 6
23294 6
23295 6
23296 6
23297 6
23298 6
23299 6
23300 6
23301 6
23302 6
23303 6
23304 6
23305 6
23306 6
23307 6
23308 6
23309 6
23310 6
23311 6
23312 6
23313 6
23314 6
23315 6
23316 6
23317 6
23318 6
23319 6
23320 6
23321 6
23322 6
23323 6
23324 6
23325 6
23326 30
23327 6
23328 30
23329 6
23330 6
23331 6
23332 6
23333 6
23334 6
23335 6
23336 6
23337 7
23338 7
23339 25
23340 7
23341 7
23342 7
23343 7
23344 7
23345 6
23346 7
23347 10
23348 10
23349 10
23350 10
23351 10
23352 10
23353 10
23354 10
23355 10
23356 10
23357 10
23358 10
23359 10
23360 10
23361 10
23362 24
23363 10
23364 10
23365 10
23366 10
23367 10
23368 24
23369 24
23370 10
23371 24
23372 24
23373 24
23374 24
23375 18
23376 18
23377 18
23378 18
23379 18
23380 24
23381 10
23382 24
23383 24
23384 18
23385 24
23386 18
23387 24
23388 24
23389 24
23390 24
23391 24
23392 24
23393 24
23394 24
23395 24
23396 24
23397 24
23398 24
23399 24
23400 24
23401 24
23402 24
23403 24
23404 24
23405 24
23406 24
23407 24
23408 24
23409 24
23410 24
23411 24
23412 24
23413 5
23414 18
23415 30
23416 18
23417 18
23418 18
23419 18
23420 24
23421 24
23422 18
23423 24
23424 24
23425 24
23426 24
23427 24
23428 24
23429 24
23430 24
23431 24
23432 18
23433 24
23434 24
23435 24
23436 18
23437 18
23438 18
23439 24
23440 24
23441 24
23442 24
23443 24
23444 24
23445 24
23446 24
23447 24
23448 24
23449 24
23450 24
23451 24
23452 24
23453 24
23454 24
23455 24
23456 24
23457 24
23458 24
23459 24
23460 24
23461 24
23462 24
23463 24
23464 24
23465 24
23466 24
23467 24
23468 24
23469 24
23470 24
23471 24
23472 24
23473 24
23474 24
23475 24
23476 24
23477 24
23478 24
23479 24
23480 24
23481 24
23482 24
23483 24
23484 24
23485 24
23486 24
23487 24
23488 24
23489 24
23490 24
23491 24
23492 24
23493 24
23494 24
23495 24
23496 24
23497 104
23498 24
23499 24
23500 24
23501 24
23502 24
23503 24
23504 24
23505 24
23506 24
23507 24
23508 24
23509 24
23510 24
23511 24
23512 24
23513 24
23514 24
23515 24
23516 24
23517 24
23518 24
23519 24
23520 24
23521 24
23522 24
23523 24
23524 24
23525 24
23526 24
23527 24
23528 24
23529 24
23530 24
23531 24
23532 24
23533 24
23534 24
23535 24
23536 24
23537 24
23538 10
23539 24
23540 24
23541 24
23542 24
23543 24
23544 24
23545 24
23546 24
23547 24
23548 24
23549 24
23550 24
23551 24
23552 24
23553 24
23554 24
23555 24
23556 24
23557 24
23558 10
23559 10
23560 10
23561 10
23562 10
23563 10
23564 24
23565 13
23566 13
23567 13
23568 13
23569 13
23570 13
23571 13
23572 13
23573 13
23574 13
23575 13
23576 13
23577 13
23578 13
23579 13
23580 24
23581 24
23582 24
23583 24
23584 24
23585 24
23586 13
23587 24
23588 13
23589 13
23590 13
23591 13
23592 13
23593 13
23594 13
23595 13
23596 13
23597 5
23598 5
23599 5
23600 5
23601 13
23602 13
23603 5
23604 5
23605 5
23606 5
23607 5
23608 5
23609 5
23610 5
23611 5
23612 5
23613 13
23614 13
23615 13
23616 13
23617 5
23618 5
23619 5
23620 5
23621 5
23622 5
23623 5
23624 21
23625 5
23626 5
23627 5
23628 5
23629 5
23630 5
23631 5
23632 5
23633 5
23634 5
23635 5
23636 5
23637 5
23638 5
23639 5
23640 5
23641 5
23642 5
23643 5
23644 5
23645 5
23646 5
23647 5
23648 5
23649 5
23650 5
23651 5
23652 5
23653 5
23654 5
23655 5
23656 5
23657 24
23658 24
23659 5
23660 5
23661 5
23662 5
23663 5
23664 5
23665 5
23666 5
23667 5
23668 5
23669 5
23670 5
23671 5
23672 5
23673 5
23674 5
23675 5
23676 5
23677 104
23678 5
23679 5
23680 5
23681 5
23682 5
23683 5
23684 5
23685 5
23686 5
23687 5
23688 5
23689 5
23690 5
23691 24
23692 24
23693 24
23694 24
23695 24
23696 24
23697 24
23698 24
23699 24
23700 24
23701 24
23702 24
23703 24
23704 24
23705 24
23706 24
23707 24
23708 24
23709 24
23710 24
23711 24
23712 24
23713 24
23714 24
23715 24
23716 24
23717 5
23718 24
23719 24
23720 24
23721 24
23722 24
23723 24
23724 24
23725 24
23726 24
23727 24
23728 24
23729 24
23730 24
23731 24
23732 24
23733 24
23734 24
23735 24
23736 24
23737 24
23738 24
23739 24
23740 24
23741 24
23742 24
23743 24
23744 24
23745 24
23746 24
23747 24
23748 24
23749 24
23750 24
23751 24
23752 24
23753 24
23754 24
23755 24
23756 24
23757 24
23758 24
23759 24
23760 24
23761 24
23762 24
23763 24
23764 24
23765 24
23766 24
23767 24
23768 24
23769 24
23770 24
23771 24
23772 24
23773 24
23774 24
23775 24
23776 24
23777 24
23778 24
23779 24
23780 24
23781 24
23782 24
23783 24
23784 24
23785 24
23786 24
23787 24
23788 24
23789 24
23790 24
23791 24
23792 24
23793 24
23794 24
23795 24
23796 24
23797 24
23798 24
23799 24
23800 22
23801 22
23802 30
23803 24
23804 5
23805 24
23806 24
23807 24
23808 24
23809 5
23810 24
23811 24
23812 5
23813 5
23814 5
23815 5
23816 5
23817 5
23818 5
23819 5
23820 5
23821 5
23822 5
23823 5
23824 5
23825 5
23826 5
23827 5
23828 5
23829 24
23830 5
23831 24
23832 24
23833 24
23834 18
23835 5
23836 5
23837 5
23838 5
23839 5
23840 5
23841 5
23842 5
23843 5
23844 5
23845 5
23846 5
23847 24
23848 24
23849 24
23850 24
23851 5
23852 5
23853 5
23854 5
23855 24
23856 24
23857 24
23858 24
23859 24
23860 24
23861 24
23862 24
23863 24
23864 24
23865 24
23866 24
23867 24
23868 24
23869 24
23870 5
23871 24
23872 24
23873 5
23874 5
23875 5
23876 5
23877 5
23878 5
23879 5
23880 5
23881 5
23882 5
23883 5
23884 5
23885 5
23886 5
23887 5
23888 5
23889 5
23890 5
23891 5
23892 5
23893 5
23894 5
23895 5
23896 5
23897 5
23898 5
23899 5
23900 5
23901 5
23902 5
23903 5
23904 5
23905 5
23906 5
23907 5
23908 5
23909 5
23910 5
23911 5
23912 5
23913 5
23914 5
23915 5
23916 5
23917 5
23918 5
23919 5
23920 5
23921 24
23922 24
23923 14
23924 24
23925 24
23926 24
23927 24
23928 24
23929 24
23930 24
23931 24
23932 24
23933 24
23934 24
23935 24
23936 24
23937 24
23938 24
23939 24
23940 24
23941 24
23942 24
23943 24
23944 24
23945 24
23946 24
23947 24
23948 24
23949 24
23950 24
23951 24
23952 24
23953 24
23954 24
23955 24
23956 24
23957 24
23958 24
23959 24
23960 24
23961 24
23962 24
23963 24
23964 24
23965 24
23966 24
23967 24
23968 24
23969 24
23970 24
23971 24
23972 24
23973 24
23974 24
23975 24
23976 18
23977 24
23978 24
23979 24
23980 24
23981 24
23982 24
23983 24
23984 24
23985 24
23986 24
23987 24
23988 24
23989 24
23990 24
23991 24
23992 24
23993 24
23994 24
23995 24
23996 24
23997 24
23998 24
23999 24
24000 24
24001 24
24002 24
24003 24
24004 24
24005 24
24006 24
24007 24
24008 24
24009 24
24010 24
24011 24
24012 14
24013 24
24014 24
24015 24
24016 24
24017 24
24018 24
24019 24
24020 24
24021 24
24022 24
24023 24
24024 24
24025 24
24026 24
24027 24
24028 24
24029 24
24030 24
24031 24
24032 24
24033 24
24034 24
24035 24
24036 24
24037 24
24038 24
24039 24
24040 24
24041 24
24042 24
24043 24
24044 24
24045 24
24046 24
24047 24
24048 24
24049 24
24050 24
24051 24
24052 24
24053 24
24054 24
24055 24
24056 24
24057 24
24058 24
24059 24
24060 24
24061 24
24062 24
24063 24
24064 24
24065 24
24066 24
24067 24
24068 24
24069 24
24070 24
24071 24
24072 24
24073 24
24074 24
24075 24
24076 24
24077 24
24078 24
24079 24
24080 24
24081 24
24082 24
24083 24
24084 24
24085 24
24086 24
24087 24
24088 24
24089 24
24090 24
24091 24
24092 24
24093 24
24094 24
24095 24
24096 24
24097 24
24098 24
24099 24
24100 24
24101 24
24102 24
24103 24
24104 24
24105 24
24106 24
24107 24
24108 24
24109 24
24110 24
24111 24
24112 24
24113 24
24114 24
24115 24
24116 24
24117 24
24118 24
24119 24
24120 24
24121 24
24122 24
24123 24
24124 24
24125 24
24126 24
24127 27
24128 24
24129 24
24130 24
24131 24
24132 24
24133 24
24134 24
24135 24
24136 24
24137 27
24138 24
24139 24
24140 24
24141 24
24142 24
24143 24
24144 24
24145 24
24146 24
24147 24
24148 24
24149 24
24150 24
24151 24
24152 24
24153 24
24154 24
24155 24
24156 24
24157 24
24158 24
24159 24
24160 24
24161 24
24162 24
24163 24
24164 24
24165 24
24166 24
24167 24
24168 24
24169 24
24170 24
24171 24
24172 24
24173 24
24174 24
24175 24
24176 24
24177 24
24178 24
24179 24
24180 24
24181 24
24182 24
24183 24
24184 24
24185 24
24186 24
24187 24
24188 24
24189 24
24190 24
24191 24
24192 24
24193 24
24194 24
24195 24
24196 24
24197 24
24198 24
24199 24
24200 24
24201 24
24202 24
24203 24
24204 24
24205 24
24206 24
24207 24
24208 24
24209 24
24210 24
24211 24
24212 24
24213 24
24214 24
24215 24
24216 24
24217 24
24218 12
24219 24
24220 24
24221 24
24222 24
24223 24
24224 24
24225 24
24226 24
24227 24
24228 24
24229 24
24230 24
24231 24
24232 24
24233 24
24234 24
24235 24
24236 24
24237 24
24238 24
24239 24
24240 6
24241 24
24242 24
24243 24
24244 24
24245 24
24246 24
24247 24
24248 24
24249 24
24250 24
24251 24
24252 24
24253 24
24254 24
24255 24
24256 24
24257 24
24258 24
24259 24
24260 24
24261 24
24262 24
24263 24
24264 24
24265 24
24266 24
24267 24
24268 24
24269 24
24270 24
24271 24
24272 24
24273 24
24274 24
24275 24
24276 24
24277 24
24278 24
24279 24
24280 24
24281 24
24282 24
24283 24
24284 24
24285 24
24286 24
24287 24
24288 24
24289 24
24290 24
24291 24
24292 24
24293 24
24294 24
24295 24
24296 24
24297 24
24298 24
24299 24
24300 24
24301 24
24302 24
24303 24
24304 24
24305 24
24306 24
24307 24
24308 24
24309 24
24310 24
24311 24
24312 24
24313 24
24314 24
24315 24
24316 24
24317 24
24318 24
24319 24
24320 24
24321 24
24322 24
24323 24
24324 24
24325 24
24326 24
24327 24
24328 24
24329 24
24330 24
24331 24
24332 24
24333 24
24334 24
24335 24
24336 24
24337 24
24338 24
24339 24
24340 24
24341 24
24342 9
24343 22
24344 24
24345 24
24346 24
24347 24
24348 24
24349 25
24350 24
24351 24
24352 27
24353 24
24354 24
24355 24
24356 24
24357 24
24358 24
24359 24
24360 24
24361 24
24362 24
24363 24
24364 24
24365 24
24366 24
24367 24
24368 24
24369 24
24370 24
24371 24
24372 13
24373 24
24374 24
24375 24
24376 24
24377 24
24378 24
24379 24
24380 24
24381 24
24382 24
24383 24
24384 24
24385 24
24386 24
24387 24
24388 24
24389 24
24390 24
24391 24
24392 24
24393 24
24394 24
24395 24
24396 24
24397 24
24398 24
24399 13
24400 24
24401 24
24402 24
24403 24
24404 24
24405 24
24406 24
24407 24
24408 24
24409 24
24410 24
24411 24
24412 24
24413 24
24414 24
24415 24
24416 24
24417 24
24418 24
24419 24
24420 24
24421 24
24422 24
24423 24
24424 24
24425 24
24426 24
24427 24
24428 24
24429 24
24430 24
24431 24
24432 24
24433 24
24434 24
24435 24
24436 24
24437 24
24438 24
24439 24
24440 24
24441 24
24442 24
24443 24
24444 24
24445 24
24446 24
24447 24
24448 24
24449 24
24450 24
24451 24
24452 24
24453 24
24454 24
24455 24
24456 24
24457 24
24458 24
24459 24
24460 24
24461 24
24462 24
24463 24
24464 24
24465 24
24466 24
24467 24
24468 24
24469 24
24470 24
24471 24
24472 24
24473 24
24474 24
24475 24
24476 24
24477 24
24478 24
24479 24
24480 24
24481 24
24482 24
24483 24
24484 24
24485 24
24486 24
24487 24
24488 24
24489 24
24490 24
24491 24
24492 24
24493 24
24494 24
24495 24
24496 24
24497 24
24498 24
24499 24
24500 24
24501 24
24502 24
24503 24
24504 24
24505 24
24506 24
24507 24
24508 24
24509 24
24510 24
24511 24
24512 24
24513 24
24514 24
24515 24
24516 24
24517 24
24518 24
24519 24
24520 24
24521 24
24522 24
24523 24
24524 24
24525 5
24526 5
24527 5
24528 5
24529 5
24530 5
24531 5
24532 5
24533 5
24534 5
24535 5
24536 5
24537 5
24538 5
24539 5
24540 5
24541 5
24542 5
24543 5
24544 5
24545 5
24546 5
24547 5
24548 5
24549 5
24550 24
24551 5
24552 24
24553 5
24554 5
24555 5
24556 5
24557 5
24558 5
24559 5
24560 5
24561 5
24562 5
24563 5
24564 5
24565 5
24566 5
24567 5
24568 5
24569 5
24570 5
24571 5
24572 24
24573 24
24574 24
24575 24
24576 24
24577 24
24578 24
24579 24
24580 24
24581 24
24582 24
24583 24
24584 24
24585 24
24586 5
24587 5
24588 5
24589 5
24590 5
24591 5
24592 5
24593 5
24594 5
24595 5
24596 5
24597 5
24598 5
24599 5
24600 5
24601 5
24602 5
24603 5
24604 5
24605 5
24606 5
24607 5
24608 5
24609 5
24610 5
24611 5
24612 5
24613 5
24614 27
24615 27
24616 27
24617 27
24618 27
24619 24
24620 24
24621 24
24622 9
24623 9
24624 24
24625 24
24626 24
24627 24
24628 24
24629 24
24630 24
24631 24
24632 24
24633 24
24634 24
24635 24
24636 24
24637 24
24638 24
24639 24
24640 24
24641 24
24642 24
24643 24
24644 24
24645 24
24646 24
24647 24
24648 24
24649 24
24650 24
24651 24
24652 24
24653 24
24654 24
24655 24
24656 24
24657 24
24658 24
24659 24
24660 24
24661 24
24662 24
24663 24
24664 24
24665 24
24666 24
24667 24
24668 24
24669 24
24670 24
24671 24
24672 24
24673 24
24674 24
24675 24
24676 24
24677 24
24678 24
24679 24
24680 24
24681 24
24682 256
24683 24
24684 24
24685 24
24686 24
24687 24
24688 24
24689 24
24690 24
24691 24
24692 24
24693 24
24694 24
24695 24
24696 24
24697 24
24698 24
24699 24
24700 24
24701 24
24702 24
24703 24
24704 29
24705 24
24706 24
24707 24
24708 24
24709 24
24710 24
24711 24
24712 24
24713 24
24714 24
24715 24
24716 24
24717 24
24718 24
24719 24
24720 24
24721 24
24722 24
24723 24
24724 24
24725 24
24726 24
24727 24
24728 24
24729 24
24730 24
24731 24
24732 24
24733 24
24734 24
24735 24
24736 24
24737 24
24738 24
24739 24
24740 24
24741 24
24742 24
24743 24
24744 24
24745 24
24746 24
24747 24
24748 24
24749 24
24750 24
24751 24
24752 24
24753 24
24754 24
24755 24
24756 24
24757 24
24758 24
24759 24
24760 24
24761 24
24762 24
24763 24
24764 24
24765 24
24766 24
24767 24
24768 24
24769 24
24770 24
24771 24
24772 24
24773 24
24774 24
24775 24
24776 24
24777 24
24778 24
24779 24
24780 24
24781 24
24782 24
24783 24
24784 24
24785 24
24786 24
24787 24
24788 24
24789 24
24790 24
24791 24
24792 24
24793 24
24794 24
24795 24
24796 24
24797 24
24798 24
24799 24
24800 24
24801 5
24802 5
24803 5
24804 5
24805 5
24806 5
24807 5
24808 5
24809 5
24810 5
24811 5
24812 5
24813 5
24814 5
24815 5
24816 5
24817 5
24818 5
24819 24
24820 24
24821 24
24822 24
24823 24
24824 24
24825 5
24826 5
24827 5
24828 5
24829 5
24830 5
24831 5
24832 5
24833 5
24834 5
24835 5
24836 5
24837 5
24838 5
24839 24
24840 24
24841 24
24842 24
24843 24
24844 24
24845 24
24846 24
24847 24
24848 24
24849 24
24850 24
24851 24
24852 24
24853 24
24854 24
24855 24
24856 24
24857 24
24858 24
24859 24
24860 24
24861 24
24862 24
24863 24
24864 24
24865 24
24866 24
24867 24
24868 24
24869 24
24870 24
24871 24
24872 24
24873 24
24874 5
24875 5
24876 5
24877 24
24878 24
24879 5
24880 5
24881 5
24882 5
24883 5
24884 5
24885 5
24886 5
24887 24
24888 24
24889 24
24890 24
24891 24
24892 24
24893 24
24894 24
24895 24
24896 24
24897 24
24898 24
24899 24
24900 24
24901 5
24902 5
24903 24
24904 24
24905 24
24906 6
24907 5
24908 5
24909 5
24910 5
24911 6
24912 6
24913 6
24914 6
24915 6
24916 6
24917 6
24918 6
24919 6
24920 5
24921 5
24922 5
24923 5
24924 5
24925 5
24926 6
24927 6
24928 6
24929 6
24930 6
24931 6
24932 6
24933 6
24934 6
24935 6
24936 6
24937 6
24938 6
24939 6
24940 6
24941 6
24942 6
24943 6
24944 6
24945 6
24946 5
24947 6
24948 6
24949 6
24950 6
24951 6
24952 6
24953 6
24954 6
24955 6
24956 6
24957 5
24958 5
24959 5
24960 5
24961 5
24962 5
24963 5
24964 5
24965 5
24966 5
24967 5
24968 5
24969 5
24970 5
24971 5
24972 5
24973 5
24974 5
24975 5
24976 5
24977 5
24978 5
24979 5
24980 5
24981 5
24982 5
24983 5
24984 5
24985 5
24986 5
24987 5
24988 5
24989 5
24990 5
24991 5
24992 5
24993 5
24994 5
24995 5
24996 5
24997 5
24998 5
24999 5
25000 5
25001 5
25002 5
25003 5
25004 5
25005 5
25006 5
25007 5
25008 5
25009 5
25010 5
25011 5
25012 5
25013 5
25014 5
25015 5
25016 5
25017 5
25018 5
25019 5
25020 5
25021 5
25022 5
25023 5
25024 5
25025 5
25026 5
25027 5
25028 5
25029 5
25030 6
25031 6
25032 6
25033 6
25034 6
25035 6
25036 6
25037 6
25038 6
25039 6
25040 6
25041 6
25042 6
25043 6
25044 6
25045 6
25046 6
25047 6
25048 6
25049 6
25050 6
25051 6
25052 6
25053 6
25054 6
25055 6
25056 6
25057 6
25058 6
25059 6
25060 5
25061 5
25062 5
25063 5
25064 6
25065 6
25066 6
25067 6
25068 6
25069 6
25070 6
25071 6
25072 6
25073 6
25074 6
25075 6
25076 6
25077 6
25078 6
25079 6
25080 6
25081 6
25082 6
25083 6
25084 6
25085 6
25086 6
25087 5
25088 5
25089 5
25090 5
25091 6
25092 5
25093 6
25094 6
25095 5
25096 5
25097 5
25098 5
25099 5
25100 5
25101 5
25102 5
25103 5
25104 5
25105 5
25106 5
25107 5
25108 5
25109 5
25110 5
25111 5
25112 5
25113 5
25114 5
25115 5
25116 5
25117 5
25118 5
25119 5
25120 5
25121 5
25122 5
25123 5
25124 5
25125 5
25126 5
25127 5
25128 5
25129 5
25130 5
25131 5
25132 5
25133 5
25134 5
25135 5
25136 5
25137 5
25138 5
25139 5
25140 5
25141 5
25142 5
25143 5
25144 5
25145 5
25146 5
25147 5
25148 9
25149 5
25150 5
25151 5
25152 5
25153 5
25154 5
25155 5
25156 5
25157 5
25158 5
25159 5
25160 5
25161 5
25162 5
25163 5
25164 5
25165 5
25166 5
25167 5
25168 5
25169 5
25170 5
25171 5
25172 5
25173 5
25174 5
25175 5
25176 5
25177 5
25178 5
25179 5
25180 5
25181 5
25182 5
25183 5
25184 5
25185 5
25186 5
25187 5
25188 5
25189 5
25190 5
25191 5
25192 5
25193 5
25194 5
25195 5
25196 5
25197 5
25198 5
25199 5
25200 5
25201 5
25202 5
25203 5
25204 5
25205 5
25206 5
25207 5
25208 5
25209 5
25210 5
25211 5
25212 5
25213 5
25214 5
25215 5
25216 5
25217 5
25218 5
25219 5
25220 5
25221 5
25222 5
25223 5
25224 5
25225 5
25226 5
25227 5
25228 5
25229 5
25230 5
25231 5
25232 5
25233 5
25234 5
25235 5
25236 5
25237 5
25238 5
25239 5
25240 5
25241 5
25242 5
25243 5
25244 5
25245 5
25246 5
25247 5
25248 5
25249 5
25250 5
25251 5
25252 5
25253 5
25254 5
25255 5
25256 5
25257 5
25258 5
25259 5
25260 5
25261 5
25262 5
25263 5
25264 5
25265 5
25266 5
25267 5
25268 5
25269 5
25270 5
25271 5
25272 5
25273 5
25274 5
25275 5
25276 5
25277 5
25278 5
25279 5
25280 5
25281 5
25282 5
25283 5
25284 5
25285 5
25286 5
25287 5
25288 5
25289 5
25290 5
25291 5
25292 5
25293 5
25294 5
25295 5
25296 5
25297 5
25298 5
25299 5
25300 5
25301 5
25302 5
25303 5
25304 5
25305 5
25306 5
25307 5
25308 5
25309 5
25310 5
25311 5
25312 5
25313 5
25314 5
25315 5
25316 5
25317 5
25318 5
25319 18
25320 5
25321 5
25322 5
25323 5
25324 5
25325 5
25326 5
25327 5
25328 5
25329 5
25330 5
25331 5
25332 5
25333 5
25334 5
25335 5
25336 5
25337 5
25338 5
25339 5
25340 5
25341 5
25342 5
25343 5
25344 5
25345 5
25346 5
25347 5
25348 5
25349 5
25350 5
25351 5
25352 5
25353 5
25354 5
25355 5
25356 5
25357 5
25358 5
25359 5
25360 5
25361 5
25362 5
25363 5
25364 5
25365 5
25366 5
25367 5
25368 5
25369 5
25370 5
25371 5
25372 5
25373 5
25374 5
25375 5
25376 5
25377 5
25378 5
25379 5
25380 5
25381 5
25382 5
25383 5
25384 5
25385 5
25386 5
25387 5
25388 5
25389 5
25390 5
25391 5
25392 5
25393 5
25394 5
25395 5
25396 5
25397 5
25398 5
25399 5
25400 5
25401 5
25402 5
25403 5
25404 5
25405 5
25406 5
25407 5
25408 5
25409 5
25410 5
25411 5
25412 5
25413 5
25414 5
25415 5
25416 5
25417 5
25418 5
25419 5
25420 5
25421 5
25422 18
25423 5
25424 5
25425 5
25426 5
25427 5
25428 5
25429 5
25430 5
25431 5
25432 5
25433 5
25434 5
25435 5
25436 5
25437 5
25438 5
25439 5
25440 5
25441 5
25442 5
25443 5
25444 5
25445 5
25446 5
25447 5
25448 5
25449 5
25450 5
25451 5
25452 5
25453 5
25454 5
25455 5
25456 5
25457 5
25458 5
25459 5
25460 5
25461 5
25462 5
25463 5
25464 5
25465 5
25466 5
25467 5
25468 5
25469 5
25470 5
25471 5
25472 5
25473 5
25474 5
25475 5
25476 5
25477 5
25478 5
25479 5
25480 6
25481 5
25482 5
25483 6
25484 5
25485 5
25486 5
25487 5
25488 5
25489 5
25490 5
25491 5
25492 5
25493 7
25494 7
25495 7
25496 7
25497 7
25498 7
25499 7
25500 7
25501 7
25502 7
25503 7
25504 5
25505 5
25506 5
25507 5
25508 5
25509 5
25510 5
25511 5
25512 5
25513 5
25514 5
25515 5
25516 5
25517 5
25518 7
25519 7
25520 7
25521 8
25522 5
25523 7
25524 7
25525 7
25526 7
25527 5
25528 7
25529 7
25530 7
25531 7
25532 7
25533 7
25534 7
25535 7
25536 7
25537 7
25538 7
25539 7
25540 5
25541 5
25542 5
25543 5
25544 5
25545 7
25546 7
25547 18
25548 18
25549 7
25550 7
25551 5
25552 7
25553 5
25554 5
25555 5
25556 5
25557 5
25558 5
25559 5
25560 5
25561 7
25562 7
25563 5
25564 5
25565 5
25566 5
25567 5
25568 5
25569 7
25570 7
25571 7
25572 7
25573 7
25574 7
25575 7
25576 7
25577 18
25578 7
25579 7
25580 7
25581 5
25582 5
25583 5
25584 5
25585 5
25586 5
25587 5
25588 5
25589 5
25590 5
25591 5
25592 5
25593 5
25594 5
25595 5
25596 7
25597 7
25598 7
25599 7
25600 7
25601 7
25602 7
25603 7
25604 7
25605 7
25606 5
25607 5
25608 5
25609 5
25610 5
25611 5
25612 5
25613 5
25614 5
25615 5
25616 5
25617 5
25618 5
25619 5
25620 5
25621 5
25622 5
25623 5
25624 5
25625 5
25626 5
25627 5
25628 5
25629 5
25630 5
25631 5
25632 5
25633 5
25634 5
25635 5
25636 5
25637 5
25638 5
25639 5
25640 5
25641 5
25642 5
25643 5
25644 5
25645 5
25646 5
25647 5
25648 5
25649 5
25650 5
25651 5
25652 5
25653 5
25654 5
25655 5
25656 5
25657 5
25658 5
25659 5
25660 5
25661 5
25662 5
25663 5
25664 5
25665 5
25666 5
25667 5
25668 5
25669 5
25670 5
25671 5
25672 5
25673 5
25674 5
25675 5
25676 5
25677 5
25678 5
25679 5
25680 5
25681 5
25682 5
25683 5
25684 5
25685 5
25686 5
25687 5
25688 5
25689 5
25690 5
25691 5
25692 5
25693 5
25694 5
25695 5
25696 5
25697 5
25698 5
25699 5
25700 5
25701 5
25702 5
25703 5
25704 5
25705 5
25706 5
25707 5
25708 5
25709 5
25710 5
25711 5
25712 5
25713 5
25714 5
25715 5
25716 5
25717 5
25718 5
25719 5
25720 5
25721 5
25722 5
25723 5
25724 5
25725 5
25726 5
25727 5
25728 5
25729 5
25730 5
25731 5
25732 5
25733 5
25734 5
25735 5
25736 5
25737 5
25738 5
25739 5
25740 5
25741 5
25742 5
25743 5
25744 5
25745 5
25746 5
25747 5
25748 5
25749 5
25750 5
25751 5
25752 5
25753 5
25754 5
25755 5
25756 5
25757 5
25758 5
25759 5
25760 5
25761 5
25762 5
25763 5
25764 5
25765 5
25766 5
25767 5
25768 5
25769 5
25770 5
25771 5
25772 5
25773 5
25774 5
25775 5
25776 5
25777 5
25778 5
25779 5
25780 5
25781 5
25782 5
25783 5
25784 5
25785 5
25786 5
25787 5
25788 5
25789 5
25790 5
25791 5
25792 5
25793 5
25794 5
25795 5
25796 5
25797 5
25798 5
25799 5
25800 5
25801 5
25802 5
25803 5
25804 5
25805 5
25806 5
25807 5
25808 5
25809 5
25810 5
25811 5
25812 5
25813 5
25814 5
25815 5
25816 5
25817 5
25818 5
25819 5
25820 5
25821 5
25822 5
25823 5
25824 5
25825 5
25826 5
25827 5
25828 5
25829 5
25830 5
25831 5
25832 5
25833 5
25834 5
25835 5
25836 5
25837 5
25838 5
25839 5
25840 5
25841 5
25842 5
25843 5
25844 5
25845 5
25846 5
25847 5
25848 5
25849 5
25850 5
25851 5
25852 5
25853 5
25854 5
25855 5
25856 5
25857 5
25858 5
25859 5
25860 5
25861 5
25862 5
25863 5
25864 5
25865 5
25866 5
25867 5
25868 5
25869 5
25870 5
25871 5
25872 5
25873 5
25874 5
25875 5
25876 5
25877 5
25878 5
25879 5
25880 5
25881 5
25882 5
25883 5
25884 5
25885 5
25886 5
25887 5
25888 5
25889 5
25890 5
25891 5
25892 5
25893 5
25894 5
25895 5
25896 5
25897 5
25898 5
25899 5
25900 5
25901 5
25902 5
25903 5
25904 5
25905 5
25906 5
25907 5
25908 5
25909 5
25910 5
25911 5
25912 5
25913 5
25914 5
25915 5
25916 5
25917 5
25918 5
25919 5
25920 5
25921 5
25922 5
25923 5
25924 5
25925 5
25926 5
25927 5
25928 5
25929 5
25930 5
25931 5
25932 5
25933 5
25934 5
25935 5
25936 5
25937 5
25938 5
25939 5
25940 5
25941 5
25942 5
25943 5
25944 5
25945 5
25946 5
25947 5
25948 5
25949 5
25950 5
25951 5
25952 5
25953 5
25954 5
25955 5
25956 5
25957 5
25958 5
25959 5
25960 5
25961 5
25962 5
25963 5
25964 5
25965 5
25966 5
25967 5
25968 5
25969 5
25970 5
25971 5
25972 5
25973 5
25974 5
25975 5
25976 5
25977 5
25978 5
25979 5
25980 5
25981 5
25982 5
25983 5
25984 5
25985 5
25986 5
25987 5
25988 5
25989 5
25990 5
25991 5
25992 5
25993 5
25994 5
25995 5
25996 5
25997 5
25998 5
25999 5
26000 5
26001 5
26002 5
26003 5
26004 5
26005 5
26006 5
26007 5
26008 5
26009 5
26010 5
26011 5
26012 5
26013 5
26014 5
26015 5
26016 5
26017 5
26018 5
26019 5
26020 5
26021 5
26022 5
26023 5
26024 5
26025 5
26026 5
26027 5
26028 5
26029 5
26030 5
26031 5
26032 5
26033 5
26034 5
26035 5
26036 5
26037 5
26038 5
26039 5
26040 5
26041 5
26042 5
26043 5
26044 5
26045 5
26046 5
26047 5
26048 5
26049 5
26050 5
26051 5
26052 5
26053 5
26054 5
26055 5
26056 5
26057 5
26058 5
26059 5
26060 5
26061 5
26062 5
26063 5
26064 5
26065 5
26066 5
26067 5
26068 5
26069 5
26070 5
26071 5
26072 5
26073 5
26074 5
26075 5
26076 5
26077 5
26078 5
26079 5
26080 5
26081 5
26082 5
26083 5
26084 5
26085 5
26086 5
26087 5
26088 5
26089 5
26090 5
26091 5
26092 5
26093 5
26094 5
26095 5
26096 5
26097 5
26098 5
26099 5
26100 5
26101 5
26102 5
26103 5
26104 5
26105 5
26106 5
26107 5
26108 5
26109 5
26110 5
26111 5
26112 5
26113 5
26114 5
26115 5
26116 5
26117 5
26118 5
26119 5
26120 5
26121 5
26122 5
26123 5
26124 5
26125 5
26126 5
26127 5
26128 5
26129 5
26130 5
26131 5
26132 5
26133 5
26134 5
26135 5
26136 5
26137 5
26138 5
26139 5
26140 5
26141 5
26142 5
26143 5
26144 5
26145 5
26146 5
26147 5
26148 5
26149 5
26150 5
26151 5
26152 5
26153 5
26154 5
26155 5
26156 5
26157 5
26158 5
26159 5
26160 5
26161 5
26162 5
26163 5
26164 5
26165 5
26166 5
26167 5
26168 5
26169 5
26170 5
26171 5
26172 5
26173 5
26174 5
26175 5
26176 5
26177 5
26178 5
26179 5
26180 5
26181 5
26182 5
26183 5
26184 5
26185 5
26186 5
26187 5
26188 5
26189 5
26190 5
26191 5
26192 5
26193 5
26194 5
26195 5
26196 5
26197 5
26198 5
26199 5
26200 5
26201 5
26202 5
26203 5
26204 5
26205 5
26206 5
26207 5
26208 5
26209 5
26210 5
26211 5
26212 5
26213 5
26214 5
26215 5
26216 5
26217 5
26218 5
26219 5
26220 5
26221 5
26222 5
26223 5
26224 5
26225 5
26226 5
26227 5
26228 5
26229 5
26230 5
26231 5
26232 5
26233 5
26234 5
26235 5
26236 5
26237 5
26238 5
26239 5
26240 5
26241 5
26242 5
26243 5
26244 5
26245 5
26246 5
26247 5
26248 5
26249 5
26250 5
26251 5
26252 5
26253 5
26254 5
26255 5
26256 5
26257 5
26258 5
26259 5
26260 5
26261 5
26262 5
26263 5
26264 5
26265 5
26266 5
26267 5
26268 29
26269 29
26270 29
26271 5
26272 5
26273 5
26274 5
26275 5
26276 5
26277 5
26278 5
26279 5
26280 5
26281 5
26282 5
26283 5
26284 5
26285 5
26286 5
26287 5
26288 5
26289 5
26290 5
26291 5
26292 5
26293 5
26294 5
26295 5
26296 5
26297 5
26298 5
26299 5
26300 5
26301 5
26302 5
26303 5
26304 5
26305 5
26306 5
26307 5
26308 5
26309 5
26310 5
26311 5
26312 5
26313 5
26314 5
26315 5
26316 5
26317 5
26318 5
26319 5
26320 5
26321 5
26322 5
26323 5
26324 5
26325 5
26326 5
26327 5
26328 5
26329 5
26330 5
26331 5
26332 5
26333 5
26334 5
26335 5
26336 5
26337 5
26338 5
26339 5
26340 5
26341 5
26342 14
26343 5
26344 5
26345 5
26346 5
26347 5
26348 5
26349 5
26350 5
26351 5
26352 5
26353 5
26354 5
26355 5
26356 5
26357 5
26358 5
26359 5
26360 5
26361 5
26362 5
26363 14
26364 14
26365 14
26366 14
26367 14
26368 5
26369 5
26370 5
26371 5
26372 5
26373 5
26374 5
26375 5
26376 5
26377 5
26378 5
26379 5
26380 5
26381 5
26382 5
26383 5
26384 14
26385 14
26386 5
26387 5
26388 5
26389 14
26390 14
26391 14
26392 14
26393 14
26394 14
26395 14
26396 14
26397 14
26398 14
26399 14
26400 14
26401 14
26402 14
26403 14
26404 14
26405 14
26406 14
26407 14
26408 14
26409 14
26410 14
26411 14
26412 14
26413 14
26414 14
26415 5
26416 5
26417 5
26418 5
26419 5
26420 5
26421 5
26422 5
26423 5
26424 5
26425 14
26426 5
26427 5
26428 14
26429 14
26430 14
26431 14
26432 5
26433 5
26434 5
26435 14
26436 14
26437 14
26438 14
26439 5
26440 5
26441 5
26442 5
26443 5
26444 5
26445 5
26446 5
26447 5
26448 5
26449 5
26450 5
26451 5
26452 14
26453 5
26454 5
26455 5
26456 5
26457 5
26458 5
26459 5
26460 5
26461 14
26462 5
26463 5
26464 5
26465 5
26466 5
26467 14
26468 14
26469 14
26470 14
26471 14
26472 14
26473 14
26474 14
26475 14
26476 14
26477 14
26478 14
26479 14
26480 5
26481 5
26482 29
26483 30
26484 30
26485 29
26486 21
26487 21
26488 5
26489 29
26490 29
26491 108
26492 29
26493 14
26494 14
26495 14
26496 14
26497 14
26498 108
26499 26
26500 26
26501 256
26502 24
26503 24
26504 24
26505 24
26506 24
26507 24
26508 24
26509 24
26510 24
26511 24
26512 24
26513 24
26514 24
26515 24
26516 24
26517 24
26518 24
26519 24
26520 24
26521 24
26522 24
26523 24
26524 29
26525 29
26526 24
26527 24
26528 24
26529 24
26530 24
26531 24
26532 24
26533 24
26534 24
26535 24
26536 24
26537 24
26538 24
26539 24
26540 24
26541 24
26542 24
26543 24
26544 24
26545 24
26546 24
26547 24
26548 24
26549 24
26550 24
26551 24
26552 24
26553 24
26554 24
26555 24
26556 24
26557 24
26558 29
26559 29
26560 29
26561 29
26562 29
26563 29
26564 29
26565 29
26566 29
26567 29
26568 29
26569 29
26570 29
26571 29
26572 29
26573 29
26574 29
26575 29
26576 29
26577 29
26578 29
26579 29
26580 29
26581 29
26582 29
26583 29
26584 29
26585 29
26586 29
26587 29
26588 29
26589 29
26590 29
26591 29
26592 29
26593 29
26594 29
26595 29
26596 29
26597 24
26598 24
26599 24
26600 24
26601 24
26602 24
26603 24
26604 24
26605 24
26606 24
26607 24
26608 24
26609 24
26610 24
26611 24
26612 24
26613 24
26614 24
26615 24
26616 24
26617 24
26618 24
26619 24
26620 24
26621 24
26622 24
26623 24
26624 24
26625 24
26626 24
26627 24
26628 24
26629 24
26630 24
26631 24
26632 24
26633 24
26634 24
26635 24
26636 24
26637 24
26638 24
26639 24
26640 24
26641 24
26642 24
26643 24
26644 24
26645 24
26646 24
26647 24
26648 24
26649 24
26650 24
26651 24
26652 24
26653 24
26654 24
26655 24
26656 24
26657 24
26658 24
26659 24
26660 24
26661 24
26662 24
26663 24
26664 24
26665 24
26666 24
26667 24
26668 24
26669 24
26670 24
26671 24
26672 24
26673 24
26674 24
26675 256
26676 24
26677 24
26678 24
26679 24
26680 24
26681 24
26682 24
26683 24
26684 24
26685 24
26686 24
26687 24
26688 24
26689 24
26690 24
26691 24
26692 24
26693 24
26694 24
26695 24
26696 24
26697 24
26698 24
26699 24
26700 24
26701 24
26702 24
26703 24
26704 24
26705 24
26706 24
26707 29
26708 29
26709 24
26710 24
26711 24
26712 24
26713 24
26714 24
26715 24
26716 24
26717 24
26718 29
26719 29
26720 29
26721 24
26722 24
26723 24
26724 29
26725 29
26726 29
26727 29
26728 29
26729 29
26730 29
26731 29
26732 29
26733 29
26734 29
26735 29
26736 29
26737 29
26738 29
26739 29
26740 29
26741 29
26742 29
26743 29
26744 29
26745 29
26746 29
26747 29
26748 29
26749 29
26750 29
26751 29
26752 29
26753 29
26754 29
26755 29
26756 29
26757 29
26758 29
26759 29
26760 29
26761 29
26762 29
26763 29
26764 29
26765 29
26766 29
26767 29
26768 29
26769 29
26770 16
26771 16
26772 16
26773 29
26774 29
26775 29
26776 29
26777 29
26778 22
26779 29
26780 29
26781 29
26782 29
26783 29
26784 29
26785 29
26786 29
26787 29
26788 29
26789 29
26790 29
26791 29
26792 29
26793 29
26794 29
26795 29
26796 29
26797 29
26798 29
26799 29
26800 29
26801 29
26802 29
26803 29
26804 29
26805 29
26806 29
26807 29
26808 29
26809 29
26810 29
26811 29
26812 29
26813 29
26814 29
26815 29
26816 29
26817 29
26818 29
26819 29
26820 29
26821 29
26822 29
26823 29
26824 29
26825 29
26826 29
26827 29
26828 29
26829 29
26830 29
26831 29
26832 29
26833 29
26834 29
26835 29
26836 29
26837 29
26838 29
26839 29
26840 29
26841 29
26842 29
26843 29
26844 29
26845 29
26846 29
26847 24
26848 24
26849 29
26850 29
26851 29
26852 29
26853 29
26854 29
26855 29
26856 29
26857 29
26858 29
26859 29
26860 29
26861 29
26862 29
26863 29
26864 29
26865 29
26866 29
26867 29
26868 29
26869 29
26870 29
26871 29
26872 29
26873 29
26874 29
26875 29
26876 29
26877 29
26878 29
26879 29
26880 29
26881 29
26882 29
26883 29
26884 29
26885 29
26886 29
26887 29
26888 29
26889 29
26890 29
26891 29
26892 29
26893 29
26894 29
26895 29
26896 29
26897 29
26898 29
26899 29
26900 29
26901 29
26902 29
26903 29
26904 29
26905 29
26906 29
26907 29
26908 29
26909 29
26910 29
26911 29
26912 29
26913 29
26914 29
26915 29
26916 29
26917 29
26918 29
26919 29
26920 29
26921 29
26922 29
26923 29
26924 29
26925 29
26926 29
26927 29
26928 29
26929 29
26930 29
26931 29
26932 29
26933 29
26934 29
26935 29
26936 29
26937 29
26938 29
26939 29
26940 29
26941 29
26942 29
26943 29
26944 29
26945 29
26946 29
26947 29
26948 29
26949 29
26950 29
26951 29
26952 29
26953 29
26954 29
26955 29
26956 29
26957 29
26958 29
26959 29
26960 29
26961 29
26962 29
26963 29
26964 29
26965 29
26966 29
26967 29
26968 29
26969 29
26970 29
26971 29
26972 29
26973 29
26974 29
26975 29
26976 29
26977 29
26978 29
26979 29
26980 29
26981 29
26982 29
26983 29
26984 29
26985 29
26986 29
26987 29
26988 29
26989 29
26990 29
26991 29
26992 29
26993 29
26994 29
26995 29
26996 29
26997 29
26998 29
26999 29
27000 29
27001 29
27002 29
27003 29
27004 29
27005 29
27006 29
27007 29
27008 29
27009 29
27010 29
27011 29
27012 29
27013 29
27014 29
27015 29
27016 29
27017 29
27018 29
27019 29
27020 29
27021 29
27022 29
27023 29
27024 29
27025 29
27026 29
27027 29
27028 29
27029 29
27030 29
27031 29
27032 29
27033 29
27034 29
27035 29
27036 29
27037 29
27038 29
27039 29
27040 29
27041 29
27042 29
27043 29
27044 29
27045 29
27046 29
27047 29
27048 29
27049 29
27050 29
27051 29
27052 29
27053 29
27054 29
27055 29
27056 29
27057 29
27058 29
27059 29
27060 29
27061 29
27062 29
27063 29
27064 29
27065 29
27066 29
27067 29
27068 29
27069 29
27070 29
27071 29
27072 29
27073 29
27074 29
27075 29
27076 29
27077 29
27078 29
27079 29
27080 29
27081 29
27082 29
27083 29
27084 29
27085 29
27086 29
27087 29
27088 29
27089 29
27090 29
27091 29
27092 24
27093 24
27094 24
27095 24
27096 24
27097 24
27098 24
27099 24
27100 24
27101 24
27102 24
27103 24
27104 24
27105 24
27106 24
27107 24
27108 24
27109 24
27110 24
27111 24
27112 24
27113 24
27114 24
27115 24
27116 22
27117 104
27118 104
27119 24
27120 104
27121 24
27122 29
27123 24
27124 24
27125 24
27126 24
27127 24
27128 24
27129 24
27130 24
27131 29
27132 29
27133 29
27134 29
27135 29
27136 29
27137 29
27138 29
27139 29
27140 29
27141 29
27142 29
27143 29
27144 29
27145 29
27146 29
27147 29
27148 29
27149 29
27150 29
27151 29
27152 29
27153 29
27154 29
27155 29
27156 29
27157 29
27158 29
27159 29
27160 29
27161 29
27162 29
27163 29
27164 29
27165 29
27166 29
27167 29
27168 29
27169 29
27170 29
27171 29
27172 29
27173 29
27174 29
27175 29
27176 29
27177 29
27178 29
27179 29
27180 29
27181 29
27182 29
27183 29
27184 29
27185 29
27186 29
27187 29
27188 29
27189 29
27190 29
27191 29
27192 29
27193 29
27194 29
27195 29
27196 29
27197 29
27198 29
27199 29
27200 29
27201 29
27202 29
27203 29
27204 29
27205 29
27206 29
27207 29
27208 24
27209 29
27210 24
27211 29
27212 29
27213 29
27214 29
27215 29
27216 29
27217 29
27218 29
27219 29
27220 29
27221 29
27222 29
27223 29
27224 29
27225 29
27226 29
27227 29
27228 29
27229 29
27230 29
27231 29
27232 24
27233 24
27234 24
27235 24
27236 24
27237 24
27238 29
27239 24
27240 24
27241 24
27242 5
27243 24
27244 5
27245 29
27246 29
27247 29
27248 29
27249 29
27250 29
27251 22
27252 29
27253 29
27254 5
27255 29
27256 29
27257 29
27258 29
27259 29
27260 29
27261 29
27262 29
27263 29
27264 29
27265 29
27266 29
27267 29
27268 29
27269 29
27270 29
27271 29
27272 29
27273 29
27274 29
27275 29
27276 29
27277 29
27278 29
27279 29
27280 29
27281 29
27282 29
27283 29
27284 29
27285 29
27286 29
27287 22
27288 29
27289 22
27290 29
27291 29
27292 29
27293 29
27294 29
27295 29
27296 29
27297 29
27298 29
27299 29
27300 29
27301 29
27302 29
27303 29
27304 29
27305 29
27306 29
27307 29
27308 29
27309 29
27310 29
27311 29
27312 29
27313 29
27314 29
27315 29
27316 29
27317 29
27318 29
27319 29
27320 29
27321 29
27322 29
27323 29
27324 29
27325 29
27326 29
27327 29
27328 29
27329 29
27330 29
27331 29
27332 29
27333 29
27334 29
27335 29
27336 29
27337 29
27338 29
27339 29
27340 29
27341 29
27342 29
27343 29
27344 29
27345 29
27346 29
27347 29
27348 29
27349 29
27350 29
27351 29
27352 29
27353 29
27354 29
27355 29
27356 29
27357 29
27358 29
27359 29
27360 29
27361 29
27362 29
27363 29
27364 29
27365 29
27366 29
27367 29
27368 29
27369 29
27370 29
27371 29
27372 29
27373 29
27374 29
27375 29
27376 29
27377 29
27378 29
27379 29
27380 29
27381 29
27382 29
27383 29
27384 29
27385 29
27386 29
27387 29
27388 29
27389 29
27390 29
27391 29
27392 29
27393 29
27394 29
27395 29
27396 29
27397 29
27398 29
27399 29
27400 29
27401 29
27402 29
27403 29
27404 29
27405 29
27406 29
27407 29
27408 29
27409 29
27410 29
27411 29
27412 29
27413 29
27414 29
27415 29
27416 29
27417 29
27418 29
27419 29
27420 29
27421 29
27422 29
27423 29
27424 29
27425 29
27426 29
27427 29
27428 29
27429 29
27430 29
27431 29
27432 29
27433 29
27434 29
27435 29
27436 29
27437 29
27438 29
27439 29
27440 29
27441 29
27442 29
27443 29
27444 29
27445 29
27446 29
27447 29
27448 29
27449 29
27450 29
27451 29
27452 29
27453 29
27454 29
27455 29
27456 29
27457 29
27458 29
27459 29
27460 29
27461 29
27462 29
27463 29
27464 29
27465 29
27466 29
27467 29
27468 29
27469 29
27470 29
27471 29
27472 29
27473 29
27474 29
27475 29
27476 29
27477 29
27478 29
27479 29
27480 29
27481 29
27482 29
27483 29
27484 29
27485 29
27486 29
27487 29
27488 29
27489 29
27490 29
27491 29
27492 29
27493 29
27494 29
27495 29
27496 29
27497 29
27498 29
27499 29
27500 29
27501 29
27502 29
27503 29
27504 29
27505 29
27506 29
27507 29
27508 29
27509 29
27510 29
27511 29
27512 29
27513 29
27514 29
27515 29
27516 29
27517 29
27518 29
27519 29
27520 29
27521 29
27522 29
27523 29
27524 29
27525 29
27526 29
27527 29
27528 29
27529 29
27530 29
27531 29
27532 29
27533 29
27534 29
27535 29
27536 29
27537 29
27538 29
27539 29
27540 29
27541 29
27542 29
27543 29
27544 25
27545 25
27546 29
27547 29
27548 29
27549 29
27550 29
27551 29
27552 29
27553 29
27554 29
27555 29
27556 29
27557 29
27558 29
27559 29
27560 29
27561 29
27562 29
27563 29
27564 29
27565 29
27566 29
27567 29
27568 29
27569 29
27570 29
27571 29
27572 29
27573 29
27574 29
27575 29
27576 29
27577 29
27578 29
27579 29
27580 29
27581 29
27582 29
27583 29
27584 29
27585 29
27586 29
27587 29
27588 29
27589 29
27590 29
27591 29
27592 29
27593 29
27594 29
27595 29
27596 29
27597 29
27598 29
27599 29
27600 29
27601 29
27602 29
27603 29
27604 29
27605 29
27606 29
27607 29
27608 29
27609 29
27610 29
27611 29
27612 29
27613 29
27614 29
27615 29
27616 29
27617 29
27618 29
27619 29
27620 29
27621 29
27622 29
27623 29
27624 29
27625 29
27626 29
27627 29
27628 29
27629 29
27630 29
27631 29
27632 29
27633 29
27634 29
27635 29
27636 29
27637 29
27638 29
27639 29
27640 29
27641 29
27642 29
27643 29
27644 29
27645 29
27646 29
27647 29
27648 29
27649 29
27650 29
27651 29
27652 29
27653 29
27654 29
27655 29
27656 29
27657 29
27658 29
27659 29
27660 29
27661 29
27662 29
27663 29
27664 29
27665 29
27666 29
27667 29
27668 29
27669 29
27670 29
27671 29
27672 29
27673 29
27674 29
27675 29
27676 16
27677 29
27678 16
27679 16
27680 16
27681 16
27682 16
27683 29
27684 16
27685 22
27686 29
27687 29
27688 29
27689 29
27690 29
27691 29
27692 29
27693 29
27694 29
27695 16
27696 29
27697 29
27698 29
27699 29
27700 29
27701 29
27702 29
27703 29
27704 29
27705 29
27706 29
27707 29
27708 29
27709 29
27710 29
27711 29
27712 29
27713 29
27714 29
27715 29
27716 29
27717 29
27718 29
27719 29
27720 29
27721 29
27722 29
27723 29
27724 16
27725 16
27726 16
27727 16
27728 16
27729 16
27730 16
27731 16
27732 16
27733 16
27734 16
27735 16
27736 16
27737 16
27738 22
27739 29
27740 29
27741 29
27742 29
27743 29
27744 29
27745 29
27746 29
27747 29
27748 256
27749 29
27750 29
27751 256
27752 28
27753 28
27754 29
27755 29
27756 29
27757 29
27758 29
27759 29
27760 29
27761 29
27762 29
27763 29
27764 29
27765 29
27766 29
27767 29
27768 29
27769 29
27770 29
27771 29
27772 29
27773 29
27774 29
27775 29
27776 29
27777 29
27778 29
27779 29
27780 29
27781 29
27782 29
27783 29
27784 29
27785 29
27786 29
27787 29
27788 29
27789 29
27790 29
27791 29
27792 29
27793 29
27794 29
27795 29
27796 29
27797 29
27798 29
27799 29
27800 29
27801 29
27802 29
27803 29
27804 29
27805 29
27806 29
27807 29
27808 29
27809 29
27810 29
27811 29
27812 29
27813 29
27814 29
27815 29
27816 29
27817 29
27818 29
27819 29
27820 29
27821 29
27822 29
27823 29
27824 29
27825 29
27826 29
27827 29
27828 29
27829 29
27830 29
27831 29
27832 29
27833 29
27834 29
27835 29
27836 29
27837 29
27838 29
27839 29
27840 29
27841 29
27842 29
27843 29
27844 29
27845 29
27846 29
27847 29
27848 29
27849 29
27850 29
27851 29
27852 29
27853 29
27854 256
27855 29
27856 29
27857 29
27858 29
27859 29
27860 29
27861 29
27862 29
27863 29
27864 29
27865 29
27866 29
27867 29
27868 29
27869 29
27870 29
27871 29
27872 29
27873 29
27874 29
27875 29
27876 29
27877 29
27878 29
27879 29
27880 29
27881 29
27882 29
27883 29
27884 29
27885 29
27886 29
27887 29
27888 29
27889 29
27890 29
27891 29
27892 29
27893 29
27894 29
27895 29
27896 29
27897 29
27898 29
27899 29
27900 29
27901 29
27902 29
27903 29
27904 29
27905 29
27906 29
27907 29
27908 29
27909 29
27910 29
27911 29
27912 29
27913 29
27914 29
27915 29
27916 29
27917 29
27918 29
27919 29
27920 29
27921 29
27922 29
27923 29
27924 29
27925 29
27926 29
27927 29
27928 29
27929 29
27930 29
27931 29
27932 29
27933 29
27934 29
27935 29
27936 29
27937 29
27938 29
27939 29
27940 29
27941 29
27942 29
27943 29
27944 29
27945 29
27946 29
27947 29
27948 29
27949 29
27950 29
27951 29
27952 29
27953 29
27954 29
27955 29
27956 29
27957 29
27958 29
27959 29
27960 29
27961 29
27962 29
27963 29
27964 29
27965 28
27966 29
27967 29
27968 29
27969 29
27970 29
27971 29
27972 29
27973 29
27974 29
27975 29
27976 29
27977 29
27978 29
27979 29
27980 29
27981 29
27982 29
27983 29
27984 29
27985 29
27986 29
27987 29
27988 29
27989 29
27990 29
27991 29
27992 29
27993 29
27994 29
27995 29
27996 29
27997 29
27998 29
27999 29
28000 29
28001 29
28002 29
28003 29
28004 29
28005 29
28006 29
28007 29
28008 29
28009 29
28010 29
28011 29
28012 29
28013 29
28014 29
28015 29
28016 29
28017 29
28018 29
28019 29
28020 29
28021 29
28022 29
28023 29
28024 29
28025 29
28026 29
28027 29
28028 29
28029 29
28030 29
28031 29
28032 29
28033 29
28034 29
28035 29
28036 29
28037 29
28038 29
28039 29
28040 29
28041 29
28042 29
28043 29
28044 256
28045 256
28046 29
28047 29
28048 29
28049 29
28050 29
28051 29
28052 29
28053 29
28054 29
28055 29
28056 29
28057 29
28058 256
28059 29
28060 29
28061 29
28062 29
28063 29
28064 29
28065 29
28066 29
28067 29
28068 29
28069 29
28070 29
28071 29
28072 29
28073 29
28074 29
28075 29
28076 29
28077 29
28078 29
28079 29
28080 29
28081 29
28082 29
28083 29
28084 29
28085 29
28086 29
28087 29
28088 29
28089 29
28090 29
28091 29
28092 29
28093 29
28094 29
28095 29
28096 29
28097 29
28098 29
28099 29
28100 29
28101 29
28102 29
28103 29
28104 29
28105 29
28106 29
28107 29
28108 29
28109 29
28110 29
28111 29
28112 29
28113 29
28114 29
28115 29
28116 29
28117 29
28118 29
28119 29
28120 29
28121 29
28122 29
28123 29
28124 29
28125 29
28126 29
28127 29
28128 29
28129 29
28130 29
28131 29
28132 29
28133 29
28134 29
28135 29
28136 29
28137 29
28138 29
28139 29
28140 29
28141 29
28142 29
28143 29
28144 29
28145 29
28146 29
28147 29
28148 29
28149 29
28150 29
28151 29
28152 29
28153 29
28154 29
28155 29
28156 29
28157 29
28158 29
28159 29
28160 29
28161 29
28162 29
28163 29
28164 29
28165 29
28166 29
28167 29
28168 29
28169 29
28170 29
28171 29
28172 29
28173 29
28174 29
28175 29
28176 29
28177 29
28178 29
28179 29
28180 29
28181 29
28182 29
28183 29
28184 29
28185 29
28186 29
28187 29
28188 29
28189 29
28190 29
28191 29
28192 29
28193 29
28194 29
28195 29
28196 29
28197 29
28198 29
28199 29
28200 29
28201 29
28202 29
28203 29
28204 29
28205 29
28206 29
28207 29
28208 29
28209 29
28210 29
28211 29
28212 29
28213 29
28214 29
28215 29
28216 29
28217 29
28218 29
28219 29
28220 29
28221 29
28222 29
28223 29
28224 29
28225 29
28226 29
28227 29
28228 29
28229 29
28230 29
28231 29
28232 16
28233 15
28234 29
28235 29
28236 29
28237 29
28238 29
28239 29
28240 29
28241 15
28242 5
28243 15
28244 15
28245 5
28246 5
28247 5
28248 5
28249 5
28250 5
28251 5
28252 5
28253 5
28254 5
28255 5
28256 5
28257 5
28258 5
28259 5
28260 5
28261 5
28262 5
28263 5
28264 5
28265 5
28266 29
28267 29
28268 29
28269 29
28270 29
28271 29
28272 29
28273 29
28274 29
28275 29
28276 29
28277 29
28278 29
28279 29
28280 29
28281 29
28282 29
28283 29
28284 29
28285 29
28286 29
28287 29
28288 29
28289 29
28290 29
28291 29
28292 29
28293 29
28294 29
28295 29
28296 29
28297 29
28298 29
28299 29
28300 29
28301 256
28302 29
28303 29
28304 29
28305 29
28306 29
28307 29
28308 29
28309 256
28310 29
28311 29
28312 29
28313 29
28314 29
28315 29
28316 29
28317 29
28318 29
28319 29
28320 29
28321 29
28322 29
28323 29
28324 29
28325 29
28326 29
28327 29
28328 29
28329 29
28330 29
28331 29
28332 256
28333 29
28334 29
28335 29
28336 29
28337 29
28338 29
28339 29
28340 29
28341 29
28342 29
28343 29
28344 29
28345 29
28346 29
28347 29
28348 29
28349 29
28350 29
28351 29
28352 29
28353 29
28354 29
28355 29
28356 29
28357 29
28358 29
28359 29
28360 29
28361 29
28362 29
28363 29
28364 29
28365 29
28366 29
28367 29
28368 29
28369 29
28370 29
28371 29
28372 29
28373 29
28374 29
28375 29
28376 29
28377 29
28378 29
28379 29
28380 29
28381 29
28382 29
28383 29
28384 29
28385 29
28386 29
28387 29
28388 29
28389 29
28390 29
28391 29
28392 29
28393 29
28394 29
28395 29
28396 29
28397 29
28398 29
28399 29
28400 29
28401 29
28402 29
28403 29
28404 29
28405 29
28406 29
28407 29
28408 29
28409 29
28410 29
28411 29
28412 29
28413 29
28414 29
28415 29
28416 29
28417 29
28418 29
28419 29
28420 29
28421 29
28422 29
28423 29
28424 29
28425 29
28426 29
28427 29
28428 29
28429 29
28430 29
28431 29
28432 29
28433 29
28434 29
28435 29
28436 29
28437 29
28438 29
28439 29
28440 29
28441 29
28442 29
28443 29
28444 29
28445 29
28446 29
28447 29
28448 29
28449 29
28450 29
28451 29
28452 29
28453 29
28454 29
28455 29
28456 29
28457 29
28458 29
28459 29
28460 29
28461 29
28462 29
28463 29
28464 29
28465 29
28466 29
28467 29
28468 29
28469 29
28470 29
28471 29
28472 29
28473 29
28474 29
28475 29
28476 29
28477 29
28478 29
28479 29
28480 29
28481 29
28482 29
28483 29
28484 29
28485 29
28486 29
28487 29
28488 29
28489 29
28490 29
28491 29
28492 29
28493 29
28494 29
28495 29
28496 29
28497 29
28498 256
28499 256
28500 29
28501 28
28502 28
28503 15
28504 15
28505 29
28506 29
28507 29
28508 29
28509 29
28510 29
28511 29
28512 29
28513 29
28514 29
28515 29
28516 29
28517 29
28518 29
28519 29
28520 29
28521 29
28522 29
28523 29
28524 29
28525 29
28526 29
28527 29
28528 29
28529 29
28530 29
28531 29
28532 29
28533 29
28534 29
28535 29
28536 29
28537 29
28538 29
28539 29
28540 29
28541 29
28542 29
28543 29
28544 29
28545 29
28546 29
28547 29
28548 29
28549 29
28550 29
28551 29
28552 29
28553 29
28554 29
28555 29
28556 29
28557 29
28558 29
28559 29
28560 29
28561 29
28562 29
28563 29
28564 29
28565 29
28566 29
28567 29
28568 29
28569 29
28570 29
28571 29
28572 29
28573 29
28574 29
28575 29
28576 29
28577 29
28578 29
28579 29
28580 29
28581 29
28582 29
28583 29
28584 256
28585 256
28586 29
28587 29
28588 29
28589 29
28590 29
28591 29
28592 29
28593 29
28594 29
28595 29
28596 29
28597 29
28598 29
28599 29
28600 29
28601 29
28602 29
28603 29
28604 29
28605 29
28606 29
28607 29
28608 29
28609 29
28610 29
28611 29
28612 29
28613 29
28614 29
28615 29
28616 29
28617 29
28618 29
28619 29
28620 29
28621 29
28622 29
28623 29
28624 29
28625 29
28626 29
28627 29
28628 29
28629 29
28630 29
28631 29
28632 29
28633 29
28634 29
28635 29
28636 29
28637 29
28638 29
28639 29
28640 29
28641 29
28642 29
28643 29
28644 29
28645 29
28646 29
28647 29
28648 29
28649 29
28650 29
28651 29
28652 29
28653 29
28654 29
28655 29
28656 29
28657 29
28658 29
28659 29
28660 29
28661 29
28662 29
28663 29
28664 29
28665 29
28666 29
28667 29
28668 29
28669 29
28670 29
28671 29
28672 29
28673 29
28674 29
28675 29
28676 29
28677 28
28678 29
28679 29
28680 29
28681 29
28682 29
28683 29
28684 29
28685 29
28686 29
28687 29
28688 29
28689 29
28690 29
28691 29
28692 29
28693 29
28694 29
28695 29
28696 29
28697 29
28698 29
28699 29
28700 29
28701 29
28702 29
28703 29
28704 29
28705 29
28706 29
28707 29
28708 29
28709 29
28710 29
28711 29
28712 29
28713 29
28714 29
28715 29
28716 29
28717 29
28718 29
28719 29
28720 29
28721 29
28722 28
28723 15
28724 15
28725 15
28726 15
28727 15
28728 29
28729 29
28730 29
28731 29
28732 15
28733 29
28734 29
28735 15
28736 29
28737 15
28738 15
28739 15
28740 15
28741 15
28742 15
28743 15
28744 15
28745 15
28746 15
28747 15
28748 15
28749 15
28750 15
28751 15
28752 15
28753 15
28754 15
28755 15
28756 15
28757 15
28758 15
28759 15
28760 15
28761 15
28762 15
28763 15
28764 15
28765 15
28766 15
28767 15
28768 15
28769 15
28770 15
28771 15
28772 15
28773 15
28774 29
28775 29
28776 29
28777 29
28778 29
28779 15
28780 15
28781 15
28782 15
28783 15
28784 15
28785 15
28786 15
28787 15
28788 15
28789 15
28790 15
28791 15
28792 15
28793 15
28794 15
28795 15
28796 15
28797 15
28798 15
28799 15
28800 15
28801 15
28802 15
28803 15
28804 15
28805 15
28806 15
28807 15
28808 15
28809 15
28810 15
28811 15
28812 15
28813 15
28814 15
28815 15
28816 15
28817 15
28818 15
28819 15
28820 15
28821 15
28822 15
28823 15
28824 15
28825 15
28826 15
28827 15
28828 15
28829 15
28830 15
28831 15
28832 15
28833 15
28834 15
28835 15
28836 15
28837 15
28838 15
28839 15
28840 15
28841 15
28842 15
28843 15
28844 15
28845 15
28846 15
28847 15
28848 15
28849 15
28850 15
28851 15
28852 15
28853 15
28854 15
28855 15
28856 15
28857 15
28858 15
28859 29
28860 29
28861 29
28862 29
28863 29
28864 29
28865 29
28866 29
28867 29
28868 29
28869 29
28870 29
28871 29
28872 29
28873 29
28874 29
28875 29
28876 29
28877 29
28878 29
28879 29
28880 29
28881 29
28882 29
28883 29
28884 29
28885 29
28886 29
28887 29
28888 29
28889 29
28890 29
28891 29
28892 29
28893 29
28894 29
28895 29
28896 29
28897 29
28898 29
28899 29
28900 29
28901 29
28902 29
28903 29
28904 29
28905 11
28906 11
28907 29
28908 29
28909 29
28910 29
28911 29
28912 29
28913 11
28914 29
28915 29
28916 29
28917 29
28918 29
28919 29
28920 29
28921 29
28922 29
28923 11
28924 11
28925 11
28926 29
28927 11
28928 11
28929 11
28930 11
28931 11
28932 11
28933 11
28934 11
28935 11
28936 11
28937 11
28938 11
28939 11
28940 11
28941 11
28942 11
28943 15
28944 28
28945 15
28946 15
28947 15
28948 15
28949 15
28950 15
28951 11
28952 25
28953 11
28954 11
28955 11
28956 15
28957 11
28958 11
28959 11
28960 11
28961 11
28962 11
28963 26
28964 11
28965 11
28966 11
28967 11
28968 11
28969 11
28970 11
28971 11
28972 11
28973 11
28974 11
28975 11
28976 11
28977 11
28978 11
28979 11
28980 11
28981 11
28982 11
28983 11
28984 11
28985 11
28986 11
28987 11
28988 11
28989 11
28990 11
28991 11
28992 11
28993 11
28994 15
28995 15
28996 15
28997 15
28998 15
28999 15
29000 15
29001 15
29002 11
29003 15
29004 11
29005 11
29006 11
29007 11
29008 11
29009 11
29010 11
29011 11
29012 11
29013 11
29014 11
29015 11
29016 11
29017 11
29018 11
29019 15
29020 15
29021 15
29022 15
29023 15
29024 15
29025 15
29026 15
29027 15
29028 15
29029 15
29030 15
29031 15
29032 15
29033 15
29034 15
29035 11
29036 11
29037 11
29038 11
29039 11
29040 11
29041 11
29042 11
29043 15
29044 15
29045 15
29046 15
29047 15
29048 15
29049 15
29050 15
29051 15
29052 15
29053 15
29054 15
29055 15
29056 15
29057 15
29058 15
29059 15
29060 15
29061 15
29062 15
29063 15
29064 15
29065 15
29066 15
29067 15
29068 15
29069 15
29070 15
29071 15
29072 15
29073 15
29074 15
29075 15
29076 15
29077 15
29078 15
29079 15
29080 15
29081 29
29082 29
29083 29
29084 29
29085 29
29086 29
29087 29
29088 29
29089 29
29090 29
29091 29
29092 29
29093 29
29094 29
29095 29
29096 29
29097 29
29098 15
29099 15
29100 29
29101 29
29102 29
29103 15
29104 15
29105 15
29106 29
29107 15
29108 15
29109 15
29110 15
29111 15
29112 15
29113 15
29114 29
29115 15
29116 15
29117 15
29118 15
29119 15
29120 15
29121 15
29122 15
29123 15
29124 15
29125 15
29126 15
29127 15
29128 15
29129 15
29130 15
29131 15
29132 15
29133 15
29134 15
29135 15
29136 15
29137 15
29138 15
29139 15
29140 15
29141 15
29142 15
29143 15
29144 15
29145 15
29146 15
29147 15
29148 15
29149 15
29150 15
29151 256
29152 15
29153 15
29154 15
29155 15
29156 15
29157 15
29158 15
29159 15
29160 15
29161 15
29162 15
29163 15
29164 256
29165 15
29166 15
29167 15
29168 15
29169 15
29170 15
29171 15
29172 15
29173 15
29174 15
29175 15
29176 15
29177 15
29178 15
29179 15
29180 15
29181 15
29182 15
29183 15
29184 15
29185 15
29186 15
29187 15
29188 15
29189 15
29190 15
29191 15
29192 15
29193 15
29194 15
29195 15
29196 15
29197 15
29198 15
29199 15
29200 15
29201 15
29202 15
29203 15
29204 15
29205 256
29206 256
29207 256
29208 256
29209 16
29210 16
29211 15
29212 15
29213 15
29214 15
29215 15
29216 15
29217 15
29218 15
29219 15
29220 15
29221 15
29222 15
29223 15
29224 15
29225 256
29226 15
29227 15
29228 256
29229 15
29230 15
29231 15
29232 15
29233 15
29234 15
29235 15
29236 15
29237 15
29238 15
29239 15
29240 15
29241 15
29242 15
29243 15
29244 15
29245 15
29246 15
29247 15
29248 15
29249 15
29250 15
29251 15
29252 15
29253 15
29254 15
29255 15
29256 15
29257 15
29258 15
29259 15
29260 15
29261 15
29262 15
29263 15
29264 15
29265 15
29266 15
29267 15
29268 15
29269 15
29270 15
29271 15
29272 15
29273 15
29274 15
29275 15
29276 15
29277 15
29278 15
29279 15
29280 15
29281 15
29282 15
29283 15
29284 15
29285 15
29286 15
29287 15
29288 15
29289 15
29290 15
29291 15
29292 15
29293 15
29294 15
29295 15
29296 15
29297 15
29298 15
29299 15
29300 15
29301 15
29302 15
29303 15
29304 15
29305 15
29306 15
29307 15
29308 15
29309 15
29310 15
29311 15
29312 15
29313 15
29314 15
29315 15
29316 15
29317 15
29318 15
29319 15
29320 15
29321 15
29322 15
29323 15
29324 15
29325 15
29326 15
29327 15
29328 15
29329 15
29330 15
29331 15
29332 15
29333 15
29334 15
29335 15
29336 15
29337 15
29338 15
29339 15
29340 15
29341 15
29342 15
29343 15
29344 15
29345 15
29346 15
29347 15
29348 15
29349 15
29350 15
29351 15
29352 15
29353 15
29354 15
29355 15
29356 15
29357 15
29358 15
29359 256
29360 256
29361 256
29362 256
29363 256
29364 256
29365 15
29366 15
29367 15
29368 15
29369 15
29370 15
29371 15
29372 15
29373 15
29374 15
29375 15
29376 15
29377 15
29378 15
29379 15
29380 15
29381 15
29382 15
29383 15
29384 15
29385 15
29386 15
29387 15
29388 15
29389 15
29390 15
29391 15
29392 15
29393 15
29394 15
29395 15
29396 15
29397 15
29398 15
29399 15
29400 15
29401 15
29402 15
29403 15
29404 15
29405 15
29406 15
29407 15
29408 15
29409 15
29410 15
29411 15
29412 15
29413 15
29414 15
29415 15
29416 15
29417 15
29418 15
29419 15
29420 15
29421 15
29422 15
29423 15
29424 15
29425 15
29426 15
29427 15
29428 15
29429 15
29430 15
29431 15
29432 15
29433 15
29434 15
29435 15
29436 15
29437 15
29438 15
29439 15
29440 15
29441 15
29442 15
29443 15
29444 15
29445 27
29446 15
29447 15
29448 19
29449 12
29450 12
29451 12
29452 27
29453 27
29454 27
29455 27
29456 27
29457 12
29458 27
29459 244
29460 27
29461 27
29462 12
29463 12
29464 12
29465 12
29466 12
29467 12
29468 15
29469 12
29470 12
29471 12
29472 12
29473 12
29474 12
29475 12
29476 12
29477 12
29478 12
29479 12
29480 12
29481 12
29482 12
29483 12
29484 12
29485 12
29486 12
29487 12
29488 12
29489 12
29490 12
29491 12
29492 12
29493 12
29494 12
29495 12
29496 12
29497 12
29498 12
29499 12
29500 12
29501 12
29502 12
29503 12
29504 12
29505 12
29506 12
29507 12
29508 12
29509 12
29510 12
29511 12
29512 12
29513 12
29514 12
29515 12
29516 12
29517 12
29518 12
29519 12
29520 12
29521 12
29522 12
29523 12
29524 12
29525 12
29526 12
29527 12
29528 12
29529 12
29530 12
29531 12
29532 12
29533 12
29534 12
29535 12
29536 12
29537 12
29538 12
29539 12
29540 12
29541 12
29542 12
29543 12
29544 12
29545 12
29546 12
29547 12
29548 12
29549 12
29550 12
29551 12
29552 12
29553 12
29554 12
29555 12
29556 12
29557 12
29558 12
29559 12
29560 12
29561 12
29562 12
29563 12
29564 12
29565 12
29566 12
29567 12
29568 12
29569 12
29570 12
29571 12
29572 12
29573 12
29574 12
29575 12
29576 12
29577 12
29578 12
29579 12
29580 12
29581 12
29582 12
29583 12
29584 12
29585 12
29586 12
29587 12
29588 12
29589 12
29590 12
29591 12
29592 12
29593 12
29594 12
29595 12
29596 12
29597 12
29598 12
29599 12
29600 12
29601 12
29602 12
29603 12
29604 12
29605 12
29606 12
29607 12
29608 12
29609 12
29610 12
29611 12
29612 12
29613 12
29614 12
29615 12
29616 12
29617 12
29618 12
29619 12
29620 12
29621 12
29622 12
29623 12
29624 12
29625 12
29626 12
29627 12
29628 12
29629 12
29630 12
29631 12
29632 12
29633 12
29634 12
29635 12
29636 12
29637 12
29638 12
29639 12
29640 12
29641 12
29642 12
29643 12
29644 12
29645 12
29646 12
29647 12
29648 12
29649 12
29650 12
29651 12
29652 12
29653 12
29654 12
29655 12
29656 12
29657 12
29658 12
29659 12
29660 12
29661 12
29662 12
29663 12
29664 12
29665 12
29666 12
29667 12
29668 12
29669 12
29670 12
29671 12
29672 12
29673 12
29674 12
29675 12
29676 12
29677 12
29678 12
29679 12
29680 12
29681 12
29682 12
29683 12
29684 12
29685 12
29686 12
29687 12
29688 12
29689 12
29690 12
29691 12
29692 12
29693 12
29694 12
29695 12
29696 12
29697 12
29698 12
29699 12
29700 12
29701 12
29702 12
29703 12
29704 12
29705 12
29706 17
29707 12
29708 12
29709 12
29710 12
29711 12
29712 12
29713 12
29714 12
29715 12
29716 12
29717 12
29718 12
29719 12
29720 12
29721 12
29722 12
29723 12
29724 12
29725 12
29726 12
29727 12
29728 12
29729 12
29730 12
29731 12
29732 12
29733 12
29734 12
29735 12
29736 12
29737 12
29738 12
29739 12
29740 12
29741 12
29742 12
29743 12
29744 12
29745 12
29746 12
29747 12
29748 12
29749 12
29750 12
29751 12
29752 12
29753 12
29754 12
29755 12
29756 12
29757 12
29758 12
29759 12
29760 12
29761 12
29762 12
29763 12
29764 12
29765 12
29766 12
29767 12
29768 12
29769 12
29770 12
29771 12
29772 12
29773 12
29774 12
29775 12
29776 12
29777 12
29778 12
29779 12
29780 12
29781 12
29782 12
29783 12
29784 12
29785 12
29786 12
29787 12
29788 12
29789 12
29790 12
29791 12
29792 12
29793 12
29794 12
29795 12
29796 12
29797 12
29798 12
29799 12
29800 12
29801 12
29802 12
29803 12
29804 12
29805 12
29806 12
29807 12
29808 12
29809 12
29810 12
29811 12
29812 12
29813 12
29814 12
29815 12
29816 12
29817 12
29818 21
29819 12
29820 12
29821 12
29822 12
29823 12
29824 12
29825 12
29826 12
29827 12
29828 12
29829 12
29830 12
29831 12
29832 12
29833 12
29834 12
29835 12
29836 12
29837 12
29838 12
29839 12
29840 12
29841 12
29842 12
29843 12
29844 12
29845 12
29846 12
29847 12
29848 12
29849 12
29850 12
29851 12
29852 12
29853 12
29854 12
29855 12
29856 12
29857 12
29858 12
29859 12
29860 12
29861 12
29862 12
29863 12
29864 12
29865 12
29866 12
29867 12
29868 12
29869 12
29870 12
29871 12
29872 12
29873 12
29874 12
29875 12
29876 12
29877 12
29878 12
29879 12
29880 12
29881 12
29882 12
29883 12
29884 12
29885 12
29886 12
29887 12
29888 12
29889 12
29890 12
29891 12
29892 12
29893 12
29894 12
29895 12
29896 12
29897 12
29898 12
29899 12
29900 12
29901 12
29902 12
29903 12
29904 12
29905 12
29906 12
29907 12
29908 12
29909 12
29910 12
29911 12
29912 12
29913 12
29914 12
29915 12
29916 12
29917 12
29918 12
29919 12
29920 12
29921 12
29922 12
29923 12
29924 12
29925 12
29926 12
29927 12
29928 12
29929 12
29930 12
29931 12
29932 12
29933 12
29934 12
29935 12
29936 12
29937 12
29938 12
29939 12
29940 12
29941 12
29942 12
29943 12
29944 12
29945 12
29946 12
29947 12
29948 12
29949 12
29950 12
29951 12
29952 12
29953 12
29954 12
29955 12
29956 12
29957 12
29958 12
29959 12
29960 12
29961 12
29962 12
29963 12
29964 12
29965 12
29966 12
29967 12
29968 12
29969 12
29970 12
29971 12
29972 12
29973 12
29974 12
29975 12
29976 12
29977 12
29978 12
29979 12
29980 12
29981 12
29982 12
29983 12
29984 12
29985 12
29986 12
29987 12
29988 12
29989 12
29990 12
29991 12
29992 12
29993 12
29994 12
29995 12
29996 12
29997 12
29998 12
29999 12
30000 12
30001 12
30002 12
30003 12
30004 12
30005 12
30006 12
30007 12
30008 12
30009 12
30010 12
30011 12
30012 12
30013 12
30014 12
30015 12
30016 12
30017 12
30018 256
30019 12
30020 12
30021 12
30022 12
30023 12
30024 12
30025 256
30026 12
30027 12
30028 12
30029 12
30030 12
30031 12
30032 12
30033 12
30034 12
30035 12
30036 12
30037 12
30038 12
30039 12
30040 12
30041 12
30042 12
30043 12
30044 12
30045 12
30046 12
30047 12
30048 12
30049 12
30050 12
30051 12
30052 12
30053 12
30054 12
30055 12
30056 12
30057 12
30058 12
30059 28
30060 12
30061 12
30062 12
30063 12
30064 12
30065 12
30066 12
30067 12
30068 12
30069 12
30070 12
30071 12
30072 12
30073 12
30074 12
30075 12
30076 12
30077 12
30078 28
30079 12
30080 12
30081 12
30082 12
30083 12
30084 28
30085 12
30086 12
30087 12
30088 12
30089 12
30090 12
30091 12
30092 12
30093 12
30094 12
30095 256
30096 12
30097 12
30098 12
30099 12
30100 12
30101 12
30102 12
30103 28
30104 12
30105 12
30106 12
30107 12
30108 12
30109 12
30110 28
30111 12
30112 256
30113 256
30114 256
30115 12
30116 12
30117 12
30118 12
30119 12
30120 12
30121 256
30122 12
30123 12
30124 12
30125 12
30126 12
30127 12
30128 12
30129 12
30130 12
30131 28
30132 12
30133 12
30134 12
30135 12
30136 12
30137 12
30138 12
30139 12
30140 256
30141 12
30142 27
30143 27
30144 27
30145 27
30146 27
30147 27
30148 27
30149 27
30150 27
30151 27
30152 12
30153 27
30154 27
30155 27
30156 27
30157 27
30158 27
30159 27
30160 27
30161 27
30162 27
30163 27
30164 27
30165 27
30166 27
30167 27
30168 27
30169 27
30170 27
30171 27
30172 27
30173 27
30174 27
30175 27
30176 27
30177 27
30178 27
30179 27
30180 27
30181 27
30182 27
30183 27
30184 27
30185 27
30186 27
30187 27
30188 27
30189 27
30190 27
30191 27
30192 28
30193 28
30194 27
30195 27
30196 27
30197 27
30198 27
30199 256
30200 27
30201 27
30202 27
30203 27
30204 27
30205 27
30206 27
30207 27
30208 27
30209 27
30210 27
30211 27
30212 27
30213 27
30214 27
30215 27
30216 27
30217 27
30218 27
30219 27
30220 27
30221 27
30222 27
30223 27
30224 27
30225 27
30226 27
30227 27
30228 27
30229 27
30230 27
30231 27
30232 27
30233 27
30234 27
30235 27
30236 27
30237 27
30238 27
30239 27
30240 27
30241 27
30242 27
30243 27
30244 27
30245 27
30246 27
30247 27
30248 27
30249 27
30250 27
30251 27
30252 27
30253 27
30254 27
30255 27
30256 27
30257 27
30258 27
30259 27
30260 27
30261 27
30262 27
30263 27
30264 27
30265 27
30266 27
30267 27
30268 27
30269 12
30270 12
30271 12
30272 12
30273 12
30274 12
30275 12
30276 12
30277 12
30278 12
30279 27
30280 27
30281 27
30282 27
30283 27
30284 27
30285 12
30286 27
30287 27
30288 27
30289 27
30290 27
30291 27
30292 27
30293 27
30294 27
30295 27
30296 27
30297 27
30298 27
30299 27
30300 27
30301 27
30302 27
30303 27
30304 27
30305 27
30306 27
30307 27
30308 27
30309 27
30310 27
30311 27
30312 27
30313 27
30314 27
30315 27
30316 27
30317 27
30318 27
30319 27
30320 27
30321 27
30322 27
30323 27
30324 27
30325 27
30326 27
30327 27
30328 27
30329 27
30330 27
30331 27
30332 27
30333 27
30334 27
30335 27
30336 27
30337 12
30338 12
30339 12
30340 12
30341 12
30342 12
30343 12
30344 12
30345 12
30346 12
30347 12
30348 27
30349 27
30350 12
30351 12
30352 12
30353 12
30354 12
30355 12
30356 12
30357 12
30358 12
30359 12
30360 12
30361 12
30362 12
30363 12
30364 12
30365 12
30366 12
30367 12
30368 12
30369 27
30370 27
30371 27
30372 12
30373 12
30374 27
30375 12
30376 12
30377 27
30378 27
30379 27
30380 27
30381 27
30382 27
30383 27
30384 27
30385 27
30386 27
30387 27
30388 27
30389 27
30390 27
30391 27
30392 27
30393 27
30394 27
30395 27
30396 27
30397 27
30398 27
30399 27
30400 27
30401 27
30402 27
30403 27
30404 27
30405 27
30406 12
30407 27
30408 27
30409 27
30410 27
30411 27
30412 27
30413 27
30414 27
30415 27
30416 27
30417 27
30418 27
30419 27
30420 27
30421 27
30422 27
30423 27
30424 27
30425 27
30426 27
30427 27
30428 27
30429 27
30430 27
30431 27
30432 27
30433 27
30434 27
30435 27
30436 27
30437 27
30438 27
30439 27
30440 27
30441 27
30442 27
30443 27
30444 27
30445 27
30446 27
30447 27
30448 27
30449 27
30450 27
30451 27
30452 27
30453 27
30454 27
30455 27
30456 27
30457 27
30458 27
30459 27
30460 27
30461 27
30462 27
30463 27
30464 27
30465 27
30466 27
30467 27
30468 27
30469 27
30470 27
30471 27
30472 27
30473 27
30474 27
30475 27
30476 27
30477 27
30478 27
30479 27
30480 27
30481 27
30482 27
30483 27
30484 27
30485 27
30486 27
30487 27
30488 27
30489 27
30490 27
30491 27
30492 27
30493 27
30494 27
30495 27
30496 27
30497 27
30498 27
30499 27
30500 27
30501 27
30502 27
30503 27
30504 27
30505 27
30506 27
30507 27
30508 27
30509 27
30510 27
30511 27
30512 27
30513 27
30514 27
30515 27
30516 27
30517 27
30518 27
30519 27
30520 27
30521 27
30522 27
30523 27
30524 27
30525 27
30526 27
30527 27
30528 27
30529 27
30530 27
30531 27
30532 27
30533 27
30534 27
30535 27
30536 27
30537 27
30538 27
30539 27
30540 27
30541 27
30542 27
30543 27
30544 27
30545 27
30546 27
30547 27
30548 27
30549 27
30550 27
30551 27
30552 27
30553 27
30554 27
30555 27
30556 27
30557 27
30558 27
30559 27
30560 27
30561 27
30562 27
30563 27
30564 27
30565 27
30566 27
30567 27
30568 27
30569 27
30570 27
30571 27
30572 27
30573 27
30574 27
30575 27
30576 27
30577 27
30578 27
30579 27
30580 27
30581 27
30582 27
30583 27
30584 27
30585 27
30586 27
30587 27
30588 27
30589 27
30590 27
30591 27
30592 27
30593 27
30594 27
30595 27
30596 27
30597 27
30598 27
30599 27
30600 27
30601 27
30602 27
30603 27
30604 27
30605 27
30606 27
30607 27
30608 27
30609 27
30610 27
30611 27
30612 27
30613 27
30614 27
30615 27
30616 27
30617 15
30618 27
30619 27
30620 27
30621 27
30622 27
30623 27
30624 27
30625 27
30626 27
30627 27
30628 27
30629 27
30630 27
30631 27
30632 27
30633 27
30634 27
30635 27
30636 27
30637 27
30638 27
30639 27
30640 27
30641 27
30642 27
30643 27
30644 27
30645 27
30646 27
30647 27
30648 27
30649 27
30650 27
30651 27
30652 27
30653 27
30654 27
30655 27
30656 27
30657 27
30658 26
30659 27
30660 27
30661 27
30662 27
30663 27
30664 27
30665 27
30666 27
30667 27
30668 27
30669 27
30670 27
30671 27
30672 27
30673 27
30674 27
30675 27
30676 27
30677 27
30678 27
30679 27
30680 27
30681 27
30682 27
30683 27
30684 27
30685 27
30686 27
30687 27
30688 27
30689 27
30690 27
30691 27
30692 27
30693 27
30694 27
30695 27
30696 27
30697 27
30698 27
30699 27
30700 27
30701 256
30702 27
30703 27
30704 27
30705 27
30706 27
30707 27
30708 27
30709 27
30710 27
30711 27
30712 27
30713 27
30714 27
30715 27
30716 27
30717 27
30718 27
30719 27
30720 12
30721 12
30722 256
30723 27
30724 27
30725 27
30726 27
30727 27
30728 27
30729 27
30730 27
30731 27
30732 27
30733 27
30734 27
30735 27
30736 27
30737 27
30738 27
30739 27
30740 27
30741 27
30742 27
30743 27
30744 27
30745 27
30746 27
30747 27
30748 27
30749 27
30750 27
30751 27
30752 27
30753 27
30754 27
30755 27
30756 27
30757 27
30758 27
30759 27
30760 27
30761 27
30762 27
30763 27
30764 27
30765 27
30766 27
30767 27
30768 27
30769 27
30770 27
30771 27
30772 27
30773 27
30774 27
30775 27
30776 27
30777 27
30778 27
30779 27
30780 27
30781 27
30782 27
30783 27
30784 27
30785 27
30786 27
30787 27
30788 27
30789 27
30790 27
30791 27
30792 27
30793 27
30794 27
30795 27
30796 27
30797 27
30798 27
30799 27
30800 27
30801 27
30802 27
30803 27
30804 27
30805 27
30806 27
30807 27
30808 27
30809 27
30810 27
30811 27
30812 27
30813 27
30814 27
30815 27
30816 27
30817 27
30818 27
30819 27
30820 27
30821 27
30822 27
30823 27
30824 27
30825 27
30826 27
30827 27
30828 27
30829 27
30830 27
30831 27
30832 27
30833 27
30834 27
30835 27
30836 27
30837 27
30838 27
30839 27
30840 27
30841 27
30842 27
30843 27
30844 27
30845 27
30846 27
30847 27
30848 27
30849 27
30850 27
30851 27
30852 27
30853 27
30854 27
30855 27
30856 27
30857 27
30858 27
30859 27
30860 27
30861 27
30862 27
30863 27
30864 27
30865 27
30866 27
30867 27
30868 27
30869 27
30870 27
30871 27
30872 27
30873 27
30874 27
30875 27
30876 27
30877 27
30878 27
30879 27
30880 27
30881 27
30882 27
30883 27
30884 27
30885 27
30886 27
30887 27
30888 27
30889 27
30890 27
30891 27
30892 27
30893 27
30894 27
30895 27
30896 27
30897 27
30898 27
30899 27
30900 27
30901 27
30902 27
30903 27
30904 27
30905 27
30906 27
30907 27
30908 27
30909 27
30910 27
30911 27
30912 27
30913 27
30914 27
30915 27
30916 27
30917 27
30918 27
30919 27
30920 27
30921 27
30922 27
30923 27
30924 27
30925 27
30926 27
30927 27
30928 27
30929 27
30930 27
30931 27
30932 27
30933 27
30934 27
30935 27
30936 27
30937 27
30938 27
30939 27
30940 27
30941 27
30942 27
30943 27
30944 27
30945 27
30946 27
30947 27
30948 27
30949 27
30950 27
30951 27
30952 27
30953 27
30954 27
30955 27
30956 27
30957 27
30958 27
30959 27
30960 27
30961 27
30962 27
30963 27
30964 27
30965 27
30966 27
30967 27
30968 27
30969 27
30970 27
30971 27
30972 27
30973 27
30974 27
30975 27
30976 27
30977 27
30978 10
30979 27
30980 27
30981 27
30982 27
30983 27
30984 27
30985 27
30986 27
30987 27
30988 27
30989 27
30990 27
30991 27
30992 27
30993 27
30994 27
30995 27
30996 27
30997 27
30998 27
30999 27
31000 27
31001 27
31002 27
31003 27
31004 27
31005 27
31006 27
31007 27
31008 27
31009 27
31010 27
31011 27
31012 27
31013 27
31014 27
31015 27
31016 27
31017 27
31018 27
31019 27
31020 27
31021 27
31022 27
31023 27
31024 27
31025 27
31026 27
31027 27
31028 27
31029 27
31030 27
31031 27
31032 27
31033 27
31034 27
31035 27
31036 27
31037 27
31038 27
31039 27
31040 27
31041 27
31042 27
31043 27
31044 27
31045 27
31046 27
31047 27
31048 27
31049 27
31050 27
31051 27
31052 27
31053 27
31054 27
31055 27
31056 27
31057 27
31058 27
31059 27
31060 27
31061 27
31062 256
31063 27
31064 27
31065 27
31066 27
31067 27
31068 27
31069 27
31070 27
31071 27
31072 27
31073 27
31074 27
31075 27
31076 27
31077 27
31078 27
31079 27
31080 27
31081 27
31082 27
31083 27
31084 27
31085 27
31086 27
31087 27
31088 27
31089 27
31090 27
31091 27
31092 27
31093 27
31094 27
31095 27
31096 27
31097 27
31098 27
31099 27
31100 27
31101 27
31102 27
31103 27
31104 27
31105 27
31106 27
31107 27
31108 27
31109 27
31110 27
31111 27
31112 27
31113 27
31114 27
31115 27
31116 27
31117 27
31118 27
31119 27
31120 27
31121 27
31122 27
31123 27
31124 27
31125 27
31126 27
31127 27
31128 27
31129 27
31130 27
31131 27
31132 27
31133 27
31134 27
31135 27
31136 27
31137 27
31138 27
31139 27
31140 19
31141 27
31142 27
31143 27
31144 27
31145 27
31146 27
31147 27
31148 27
31149 15
31150 27
31151 27
31152 27
31153 27
31154 27
31155 27
31156 27
31157 27
31158 27
31159 27
31160 27
31161 27
31162 27
31163 27
31164 27
31165 27
31166 27
31167 27
31168 27
31169 27
31170 27
31171 27
31172 27
31173 27
31174 27
31175 27
31176 27
31177 27
31178 27
31179 27
31180 27
31181 27
31182 27
31183 27
31184 12
31185 12
31186 12
31187 12
31188 12
31189 12
31190 12
31191 12
31192 12
31193 12
31194 12
31195 12
31196 12
31197 12
31198 11
31199 12
31200 12
31201 12
31202 12
31203 12
31204 12
31205 12
31206 27
31207 12
31208 12
31209 12
31210 27
31211 12
31212 12
31213 12
31214 12
31215 12
31216 12
31217 12
31218 12
31219 6
31220 12
31221 12
31222 12
31223 12
31224 12
31225 12
31226 12
31227 12
31228 12
31229 12
31230 12
31231 12
31232 12
31233 12
31234 12
31235 12
31236 12
31237 12
31238 12
31239 12
31240 12
31241 12
31242 12
31243 12
31244 12
31245 12
31246 12
31247 12
31248 27
31249 27
31250 27
31251 27
31252 27
31253 27
31254 27
31255 27
31256 27
31257 27
31258 27
31259 27
31260 27
31261 27
31262 12
31263 12
31264 12
31265 12
31266 12
31267 27
31268 27
31269 27
31270 27
31271 27
31272 27
31273 27
31274 27
31275 27
31276 27
31277 27
31278 27
31279 27
31280 27
31281 27
31282 27
31283 27
31284 27
31285 27
31286 27
31287 27
31288 27
31289 27
31290 27
31291 12
31292 12
31293 12
31294 12
31295 12
31296 12
31297 12
31298 12
31299 12
31300 12
31301 12
31302 12
31303 12
31304 12
31305 12
31306 12
31307 12
31308 12
31309 12
31310 12
31311 12
31312 12
31313 12
31314 12
31315 12
31316 12
31317 12
31318 12
31319 12
31320 12
31321 12
31322 12
31323 12
31324 12
31325 12
31326 12
31327 12
31328 12
31329 12
31330 12
31331 12
31332 12
31333 12
31334 12
31335 12
31336 12
31337 12
31338 12
31339 12
31340 12
31341 12
31342 12
31343 12
31344 12
31345 12
31346 12
31347 12
31348 12
31349 12
31350 12
31351 27
31352 27
31353 12
31354 12
31355 12
31356 12
31357 12
31358 12
31359 12
31360 12
31361 27
31362 27
31363 27
31364 27
31365 27
31366 27
31367 27
31368 27
31369 27
31370 27
31371 27
31372 27
31373 27
31374 27
31375 12
31376 12
31377 12
31378 12
31379 12
31380 12
31381 12
31382 12
31383 12
31384 12
31385 12
31386 27
31387 27
31388 27
31389 27
31390 12
31391 12
31392 27
31393 27
31394 12
31395 27
31396 27
31397 27
31398 27
31399 27
31400 27
31401 27
31402 27
31403 27
31404 27
31405 27
31406 27
31407 27
31408 27
31409 27
31410 27
31411 27
31412 27
31413 27
31414 27
31415 27
31416 27
31417 27
31418 27
31419 27
31420 27
31421 27
31422 27
31423 27
31424 27
31425 27
31426 27
31427 27
31428 27
31429 27
31430 27
31431 27
31432 27
31433 27
31434 27
31435 27
31436 27
31437 27
31438 27
31439 27
31440 27
31441 27
31442 27
31443 27
31444 27
31445 27
31446 27
31447 27
31448 27
31449 27
31450 27
31451 27
31452 27
31453 27
31454 27
31455 27
31456 27
31457 27
31458 27
31459 27
31460 27
31461 27
31462 27
31463 27
31464 27
31465 27
31466 27
31467 27
31468 27
31469 27
31470 27
31471 27
31472 27
31473 27
31474 27
31475 27
31476 27
31477 27
31478 27
31479 27
31480 27
31481 27
31482 27
31483 27
31484 27
31485 27
31486 27
31487 27
31488 27
31489 27
31490 27
31491 27
31492 27
31493 27
31494 27
31495 27
31496 27
31497 27
31498 27
31499 27
31500 27
31501 27
31502 27
31503 27
31504 27
31505 27
31506 27
31507 27
31508 27
31509 27
31510 27
31511 27
31512 27
31513 27
31514 27
31515 27
31516 27
31517 27
31518 27
31519 27
31520 27
31521 27
31522 27
31523 27
31524 27
31525 27
31526 27
31527 27
31528 27
31529 27
31530 27
31531 27
31532 27
31533 27
31534 27
31535 27
31536 27
31537 27
31538 27
31539 27
31540 27
31541 27
31542 27
31543 27
31544 256
31545 27
31546 27
31547 27
31548 27
31549 27
31550 27
31551 27
31552 27
31553 27
31554 27
31555 27
31556 27
31557 27
31558 27
31559 27
31560 27
31561 27
31562 27
31563 27
31564 27
31565 27
31566 27
31567 27
31568 27
31569 27
31570 27
31571 27
31572 27
31573 27
31574 27
31575 27
31576 27
31577 27
31578 27
31579 27
31580 27
31581 27
31582 27
31583 27
31584 27
31585 27
31586 27
31587 27
31588 27
31589 27
31590 256
31591 256
31592 12
31593 12
31594 12
31595 12
31596 12
31597 12
31598 12
31599 12
31600 12
31601 12
31602 12
31603 12
31604 12
31605 12
31606 12
31607 12
31608 12
31609 12
31610 12
31611 12
31612 12
31613 12
31614 12
31615 12
31616 12
31617 12
31618 12
31619 12
31620 12
31621 12
31622 12
31623 12
31624 12
31625 12
31626 12
31627 12
31628 12
31629 12
31630 12
31631 12
31632 12
31633 12
31634 12
31635 12
31636 12
31637 12
31638 12
31639 12
31640 12
31641 12
31642 12
31643 12
31644 12
31645 12
31646 12
31647 12
31648 12
31649 12
31650 12
31651 12
31652 12
31653 12
31654 12
31655 12
31656 12
31657 12
31658 12
31659 12
31660 12
31661 12
31662 27
31663 27
31664 27
31665 27
31666 27
31667 12
31668 12
31669 12
31670 12
31671 12
31672 12
31673 12
31674 12
31675 12
31676 12
31677 12
31678 12
31679 12
31680 12
31681 27
31682 27
31683 27
31684 27
31685 27
31686 27
31687 27
31688 27
31689 27
31690 27
31691 27
31692 27
31693 27
31694 12
31695 12
31696 12
31697 12
31698 12
31699 12
31700 12
31701 12
31702 12
31703 12
31704 12
31705 12
31706 12
31707 12
31708 12
31709 12
31710 12
31711 12
31712 12
31713 12
31714 12
31715 12
31716 12
31717 12
31718 256
31719 27
31720 27
31721 27
31722 27
31723 27
31724 27
31725 27
31726 27
31727 27
31728 27
31729 27
31730 27
31731 27
31732 27
31733 27
31734 27
31735 27
31736 27
31737 27
31738 27
31739 27
31740 27
31741 27
31742 27
31743 27
31744 27
31745 27
31746 27
31747 27
31748 27
31749 27
31750 27
31751 27
31752 27
31753 27
31754 27
31755 27
31756 27
31757 27
31758 27
31759 27
31760 27
31761 27
31762 27
31763 27
31764 27
31765 27
31766 27
31767 27
31768 27
31769 27
31770 27
31771 27
31772 27
31773 27
31774 27
31775 27
31776 27
31777 27
31778 27
31779 27
31780 27
31781 27
31782 27
31783 27
31784 27
31785 27
31786 27
31787 27
31788 27
31789 27
31790 27
31791 27
31792 27
31793 27
31794 27
31795 27
31796 27
31797 27
31798 27
31799 27
31800 27
31801 27
31802 27
31803 27
31804 27
31805 27
31806 27
31807 27
31808 27
31809 27
31810 27
31811 27
31812 27
31813 27
31814 27
31815 27
31816 27
31817 27
31818 27
31819 27
31820 27
31821 27
31822 27
31823 27
31824 27
31825 27
31826 27
31827 27
31828 27
31829 27
31830 27
31831 27
31832 27
31833 27
31834 27
31835 27
31836 27
31837 27
31838 27
31839 27
31840 27
31841 27
31842 27
31843 27
31844 27
31845 27
31846 27
31847 27
31848 27
31849 27
31850 27
31851 27
31852 27
31853 27
31854 27
31855 27
31856 27
31857 27
31858 27
31859 27
31860 27
31861 27
31862 27
31863 27
31864 14
31865 20
31866 256
31867 6
31868 6
31869 6
31870 6
31871 6
31872 6
31873 6
31874 6
31875 6
31876 6
31877 6
31878 6
31879 6
31880 6
31881 6
31882 6
31883 104
31884 104
31885 104
31886 104
31887 104
31888 104
31889 104
31890 104
31891 104
31892 104
31893 104
31894 104
31895 104
31896 104
31897 104
31898 113
31899 104
31900 104
31901 104
31902 104
31903 104
31904 104
31905 6
31906 6
31907 6
31908 6
31909 6
31910 6
31911 6
31912 6
31913 6
31914 6
31915 6
31916 6
31917 6
31918 6
31919 6
31920 6
31921 6
31922 6
31923 6
31924 6
31925 6
31926 6
31927 6
31928 6
31929 6
31930 6
31931 6
31932 6
31933 6
31934 6
31935 6
31936 6
31937 6
31938 6
31939 6
31940 6
31941 6
31942 6
31943 6
31944 6
31945 6
31946 6
31947 6
31948 6
31949 6
31950 6
31951 6
31952 6
31953 6
31954 6
31955 6
31956 6
31957 6
31958 6
31959 6
31960 6
31961 6
31962 6
31963 6
31964 6
31965 6
31966 6
31967 6
31968 6
31969 6
31970 6
31971 6
31972 6
31973 6
31974 6
31975 6
31976 6
31977 6
31978 6
31979 6
31980 6
31981 6
31982 6
31983 6
31984 6
31985 6
31986 6
31987 6
31988 6
31989 6
31990 6
31991 6
31992 6
31993 6
31994 6
31995 6
31996 6
31997 6
31998 6
31999 6
32000 6
32001 6
32002 6
32003 6
32004 6
32005 6
32006 6
32007 6
32008 6
32009 6
32010 6
32011 6
32012 6
32013 6
32014 6
32015 6
32016 6
32017 6
32018 6
32019 6
32020 6
32021 6
32022 6
32023 6
32024 6
32025 6
32026 6
32027 6
32028 6
32029 6
32030 6
32031 6
32032 6
32033 6
32034 6
32035 6
32036 6
32037 6
32038 6
32039 6
32040 6
32041 6
32042 6
32043 6
32044 6
32045 6
32046 6
32047 6
32048 6
32049 6
32050 104
32051 104
32052 104
32053 104
32054 104
32055 104
32056 104
32057 104
32058 104
32059 6
32060 6
32061 6
32062 6
32063 6
32064 6
32065 6
32066 6
32067 6
32068 6
32069 6
32070 6
32071 6
32072 6
32073 6
32074 6
32075 6
32076 6
32077 6
32078 6
32079 6
32080 6
32081 6
32082 6
32083 6
32084 6
32085 6
32086 6
32087 6
32088 6
32089 6
32090 6
32091 6
32092 6
32093 6
32094 6
32095 6
32096 6
32097 6
32098 6
32099 6
32100 6
32101 6
32102 6
32103 6
32104 7
32105 104
32106 104
32107 104
32108 104
32109 104
32110 104
32111 104
32112 104
32113 104
32114 14
32115 104
32116 104
32117 104
32118 104
32119 104
32120 104
32121 104
32122 104
32123 28
32124 104
32125 104
32126 104
32127 104
32128 6
32129 6
32130 6
32131 6
32132 6
32133 6
32134 6
32135 6
32136 6
32137 6
32138 6
32139 6
32140 6
32141 6
32142 6
32143 6
32144 6
32145 6
32146 6
32147 6
32148 6
32149 6
32150 6
32151 6
32152 6
32153 6
32154 6
32155 6
32156 6
32157 6
32158 6
32159 6
32160 6
32161 6
32162 6
32163 6
32164 6
32165 6
32166 6
32167 6
32168 6
32169 6
32170 6
32171 6
32172 6
32173 6
32174 6
32175 6
32176 6
32177 6
32178 6
32179 6
32180 6
32181 6
32182 6
32183 6
32184 6
32185 6
32186 6
32187 6
32188 6
32189 6
32190 6
32191 7
32192 7
32193 7
32194 7
32195 7
32196 7
32197 7
32198 7
32199 7
32200 7
32201 7
32202 7
32203 7
32204 7
32205 7
32206 7
32207 7
32208 7
32209 7
32210 7
32211 7
32212 7
32213 7
32214 7
32215 6
32216 6
32217 5
32218 6
32219 6
32220 7
32221 7
32222 7
32223 7
32224 7
32225 7
32226 7
32227 104
32228 7
32229 7
32230 18
32231 7
32232 7
32233 7
32234 7
32235 7
32236 7
32237 7
32238 7
32239 7
32240 7
32241 7
32242 7
32243 7
32244 7
32245 7
32246 7
32247 7
32248 7
32249 7
32250 7
32251 7
32252 7
32253 7
32254 7
32255 7
32256 7
32257 7
32258 7
32259 7
32260 7
32261 7
32262 7
32263 7
32264 7
32265 7
32266 7
32267 7
32268 7
32269 7
32270 7
32271 7
32272 7
32273 7
32274 7
32275 7
32276 7
32277 7
32278 7
32279 7
32280 7
32281 7
32282 7
32283 7
32284 7
32285 7
32286 7
32287 7
32288 7
32289 7
32290 7
32291 7
32292 7
32293 7
32294 7
32295 7
32296 7
32297 7
32298 7
32299 7
32300 7
32301 7
32302 7
32303 7
32304 7
32305 7
32306 7
32307 7
32308 7
32309 7
32310 7
32311 7
32312 7
32313 7
32314 7
32315 7
32316 7
32317 7
32318 7
32319 7
32320 7
32321 7
32322 7
32323 7
32324 7
32325 7
32326 7
32327 7
32328 7
32329 7
32330 7
32331 7
32332 7
32333 7
32334 7
32335 7
32336 7
32337 7
32338 7
32339 7
32340 7
32341 7
32342 7
32343 7
32344 7
32345 7
32346 7
32347 7
32348 7
32349 7
32350 7
32351 7
32352 7
32353 7
32354 7
32355 7
32356 7
32357 7
32358 7
32359 7
32360 7
32361 7
32362 7
32363 7
32364 7
32365 7
32366 7
32367 7
32368 7
32369 7
32370 7
32371 7
32372 7
32373 7
32374 7
32375 7
32376 7
32377 7
32378 7
32379 7
32380 7
32381 7
32382 7
32383 7
32384 7
32385 7
32386 7
32387 7
32388 7
32389 7
32390 7
32391 7
32392 7
32393 7
32394 7
32395 7
32396 7
32397 7
32398 7
32399 7
32400 7
32401 7
32402 7
32403 7
32404 7
32405 7
32406 7
32407 7
32408 7
32409 7
32410 7
32411 7
32412 7
32413 7
32414 7
32415 7
32416 7
32417 7
32418 7
32419 7
32420 7
32421 7
32422 7
32423 7
32424 7
32425 7
32426 7
32427 7
32428 7
32429 7
32430 7
32431 7
32432 7
32433 7
32434 7
32435 7
32436 7
32437 7
32438 7
32439 7
32440 7
32441 7
32442 7
32443 7
32444 7
32445 7
32446 7
32447 7
32448 7
32449 7
32450 7
32451 7
32452 7
32453 7
32454 7
32455 7
32456 7
32457 7
32458 7
32459 7
32460 7
32461 7
32462 7
32463 7
32464 7
32465 7
32466 7
32467 7
32468 7
32469 7
32470 7
32471 7
32472 7
32473 7
32474 7
32475 7
32476 7
32477 7
32478 7
32479 7
32480 7
32481 7
32482 7
32483 7
32484 7
32485 7
32486 7
32487 7
32488 7
32489 7
32490 7
32491 7
32492 7
32493 7
32494 7
32495 7
32496 7
32497 7
32498 7
32499 7
32500 7
32501 7
32502 7
32503 7
32504 7
32505 7
32506 7
32507 7
32508 7
32509 7
32510 7
32511 7
32512 7
32513 7
32514 7
32515 7
32516 7
32517 7
32518 7
32519 7
32520 7
32521 7
32522 7
32523 7
32524 7
32525 7
32526 7
32527 7
32528 7
32529 7
32530 7
32531 7
32532 7
32533 7
32534 7
32535 7
32536 7
32537 7
32538 7
32539 7
32540 7
32541 7
32542 7
32543 7
32544 7
32545 7
32546 7
32547 7
32548 7
32549 7
32550 7
32551 7
32552 7
32553 7
32554 7
32555 7
32556 7
32557 7
32558 7
32559 7
32560 7
32561 7
32562 7
32563 7
32564 7
32565 7
32566 7
32567 7
32568 7
32569 7
32570 7
32571 7
32572 7
32573 7
32574 7
32575 7
32576 7
32577 7
32578 7
32579 7
32580 7
32581 7
32582 7
32583 7
32584 7
32585 7
32586 7
32587 7
32588 7
32589 5
32590 7
32591 7
32592 7
32593 7
32594 5
32595 5
32596 5
32597 5
32598 7
32599 7
32600 7
32601 7
32602 7
32603 7
32604 7
32605 7
32606 7
32607 7
32608 7
32609 7
32610 7
32611 7
32612 7
32613 7
32614 7
32615 7
32616 7
32617 5
32618 5
32619 5
32620 5
32621 5
32622 5
32623 5
32624 5
32625 5
32626 5
32627 5
32628 7
32629 7
32630 7
32631 5
32632 5
32633 5
32634 7
32635 7
32636 7
32637 7
32638 7
32639 7
32640 7
32641 7
32642 7
32643 7
32644 7
32645 7
32646 7
32647 7
32648 7
32649 7
32650 7
32651 7
32652 7
32653 7
32654 7
32655 7
32656 7
32657 7
32658 7
32659 7
32660 7
32661 7
32662 7
32663 7
32664 7
32665 7
32666 7
32667 7
32668 7
32669 7
32670 7
32671 7
32672 7
32673 7
32674 7
32675 7
32676 7
32677 7
32678 7
32679 7
32680 7
32681 7
32682 7
32683 7
32684 7
32685 7
32686 7
32687 7
32688 7
32689 7
32690 7
32691 7
32692 7
32693 7
32694 7
32695 7
32696 7
32697 7
32698 28
32699 7
32700 7
32701 7
32702 7
32703 7
32704 7
32705 7
32706 7
32707 7
32708 7
32709 7
32710 7
32711 7
32712 7
32713 7
32714 7
32715 7
32716 7
32717 7
32718 7
32719 7
32720 7
32721 7
32722 7
32723 7
32724 7
32725 7
32726 7
32727 7
32728 7
32729 7
32730 7
32731 7
32732 7
32733 7
32734 7
32735 7
32736 7
32737 7
32738 7
32739 256
32740 7
32741 7
32742 7
32743 7
32744 7
32745 7
32746 7
32747 7
32748 7
32749 7
32750 7
32751 7
32752 7
32753 7
32754 7
32755 14
32756 14
32757 14
32758 14
32759 14
32760 14
32761 7
32762 5
32763 5
32764 7
32765 5
32766 7
32767 7
32768 7
32769 7
32770 14
32771 14
32772 5
32773 5
32774 5
32775 5
32776 5
32777 5
32778 14
32779 14
32780 14
32781 14
32782 14
32783 14
32784 14
32785 14
32786 14
32787 14
32788 14
32789 14
32790 14
32791 14
32792 14
32793 14
32794 14
32795 14
32796 14
32797 14
32798 14
32799 14
32800 14
32801 14
32802 14
32803 14
32804 14
32805 14
32806 14
32807 14
32808 14
32809 14
32810 14
32811 14
32812 14
32813 14
32814 14
32815 14
32816 14
32817 14
32818 14
32819 14
32820 14
32821 14
32822 14
32823 14
32824 14
32825 14
32826 14
32827 14
32828 14
32829 14
32830 14
32831 14
32832 14
32833 14
32834 14
32835 14
32836 14
32837 14
32838 14
32839 14
32840 14
32841 14
32842 14
32843 14
32844 14
32845 256
32846 14
32847 14
32848 14
32849 14
32850 14
32851 14
32852 14
32853 14
32854 14
32855 14
32856 14
32857 14
32858 14
32859 14
32860 14
32861 14
32862 14
32863 14
32864 14
32865 14
32866 14
32867 14
32868 14
32869 14
32870 14
32871 14
32872 14
32873 14
32874 14
32875 14
32876 14
32877 14
32878 14
32879 14
32880 14
32881 14
32882 14
32883 14
32884 14
32885 14
32886 14
32887 14
32888 14
32889 14
32890 14
32891 14
32892 14
32893 14
32894 14
32895 14
32896 14
32897 14
32898 14
32899 14
32900 14
32901 14
32902 14
32903 14
32904 14
32905 14
32906 14
32907 14
32908 14
32909 14
32910 14
32911 14
32912 14
32913 14
32914 14
32915 14
32916 14
32917 14
32918 14
32919 14
32920 14
32921 14
32922 14
32923 14
32924 14
32925 14
32926 14
32927 14
32928 14
32929 14
32930 14
32931 14
32932 14
32933 14
32934 14
32935 14
32936 14
32937 14
32938 14
32939 14
32940 14
32941 14
32942 14
32943 14
32944 14
32945 14
32946 14
32947 14
32948 14
32949 14
32950 14
32951 14
32952 14
32953 14
32954 14
32955 14
32956 14
32957 14
32958 14
32959 14
32960 14
32961 14
32962 5
32963 14
32964 14
32965 14
32966 5
32967 5
32968 5
32969 14
32970 14
32971 14
32972 14
32973 14
32974 14
32975 14
32976 14
32977 14
32978 14
32979 14
32980 14
32981 14
32982 14
32983 14
32984 14
32985 14
32986 14
32987 14
32988 14
32989 14
32990 14
32991 14
32992 14
32993 14
32994 14
32995 14
32996 14
32997 14
32998 14
32999 14
33000 14
33001 14
33002 14
33003 14
33004 14
33005 14
33006 14
33007 14
33008 14
33009 14
33010 14
33011 14
33012 14
33013 14
33014 14
33015 14
33016 14
33017 14
33018 14
33019 14
33020 14
33021 14
33022 14
33023 14
33024 14
33025 14
33026 14
33027 14
33028 14
33029 14
33030 14
33031 14
33032 14
33033 14
33034 14
33035 14
33036 14
33037 14
33038 14
33039 14
33040 14
33041 14
33042 14
33043 14
33044 14
33045 14
33046 14
33047 14
33048 14
33049 14
33050 14
33051 14
33052 14
33053 14
33054 14
33055 14
33056 14
33057 14
33058 14
33059 14
33060 14
33061 14
33062 14
33063 14
33064 14
33065 14
33066 14
33067 14
33068 14
33069 14
33070 14
33071 14
33072 14
33073 14
33074 14
33075 14
33076 14
33077 14
33078 14
33079 14
33080 14
33081 14
33082 14
33083 14
33084 14
33085 14
33086 14
33087 14
33088 14
33089 14
33090 14
33091 14
33092 14
33093 14
33094 14
33095 14
33096 14
33097 14
33098 14
33099 14
33100 14
33101 14
33102 14
33103 14
33104 14
33105 14
33106 14
33107 14
33108 14
33109 14
33110 14
33111 14
33112 14
33113 14
33114 14
33115 14
33116 14
33117 14
33118 14
33119 14
33120 14
33121 14
33122 14
33123 14
33124 20
33125 27
33126 104
33127 104
33128 20
33129 104
33130 104
33131 104
33132 104
33133 104
33134 104
33135 104
33136 104
33137 104
33138 104
33139 104
33140 104
33141 104
33142 104
33143 104
33144 104
33145 104
33146 104
33147 104
33148 104
33149 104
33150 104
33151 104
33152 104
33153 104
33154 104
33155 104
33156 104
33157 104
33158 104
33159 104
33160 104
33161 104
33162 104
33163 104
33164 104
33165 104
33166 104
33167 104
33168 104
33169 104
33170 104
33171 104
33172 104
33173 104
33174 104
33175 104
33176 104
33177 104
33178 104
33179 104
33180 104
33181 104
33182 104
33183 104
33184 104
33185 104
33186 104
33187 104
33188 104
33189 104
33190 104
33191 104
33192 104
33193 104
33194 104
33195 104
33196 104
33197 104
33198 104
33199 104
33200 104
33201 104
33202 104
33203 104
33204 104
33205 104
33206 104
33207 104
33208 104
33209 104
33210 104
33211 104
33212 104
33213 104
33214 104
33215 104
33216 104
33217 104
33218 104
33219 104
33220 104
33221 104
33222 104
33223 104
33224 104
33225 104
33226 104
33227 104
33228 104
33229 104
33230 104
33231 104
33232 104
33233 104
33234 104
33235 104
33236 104
33237 104
33238 104
33239 104
33240 104
33241 104
33242 104
33243 104
33244 104
33245 104
33246 104
33247 104
33248 104
33249 9
33250 9
33251 9
33252 9
33253 9
33254 9
33255 9
33256 9
33257 9
33258 9
33259 9
33260 9
33261 9
33262 9
33263 9
33264 9
33265 9
33266 9
33267 9
33268 9
33269 9
33270 9
33271 9
33272 9
33273 9
33274 9
33275 9
33276 9
33277 9
33278 9
33279 9
33280 9
33281 9
33282 9
33283 9
33284 9
33285 9
33286 9
33287 9
33288 9
33289 9
33290 9
33291 9
33292 9
33293 9
33294 9
33295 9
33296 9
33297 9
33298 9
33299 9
33300 9
33301 9
33302 9
33303 9
33304 9
33305 9
33306 9
33307 9
33308 9
33309 9
33310 9
33311 9
33312 9
33313 9
33314 9
33315 9
33316 9
33317 9
33318 9
33319 9
33320 9
33321 9
33322 9
33323 9
33324 9
33325 9
33326 9
33327 9
33328 9
33329 9
33330 9
33331 9
33332 9
33333 9
33334 9
33335 9
33336 9
33337 9
33338 9
33339 9
33340 9
33341 9
33342 9
33343 9
33344 104
33345 9
33346 9
33347 9
33348 9
33349 9
33350 104
33351 104
33352 9
33353 9
33354 104
33355 104
33356 9
33357 9
33358 9
33359 9
33360 9
33361 9
33362 9
33363 9
33364 9
33365 9
33366 9
33367 9
33368 9
33369 9
33370 9
33371 9
33372 9
33373 9
33374 9
33375 9
33376 9
33377 9
33378 9
33379 9
33380 9
33381 9
33382 9
33383 9
33384 9
33385 9
33386 9
33387 9
33388 9
33389 9
33390 9
33391 9
33392 9
33393 9
33394 9
33395 9
33396 9
33397 9
33398 9
33399 9
33400 9
33401 9
33402 9
33403 9
33404 9
33405 9
33406 9
33407 9
33408 9
33409 9
33410 9
33411 9
33412 9
33413 9
33414 9
33415 9
33416 9
33417 9
33418 9
33419 9
33420 9
33421 9
33422 9
33423 9
33424 9
33425 9
33426 9
33427 9
33428 9
33429 9
33430 9
33431 9
33432 9
33433 9
33434 113
33435 9
33436 9
33437 9
33438 9
33439 9
33440 9
33441 9
33442 9
33443 9
33444 9
33445 9
33446 9
33447 9
33448 9
33449 9
33450 9
33451 9
33452 9
33453 9
33454 9
33455 9
33456 9
33457 9
33458 9
33459 9
33460 9
33461 9
33462 9
33463 9
33464 9
33465 9
33466 9
33467 9
33468 9
33469 9
33470 9
33471 9
33472 9
33473 9
33474 9
33475 9
33476 9
33477 9
33478 9
33479 9
33480 9
33481 9
33482 9
33483 9
33484 9
33485 9
33486 9
33487 9
33488 9
33489 9
33490 9
33491 9
33492 9
33493 9
33494 9
33495 9
33496 9
33497 9
33498 9
33499 9
33500 9
33501 9
33502 9
33503 9
33504 9
33505 9
33506 9
33507 9
33508 9
33509 9
33510 9
33511 9
33512 9
33513 9
33514 9
33515 9
33516 9
33517 9
33518 9
33519 9
33520 9
33521 9
33522 9
33523 9
33524 9
33525 9
33526 9
33527 9
33528 9
33529 9
33530 9
33531 9
33532 9
33533 9
33534 9
33535 9
33536 9
33537 9
33538 9
33539 9
33540 9
33541 9
33542 9
33543 9
33544 9
33545 9
33546 9
33547 9
33548 9
33549 9
33550 9
33551 9
33552 9
33553 9
33554 9
33555 9
33556 9
33557 9
33558 9
33559 9
33560 9
33561 9
33562 9
33563 9
33564 9
33565 9
33566 9
33567 9
33568 9
33569 9
33570 9
33571 9
33572 9
33573 9
33574 9
33575 9
33576 9
33577 9
33578 9
33579 9
33580 9
33581 9
33582 9
33583 9
33584 9
33585 9
33586 9
33587 9
33588 9
33589 9
33590 9
33591 9
33592 9
33593 9
33594 9
33595 9
33596 9
33597 9
33598 9
33599 9
33600 9
33601 9
33602 9
33603 9
33604 9
33605 9
33606 9
33607 9
33608 9
33609 9
33610 9
33611 9
33612 9
33613 9
33614 9
33615 9
33616 9
33617 9
33618 9
33619 9
33620 9
33621 9
33622 9
33623 9
33624 9
33625 9
33626 9
33627 9
33628 9
33629 9
33630 9
33631 9
33632 9
33633 9
33634 9
33635 9
33636 9
33637 9
33638 9
33639 9
33640 9
33641 9
33642 9
33643 9
33644 9
33645 9
33646 9
33647 9
33648 9
33649 9
33650 9
33651 9
33652 9
33653 9
33654 9
33655 9
33656 9
33657 9
33658 9
33659 9
33660 9
33661 9
33662 9
33663 9
33664 9
33665 9
33666 9
33667 9
33668 9
33669 9
33670 9
33671 9
33672 9
33673 9
33674 9
33675 9
33676 9
33677 9
33678 9
33679 9
33680 9
33681 9
33682 9
33683 9
33684 9
33685 9
33686 9
33687 9
33688 9
33689 9
33690 9
33691 9
33692 9
33693 9
33694 9
33695 9
33696 9
33697 9
33698 9
33699 9
33700 9
33701 9
33702 9
33703 9
33704 9
33705 9
33706 9
33707 9
33708 9
33709 9
33710 9
33711 9
33712 9
33713 9
33714 9
33715 9
33716 9
33717 9
33718 9
33719 9
33720 9
33721 9
33722 9
33723 9
33724 9
33725 9
33726 9
33727 9
33728 9
33729 9
33730 9
33731 9
33732 9
33733 9
33734 9
33735 104
33736 104
33737 104
33738 104
33739 104
33740 104
33741 104
33742 104
33743 104
33744 104
33745 104
33746 104
33747 104
33748 104
33749 104
33750 104
33751 104
33752 104
33753 104
33754 104
33755 104
33756 104
33757 104
33758 104
33759 104
33760 104
33761 104
33762 104
33763 104
33764 104
33765 104
33766 104
33767 104
33768 104
33769 104
33770 104
33771 104
33772 104
33773 104
33774 104
33775 104
33776 104
33777 104
33778 104
33779 104
33780 104
33781 104
33782 104
33783 104
33784 104
33785 104
33786 104
33787 104
33788 104
33789 18
33790 104
33791 104
33792 104
33793 104
33794 104
33795 104
33796 104
33797 104
33798 104
33799 104
33800 104
33801 104
33802 104
33803 104
33804 104
33805 104
33806 104
33807 104
33808 104
33809 104
33810 104
33811 104
33812 104
33813 104
33814 104
33815 104
33816 104
33817 104
33818 104
33819 104
33820 104
33821 104
33822 104
33823 104
33824 104
33825 104
33826 104
33827 104
33828 104
33829 104
33830 104
33831 104
33832 104
33833 104
33834 104
33835 104
33836 104
33837 104
33838 104
33839 104
33840 104
33841 104
33842 104
33843 104
33844 104
33845 104
33846 104
33847 104
33848 104
33849 104
33850 104
33851 104
33852 104
33853 104
33854 104
33855 104
33856 104
33857 104
33858 104
33859 104
33860 104
33861 104
33862 104
33863 104
33864 104
33865 104
33866 104
33867 104
33868 104
33869 104
33870 104
33871 104
33872 104
33873 104
33874 104
33875 104
33876 104
33877 104
33878 104
33879 104
33880 104
33881 104
33882 104
33883 104
33884 104
33885 104
33886 104
33887 104
33888 104
33889 104
33890 104
33891 104
33892 104
33893 104
33894 104
33895 104
33896 104
33897 104
33898 104
33899 104
33900 104
33901 104
33902 104
33903 104
33904 104
33905 104
33906 104
33907 104
33908 104
33909 104
33910 104
33911 104
33912 104
33913 104
33914 104
33915 104
33916 9
33917 9
33918 9
33919 9
33920 9
33921 9
33922 9
33923 9
33924 9
33925 9
33926 9
33927 104
33928 104
33929 104
33930 104
33931 104
33932 104
33933 104
33934 104
33935 104
33936 104
33937 104
33938 9
33939 9
33940 104
33941 9
33942 9
33943 104
33944 104
33945 104
33946 104
33947 9
33948 9
33949 9
33950 9
33951 9
33952 9
33953 9
33954 9
33955 9
33956 9
33957 9
33958 9
33959 9
33960 9
33961 9
33962 9
33963 9
33964 9
33965 9
33966 9
33967 9
33968 9
33969 9
33970 9
33971 9
33972 9
33973 9
33974 9
33975 9
33976 9
33977 9
33978 9
33979 9
33980 9
33981 9
33982 9
33983 9
33984 9
33985 9
33986 9
33987 9
33988 9
33989 9
33990 9
33991 9
33992 9
33993 9
33994 9
33995 9
33996 9
33997 104
33998 104
33999 104
34000 104
34001 104
34002 104
34003 104
34004 104
34005 104
34006 104
34007 104
34008 104
34009 104
34010 104
34011 104
34012 104
34013 104
34014 104
34015 8
34016 104
34017 104
34018 8
34019 8
34020 8
34021 8
34022 8
34023 8
34024 8
34025 8
34026 8
34027 8
34028 8
34029 8
34030 8
34031 8
34032 8
34033 8
34034 8
34035 8
34036 8
34037 8
34038 8
34039 8
34040 8
34041 8
34042 8
34043 8
34044 9
34045 9
34046 9
34047 8
34048 8
34049 8
34050 8
34051 8
34052 8
34053 9
34054 9
34055 9
34056 9
34057 9
34058 9
34059 9
34060 9
34061 9
34062 9
34063 9
34064 8
34065 8
34066 8
34067 8
34068 8
34069 8
34070 8
34071 8
34072 8
34073 8
34074 8
34075 8
34076 8
34077 8
34078 8
34079 8
34080 8
34081 8
34082 8
34083 8
34084 8
34085 8
34086 8
34087 8
34088 8
34089 8
34090 8
34091 8
34092 8
34093 8
34094 8
34095 8
34096 8
34097 8
34098 8
34099 8
34100 8
34101 8
34102 8
34103 8
34104 8
34105 8
34106 8
34107 8
34108 8
34109 8
34110 8
34111 8
34112 8
34113 8
34114 8
34115 8
34116 8
34117 8
34118 8
34119 8
34120 8
34121 8
34122 8
34123 8
34124 8
34125 8
34126 8
34127 8
34128 8
34129 8
34130 8
34131 8
34132 8
34133 8
34134 8
34135 8
34136 8
34137 8
34138 8
34139 8
34140 8
34141 8
34142 8
34143 8
34144 8
34145 8
34146 8
34147 8
34148 8
34149 8
34150 8
34151 8
34152 8
34153 8
34154 8
34155 8
34156 8
34157 8
34158 8
34159 8
34160 8
34161 8
34162 8
34163 8
34164 8
34165 7
34166 8
34167 8
34168 8
34169 8
34170 8
34171 8
34172 8
34173 8
34174 8
34175 8
34176 8
34177 8
34178 8
34179 8
34180 8
34181 7
34182 7
34183 8
34184 8
34185 8
34186 8
34187 8
34188 7
34189 8
34190 8
34191 8
34192 8
34193 8
34194 8
34195 8
34196 8
34197 8
34198 8
34199 8
34200 8
34201 8
34202 8
34203 8
34204 8
34205 8
34206 8
34207 8
34208 8
34209 8
34210 8
34211 8
34212 8
34213 8
34214 8
34215 8
34216 8
34217 8
34218 8
34219 8
34220 8
34221 8
34222 8
34223 8
34224 8
34225 8
34226 8
34227 8
34228 8
34229 8
34230 8
34231 8
34232 8
34233 8
34234 8
34235 8
34236 8
34237 8
34238 8
34239 8
34240 8
34241 8
34242 8
34243 8
34244 8
34245 8
34246 8
34247 8
34248 8
34249 8
34250 8
34251 8
34252 8
34253 8
34254 8
34255 8
34256 8
34257 8
34258 8
34259 8
34260 8
34261 8
34262 8
34263 8
34264 8
34265 8
34266 8
34267 8
34268 8
34269 8
34270 8
34271 8
34272 8
34273 8
34274 8
34275 8
34276 8
34277 8
34278 8
34279 8
34280 8
34281 8
34282 8
34283 8
34284 8
34285 8
34286 8
34287 8
34288 8
34289 8
34290 8
34291 8
34292 8
34293 8
34294 8
34295 8
34296 8
34297 8
34298 8
34299 8
34300 8
34301 8
34302 8
34303 8
34304 8
34305 8
34306 8
34307 8
34308 8
34309 8
34310 8
34311 8
34312 8
34313 8
34314 8
34315 8
34316 8
34317 8
34318 8
34319 8
34320 8
34321 8
34322 8
34323 8
34324 8
34325 8
34326 8
34327 8
34328 8
34329 8
34330 8
34331 8
34332 8
34333 8
34334 8
34335 8
34336 8
34337 8
34338 8
34339 8
34340 8
34341 8
34342 8
34343 8
34344 8
34345 8
34346 8
34347 8
34348 8
34349 8
34350 8
34351 8
34352 8
34353 8
34354 8
34355 8
34356 8
34357 8
34358 8
34359 8
34360 8
34361 8
34362 8
34363 8
34364 8
34365 8
34366 8
34367 8
34368 8
34369 8
34370 8
34371 8
34372 8
34373 8
34374 8
34375 8
34376 8
34377 8
34378 8
34379 8
34380 8
34381 8
34382 8
34383 8
34384 8
34385 8
34386 8
34387 8
34388 8
34389 8
34390 8
34391 8
34392 8
34393 8
34394 8
34395 8
34396 8
34397 8
34398 8
34399 8
34400 8
34401 8
34402 8
34403 8
34404 8
34405 8
34406 8
34407 8
34408 8
34409 8
34410 8
34411 8
34412 8
34413 8
34414 8
34415 8
34416 8
34417 8
34418 8
34419 8
34420 8
34421 8
34422 8
34423 8
34424 8
34425 8
34426 8
34427 8
34428 8
34429 8
34430 8
34431 8
34432 8
34433 8
34434 8
34435 8
34436 8
34437 8
34438 8
34439 8
34440 8
34441 8
34442 8
34443 8
34444 8
34445 8
34446 8
34447 8
34448 8
34449 8
34450 8
34451 8
34452 8
34453 8
34454 8
34455 8
34456 8
34457 8
34458 8
34459 8
34460 8
34461 8
34462 8
34463 8
34464 8
34465 8
34466 8
34467 8
34468 8
34469 8
34470 8
34471 8
34472 8
34473 8
34474 8
34475 8
34476 8
34477 8
34478 8
34479 8
34480 8
34481 8
34482 8
34483 8
34484 8
34485 8
34486 8
34487 8
34488 8
34489 8
34490 8
34491 8
34492 8
34493 8
34494 8
34495 9
34496 9
34497 9
34498 9
34499 9
34500 9
34501 9
34502 9
34503 9
34504 9
34505 9
34506 9
34507 9
34508 9
34509 9
34510 9
34511 9
34512 9
34513 9
34514 9
34515 9
34516 9
34517 9
34518 9
34519 9
34520 9
34521 9
34522 9
34523 9
34524 9
34525 9
34526 9
34527 9
34528 9
34529 9
34530 9
34531 9
34532 9
34533 9
34534 9
34535 9
34536 9
34537 9
34538 9
34539 9
34540 9
34541 9
34542 9
34543 9
34544 9
34545 9
34546 9
34547 9
34548 9
34549 9
34550 9
34551 9
34552 9
34553 9
34554 9
34555 9
34556 9
34557 9
34558 9
34559 9
34560 9
34561 9
34562 9
34563 9
34564 9
34565 9
34566 9
34567 9
34568 9
34569 9
34570 9
34571 9
34572 9
34573 9
34574 9
34575 9
34576 9
34577 9
34578 9
34579 9
34580 9
34581 9
34582 9
34583 9
34584 9
34585 9
34586 9
34587 9
34588 9
34589 9
34590 9
34591 9
34592 9
34593 9
34594 9
34595 9
34596 9
34597 9
34598 9
34599 9
34600 9
34601 9
34602 9
34603 9
34604 9
34605 9
34606 9
34607 9
34608 9
34609 9
34610 9
34611 9
34612 9
34613 9
34614 9
34615 9
34616 9
34617 8
34618 8
34619 8
34620 8
34621 9
34622 8
34623 8
34624 8
34625 9
34626 8
34627 8
34628 8
34629 8
34630 8
34631 9
34632 9
34633 9
34634 9
34635 9
34636 9
34637 9
34638 9
34639 8
34640 8
34641 8
34642 9
34643 9
34644 9
34645 9
34646 9
34647 9
34648 9
34649 9
34650 9
34651 9
34652 9
34653 9
34654 9
34655 9
34656 9
34657 9
34658 9
34659 9
34660 9
34661 9
34662 9
34663 9
34664 9
34665 9
34666 9
34667 9
34668 9
34669 9
34670 9
34671 9
34672 9
34673 9
34674 9
34675 9
34676 9
34677 9
34678 9
34679 9
34680 104
34681 9
34682 9
34683 9
34684 9
34685 9
34686 9
34687 9
34688 9
34689 9
34690 9
34691 9
34692 9
34693 9
34694 9
34695 9
34696 9
34697 9
34698 9
34699 9
34700 9
34701 9
34702 9
34703 9
34704 9
34705 9
34706 9
34707 17
34708 9
34709 9
34710 9
34711 9
34712 9
34713 9
34714 9
34715 9
34716 9
34717 9
34718 9
34719 9
34720 9
34721 9
34722 104
34723 9
34724 9
34725 9
34726 9
34727 9
34728 9
34729 9
34730 9
34731 9
34732 9
34733 9
34734 9
34735 9
34736 9
34737 9
34738 9
34739 9
34740 9
34741 9
34742 9
34743 9
34744 9
34745 9
34746 9
34747 9
34748 9
34749 9
34750 9
34751 9
34752 9
34753 9
34754 9
34755 9
34756 9
34757 9
34758 9
34759 9
34760 9
34761 9
34762 9
34763 9
34764 9
34765 9
34766 9
34767 9
34768 9
34769 9
34770 9
34771 9
34772 9
34773 9
34774 9
34775 9
34776 9
34777 9
34778 9
34779 9
34780 9
34781 9
34782 9
34783 9
34784 9
34785 28
34786 9
34787 9
34788 9
34789 50
34790 9
34791 9
34792 9
34793 50
34794 104
34795 9
34796 104
34797 9
34798 104
34799 8
34800 8
34801 8
34802 8
34803 8
34804 8
34805 8
34806 8
34807 8
34808 8
34809 8
34810 8
34811 8
34812 8
34813 8
34814 8
34815 8
34816 9
34817 8
34818 8
34819 8
34820 8
34821 8
34822 8
34823 8
34824 8
34825 256
34826 8
34827 8
34828 9
34829 9
34830 8
34831 256
34832 256
34833 8
34834 8
34835 8
34836 8
34837 8
34838 8
34839 8
34840 8
34841 8
34842 8
34843 8
34844 8
34845 8
34846 8
34847 8
34848 8
34849 9
34850 9
34851 9
34852 8
34853 8
34854 8
34855 8
34856 8
34857 8
34858 8
34859 50
34860 50
34861 256
34862 50
34863 50
34864 50
34865 8
34866 8
34867 50
34868 50
34869 50
34870 9
34871 9
34872 9
34873 9
34874 9
34875 9
34876 9
34877 9
34878 9
34879 9
34880 9
34881 9
34882 9
34883 9
34884 9
34885 9
34886 9
34887 9
34888 9
34889 9
34890 9
34891 9
34892 9
34893 9
34894 9
34895 9
34896 9
34897 9
34898 9
34899 9
34900 9
34901 9
34902 9
34903 9
34904 9
34905 9
34906 9
34907 9
34908 9
34909 9
34910 9
34911 9
34912 9
34913 9
34914 9
34915 9
34916 9
34917 9
34918 9
34919 9
34920 9
34921 9
34922 9
34923 9
34924 9
34925 9
34926 9
34927 9
34928 9
34929 9
34930 49
34931 49
34932 49
34933 9
34934 9
34935 9
34936 9
34937 9
34938 49
34939 9
34940 9
34941 9
34942 9
34943 9
34944 9
34945 9
34946 9
34947 9
34948 9
34949 9
34950 9
34951 9
34952 9
34953 9
34954 9
34955 9
34956 9
34957 9
34958 9
34959 9
34960 9
34961 9
34962 9
34963 9
34964 9
34965 9
34966 9
34967 9
34968 9
34969 9
34970 9
34971 9
34972 9
34973 9
34974 9
34975 9
34976 9
34977 9
34978 9
34979 9
34980 9
34981 9
34982 9
34983 9
34984 9
34985 9
34986 9
34987 9
34988 9
34989 9
34990 9
34991 9
34992 9
34993 9
34994 9
34995 9
34996 9
34997 9
34998 9
34999 9
35000 9
35001 9
35002 9
35003 9
35004 9
35005 9
35006 9
35007 9
35008 9
35009 9
35010 9
35011 9
35012 9
35013 9
35014 9
35015 9
35016 9
35017 9
35018 9
35019 9
35020 9
35021 27
35022 49
35023 49
35024 9
35025 9
35026 9
35027 9
35028 9
35029 9
35030 9
35031 49
35032 9
35033 9
35034 9
35035 9
35036 9
35037 9
35038 9
35039 9
35040 9
35041 9
35042 9
35043 9
35044 9
35045 9
35046 9
35047 9
35048 50
35049 9
35050 9
35051 9
35052 9
35053 50
35054 50
35055 50
35056 50
35057 50
35058 50
35059 50
35060 50
35061 50
35062 50
35063 13
35064 28
35065 8
35066 18
35067 8
35068 256
35069 256
35070 256
35071 7
35072 7
35073 7
35074 7
35075 7
35076 7
35077 7
35078 7
35079 8
35080 8
35081 8
35082 8
35083 8
35084 8
35085 7
35086 7
35087 8
35088 8
35089 8
35090 8
35091 7
35092 7
35093 7
35094 7
35095 7
35096 7
35097 7
35098 7
35099 7
35100 7
35101 8
35102 7
35103 7
35104 7
35105 7
35106 7
35107 7
35108 8
35109 8
35110 8
35111 8
35112 8
35113 8
35114 8
35115 8
35116 8
35117 8
35118 8
35119 8
35120 8
35121 8
35122 8
35123 8
35124 8
35125 8
35126 8
35127 8
35128 8
35129 8
35130 8
35131 8
35132 8
35133 8
35134 8
35135 8
35136 8
35137 8
35138 8
35139 8
35140 8
35141 8
35142 8
35143 8
35144 8
35145 8
35146 8
35147 8
35148 8
35149 8
35150 8
35151 8
35152 8
35153 8
35154 8
35155 8
35156 8
35157 8
35158 8
35159 8
35160 8
35161 8
35162 7
35163 7
35164 7
35165 7
35166 7
35167 7
35168 7
35169 7
35170 7
35171 7
35172 7
35173 7
35174 7
35175 7
35176 7
35177 7
35178 7
35179 7
35180 7
35181 7
35182 7
35183 7
35184 7
35185 7
35186 7
35187 7
35188 7
35189 7
35190 7
35191 7
35192 7
35193 7
35194 7
35195 7
35196 7
35197 7
35198 7
35199 7
35200 7
35201 7
35202 7
35203 7
35204 7
35205 7
35206 7
35207 8
35208 256
35209 28
35210 8
35211 8
35212 8
35213 8
35214 28
35215 8
35216 8
35217 8
35218 8
35219 8
35220 7
35221 8
35222 8
35223 8
35224 14
35225 8
35226 14
35227 7
35228 7
35229 14
35230 14
35231 14
35232 14
35233 14
35234 14
35235 8
35236 8
35237 8
35238 8
35239 8
35240 8
35241 8
35242 8
35243 8
35244 8
35245 8
35246 8
35247 8
35248 8
35249 8
35250 8
35251 8
35252 8
35253 8
35254 8
35255 8
35256 256
35257 8
35258 8
35259 8
35260 8
35261 8
35262 8
35263 8
35264 8
35265 8
35266 8
35267 8
35268 8
35269 14
35270 14
35271 8
35272 14
35273 14
35274 8
35275 8
35276 8
35277 8
35278 8
35279 8
35280 8
35281 8
35282 8
35283 8
35284 8
35285 8
35286 8
35287 14
35288 8
35289 8
35290 8
35291 8
35292 8
35293 8
35294 8
35295 8
35296 6
35297 8
35298 8
35299 14
35300 8
35301 8
35302 8
35303 8
35304 14
35305 8
35306 8
35307 14
35308 14
35309 14
35310 14
35311 14
35312 14
35313 14
35314 256
35315 14
35316 14
35317 14
35318 14
35319 14
35320 14
35321 14
35322 14
35323 14
35324 14
35325 14
35326 14
35327 14
35328 14
35329 14
35330 14
35331 14
35332 14
35333 14
35334 14
35335 14
35336 256
35337 14
35338 14
35339 14
35340 14
35341 14
35342 256
35343 256
35344 256
35345 14
35346 14
35347 14
35348 14
35349 14
35350 14
35351 14
35352 14
35353 256
35354 256
35355 11
35356 7
35357 7
35358 7
35359 7
35360 7
35361 7
35362 7
35363 7
35364 7
35365 7
35366 14
35367 7
35368 7
35369 14
35370 14
35371 11
35372 7
35373 7
35374 14
35375 14
35376 14
35377 14
35378 14
35379 5
35380 14
35381 14
35382 14
35383 14
35384 14
35385 14
35386 14
35387 14
35388 14
35389 14
35390 14
35391 28
35392 28
35393 14
35394 14
35395 14
35396 14
35397 8
35398 14
35399 14
35400 14
35401 14
35402 14
35403 14
35404 14
35405 14
35406 14
35407 14
35408 14
35409 256
35410 14
35411 14
35412 14
35413 256
35414 14
35415 14
35416 14
35417 14
35418 14
35419 14
35420 14
35421 14
35422 14
35423 14
35424 14
35425 14
35426 14
35427 14
35428 14
35429 14
35430 14
35431 14
35432 14
35433 14
35434 14
35435 14
35436 14
35437 14
35438 14
35439 14
35440 14
35441 14
35442 14
35443 14
35444 14
35445 14
35446 14
35447 14
35448 14
35449 14
35450 14
35451 14
35452 14
35453 14
35454 14
35455 14
35456 14
35457 14
35458 14
35459 14
35460 14
35461 8
35462 8
35463 8
35464 14
35465 8
35466 8
35467 8
35468 8
35469 8
35470 8
35471 8
35472 8
35473 8
35474 8
35475 8
35476 8
35477 8
35478 8
35479 14
35480 8
35481 28
35482 14
35483 14
35484 14
35485 50
35486 50
35487 50
35488 50
35489 50
35490 50
35491 50
35492 50
35493 14
35494 14
35495 14
35496 14
35497 14
35498 14
35499 14
35500 14
35501 14
35502 14
35503 14
35504 14
35505 14
35506 14
35507 7
35508 14
35509 14
35510 28
35511 28
35512 14
35513 256
35514 14
35515 14
35516 14
35517 14
35518 14
35519 14
35520 14
35521 14
35522 50
35523 50
35524 50
35525 50
35526 50
35527 50
35528 50
35529 50
35530 50
35531 50
35532 50
35533 50
35534 50
35535 50
35536 50
35537 14
35538 14
35539 50
35540 50
35541 50
35542 14
35543 14
35544 14
35545 14
35546 14
35547 14
35548 14
35549 14
35550 14
35551 14
35552 14
35553 14
35554 14
35555 14
35556 14
35557 14
35558 14
35559 14
35560 14
35561 14
35562 14
35563 14
35564 14
35565 14
35566 14
35567 14
35568 14
35569 14
35570 14
35571 14
35572 14
35573 21
35574 14
35575 14
35576 14
35577 14
35578 14
35579 14
35580 14
35581 14
35582 14
35583 14
35584 14
35585 14
35586 14
35587 14
35588 14
35589 14
35590 14
35591 14
35592 14
35593 14
35594 14
35595 14
35596 14
35597 14
35598 14
35599 14
35600 14
35601 14
35602 14
35603 14
35604 14
35605 14
35606 14
35607 14
35608 14
35609 14
35610 14
35611 14
35612 14
35613 14
35614 14
35615 14
35616 14
35617 14
35618 14
35619 14
35620 14
35621 14
35622 14
35623 14
35624 14
35625 14
35626 14
35627 14
35628 14
35629 14
35630 14
35631 14
35632 14
35633 14
35634 14
35635 14
35636 14
35637 14
35638 14
35639 14
35640 14
35641 14
35642 14
35643 14
35644 14
35645 14
35646 14
35647 14
35648 14
35649 14
35650 14
35651 14
35652 14
35653 14
35654 14
35655 14
35656 14
35657 14
35658 14
35659 14
35660 14
35661 14
35662 14
35663 14
35664 14
35665 14
35666 14
35667 14
35668 14
35669 14
35670 14
35671 14
35672 14
35673 14
35674 14
35675 14
35676 14
35677 14
35678 14
35679 14
35680 14
35681 14
35682 14
35683 14
35684 14
35685 14
35686 14
35687 14
35688 14
35689 14
35690 14
35691 14
35692 14
35693 14
35694 14
35695 14
35696 14
35697 14
35698 14
35699 14
35700 14
35701 14
35702 14
35703 14
35704 14
35705 14
35706 14
35707 14
35708 14
35709 14
35710 14
35711 14
35712 14
35713 14
35714 14
35715 14
35716 14
35717 14
35718 14
35719 14
35720 14
35721 14
35722 14
35723 14
35724 14
35725 14
35726 14
35727 14
35728 14
35729 14
35730 14
35731 14
35732 14
35733 14
35734 14
35735 14
35736 14
35737 14
35738 14
35739 14
35740 14
35741 14
35742 14
35743 256
35744 14
35745 14
35746 14
35747 14
35748 14
35749 14
35750 14
35751 14
35752 14
35753 14
35754 14
35755 14
35756 14
35757 14
35758 14
35759 14
35760 14
35761 14
35762 14
35763 14
35764 14
35765 14
35766 14
35767 14
35768 14
35769 14
35770 14
35771 14
35772 14
35773 14
35774 14
35775 14
35776 14
35777 14
35778 14
35779 14
35780 14
35781 14
35782 14
35783 14
35784 14
35785 14
35786 14
35787 14
35788 14
35789 14
35790 14
35791 14
35792 14
35793 14
35794 14
35795 14
35796 14
35797 14
35798 14
35799 14
35800 14
35801 14
35802 14
35803 14
35804 14
35805 14
35806 14
35807 14
35808 14
35809 14
35810 14
35811 14
35812 14
35813 14
35814 14
35815 14
35816 14
35817 14
35818 14
35819 14
35820 14
35821 14
35822 14
35823 14
35824 14
35825 14
35826 14
35827 14
35828 14
35829 14
35830 14
35831 14
35832 14
35833 14
35834 14
35835 14
35836 14
35837 14
35838 14
35839 14
35840 14
35841 14
35842 14
35843 14
35844 14
35845 14
35846 14
35847 14
35848 14
35849 14
35850 14
35851 14
35852 14
35853 14
35854 14
35855 14
35856 14
35857 14
35858 14
35859 14
35860 14
35861 14
35862 14
35863 14
35864 14
35865 14
35866 14
35867 14
35868 14
35869 14
35870 14
35871 14
35872 14
35873 14
35874 14
35875 14
35876 14
35877 14
35878 14
35879 14
35880 14
35881 14
35882 14
35883 14
35884 14
35885 14
35886 14
35887 14
35888 14
35889 14
35890 14
35891 14
35892 14
35893 14
35894 14
35895 14
35896 14
35897 14
35898 14
35899 14
35900 14
35901 14
35902 14
35903 14
35904 14
35905 14
35906 14
35907 14
35908 14
35909 14
35910 14
35911 14
35912 14
35913 14
35914 14
35915 14
35916 14
35917 14
35918 14
35919 14
35920 14
35921 14
35922 14
35923 14
35924 14
35925 14
35926 14
35927 14
35928 14
35929 14
35930 14
35931 14
35932 14
35933 14
35934 14
35935 14
35936 14
35937 14
35938 50
35939 50
35940 50
35941 14
35942 50
35943 50
35944 14
35945 50
35946 14
35947 14
35948 14
35949 14
35950 50
35951 50
35952 50
35953 50
35954 50
35955 50
35956 50
35957 50
35958 50
35959 50
35960 50
35961 50
35962 50
35963 50
35964 50
35965 50
35966 50
35967 50
35968 50
35969 50
35970 50
35971 50
35972 50
35973 50
35974 50
35975 50
35976 50
35977 50
35978 50
35979 50
35980 50
35981 50
35982 50
35983 50
35984 29
35985 29
35986 29
35987 29
35988 29
35989 29
35990 29
35991 29
35992 29
35993 29
35994 29
35995 29
35996 11
35997 11
35998 11
35999 11
36000 11
36001 11
36002 11
36003 11
36004 29
36005 29
36006 11
36007 11
36008 11
36009 11
36010 11
36011 11
36012 11
36013 11
36014 11
36015 11
36016 11
36017 11
36018 11
36019 11
36020 11
36021 11
36022 11
36023 11
36024 11
36025 11
36026 11
36027 11
36028 11
36029 11
36030 11
36031 11
36032 11
36033 11
36034 11
36035 11
36036 11
36037 11
36038 11
36039 11
36040 11
36041 11
36042 11
36043 11
36044 11
36045 11
36046 11
36047 11
36048 11
36049 11
36050 11
36051 11
36052 11
36053 11
36054 11
36055 11
36056 11
36057 11
36058 11
36059 11
36060 11
36061 29
36062 11
36063 14
36064 14
36065 14
36066 11
36067 11
36068 11
36069 11
36070 11
36071 11
36072 11
36073 11
36074 11
36075 11
36076 11
36077 11
36078 11
36079 11
36080 11
36081 11
36082 11
36083 11
36084 11
36085 11
36086 11
36087 11
36088 11
36089 11
36090 11
36091 11
36092 11
36093 11
36094 11
36095 11
36096 11
36097 11
36098 11
36099 11
36100 11
36101 11
36102 11
36103 11
36104 11
36105 11
36106 11
36107 11
36108 11
36109 11
36110 11
36111 11
36112 11
36113 11
36114 11
36115 11
36116 11
36117 11
36118 11
36119 11
36120 11
36121 11
36122 11
36123 11
36124 11
36125 11
36126 11
36127 11
36128 11
36129 11
36130 11
36131 11
36132 11
36133 11
36134 11
36135 11
36136 11
36137 11
36138 11
36139 11
36140 11
36141 11
36142 11
36143 11
36144 11
36145 11
36146 11
36147 11
36148 11
36149 11
36150 11
36151 11
36152 11
36153 11
36154 11
36155 11
36156 11
36157 11
36158 11
36159 11
36160 11
36161 11
36162 11
36163 11
36164 11
36165 11
36166 11
36167 11
36168 11
36169 11
36170 11
36171 11
36172 11
36173 11
36174 11
36175 11
36176 11
36177 11
36178 11
36179 11
36180 11
36181 11
36182 11
36183 11
36184 11
36185 11
36186 11
36187 11
36188 11
36189 11
36190 11
36191 11
36192 11
36193 11
36194 11
36195 11
36196 11
36197 11
36198 11
36199 11
36200 11
36201 11
36202 11
36203 11
36204 11
36205 11
36206 11
36207 11
36208 11
36209 11
36210 11
36211 11
36212 11
36213 11
36214 11
36215 11
36216 11
36217 11
36218 11
36219 11
36220 11
36221 11
36222 11
36223 11
36224 11
36225 11
36226 11
36227 11
36228 11
36229 11
36230 11
36231 11
36232 11
36233 11
36234 11
36235 11
36236 11
36237 11
36238 11
36239 11
36240 11
36241 11
36242 11
36243 11
36244 11
36245 11
36246 11
36247 11
36248 11
36249 11
36250 11
36251 11
36252 11
36253 11
36254 11
36255 11
36256 11
36257 11
36258 11
36259 11
36260 11
36261 11
36262 11
36263 11
36264 11
36265 11
36266 11
36267 11
36268 11
36269 11
36270 11
36271 11
36272 11
36273 11
36274 11
36275 11
36276 11
36277 11
36278 11
36279 11
36280 11
36281 11
36282 11
36283 11
36284 11
36285 11
36286 11
36287 11
36288 11
36289 11
36290 11
36291 11
36292 11
36293 11
36294 11
36295 11
36296 11
36297 11
36298 11
36299 11
36300 11
36301 11
36302 11
36303 11
36304 11
36305 11
36306 11
36307 11
36308 11
36309 11
36310 11
36311 11
36312 11
36313 11
36314 11
36315 11
36316 11
36317 11
36318 11
36319 11
36320 11
36321 11
36322 11
36323 11
36324 11
36325 11
36326 11
36327 11
36328 11
36329 11
36330 11
36331 11
36332 11
36333 11
36334 11
36335 11
36336 11
36337 11
36338 11
36339 11
36340 11
36341 11
36342 11
36343 11
36344 11
36345 11
36346 11
36347 11
36348 11
36349 11
36350 11
36351 11
36352 11
36353 11
36354 11
36355 11
36356 11
36357 11
36358 11
36359 11
36360 11
36361 11
36362 11
36363 11
36364 11
36365 11
36366 5
36367 11
36368 11
36369 11
36370 11
36371 11
36372 11
36373 11
36374 11
36375 11
36376 11
36377 11
36378 11
36379 11
36380 11
36381 11
36382 11
36383 11
36384 11
36385 11
36386 11
36387 11
36388 11
36389 11
36390 11
36391 11
36392 11
36393 11
36394 11
36395 11
36396 11
36397 11
36398 11
36399 11
36400 11
36401 11
36402 11
36403 11
36404 11
36405 11
36406 11
36407 11
36408 11
36409 11
36410 11
36411 11
36412 11
36413 11
36414 11
36415 11
36416 11
36417 11
36418 11
36419 11
36420 11
36421 11
36422 11
36423 11
36424 11
36425 11
36426 11
36427 11
36428 11
36429 11
36430 11
36431 11
36432 11
36433 11
36434 11
36435 11
36436 11
36437 15
36438 11
36439 11
36440 11
36441 11
36442 11
36443 11
36444 11
36445 15
36446 11
36447 11
36448 11
36449 12
36450 15
36451 15
36452 15
36453 15
36454 15
36455 15
36456 15
36457 15
36458 15
36459 15
36460 15
36461 15
36462 15
36463 15
36464 15
36465 15
36466 15
36467 15
36468 15
36469 15
36470 15
36471 15
36472 15
36473 15
36474 15
36475 15
36476 15
36477 15
36478 15
36479 15
36480 15
36481 12
36482 15
36483 11
36484 11
36485 15
36486 12
36487 12
36488 12
36489 12
36490 12
36491 12
36492 12
36493 12
36494 12
36495 12
36496 12
36497 14
36498 14
36499 14
36500 14
36501 14
36502 14
36503 14
36504 14
36505 14
36506 14
36507 11
36508 11
36509 14
36510 14
36511 14
36512 14
36513 21
36514 14
36515 14
36516 14
36517 14
36518 14
36519 14
36520 14
36521 14
36522 11
36523 11
36524 11
36525 11
36526 11
36527 11
36528 11
36529 11
36530 11
36531 11
36532 11
36533 11
36534 11
36535 11
36536 11
36537 11
36538 11
36539 11
36540 11
36541 11
36542 11
36543 11
36544 11
36545 11
36546 11
36547 11
36548 11
36549 11
36550 11
36551 11
36552 11
36553 11
36554 11
36555 11
36556 11
36557 11
36558 11
36559 11
36560 11
36561 11
36562 11
36563 11
36564 11
36565 11
36566 11
36567 11
36568 11
36569 11
36570 11
36571 11
36572 11
36573 11
36574 11
36575 11
36576 11
36577 11
36578 11
36579 11
36580 11
36581 11
36582 11
36583 11
36584 11
36585 11
36586 11
36587 11
36588 11
36589 11
36590 11
36591 11
36592 11
36593 11
36594 11
36595 11
36596 11
36597 11
36598 11
36599 11
36600 11
36601 11
36602 11
36603 11
36604 11
36605 11
36606 11
36607 11
36608 11
36609 11
36610 11
36611 11
36612 11
36613 11
36614 11
36615 11
36616 11
36617 11
36618 11
36619 11
36620 11
36621 11
36622 11
36623 11
36624 11
36625 11
36626 11
36627 11
36628 11
36629 11
36630 11
36631 11
36632 11
36633 11
36634 11
36635 14
36636 14
36637 14
36638 14
36639 11
36640 11
36641 11
36642 11
36643 11
36644 11
36645 11
36646 11
36647 11
36648 11
36649 11
36650 11
36651 11
36652 11
36653 11
36654 11
36655 11
36656 11
36657 11
36658 11
36659 11
36660 11
36661 11
36662 11
36663 11
36664 11
36665 11
36666 11
36667 11
36668 11
36669 11
36670 11
36671 11
36672 11
36673 11
36674 11
36675 11
36676 10
36677 11
36678 11
36679 11
36680 11
36681 11
36682 11
36683 11
36684 11
36685 11
36686 11
36687 11
36688 11
36689 11
36690 11
36691 11
36692 11
36693 11
36694 11
36695 11
36696 11
36697 11
36698 11
36699 11
36700 11
36701 11
36702 11
36703 11
36704 11
36705 11
36706 11
36707 11
36708 11
36709 11
36710 11
36711 11
36712 11
36713 11
36714 11
36715 11
36716 11
36717 11
36718 11
36719 11
36720 11
36721 11
36722 11
36723 11
36724 50
36725 27
36726 27
36727 27
36728 50
36729 50
36730 104
36731 27
36732 27
36733 27
36734 27
36735 27
36736 27
36737 27
36738 27
36739 11
36740 27
36741 11
36742 11
36743 11
36744 27
36745 27
36746 27
36747 27
36748 27
36749 27
36750 27
36751 27
36752 27
36753 27
36754 27
36755 27
36756 27
36757 27
36758 27
36759 27
36760 27
36761 27
36762 27
36763 27
36764 27
36765 27
36766 27
36767 27
36768 27
36769 27
36770 256
36771 27
36772 27
36773 27
36774 27
36775 27
36776 27
36777 27
36778 27
36779 27
36780 27
36781 27
36782 27
36783 50
36784 50
36785 50
36786 50
36787 50
36788 50
36789 50
36790 50
36791 50
36792 50
36793 50
36794 256
36795 256
36796 50
36797 27
36798 5
36799 29
36800 29
36801 27
36802 27
36803 27
36804 27
36805 27
36806 27
36807 27
36808 27
36809 27
36810 27
36811 27
36812 27
36813 27
36814 27
36815 27
36816 27
36817 27
36818 27
36819 27
36820 27
36821 27
36822 27
36823 27
36824 27
36825 27
36826 43
36827 27
36828 27
36829 27
36830 27
36831 27
36832 27
36833 27
36834 27
36835 27
36836 27
36837 27
36838 27
36839 27
36840 27
36841 27
36842 27
36843 27
36844 27
36845 27
36846 27
36847 27
36848 27
36849 27
36850 27
36851 27
36852 27
36853 27
36854 27
36855 27
36856 27
36857 27
36858 27
36859 27
36860 27
36861 27
36862 27
36863 27
36864 27
36865 27
36866 27
36867 27
36868 27
36869 27
36870 27
36871 27
36872 27
36873 27
36874 27
36875 27
36876 27
36877 27
36878 27
36879 27
36880 27
36881 27
36882 27
36883 27
36884 27
36885 11
36886 5
36887 27
36888 27
36889 27
36890 27
36891 27
36892 27
36893 27
36894 27
36895 27
36896 27
36897 27
36898 27
36899 27
36900 27
36901 27
36902 27
36903 27
36904 27
36905 27
36906 27
36907 27
36908 27
36909 27
36910 27
36911 27
36912 27
36913 27
36914 27
36915 27
36916 27
36917 27
36918 27
36919 27
36920 27
36921 27
36922 27
36923 27
36924 27
36925 27
36926 27
36927 27
36928 27
36929 27
36930 27
36931 27
36932 27
36933 27
36934 27
36935 27
36936 27
36937 27
36938 27
36939 27
36940 27
36941 27
36942 27
36943 27
36944 27
36945 27
36946 27
36947 27
36948 27
36949 27
36950 27
36951 27
36952 27
36953 256
36954 27
36955 27
36956 27
36957 27
36958 27
36959 256
36960 27
36961 27
36962 27
36963 27
36964 27
36965 27
36966 27
36967 27
36968 27
36969 27
36970 27
36971 27
36972 27
36973 27
36974 27
36975 27
36976 27
36977 27
36978 27
36979 27
36980 27
36981 27
36982 27
36983 27
36984 27
36985 27
36986 27
36987 256
36988 27
36989 27
36990 27
36991 27
36992 27
36993 27
36994 27
36995 27
36996 27
36997 27
36998 27
36999 27
37000 27
37001 27
37002 27
37003 27
37004 27
37005 27
37006 27
37007 27
37008 256
37009 27
37010 27
37011 27
37012 27
37013 27
37014 27
37015 27
37016 27
37017 27
37018 27
37019 27
37020 27
37021 27
37022 27
37023 27
37024 27
37025 27
37026 27
37027 27
37028 27
37029 27
37030 27
37031 27
37032 27
37033 27
37034 27
37035 27
37036 27
37037 27
37038 27
37039 27
37040 27
37041 27
37042 27
37043 27
37044 27
37045 27
37046 27
37047 27
37048 27
37049 27
37050 27
37051 27
37052 27
37053 27
37054 27
37055 27
37056 27
37057 27
37058 27
37059 27
37060 27
37061 27
37062 27
37063 27
37064 27
37065 27
37066 27
37067 27
37068 27
37069 27
37070 27
37071 27
37072 27
37073 27
37074 27
37075 27
37076 27
37077 27
37078 27
37079 27
37080 27
37081 27
37082 27
37083 27
37084 27
37085 27
37086 27
37087 27
37088 27
37089 27
37090 27
37091 27
37092 27
37093 27
37094 27
37095 27
37096 27
37097 27
37098 27
37099 27
37100 27
37101 27
37102 27
37103 27
37104 27
37105 27
37106 27
37107 27
37108 27
37109 27
37110 27
37111 27
37112 27
37113 27
37114 27
37115 27
37116 27
37117 27
37118 27
37119 27
37120 27
37121 27
37122 27
37123 27
37124 27
37125 27
37126 27
37127 27
37128 27
37129 27
37130 27
37131 27
37132 27
37133 27
37134 27
37135 27
37136 27
37137 256
37138 27
37139 27
37140 27
37141 27
37142 27
37143 27
37144 27
37145 27
37146 27
37147 27
37148 27
37149 256
37150 27
37151 43
37152 27
37153 27
37154 27
37155 27
37156 27
37157 27
37158 27
37159 27
37160 27
37161 27
37162 27
37163 27
37164 27
37165 27
37166 27
37167 27
37168 27
37169 27
37170 27
37171 27
37172 27
37173 27
37174 27
37175 27
37176 27
37177 27
37178 27
37179 27
37180 27
37181 27
37182 27
37183 27
37184 27
37185 27
37186 27
37187 27
37188 27
37189 27
37190 27
37191 27
37192 27
37193 27
37194 27
37195 27
37196 27
37197 27
37198 27
37199 27
37200 27
37201 27
37202 27
37203 27
37204 27
37205 27
37206 27
37207 27
37208 27
37209 27
37210 27
37211 27
37212 27
37213 27
37214 27
37215 27
37216 27
37217 27
37218 27
37219 6
37220 104
37221 27
37222 9
37223 9
37224 9
37225 9
37226 9
37227 9
37228 9
37229 9
37230 9
37231 49
37232 49
37233 49
37234 49
37235 49
37236 49
37237 49
37238 49
37239 49
37240 49
37241 49
37242 49
37243 49
37244 49
37245 49
37246 49
37247 49
37248 49
37249 49
37250 49
37251 49
37252 49
37253 49
37254 49
37255 49
37256 49
37257 49
37258 49
37259 49
37260 49
37261 49
37262 49
37263 49
37264 49
37265 49
37266 49
37267 49
37268 49
37269 49
37270 49
37271 49
37272 49
37273 49
37274 49
37275 49
37276 49
37277 49
37278 49
37279 49
37280 49
37281 49
37282 49
37283 49
37284 49
37285 49
37286 49
37287 49
37288 49
37289 49
37290 49
37291 49
37292 49
37293 49
37294 49
37295 49
37296 49
37297 49
37298 49
37299 49
37300 49
37301 49
37302 256
37303 49
37304 49
37305 49
37306 49
37307 49
37308 49
37309 49
37310 49
37311 49
37312 49
37313 49
37314 49
37315 49
37316 49
37317 49
37318 49
37319 49
37320 49
37321 49
37322 49
37323 49
37324 49
37325 49
37326 49
37327 49
37328 49
37329 49
37330 49
37331 49
37332 49
37333 49
37334 49
37335 49
37336 49
37337 49
37338 49
37339 49
37340 49
37341 49
37342 49
37343 49
37344 49
37345 49
37346 49
37347 49
37348 49
37349 49
37350 49
37351 9
37352 9
37353 9
37354 9
37355 9
37356 9
37357 9
37358 9
37359 9
37360 9
37361 9
37362 9
37363 9
37364 9
37365 9
37366 9
37367 9
37368 9
37369 9
37370 9
37371 9
37372 9
37373 9
37374 9
37375 9
37376 9
37377 9
37378 9
37379 9
37380 9
37381 9
37382 9
37383 9
37384 9
37385 9
37386 9
37387 9
37388 9
37389 9
37390 9
37391 9
37392 9
37393 9
37394 9
37395 9
37396 9
37397 9
37398 9
37399 9
37400 9
37401 9
37402 9
37403 9
37404 9
37405 9
37406 9
37407 9
37408 9
37409 9
37410 9
37411 9
37412 9
37413 9
37414 9
37415 9
37416 9
37417 9
37418 9
37419 9
37420 9
37421 9
37422 9
37423 9
37424 9
37425 9
37426 9
37427 9
37428 9
37429 9
37430 9
37431 9
37432 9
37433 9
37434 9
37435 9
37436 9
37437 9
37438 9
37439 9
37440 9
37441 9
37442 9
37443 9
37444 9
37445 9
37446 9
37447 9
37448 9
37449 9
37450 9
37451 9
37452 9
37453 9
37454 9
37455 9
37456 9
37457 9
37458 9
37459 9
37460 9
37461 9
37462 9
37463 9
37464 9
37465 9
37466 9
37467 9
37468 9
37469 9
37470 9
37471 9
37472 9
37473 9
37474 9
37475 9
37476 9
37477 9
37478 9
37479 9
37480 9
37481 9
37482 9
37483 9
37484 9
37485 9
37486 9
37487 9
37488 9
37489 9
37490 9
37491 9
37492 9
37493 9
37494 9
37495 9
37496 9
37497 9
37498 9
37499 9
37500 9
37501 9
37502 256
37503 256
37504 9
37505 9
37506 9
37507 9
37508 9
37509 9
37510 9
37511 9
37512 9
37513 9
37514 9
37515 49
37516 9
37517 9
37518 9
37519 9
37520 9
37521 9
37522 9
37523 9
37524 9
37525 9
37526 9
37527 9
37528 9
37529 9
37530 9
37531 9
37532 9
37533 9
37534 9
37535 9
37536 9
37537 9
37538 9
37539 9
37540 9
37541 9
37542 9
37543 9
37544 9
37545 9
37546 9
37547 9
37548 9
37549 9
37550 9
37551 9
37552 49
37553 49
37554 49
37555 49
37556 49
37557 49
37558 49
37559 49
37560 49
37561 49
37562 49
37563 49
37564 49
37565 49
37566 49
37567 49
37568 49
37569 49
37570 49
37571 49
37572 49
37573 49
37574 49
37575 49
37576 49
37577 49
37578 49
37579 9
37580 9
37581 9
37582 9
37583 9
37584 9
37585 9
37586 49
37587 9
37588 9
37589 9
37590 9
37591 9
37592 9
37593 9
37594 9
37595 9
37596 9
37597 49
37598 49
37599 49
37600 49
37601 49
37602 49
37603 49
37604 49
37605 49
37606 49
37607 49
37608 49
37609 9
37610 9
37611 9
37612 9
37613 9
37614 9
37615 9
37616 9
37617 9
37618 9
37619 9
37620 9
37621 9
37622 9
37623 9
37624 9
37625 9
37626 9
37627 9
37628 9
37629 9
37630 9
37631 9
37632 9
37633 9
37634 9
37635 9
37636 9
37637 9
37638 9
37639 9
37640 9
37641 9
37642 9
37643 9
37644 9
37645 9
37646 9
37647 9
37648 9
37649 9
37650 9
37651 9
37652 9
37653 9
37654 9
37655 9
37656 9
37657 9
37658 9
37659 9
37660 9
37661 9
37662 9
37663 9
37664 9
37665 9
37666 49
37667 9
37668 9
37669 9
37670 9
37671 9
37672 9
37673 9
37674 9
37675 49
37676 49
37677 49
37678 49
37679 49
37680 49
37681 49
37682 49
37683 49
37684 49
37685 9
37686 9
37687 9
37688 9
37689 9
37690 9
37691 9
37692 9
37693 9
37694 9
37695 9
37696 9
37697 9
37698 9
37699 49
37700 49
37701 49
37702 49
37703 49
37704 49
37705 49
37706 49
37707 49
37708 49
37709 49
37710 49
37711 49
37712 49
37713 49
37714 49
37715 49
37716 49
37717 49
37718 49
37719 49
37720 49
37721 49
37722 49
37723 49
37724 49
37725 49
37726 49
37727 49
37728 49
37729 49
37730 49
37731 49
37732 49
37733 49
37734 49
37735 49
37736 49
37737 49
37738 49
37739 49
37740 49
37741 49
37742 49
37743 49
37744 49
37745 49
37746 49
37747 49
37748 49
37749 49
37750 49
37751 49
37752 49
37753 49
37754 49
37755 49
37756 49
37757 49
37758 49
37759 49
37760 49
37761 49
37762 49
37763 49
37764 49
37765 49
37766 49
37767 49
37768 49
37769 49
37770 49
37771 49
37772 49
37773 49
37774 49
37775 49
37776 49
37777 49
37778 49
37779 49
37780 49
37781 49
37782 49
37783 49
37784 49
37785 49
37786 49
37787 49
37788 49
37789 49
37790 49
37791 9
37792 9
37793 49
37794 49
37795 49
37796 49
37797 49
37798 49
37799 49
37800 49
37801 49
37802 49
37803 49
37804 49
37805 49
37806 49
37807 49
37808 49
37809 9
37810 9
37811 9
37812 9
37813 9
37814 9
37815 9
37816 9
37817 9
37818 9
37819 9
37820 9
37821 9
37822 9
37823 9
37824 49
37825 49
37826 49
37827 49
37828 49
37829 49
37830 49
37831 49
37832 49
37833 49
37834 49
37835 49
37836 49
37837 49
37838 49
37839 49
37840 49
37841 49
37842 49
37843 49
37844 49
37845 49
37846 49
37847 49
37848 49
37849 49
37850 49
37851 49
37852 49
37853 49
37854 49
37855 49
37856 49
37857 49
37858 49
37859 49
37860 49
37861 49
37862 49
37863 49
37864 9
37865 28
37866 28
37867 28
37868 28
37869 28
37870 49
37871 28
37872 49
37873 256
37874 256
37875 256
37876 256
37877 256
37878 256
37879 256
37880 256
37881 256
37882 26
37883 256
37884 256
37885 256
37886 256
37887 256
37888 256
37889 26
37890 26
37891 26
37892 26
37893 26
37894 26
37895 26
37896 26
37897 26
37898 26
37899 26
37900 26
37901 26
37902 26
37903 26
37904 26
37905 26
37906 26
37907 26
37908 26
37909 26
37910 26
37911 26
37912 26
37913 26
37914 26
37915 26
37916 26
37917 26
37918 26
37919 26
37920 26
37921 26
37922 26
37923 26
37924 26
37925 26
37926 26
37927 26
37928 26
37929 26
37930 26
37931 26
37932 26
37933 26
37934 26
37935 26
37936 26
37937 26
37938 26
37939 26
37940 26
37941 26
37942 26
37943 26
37944 26
37945 26
37946 26
37947 26
37948 26
37949 26
37950 26
37951 26
37952 26
37953 26
37954 26
37955 26
37956 26
37957 26
37958 26
37959 26
37960 26
37961 26
37962 26
37963 26
37964 26
37965 26
37966 26
37967 26
37968 26
37969 26
37970 26
37971 26
37972 26
37973 26
37974 26
37975 26
37976 26
37977 26
37978 26
37979 26
37980 26
37981 26
37982 26
37983 26
37984 26
37985 26
37986 26
37987 26
37988 26
37989 256
37990 26
37991 26
37992 26
37993 26
37994 26
37995 26
37996 26
37997 26
37998 26
37999 26
38000 26
38001 26
38002 26
38003 26
38004 26
38005 26
38006 26
38007 26
38008 108
38009 26
38010 256
38011 108
38012 108
38013 108
38014 108
38015 28
38016 28
38017 28
38018 28
38019 28
38020 28
38021 28
38022 28
38023 28
38024 28
38025 28
38026 28
38027 28
38028 28
38029 28
38030 28
38031 28
38032 28
38033 28
38034 28
38035 28
38036 256
38037 28
38038 28
38039 28
38040 28
38041 28
38042 28
38043 28
38044 28
38045 28
38046 28
38047 28
38048 28
38049 28
38050 28
38051 28
38052 28
38053 28
38054 28
38055 28
38056 28
38057 28
38058 5
38059 28
38060 28
38061 28
38062 256
38063 256
38064 28
38065 256
38066 256
38067 256
38068 256
38069 28
38070 28
38071 26
38072 28
38073 21
38074 28
38075 28
38076 28
38077 256
38078 256
38079 256
38080 28
38081 256
38082 256
38083 256
38084 256
38085 256
38086 256
38087 256
38088 256
38089 28
38090 256
38091 256
38092 256
38093 256
38094 256
38095 256
38096 256
38097 256
38098 256
38099 256
38100 256
38101 256
38102 256
38103 256
38104 256
38105 256
38106 256
38107 256
38108 256
38109 256
38110 256
38111 256
38112 256
38113 256
38114 256
38115 256
38116 256
38117 256
38118 256
38119 256
38120 256
38121 256
38122 28
38123 256
38124 256
38125 256
38126 256
38127 256
38128 256
38129 256
38130 256
38131 256
38132 256
38133 256
38134 256
38135 256
38136 256
38137 256
38138 28
38139 28
38140 28
38141 256
38142 256
38143 28
38144 28
38145 256
38146 28
38147 256
38148 28
38149 256
38150 256
38151 28
38152 28
38153 256
38154 28
38155 256
38156 256
38157 256
38158 28
38159 28
38160 256
38161 256
38162 256
38163 256
38164 256
38165 28
38166 28
38167 256
38168 28
38169 256
38170 256
38171 256
38172 256
38173 28
38174 28
38175 28
38176 28
38177 28
38178 256
38179 28
38180 28
38181 28
38182 28
38183 256
38184 28
38185 28
38186 256
38187 256
38188 256
38189 256
38190 256
38191 256
38192 256
38193 256
38194 256
38195 256
38196 256
38197 256
38198 256
38199 256
38200 256
38201 256
38202 256
38203 256
38204 256
38205 256
38206 256
38207 256
38208 256
38209 256
38210 256
38211 256
38212 256
38213 256
38214 256
38215 256
38216 256
38217 256
38218 256
38219 256
38220 256
38221 256
38222 256
38223 256
38224 256
38225 256
38226 256
38227 256
38228 256
38229 256
38230 256
38231 256
38232 256
38233 256
38234 28
38235 28
38236 28
38237 28
38238 28
38239 256
38240 28
38241 28
38242 28
38243 28
38244 28
38245 25
38246 28
38247 28
38248 28
38249 28
38250 28
38251 28
38252 256
38253 256
38254 256
38255 256
38256 28
38257 28
38258 28
38259 256
38260 256
38261 256
38262 28
38263 256
38264 256
38265 256
38266 28
38267 256
38268 256
38269 256
38270 256
38271 256
38272 25
38273 28
38274 256
38275 28
38276 256
38277 256
38278 256
38279 256
38280 256
38281 256
38282 256
38283 256
38284 256
38285 28
38286 28
38287 256
38288 256
38289 256
38290 256
38291 256
38292 256
38293 256
38294 256
38295 256
38296 256
38297 28
38298 256
38299 256
38300 256
38301 256
38302 256
38303 256
38304 256
38305 28
38306 256
38307 256
38308 256
38309 256
38310 256
38311 256
38312 256
38313 256
38314 256
38315 256
38316 256
38317 256
38318 25
38319 25
38320 256
38321 256
38322 25
38323 25
38324 256
38325 256
38326 25
38327 256
38328 256
38329 256
38330 256
38331 25
38332 256
38333 256
38334 256
38335 256
38336 256
38337 25
38338 256
38339 256
38340 256
38341 256
38342 256
38343 256
38344 256
38345 256
38346 256
38347 256
38348 256
38349 256
38350 256
38351 256
38352 256
38353 256
38354 256
38355 256
38356 256
38357 256
38358 256
38359 256
38360 256
38361 256
38362 256
38363 256
38364 256
38365 256
38366 256
38367 256
38368 256
38369 256
38370 256
38371 256
38372 256
38373 256
38374 256
38375 256
38376 256
38377 256
38378 256
38379 256
38380 256
38381 256
38382 256
38383 256
38384 256
38385 256
38386 256
38387 256
38388 256
38389 256
38390 256
38391 256
38392 256
38393 256
38394 256
38395 256
38396 256
38397 256
38398 256
38399 256
38400 256
38401 256
38402 256
38403 256
38404 28
38405 28
38406 28
38407 256
38408 256
38409 256
38410 256
38411 256
38412 256
38413 256
38414 256
38415 256
38416 256
38417 256
38418 256
38419 256
38420 256
38421 256
38422 256
38423 256
38424 256
38425 256
38426 256
38427 256
38428 256
38429 256
38430 256
38431 256
38432 256
38433 256
38434 256
38435 256
38436 256
38437 256
38438 256
38439 256
38440 256
38441 256
38442 256
38443 256
38444 256
38445 256
38446 256
38447 256
38448 256
38449 256
38450 256
38451 256
38452 256
38453 256
38454 256
38455 256
38456 256
38457 256
38458 256
38459 256
38460 256
38461 256
38462 256
38463 256
38464 256
38465 256
38466 256
38467 256
38468 256
38469 256
38470 256
38471 256
38472 256
38473 256
38474 256
38475 256
38476 256
38477 256
38478 256
38479 256
38480 256
38481 256
38482 256
38483 256
38484 256
38485 256
38486 256
38487 256
38488 256
38489 256
38490 256
38491 256
38492 256
38493 256
38494 256
38495 256
38496 256
38497 256
38498 256
38499 256
38500 28
38501 256
38502 256
38503 256
38504 256
38505 256
38506 256
38507 256
38508 256
38509 256
38510 256
38511 256
38512 256
38513 256
38514 256
38515 28
38516 28
38517 28
38518 28
38519 28
38520 28
38521 28
38522 28
38523 28
38524 28
38525 28
38526 28
38527 28
38528 28
38529 28
38530 28
38531 28
38532 28
38533 28
38534 28
38535 28
38536 28
38537 256
38538 28
38539 28
38540 28
38541 28
38542 28
38543 28
38544 28
38545 28
38546 28
38547 28
38548 28
38549 28
38550 256
38551 28
38552 28
38553 28
38554 28
38555 28
38556 28
38557 28
38558 28
38559 256
38560 28
38561 28
38562 256
38563 256
38564 256
38565 256
38566 256
38567 256
38568 256
38569 256
38570 28
38571 28
38572 28
38573 256
38574 256
38575 256
38576 256
38577 256
38578 256
38579 256
38580 256
38581 256
38582 256
38583 256
38584 256
38585 256
38586 256
38587 256
38588 256
38589 256
38590 256
38591 256
38592 256
38593 28
38594 28
38595 28
38596 28
38597 28
38598 28
38599 28
38600 28
38601 28
38602 28
38603 28
38604 28
38605 28
38606 28
38607 28
38608 28
38609 28
38610 28
38611 28
38612 28
38613 28
38614 28
38615 28
38616 28
38617 28
38618 256
38619 28
38620 28
38621 256
38622 256
38623 28
38624 28
38625 28
38626 28
38627 28
38628 28
38629 28
38630 28
38631 28
38632 28
38633 28
38634 28
38635 28
38636 28
38637 28
38638 25
38639 28
38640 28
38641 28
38642 256
38643 256
38644 256
38645 256
38646 256
38647 256
38648 256
38649 256
38650 256
38651 25
38652 25
38653 256
38654 256
38655 256
38656 256
38657 25
38658 25
38659 256
38660 25
38661 25
38662 25
38663 25
38664 25
38665 25
38666 25
38667 25
38668 25
38669 25
38670 25
38671 25
38672 25
38673 25
38674 25
38675 25
38676 25
38677 25
38678 25
38679 25
38680 25
38681 26
38682 256
38683 256
38684 256
38685 28
38686 28
38687 28
38688 28
38689 28
38690 28
38691 256
38692 256
38693 256
38694 26
38695 26
38696 26
38697 26
38698 26
38699 26
38700 256
38701 26
38702 26
38703 26
38704 26
38705 26
38706 26
38707 26
38708 26
38709 26
38710 26
38711 26
38712 26
38713 26
38714 26
38715 26
38716 26
38717 26
38718 26
38719 26
38720 28
38721 26
38722 26
38723 20
38724 28
38725 256
38726 28
38727 28
38728 256
38729 256
38730 26
38731 26
38732 26
38733 26
38734 26
38735 26
38736 26
38737 26
38738 26
38739 20
38740 26
38741 26
38742 26
38743 26
38744 26
38745 26
38746 26
38747 26
38748 26
38749 26
38750 26
38751 26
38752 26
38753 26
38754 26
38755 26
38756 26
38757 26
38758 26
38759 26
38760 26
38761 26
38762 26
38763 26
38764 26
38765 26
38766 26
38767 26
38768 26
38769 26
38770 26
38771 26
38772 26
38773 26
38774 26
38775 26
38776 26
38777 26
38778 26
38779 26
38780 26
38781 26
38782 26
38783 26
38784 26
38785 26
38786 26
38787 26
38788 26
38789 26
38790 26
38791 26
38792 26
38793 26
38794 26
38795 26
38796 26
38797 26
38798 26
38799 26
38800 26
38801 26
38802 26
38803 26
38804 26
38805 26
38806 26
38807 26
38808 26
38809 26
38810 26
38811 26
38812 26
38813 26
38814 26
38815 26
38816 26
38817 26
38818 26
38819 26
38820 26
38821 26
38822 26
38823 26
38824 26
38825 26
38826 26
38827 26
38828 26
38829 26
38830 26
38831 26
38832 26
38833 26
38834 26
38835 26
38836 26
38837 26
38838 26
38839 26
38840 26
38841 26
38842 26
38843 26
38844 26
38845 26
38846 26
38847 26
38848 26
38849 26
38850 26
38851 26
38852 26
38853 26
38854 26
38855 26
38856 26
38857 26
38858 26
38859 26
38860 26
38861 26
38862 26
38863 26
38864 26
38865 26
38866 26
38867 26
38868 26
38869 26
38870 26
38871 26
38872 26
38873 26
38874 26
38875 26
38876 26
38877 26
38878 26
38879 26
38880 26
38881 26
38882 26
38883 26
38884 26
38885 26
38886 26
38887 26
38888 26
38889 26
38890 26
38891 108
38892 26
38893 26
38894 26
38895 26
38896 26
38897 26
38898 26
38899 26
38900 26
38901 108
38902 26
38903 26
38904 26
38905 26
38906 108
38907 108
38908 108
38909 108
38910 108
38911 26
38912 26
38913 108
38914 26
38915 26
38916 108
38917 108
38918 108
38919 108
38920 108
38921 108
38922 26
38923 26
38924 26
38925 21
38926 26
38927 26
38928 26
38929 26
38930 26
38931 26
38932 26
38933 26
38934 26
38935 26
38936 26
38937 26
38938 26
38939 26
38940 26
38941 26
38942 26
38943 26
38944 26
38945 26
38946 26
38947 26
38948 26
38949 26
38950 26
38951 26
38952 26
38953 26
38954 26
38955 26
38956 26
38957 26
38958 26
38959 26
38960 26
38961 26
38962 26
38963 26
38964 26
38965 26
38966 26
38967 26
38968 26
38969 26
38970 26
38971 26
38972 26
38973 26
38974 26
38975 26
38976 26
38977 26
38978 26
38979 26
38980 26
38981 26
38982 26
38983 26
38984 26
38985 26
38986 26
38987 26
38988 26
38989 26
38990 26
38991 26
38992 26
38993 26
38994 26
38995 26
38996 26
38997 26
38998 26
38999 26
39000 26
39001 26
39002 26
39003 26
39004 26
39005 26
39006 26
39007 26
39008 26
39009 26
39010 26
39011 26
39012 26
39013 26
39014 26
39015 26
39016 26
39017 26
39018 26
39019 26
39020 26
39021 26
39022 26
39023 26
39024 26
39025 26
39026 26
39027 26
39028 26
39029 26
39030 26
39031 26
39032 26
39033 26
39034 26
39035 26
39036 26
39037 26
39038 26
39039 26
39040 26
39041 26
39042 26
39043 26
39044 26
39045 26
39046 26
39047 21
39048 26
39049 26
39050 108
39051 26
39052 26
39053 21
39054 21
39055 108
39056 108
39057 108
39058 108
39059 108
39060 108
39061 108
39062 26
39063 26
39064 108
39065 21
39066 21
39067 21
39068 21
39069 26
39070 21
39071 21
39072 21
39073 21
39074 21
39075 21
39076 21
39077 108
39078 108
39079 21
39080 21
39081 28
39082 108
39083 28
39084 28
39085 28
39086 108
39087 21
39088 26
39089 26
39090 26
39091 26
39092 26
39093 26
39094 26
39095 26
39096 26
39097 26
39098 26
39099 26
39100 26
39101 26
39102 26
39103 26
39104 26
39105 26
39106 26
39107 26
39108 26
39109 26
39110 26
39111 26
39112 26
39113 26
39114 26
39115 26
39116 26
39117 26
39118 26
39119 21
39120 26
39121 26
39122 26
39123 26
39124 28
39125 28
39126 28
39127 28
39128 28
39129 21
39130 21
39131 26
39132 26
39133 26
39134 26
39135 16
39136 21
39137 21
39138 21
39139 21
39140 28
39141 26
39142 26
39143 26
39144 26
39145 26
39146 26
39147 26
39148 26
39149 26
39150 26
39151 26
39152 26
39153 26
39154 26
39155 26
39156 26
39157 26
39158 26
39159 26
39160 21
39161 26
39162 26
39163 26
39164 26
39165 26
39166 26
39167 16
39168 26
39169 21
39170 26
39171 26
39172 26
39173 26
39174 26
39175 26
39176 21
39177 26
39178 21
39179 21
39180 21
39181 21
39182 21
39183 21
39184 21
39185 21
39186 21
39187 21
39188 21
39189 108
39190 108
39191 108
39192 108
39193 108
39194 21
39195 21
39196 21
39197 21
39198 21
39199 21
39200 21
39201 21
39202 21
39203 21
39204 21
39205 21
39206 21
39207 21
39208 21
39209 21
39210 21
39211 21
39212 21
39213 21
39214 21
39215 21
39216 21
39217 21
39218 108
39219 108
39220 21
39221 21
39222 21
39223 21
39224 26
39225 26
39226 26
39227 26
39228 26
39229 26
39230 256
39231 21
39232 21
39233 21
39234 21
39235 21
39236 21
39237 21
39238 21
39239 26
39240 21
39241 21
39242 21
39243 21
39244 256
39245 21
39246 21
39247 21
39248 21
39249 21
39250 21
39251 21
39252 21
39253 21
39254 21
39255 21
39256 21
39257 21
39258 21
39259 21
39260 21
39261 21
39262 21
39263 21
39264 21
39265 21
39266 21
39267 21
39268 21
39269 21
39270 26
39271 21
39272 21
39273 21
39274 21
39275 21
39276 21
39277 21
39278 21
39279 26
39280 108
39281 108
39282 108
39283 108
39284 108
39285 108
39286 108
39287 108
39288 108
39289 108
39290 108
39291 108
39292 108
39293 108
39294 108
39295 108
39296 108
39297 108
39298 108
39299 108
39300 108
39301 108
39302 108
39303 108
39304 108
39305 108
39306 108
39307 108
39308 108
39309 108
39310 108
39311 108
39312 108
39313 108
39314 108
39315 108
39316 108
39317 108
39318 108
39319 108
39320 108
39321 108
39322 108
39323 108
39324 108
39325 108
39326 108
39327 108
39328 108
39329 108
39330 108
39331 108
39332 108
39333 108
39334 108
39335 108
39336 108
39337 108
39338 108
39339 108
39340 108
39341 108
39342 108
39343 108
39344 108
39345 108
39346 108
39347 108
39348 108
39349 108
39350 108
39351 108
39352 108
39353 108
39354 108
39355 108
39356 108
39357 108
39358 108
39359 108
39360 108
39361 21
39362 108
39363 108
39364 108
39365 108
39366 108
39367 108
39368 108
39369 108
39370 108
39371 108
39372 108
39373 108
39374 108
39375 108
39376 108
39377 21
39378 21
39379 21
39380 108
39381 108
39382 108
39383 108
39384 21
39385 21
39386 21
39387 108
39388 108
39389 108
39390 108
39391 108
39392 108
39393 108
39394 21
39395 21
39396 21
39397 21
39398 108
39399 108
39400 21
39401 21
39402 21
39403 21
39404 108
39405 108
39406 108
39407 21
39408 21
39409 21
39410 21
39411 21
39412 21
39413 21
39414 21
39415 21
39416 21
39417 108
39418 108
39419 108
39420 108
39421 21
39422 108
39423 21
39424 19
39425 16
39426 28
39427 28
39428 28
39429 28
39430 28
39431 28
39432 28
39433 21
39434 28
39435 28
39436 28
39437 28
39438 28
39439 28
39440 28
39441 28
39442 28
39443 28
39444 28
39445 28
39446 256
39447 28
39448 28
39449 28
39450 28
39451 28
39452 28
39453 28
39454 28
39455 28
39456 28
39457 28
39458 28
39459 28
39460 28
39461 28
39462 28
39463 28
39464 28
39465 28
39466 28
39467 28
39468 28
39469 28
39470 28
39471 28
39472 28
39473 28
39474 28
39475 28
39476 28
39477 28
39478 28
39479 28
39480 28
39481 28
39482 28
39483 28
39484 28
39485 28
39486 28
39487 28
39488 28
39489 28
39490 28
39491 28
39492 28
39493 28
39494 28
39495 28
39496 28
39497 28
39498 16
39499 28
39500 28
39501 28
39502 28
39503 28
39504 28
39505 28
39506 28
39507 28
39508 28
39509 28
39510 28
39511 28
39512 28
39513 28
39514 28
39515 28
39516 28
39517 28
39518 28
39519 28
39520 28
39521 28
39522 28
39523 28
39524 28
39525 28
39526 28
39527 28
39528 28
39529 28
39530 28
39531 28
39532 28
39533 28
39534 28
39535 28
39536 28
39537 28
39538 28
39539 28
39540 28
39541 28
39542 28
39543 28
39544 28
39545 28
39546 28
39547 28
39548 28
39549 28
39550 28
39551 28
39552 28
39553 28
39554 28
39555 28
39556 28
39557 28
39558 28
39559 28
39560 28
39561 28
39562 28
39563 28
39564 28
39565 28
39566 28
39567 28
39568 21
39569 28
39570 28
39571 21
39572 21
39573 21
39574 28
39575 28
39576 28
39577 28
39578 28
39579 28
39580 21
39581 21
39582 21
39583 21
39584 21
39585 21
39586 21
39587 21
39588 28
39589 28
39590 21
39591 28
39592 21
39593 28
39594 28
39595 28
39596 28
39597 28
39598 28
39599 28
39600 28
39601 28
39602 21
39603 21
39604 21
39605 21
39606 21
39607 21
39608 21
39609 28
39610 21
39611 28
39612 108
39613 21
39614 21
39615 21
39616 21
39617 21
39618 21
39619 21
39620 21
39621 21
39622 21
39623 21
39624 21
39625 21
39626 21
39627 21
39628 21
39629 21
39630 21
39631 21
39632 28
39633 28
39634 28
39635 21
39636 21
39637 21
39638 21
39639 21
39640 21
39641 21
39642 21
39643 21
39644 21
39645 21
39646 21
39647 28
39648 28
39649 28
39650 28
39651 28
39652 28
39653 28
39654 28
39655 28
39656 28
39657 28
39658 28
39659 28
39660 28
39661 28
39662 28
39663 28
39664 28
39665 28
39666 28
39667 28
39668 28
39669 28
39670 28
39671 28
39672 28
39673 28
39674 28
39675 28
39676 28
39677 28
39678 28
39679 28
39680 28
39681 28
39682 28
39683 28
39684 28
39685 28
39686 28
39687 28
39688 28
39689 28
39690 28
39691 28
39692 19
39693 21
39694 21
39695 21
39696 21
39697 21
39698 21
39699 19
39700 22
39701 21
39702 21
39703 21
39704 21
39705 21
39706 21
39707 21
39708 21
39709 21
39710 21
39711 21
39712 21
39713 21
39714 21
39715 21
39716 21
39717 21
39718 21
39719 21
39720 21
39721 21
39722 21
39723 21
39724 21
39725 21
39726 21
39727 21
39728 21
39729 28
39730 21
39731 21
39732 21
39733 21
39734 21
39735 21
39736 21
39737 21
39738 21
39739 21
39740 21
39741 21
39742 21
39743 21
39744 21
39745 21
39746 21
39747 21
39748 21
39749 21
39750 21
39751 21
39752 21
39753 21
39754 21
39755 21
39756 21
39757 21
39758 28
39759 28
39760 28
39761 28
39762 256
39763 256
39764 256
39765 246
39766 28
39767 28
39768 28
39769 28
39770 28
39771 28
39772 28
39773 28
39774 28
39775 28
39776 28
39777 28
39778 28
39779 28
39780 28
39781 28
39782 28
39783 28
39784 28
39785 28
39786 28
39787 28
39788 28
39789 28
39790 28
39791 28
39792 28
39793 28
39794 28
39795 28
39796 28
39797 28
39798 256
39799 28
39800 28
39801 28
39802 28
39803 28
39804 28
39805 28
39806 28
39807 28
39808 28
39809 28
39810 28
39811 28
39812 28
39813 28
39814 28
39815 28
39816 28
39817 28
39818 28
39819 28
39820 28
39821 28
39822 28
39823 28
39824 28
39825 28
39826 28
39827 28
39828 28
39829 28
39830 28
39831 28
39832 28
39833 28
39834 28
39835 28
39836 28
39837 28
39838 28
39839 28
39840 28
39841 28
39842 28
39843 28
39844 28
39845 28
39846 28
39847 28
39848 28
39849 28
39850 28
39851 28
39852 28
39853 28
39854 28
39855 28
39856 28
39857 28
39858 28
39859 28
39860 28
39861 28
39862 28
39863 28
39864 28
39865 28
39866 28
39867 28
39868 28
39869 28
39870 28
39871 28
39872 28
39873 28
39874 28
39875 28
39876 28
39877 28
39878 28
39879 28
39880 28
39881 28
39882 28
39883 28
39884 28
39885 28
39886 28
39887 28
39888 28
39889 28
39890 28
39891 28
39892 28
39893 28
39894 28
39895 28
39896 28
39897 28
39898 28
39899 28
39900 28
39901 28
39902 28
39903 28
39904 28
39905 28
39906 28
39907 28
39908 28
39909 28
39910 28
39911 28
39912 28
39913 28
39914 28
39915 28
39916 28
39917 28
39918 28
39919 28
39920 28
39921 28
39922 28
39923 28
39924 28
39925 28
39926 28
39927 28
39928 28
39929 28
39930 28
39931 28
39932 28
39933 28
39934 28
39935 28
39936 28
39937 28
39938 28
39939 28
39940 28
39941 28
39942 28
39943 28
39944 25
39945 25
39946 25
39947 25
39948 25
39949 25
39950 25
39951 25
39952 28
39953 28
39954 28
39955 25
39956 25
39957 25
39958 25
39959 25
39960 25
39961 25
39962 25
39963 25
39964 25
39965 25
39966 25
39967 25
39968 25
39969 25
39970 25
39971 256
39972 25
39973 25
39974 25
39975 25
39976 25
39977 25
39978 28
39979 28
39980 28
39981 28
39982 28
39983 28
39984 28
39985 28
39986 28
39987 28
39988 25
39989 25
39990 28
39991 28
39992 28
39993 28
39994 28
39995 28
39996 28
39997 28
39998 28
39999 28
40000 28
40001 28
40002 28
40003 28
40004 28
40005 28
40006 28
40007 28
40008 28
40009 28
40010 28
40011 28
40012 28
40013 28
40014 28
40015 28
40016 28
40017 28
40018 28
40019 28
40020 28
40021 28
40022 28
40023 28
40024 28
40025 28
40026 28
40027 28
40028 28
40029 28
40030 28
40031 28
40032 28
40033 28
40034 28
40035 28
40036 28
40037 28
40038 28
40039 28
40040 28
40041 28
40042 28
40043 28
40044 28
40045 28
40046 28
40047 28
40048 28
40049 28
40050 28
40051 28
40052 28
40053 28
40054 28
40055 28
40056 28
40057 28
40058 28
40059 28
40060 28
40061 28
40062 28
40063 28
40064 28
40065 28
40066 28
40067 28
40068 28
40069 28
40070 28
40071 28
40072 28
40073 28
40074 28
40075 28
40076 28
40077 28
40078 28
40079 28
40080 28
40081 21
40082 28
40083 28
40084 28
40085 28
40086 28
40087 28
40088 28
40089 28
40090 28
40091 28
40092 28
40093 28
40094 28
40095 28
40096 28
40097 28
40098 28
40099 28
40100 28
40101 28
40102 28
40103 28
40104 28
40105 28
40106 28
40107 21
40108 28
40109 28
40110 28
40111 21
40112 21
40113 21
40114 21
40115 21
40116 21
40117 21
40118 21
40119 21
40120 21
40121 21
40122 21
40123 21
40124 21
40125 21
40126 21
40127 21
40128 21
40129 21
40130 21
40131 21
40132 21
40133 21
40134 21
40135 21
40136 21
40137 21
40138 21
40139 21
40140 21
40141 21
40142 21
40143 21
40144 21
40145 21
40146 21
40147 21
40148 21
40149 21
40150 21
40151 21
40152 21
40153 21
40154 21
40155 21
40156 21
40157 21
40158 21
40159 21
40160 21
40161 21
40162 21
40163 21
40164 21
40165 28
40166 21
40167 21
40168 28
40169 21
40170 21
40171 21
40172 21
40173 21
40174 21
40175 21
40176 21
40177 21
40178 21
40179 21
40180 21
40181 21
40182 21
40183 21
40184 21
40185 21
40186 21
40187 21
40188 21
40189 28
40190 28
40191 28
40192 28
40193 28
40194 28
40195 28
40196 28
40197 28
40198 28
40199 28
40200 28
40201 30
40202 28
40203 28
40204 28
40205 28
40206 28
40207 28
40208 28
40209 28
40210 28
40211 28
40212 28
40213 28
40214 28
40215 28
40216 28
40217 28
40218 28
40219 28
40220 28
40221 28
40222 28
40223 28
40224 28
40225 28
40226 28
40227 28
40228 28
40229 28
40230 28
40231 28
40232 28
40233 28
40234 28
40235 28
40236 28
40237 28
40238 28
40239 28
40240 28
40241 28
40242 28
40243 28
40244 28
40245 28
40246 28
40247 28
40248 21
40249 21
40250 21
40251 28
40252 21
40253 21
40254 28
40255 28
40256 21
40257 21
40258 28
40259 28
40260 28
40261 21
40262 21
40263 21
40264 21
40265 21
40266 21
40267 21
40268 21
40269 21
40270 21
40271 21
40272 21
40273 21
40274 21
40275 21
40276 21
40277 21
40278 21
40279 21
40280 21
40281 21
40282 21
40283 21
40284 21
40285 21
40286 21
40287 21
40288 21
40289 21
40290 21
40291 21
40292 21
40293 21
40294 21
40295 21
40296 21
40297 21
40298 21
40299 21
40300 28
40301 28
40302 28
40303 28
40304 21
40305 21
40306 21
40307 21
40308 21
40309 21
40310 21
40311 21
40312 21
40313 28
40314 28
40315 21
40316 21
40317 28
40318 28
40319 17
40320 21
40321 21
40322 21
40323 21
40324 21
40325 21
40326 21
40327 21
40328 21
40329 21
40330 21
40331 21
40332 21
40333 21
40334 21
40335 21
40336 21
40337 21
40338 21
40339 21
40340 21
40341 21
40342 21
40343 21
40344 21
40345 21
40346 21
40347 21
40348 21
40349 21
40350 21
40351 21
40352 21
40353 21
40354 21
40355 21
40356 21
40357 21
40358 21
40359 21
40360 21
40361 21
40362 21
40363 21
40364 21
40365 21
40366 21
40367 21
40368 21
40369 21
40370 21
40371 21
40372 21
40373 21
40374 21
40375 21
40376 21
40377 21
40378 21
40379 21
40380 21
40381 21
40382 21
40383 21
40384 21
40385 21
40386 21
40387 108
40388 21
40389 108
40390 21
40391 108
40392 21
40393 21
40394 21
40395 21
40396 21
40397 21
40398 21
40399 21
40400 21
40401 21
40402 21
40403 21
40404 21
40405 21
40406 21
40407 21
40408 21
40409 21
40410 21
40411 21
40412 21
40413 21
40414 21
40415 21
40416 21
40417 21
40418 21
40419 21
40420 21
40421 21
40422 21
40423 21
40424 21
40425 21
40426 21
40427 21
40428 21
40429 21
40430 21
40431 21
40432 16
40433 21
40434 21
40435 21
40436 21
40437 21
40438 21
40439 21
40440 21
40441 21
40442 21
40443 21
40444 21
40445 21
40446 21
40447 21
40448 21
40449 21
40450 21
40451 21
40452 21
40453 21
40454 21
40455 21
40456 21
40457 21
40458 21
40459 21
40460 21
40461 21
40462 21
40463 21
40464 21
40465 21
40466 21
40467 21
40468 21
40469 21
40470 21
40471 21
40472 21
40473 21
40474 21
40475 21
40476 21
40477 21
40478 21
40479 21
40480 21
40481 21
40482 21
40483 21
40484 21
40485 21
40486 21
40487 21
40488 21
40489 21
40490 21
40491 21
40492 21
40493 21
40494 21
40495 21
40496 21
40497 21
40498 21
40499 21
40500 21
40501 21
40502 21
40503 21
40504 21
40505 21
40506 21
40507 21
40508 21
40509 21
40510 21
40511 21
40512 21
40513 21
40514 21
40515 21
40516 21
40517 21
40518 21
40519 21
40520 21
40521 21
40522 21
40523 21
40524 21
40525 21
40526 21
40527 21
40528 21
40529 21
40530 21
40531 21
40532 21
40533 21
40534 21
40535 21
40536 21
40537 21
40538 21
40539 21
40540 21
40541 21
40542 21
40543 21
40544 21
40545 21
40546 21
40547 21
40548 21
40549 21
40550 21
40551 21
40552 21
40553 21
40554 21
40555 21
40556 21
40557 21
40558 21
40559 21
40560 21
40561 21
40562 21
40563 21
40564 21
40565 21
40566 21
40567 21
40568 21
40569 21
40570 21
40571 21
40572 21
40573 21
40574 21
40575 21
40576 21
40577 21
40578 21
40579 21
40580 21
40581 21
40582 21
40583 21
40584 21
40585 21
40586 21
40587 28
40588 28
40589 28
40590 21
40591 21
40592 21
40593 21
40594 21
40595 21
40596 21
40597 21
40598 21
40599 21
40600 21
40601 21
40602 21
40603 21
40604 21
40605 21
40606 21
40607 21
40608 21
40609 21
40610 21
40611 21
40612 21
40613 21
40614 21
40615 21
40616 21
40617 21
40618 21
40619 21
40620 24
40621 21
40622 21
40623 21
40624 21
40625 21
40626 21
40627 21
40628 21
40629 21
40630 21
40631 21
40632 21
40633 21
40634 21
40635 21
40636 21
40637 21
40638 21
40639 21
40640 21
40641 21
40642 21
40643 21
40644 21
40645 21
40646 21
40647 21
40648 21
40649 21
40650 21
40651 21
40652 21
40653 21
40654 21
40655 21
40656 21
40657 21
40658 21
40659 21
40660 21
40661 21
40662 21
40663 21
40664 21
40665 21
40666 256
40667 21
40668 21
40669 21
40670 21
40671 21
40672 21
40673 21
40674 256
40675 21
40676 256
40677 256
40678 256
40679 256
40680 256
40681 256
40682 256
40683 256
40684 256
40685 256
40686 256
40687 256
40688 256
40689 256
40690 256
40691 256
40692 256
40693 256
40694 256
40695 256
40696 256
40697 256
40698 256
40699 256
40700 256
40701 256
40702 256
40703 256
40704 256
40705 256
40706 256
40707 256
40708 256
40709 256
40710 256
40711 256
40712 256
40713 256
40714 256
40715 256
40716 256
40717 256
40718 28
40719 28
40720 256
40721 256
40722 28
40723 28
40724 256
40725 256
40726 256
40727 256
40728 256
40729 256
40730 256
40731 16
40732 256
40733 256
40734 256
40735 256
40736 25
40737 256
40738 256
40739 256
40740 256
40741 256
40742 256
40743 256
40744 256
40745 256
40746 256
40747 256
40748 256
40749 256
40750 256
40751 256
40752 256
40753 256
40754 256
40755 256
40756 256
40757 256
40758 256
40759 256
40760 256
40761 256
40762 256
40763 256
40764 256
40765 27
40766 256
40767 25
40768 25
40769 25
40770 256
40771 256
40772 25
40773 256
40774 25
40775 25
40776 25
40777 25
40778 25
40779 25
40780 25
40781 25
40782 25
40783 25
40784 25
40785 25
40786 25
40787 25
40788 25
40789 25
40790 25
40791 25
40792 25
40793 25
40794 25
40795 25
40796 25
40797 25
40798 25
40799 25
40800 25
40801 25
40802 25
40803 25
40804 25
40805 25
40806 25
40807 25
40808 25
40809 25
40810 25
40811 25
40812 25
40813 25
40814 25
40815 25
40816 25
40817 25
40818 25
40819 25
40820 25
40821 25
40822 25
40823 25
40824 25
40825 25
40826 25
40827 25
40828 25
40829 25
40830 25
40831 25
40832 25
40833 25
40834 25
40835 25
40836 25
40837 25
40838 25
40839 25
40840 25
40841 25
40842 25
40843 25
40844 16
40845 25
40846 25
40847 25
40848 25
40849 25
40850 25
40851 25
40852 25
40853 25
40854 25
40855 25
40856 25
40857 25
40858 25
40859 25
40860 25
40861 25
40862 25
40863 25
40864 25
40865 25
40866 25
40867 25
40868 25
40869 25
40870 25
40871 25
40872 25
40873 25
40874 25
40875 25
40876 25
40877 25
40878 25
40879 25
40880 25
40881 25
40882 25
40883 25
40884 25
40885 25
40886 25
40887 25
40888 25
40889 25
40890 25
40891 25
40892 25
40893 25
40894 25
40895 25
40896 25
40897 25
40898 25
40899 25
40900 25
40901 25
40902 25
40903 25
40904 25
40905 25
40906 25
40907 25
40908 25
40909 25
40910 25
40911 25
40912 25
40913 25
40914 25
40915 25
40916 25
40917 25
40918 25
40919 25
40920 25
40921 25
40922 25
40923 25
40924 25
40925 25
40926 25
40927 25
40928 25
40929 25
40930 25
40931 25
40932 25
40933 25
40934 25
40935 25
40936 25
40937 25
40938 25
40939 25
40940 25
40941 25
40942 25
40943 25
40944 25
40945 25
40946 25
40947 25
40948 25
40949 25
40950 25
40951 25
40952 25
40953 28
40954 28
40955 28
40956 28
40957 28
40958 28
40959 25
40960 25
40961 25
40962 25
40963 25
40964 25
40965 25
40966 28
40967 25
40968 25
40969 25
40970 28
40971 28
40972 28
40973 28
40974 28
40975 28
40976 28
40977 28
40978 28
40979 28
40980 28
40981 28
40982 28
40983 28
40984 28
40985 28
40986 28
40987 28
40988 28
40989 28
40990 28
40991 28
40992 28
40993 28
40994 28
40995 28
40996 28
40997 28
40998 28
40999 25
41000 25
41001 25
41002 25
41003 25
41004 25
41005 25
41006 25
41007 25
41008 25
41009 25
41010 25
41011 28
41012 25
41013 25
41014 28
41015 25
41016 25
41017 25
41018 25
41019 25
41020 25
41021 25
41022 25
41023 28
41024 28
41025 28
41026 28
41027 25
41028 25
41029 25
41030 25
41031 25
41032 25
41033 25
41034 25
41035 25
41036 25
41037 25
41038 25
41039 25
41040 25
41041 28
41042 28
41043 28
41044 28
41045 28
41046 28
41047 28
41048 28
41049 28
41050 28
41051 28
41052 28
41053 21
41054 21
41055 21
41056 21
41057 21
41058 21
41059 21
41060 21
41061 21
41062 21
41063 21
41064 21
41065 21
41066 21
41067 21
41068 21
41069 21
41070 21
41071 21
41072 21
41073 21
41074 21
41075 21
41076 21
41077 28
41078 16
41079 16
41080 21
41081 25
41082 25
41083 21
41084 25
41085 25
41086 21
41087 21
41088 21
41089 25
41090 21
41091 21
41092 21
41093 21
41094 21
41095 21
41096 21
41097 21
41098 21
41099 21
41100 21
41101 21
41102 21
41103 21
41104 21
41105 21
41106 21
41107 21
41108 21
41109 21
41110 21
41111 21
41112 21
41113 25
41114 21
41115 21
41116 21
41117 21
41118 21
41119 21
41120 21
41121 21
41122 21
41123 21
41124 21
41125 21
41126 21
41127 21
41128 21
41129 21
41130 21
41131 21
41132 108
41133 21
41134 21
41135 21
41136 21
41137 21
41138 21
41139 21
41140 21
41141 21
41142 21
41143 21
41144 21
41145 21
41146 21
41147 21
41148 21
41149 21
41150 21
41151 21
41152 21
41153 21
41154 21
41155 21
41156 21
41157 21
41158 21
41159 21
41160 21
41161 21
41162 21
41163 21
41164 21
41165 21
41166 21
41167 21
41168 21
41169 21
41170 21
41171 21
41172 21
41173 21
41174 21
41175 21
41176 21
41177 21
41178 21
41179 21
41180 21
41181 21
41182 21
41183 21
41184 21
41185 21
41186 21
41187 21
41188 23
41189 21
41190 21
41191 21
41192 23
41193 23
41194 23
41195 23
41196 23
41197 23
41198 23
41199 23
41200 23
41201 23
41202 23
41203 23
41204 23
41205 23
41206 23
41207 23
41208 23
41209 23
41210 20
41211 26
41212 26
41213 21
41214 26
41215 26
41216 105
41217 26
41218 26
41219 26
41220 26
41221 26
41222 26
41223 26
41224 26
41225 16
41226 26
41227 26
41228 26
41229 26
41230 26
41231 26
41232 26
41233 26
41234 26
41235 26
41236 26
41237 115
41238 16
41239 26
41240 26
41241 26
41242 26
41243 26
41244 26
41245 26
41246 26
41247 21
41248 26
41249 21
41250 26
41251 26
41252 26
41253 26
41254 26
41255 26
41256 26
41257 26
41258 26
41259 26
41260 26
41261 26
41262 26
41263 26
41264 26
41265 26
41266 26
41267 26
41268 26
41269 26
41270 26
41271 26
41272 26
41273 26
41274 26
41275 26
41276 26
41277 26
41278 26
41279 105
41280 26
41281 26
41282 26
41283 26
41284 26
41285 26
41286 26
41287 26
41288 26
41289 26
41290 26
41291 26
41292 26
41293 26
41294 26
41295 26
41296 26
41297 26
41298 26
41299 26
41300 26
41301 26
41302 26
41303 26
41304 26
41305 26
41306 26
41307 26
41308 26
41309 26
41310 26
41311 26
41312 26
41313 26
41314 26
41315 26
41316 26
41317 26
41318 26
41319 26
41320 26
41321 26
41322 26
41323 26
41324 26
41325 26
41326 26
41327 26
41328 26
41329 26
41330 26
41331 26
41332 26
41333 108
41334 108
41335 108
41336 108
41337 108
41338 108
41339 120
41340 108
41341 108
41342 108
41343 108
41344 108
41345 21
41346 108
41347 108
41348 108
41349 108
41350 108
41351 108
41352 108
41353 108
41354 108
41355 108
41356 108
41357 108
41358 108
41359 108
41360 108
41361 108
41362 108
41363 108
41364 108
41365 108
41366 108
41367 108
41368 108
41369 108
41370 108
41371 108
41372 108
41373 108
41374 108
41375 108
41376 108
41377 108
41378 108
41379 108
41380 108
41381 108
41382 108
41383 108
41384 108
41385 108
41386 108
41387 108
41388 108
41389 108
41390 108
41391 108
41392 108
41393 108
41394 108
41395 108
41396 108
41397 108
41398 108
41399 108
41400 108
41401 108
41402 108
41403 108
41404 108
41405 108
41406 108
41407 108
41408 108
41409 108
41410 108
41411 108
41412 108
41413 108
41414 108
41415 108
41416 108
41417 108
41418 108
41419 108
41420 108
41421 108
41422 108
41423 108
41424 108
41425 108
41426 108
41427 108
41428 108
41429 108
41430 108
41431 108
41432 108
41433 108
41434 108
41435 108
41436 108
41437 108
41438 108
41439 108
41440 108
41441 108
41442 108
41443 108
41444 108
41445 108
41446 108
41447 108
41448 108
41449 108
41450 108
41451 108
41452 108
41453 108
41454 108
41455 108
41456 108
41457 108
41458 108
41459 108
41460 108
41461 108
41462 108
41463 108
41464 108
41465 108
41466 108
41467 108
41468 108
41469 108
41470 108
41471 108
41472 108
41473 108
41474 108
41475 108
41476 108
41477 108
41478 108
41479 108
41480 108
41481 108
41482 108
41483 108
41484 108
41485 108
41486 108
41487 108
41488 108
41489 108
41490 16
41491 108
41492 108
41493 256
41494 108
41495 25
41496 108
41497 108
41498 108
41499 108
41500 108
41501 108
41502 108
41503 108
41504 108
41505 108
41506 108
41507 108
41508 108
41509 108
41510 108
41511 108
41512 108
41513 108
41514 108
41515 108
41516 108
41517 108
41518 108
41519 108
41520 108
41521 108
41522 108
41523 108
41524 108
41525 108
41526 108
41527 108
41528 108
41529 108
41530 108
41531 108
41532 108
41533 108
41534 108
41535 108
41536 108
41537 108
41538 108
41539 108
41540 108
41541 108
41542 108
41543 108
41544 108
41545 108
41546 108
41547 108
41548 108
41549 108
41550 108
41551 108
41552 21
41553 108
41554 108
41555 21
41556 108
41557 108
41558 21
41559 21
41560 21
41561 21
41562 21
41563 21
41564 21
41565 21
41566 21
41567 21
41568 108
41569 108
41570 108
41571 108
41572 108
41573 108
41574 108
41575 108
41576 108
41577 108
41578 108
41579 108
41580 108
41581 108
41582 108
41583 108
41584 108
41585 108
41586 108
41587 108
41588 108
41589 108
41590 108
41591 108
41592 108
41593 108
41594 108
41595 108
41596 21
41597 21
41598 21
41599 108
41600 108
41601 108
41602 21
41603 21
41604 21
41605 108
41606 108
41607 108
41608 108
41609 108
41610 21
41611 21
41612 21
41613 21
41614 21
41615 21
41616 21
41617 9
41618 21
41619 21
41620 108
41621 21
41622 108
41623 108
41624 21
41625 21
41626 108
41627 108
41628 108
41629 108
41630 108
41631 108
41632 108
41633 108
41634 108
41635 108
41636 108
41637 108
41638 108
41639 108
41640 108
41641 108
41642 108
41643 21
41644 21
41645 21
41646 21
41647 21
41648 21
41649 21
41650 21
41651 21
41652 21
41653 21
41654 21
41655 108
41656 108
41657 21
41658 21
41659 21
41660 21
41661 21
41662 21
41663 108
41664 108
41665 21
41666 108
41667 108
41668 108
41669 108
41670 108
41671 21
41672 21
41673 21
41674 108
41675 108
41676 21
41677 21
41678 21
41679 21
41680 21
41681 21
41682 21
41683 21
41684 21
41685 21
41686 21
41687 21
41688 21
41689 21
41690 21
41691 21
41692 21
41693 21
41694 21
41695 21
41696 21
41697 21
41698 21
41699 21
41700 21
41701 21
41702 21
41703 21
41704 21
41705 21
41706 21
41707 21
41708 21
41709 21
41710 21
41711 21
41712 21
41713 108
41714 108
41715 108
41716 108
41717 108
41718 108
41719 108
41720 108
41721 108
41722 108
41723 108
41724 108
41725 108
41726 108
41727 108
41728 108
41729 108
41730 108
41731 108
41732 108
41733 108
41734 108
41735 26
41736 108
41737 108
41738 108
41739 108
41740 108
41741 108
41742 108
41743 108
41744 108
41745 108
41746 108
41747 108
41748 108
41749 108
41750 108
41751 108
41752 108
41753 108
41754 108
41755 108
41756 108
41757 108
41758 21
41759 108
41760 108
41761 108
41762 108
41763 108
41764 108
41765 21
41766 21
41767 21
41768 21
41769 21
41770 108
41771 108
41772 108
41773 108
41774 21
41775 21
41776 108
41777 108
41778 108
41779 108
41780 21
41781 21
41782 21
41783 21
41784 21
41785 21
41786 21
41787 21
41788 21
41789 21
41790 21
41791 21
41792 21
41793 21
41794 21
41795 21
41796 21
41797 21
41798 21
41799 21
41800 21
41801 21
41802 21
41803 21
41804 21
41805 21
41806 21
41807 21
41808 21
41809 21
41810 21
41811 21
41812 21
41813 21
41814 21
41815 21
41816 21
41817 21
41818 21
41819 21
41820 21
41821 21
41822 21
41823 21
41824 21
41825 21
41826 21
41827 21
41828 21
41829 21
41830 21
41831 21
41832 21
41833 21
41834 21
41835 21
41836 21
41837 21
41838 21
41839 21
41840 21
41841 21
41842 21
41843 21
41844 21
41845 21
41846 21
41847 21
41848 21
41849 21
41850 21
41851 21
41852 21
41853 21
41854 21
41855 21
41856 21
41857 21
41858 21
41859 21
41860 21
41861 21
41862 21
41863 21
41864 21
41865 21
41866 21
41867 21
41868 21
41869 21
41870 21
41871 21
41872 21
41873 21
41874 21
41875 21
41876 21
41877 21
41878 21
41879 21
41880 21
41881 21
41882 21
41883 21
41884 21
41885 21
41886 21
41887 21
41888 21
41889 21
41890 21
41891 28
41892 21
41893 21
41894 21
41895 21
41896 21
41897 21
41898 21
41899 21
41900 21
41901 256
41902 23
41903 21
41904 23
41905 23
41906 23
41907 21
41908 21
41909 21
41910 21
41911 21
41912 23
41913 21
41914 21
41915 21
41916 21
41917 21
41918 21
41919 23
41920 23
41921 23
41922 23
41923 23
41924 23
41925 23
41926 23
41927 23
41928 21
41929 21
41930 23
41931 23
41932 23
41933 23
41934 23
41935 23
41936 23
41937 23
41938 23
41939 23
41940 21
41941 21
41942 21
41943 21
41944 21
41945 21
41946 21
41947 21
41948 21
41949 21
41950 21
41951 21
41952 21
41953 21
41954 21
41955 21
41956 21
41957 23
41958 23
41959 23
41960 23
41961 23
41962 23
41963 23
41964 21
41965 21
41966 21
41967 21
41968 23
41969 21
41970 21
41971 21
41972 21
41973 21
41974 21
41975 21
41976 23
41977 21
41978 21
41979 23
41980 21
41981 21
41982 21
41983 23
41984 23
41985 23
41986 23
41987 23
41988 23
41989 23
41990 23
41991 23
41992 23
41993 23
41994 23
41995 23
41996 23
41997 23
41998 23
41999 23
42000 23
42001 23
42002 23
42003 23
42004 23
42005 23
42006 23
42007 23
42008 23
42009 23
42010 23
42011 23
42012 23
42013 23
42014 23
42015 23
42016 23
42017 23
42018 23
42019 23
42020 23
42021 23
42022 23
42023 23
42024 23
42025 23
42026 23
42027 23
42028 21
42029 23
42030 23
42031 23
42032 23
42033 23
42034 23
42035 23
42036 23
42037 23
42038 23
42039 23
42040 23
42041 23
42042 23
42043 23
42044 23
42045 23
42046 23
42047 23
42048 23
42049 23
42050 23
42051 23
42052 21
42053 21
42054 21
42055 21
42056 21
42057 108
42058 21
42059 21
42060 21
42061 21
42062 21
42063 21
42064 21
42065 21
42066 21
42067 21
42068 21
42069 21
42070 21
42071 21
42072 21
42073 21
42074 21
42075 21
42076 21
42077 21
42078 21
42079 21
42080 21
42081 21
42082 21
42083 21
42084 21
42085 21
42086 21
42087 21
42088 21
42089 21
42090 21
42091 21
42092 21
42093 21
42094 21
42095 21
42096 21
42097 21
42098 21
42099 21
42100 21
42101 21
42102 21
42103 21
42104 21
42105 21
42106 21
42107 21
42108 21
42109 21
42110 21
42111 21
42112 21
42113 21
42114 21
42115 21
42116 21
42117 21
42118 21
42119 21
42120 21
42121 21
42122 21
42123 21
42124 21
42125 21
42126 21
42127 21
42128 21
42129 21
42130 21
42131 21
42132 21
42133 21
42134 21
42135 21
42136 21
42137 21
42138 21
42139 21
42140 21
42141 21
42142 21
42143 21
42144 21
42145 21
42146 21
42147 21
42148 21
42149 21
42150 21
42151 21
42152 21
42153 21
42154 21
42155 21
42156 21
42157 21
42158 21
42159 21
42160 21
42161 21
42162 21
42163 21
42164 21
42165 21
42166 21
42167 21
42168 21
42169 21
42170 21
42171 21
42172 21
42173 21
42174 21
42175 21
42176 21
42177 21
42178 21
42179 21
42180 21
42181 21
42182 21
42183 21
42184 21
42185 21
42186 21
42187 21
42188 21
42189 21
42190 21
42191 21
42192 21
42193 23
42194 23
42195 23
42196 23
42197 23
42198 23
42199 23
42200 23
42201 21
42202 28
42203 21
42204 23
42205 23
42206 23
42207 23
42208 23
42209 23
42210 23
42211 23
42212 23
42213 23
42214 23
42215 23
42216 23
42217 23
42218 23
42219 23
42220 23
42221 23
42222 23
42223 23
42224 23
42225 21
42226 21
42227 21
42228 256
42229 23
42230 23
42231 23
42232 23
42233 23
42234 23
42235 23
42236 23
42237 23
42238 23
42239 23
42240 23
42241 23
42242 23
42243 23
42244 23
42245 23
42246 23
42247 23
42248 23
42249 23
42250 23
42251 23
42252 23
42253 23
42254 23
42255 23
42256 23
42257 23
42258 23
42259 23
42260 23
42261 23
42262 23
42263 23
42264 23
42265 23
42266 23
42267 23
42268 23
42269 23
42270 23
42271 23
42272 23
42273 23
42274 23
42275 23
42276 23
42277 23
42278 23
42279 23
42280 23
42281 23
42282 23
42283 23
42284 23
42285 23
42286 23
42287 23
42288 23
42289 23
42290 23
42291 23
42292 23
42293 23
42294 23
42295 23
42296 23
42297 23
42298 23
42299 23
42300 23
42301 23
42302 23
42303 21
42304 23
42305 21
42306 23
42307 23
42308 23
42309 23
42310 23
42311 23
42312 23
42313 23
42314 23
42315 23
42316 23
42317 256
42318 23
42319 23
42320 23
42321 23
42322 23
42323 23
42324 23
42325 23
42326 23
42327 23
42328 23
42329 25
42330 23
42331 23
42332 23
42333 23
42334 23
42335 23
42336 23
42337 23
42338 23
42339 23
42340 23
42341 23
42342 23
42343 23
42344 23
42345 23
42346 23
42347 23
42348 23
42349 23
42350 23
42351 23
42352 23
42353 23
42354 23
42355 23
42356 23
42357 23
42358 23
42359 23
42360 23
42361 23
42362 23
42363 23
42364 23
42365 23
42366 23
42367 23
42368 23
42369 23
42370 23
42371 23
42372 23
42373 23
42374 23
42375 23
42376 23
42377 23
42378 23
42379 23
42380 23
42381 23
42382 23
42383 23
42384 23
42385 23
42386 23
42387 23
42388 23
42389 23
42390 23
42391 23
42392 23
42393 23
42394 23
42395 23
42396 23
42397 23
42398 23
42399 23
42400 23
42401 23
42402 256
42403 23
42404 256
42405 256
42406 23
42407 256
42408 23
42409 256
42410 23
42411 23
42412 23
42413 23
42414 23
42415 23
42416 23
42417 23
42418 23
42419 23
42420 23
42421 23
42422 23
42423 23
42424 23
42425 28
42426 256
42427 23
42428 23
42429 23
42430 23
42431 23
42432 23
42433 23
42434 23
42435 23
42436 23
42437 23
42438 23
42439 23
42440 23
42441 23
42442 23
42443 23
42444 23
42445 23
42446 23
42447 23
42448 23
42449 23
42450 23
42451 23
42452 23
42453 23
42454 23
42455 23
42456 23
42457 23
42458 23
42459 23
42460 23
42461 23
42462 23
42463 23
42464 23
42465 23
42466 23
42467 23
42468 23
42469 23
42470 23
42471 23
42472 23
42473 23
42474 23
42475 23
42476 23
42477 23
42478 23
42479 23
42480 23
42481 23
42482 23
42483 23
42484 23
42485 23
42486 23
42487 23
42488 23
42489 23
42490 23
42491 23
42492 23
42493 23
42494 23
42495 23
42496 23
42497 23
42498 23
42499 23
42500 23
42501 23
42502 23
42503 23
42504 23
42505 23
42506 23
42507 23
42508 23
42509 23
42510 23
42511 23
42512 23
42513 23
42514 23
42515 23
42516 23
42517 23
42518 23
42519 23
42520 256
42521 23
42522 23
42523 23
42524 23
42525 23
42526 23
42527 23
42528 23
42529 23
42530 23
42531 23
42532 23
42533 23
42534 23
42535 23
42536 23
42537 23
42538 23
42539 23
42540 23
42541 23
42542 23
42543 23
42544 23
42545 23
42546 23
42547 23
42548 23
42549 23
42550 23
42551 23
42552 23
42553 23
42554 23
42555 23
42556 23
42557 23
42558 23
42559 23
42560 23
42561 23
42562 23
42563 23
42564 23
42565 23
42566 23
42567 23
42568 23
42569 23
42570 23
42571 23
42572 23
42573 23
42574 23
42575 23
42576 23
42577 23
42578 23
42579 23
42580 18
42581 23
42582 23
42583 23
42584 23
42585 23
42586 23
42587 23
42588 23
42589 23
42590 23
42591 23
42592 23
42593 10
42594 10
42595 23
42596 23
42597 23
42598 23
42599 15
42600 10
42601 23
42602 10
42603 10
42604 10
42605 10
42606 10
42607 23
42608 23
42609 23
42610 23
42611 23
42612 10
42613 10
42614 10
42615 23
42616 10
42617 23
42618 10
42619 10
42620 10
42621 10
42622 10
42623 10
42624 10
42625 10
42626 10
42627 10
42628 10
42629 10
42630 10
42631 10
42632 10
42633 10
42634 10
42635 10
42636 256
42637 10
42638 10
42639 10
42640 10
42641 12
42642 10
42643 10
42644 10
42645 10
42646 10
42647 10
42648 10
42649 10
42650 10
42651 10
42652 10
42653 22
42654 22
42655 22
42656 18
42657 10
42658 23
42659 23
42660 23
42661 23
42662 23
42663 23
42664 23
42665 23
42666 23
42667 23
42668 23
42669 23
42670 23
42671 23
42672 23
42673 23
42674 23
42675 23
42676 23
42677 23
42678 23
42679 23
42680 23
42681 23
42682 23
42683 23
42684 23
42685 23
42686 23
42687 23
42688 23
42689 23
42690 23
42691 23
42692 23
42693 23
42694 23
42695 23
42696 23
42697 23
42698 23
42699 23
42700 10
42701 10
42702 10
42703 10
42704 10
42705 10
42706 10
42707 10
42708 10
42709 10
42710 10
42711 23
42712 23
42713 23
42714 23
42715 23
42716 23
42717 23
42718 23
42719 23
42720 10
42721 10
42722 10
42723 23
42724 23
42725 10
42726 10
42727 10
42728 23
42729 23
42730 23
42731 23
42732 23
42733 23
42734 23
42735 23
42736 23
42737 23
42738 23
42739 23
42740 23
42741 23
42742 23
42743 23
42744 23
42745 23
42746 23
42747 23
42748 23
42749 23
42750 23
42751 23
42752 23
42753 23
42754 23
42755 23
42756 23
42757 23
42758 23
42759 23
42760 23
42761 23
42762 23
42763 23
42764 23
42765 23
42766 23
42767 23
42768 23
42769 23
42770 23
42771 23
42772 23
42773 23
42774 23
42775 23
42776 23
42777 23
42778 23
42779 23
42780 23
42781 23
42782 23
42783 17
42784 23
42785 17
42786 17
42787 23
42788 17
42789 17
42790 17
42791 17
42792 17
42793 17
42794 17
42795 17
42796 17
42797 17
42798 17
42799 17
42800 17
42801 17
42802 17
42803 17
42804 17
42805 17
42806 17
42807 17
42808 17
42809 106
42810 17
42811 17
42812 10
42813 10
42814 10
42815 10
42816 10
42817 10
42818 10
42819 10
42820 10
42821 10
42822 10
42823 10
42824 10
42825 10
42826 10
42827 10
42828 10
42829 10
42830 10
42831 10
42832 10
42833 10
42834 10
42835 10
42836 10
42837 10
42838 10
42839 10
42840 10
42841 10
42842 10
42843 10
42844 10
42845 23
42846 23
42847 10
42848 10
42849 10
42850 12
42851 17
42852 17
42853 17
42854 10
42855 10
42856 10
42857 10
42858 10
42859 10
42860 10
42861 10
42862 10
42863 10
42864 10
42865 10
42866 10
42867 10
42868 10
42869 10
42870 10
42871 10
42872 10
42873 10
42874 10
42875 10
42876 18
42877 10
42878 10
42879 17
42880 10
42881 10
42882 10
42883 10
42884 10
42885 10
42886 10
42887 10
42888 17
42889 23
42890 23
42891 23
42892 23
42893 6
42894 17
42895 23
42896 17
42897 17
42898 17
42899 23
42900 17
42901 17
42902 17
42903 17
42904 17
42905 17
42906 17
42907 17
42908 5
42909 17
42910 17
42911 17
42912 17
42913 17
42914 17
42915 17
42916 17
42917 17
42918 17
42919 17
42920 17
42921 17
42922 17
42923 17
42924 17
42925 17
42926 17
42927 17
42928 17
42929 17
42930 17
42931 17
42932 17
42933 17
42934 17
42935 17
42936 17
42937 17
42938 17
42939 17
42940 17
42941 17
42942 17
42943 17
42944 17
42945 17
42946 17
42947 17
42948 17
42949 17
42950 17
42951 17
42952 17
42953 17
42954 17
42955 17
42956 17
42957 17
42958 17
42959 17
42960 17
42961 17
42962 17
42963 17
42964 17
42965 17
42966 17
42967 17
42968 17
42969 17
42970 17
42971 17
42972 17
42973 17
42974 17
42975 17
42976 17
42977 17
42978 17
42979 17
42980 17
42981 17
42982 17
42983 17
42984 17
42985 17
42986 17
42987 17
42988 17
42989 17
42990 17
42991 17
42992 17
42993 17
42994 17
42995 17
42996 17
42997 17
42998 17
42999 17
43000 17
43001 17
43002 17
43003 17
43004 17
43005 17
43006 17
43007 17
43008 17
43009 17
43010 17
43011 17
43012 17
43013 17
43014 17
43015 17
43016 17
43017 17
43018 17
43019 17
43020 10
43021 17
43022 17
43023 17
43024 17
43025 17
43026 17
43027 17
43028 17
43029 17
43030 17
43031 17
43032 17
43033 17
43034 17
43035 17
43036 17
43037 17
43038 17
43039 17
43040 17
43041 17
43042 17
43043 17
43044 17
43045 17
43046 17
43047 17
43048 17
43049 17
43050 17
43051 17
43052 17
43053 17
43054 17
43055 17
43056 17
43057 17
43058 17
43059 17
43060 17
43061 17
43062 17
43063 17
43064 17
43065 17
43066 17
43067 17
43068 17
43069 17
43070 17
43071 17
43072 17
43073 17
43074 17
43075 17
43076 17
43077 17
43078 17
43079 17
43080 17
43081 17
43082 17
43083 17
43084 17
43085 17
43086 17
43087 17
43088 17
43089 17
43090 17
43091 17
43092 17
43093 17
43094 17
43095 17
43096 17
43097 17
43098 17
43099 17
43100 17
43101 17
43102 17
43103 17
43104 17
43105 17
43106 17
43107 17
43108 17
43109 17
43110 17
43111 17
43112 17
43113 17
43114 17
43115 17
43116 17
43117 17
43118 17
43119 17
43120 17
43121 17
43122 17
43123 17
43124 17
43125 17
43126 17
43127 17
43128 17
43129 17
43130 17
43131 17
43132 17
43133 17
43134 17
43135 17
43136 17
43137 17
43138 17
43139 17
43140 17
43141 17
43142 17
43143 17
43144 17
43145 17
43146 17
43147 17
43148 17
43149 17
43150 17
43151 17
43152 17
43153 17
43154 17
43155 17
43156 17
43157 17
43158 17
43159 17
43160 17
43161 17
43162 17
43163 17
43164 17
43165 17
43166 17
43167 17
43168 17
43169 17
43170 17
43171 17
43172 17
43173 17
43174 17
43175 17
43176 17
43177 17
43178 17
43179 17
43180 17
43181 17
43182 17
43183 17
43184 17
43185 17
43186 17
43187 17
43188 17
43189 17
43190 17
43191 17
43192 17
43193 17
43194 17
43195 17
43196 17
43197 17
43198 17
43199 17
43200 17
43201 17
43202 17
43203 17
43204 17
43205 17
43206 17
43207 17
43208 17
43209 17
43210 17
43211 17
43212 17
43213 17
43214 17
43215 17
43216 17
43217 17
43218 17
43219 17
43220 17
43221 17
43222 17
43223 17
43224 17
43225 17
43226 17
43227 17
43228 17
43229 17
43230 17
43231 17
43232 17
43233 17
43234 17
43235 17
43236 17
43237 17
43238 17
43239 17
43240 17
43241 17
43242 17
43243 17
43244 17
43245 17
43246 17
43247 17
43248 17
43249 17
43250 17
43251 17
43252 17
43253 17
43254 17
43255 17
43256 17
43257 17
43258 17
43259 17
43260 17
43261 17
43262 17
43263 17
43264 17
43265 17
43266 17
43267 23
43268 23
43269 23
43270 17
43271 17
43272 17
43273 6
43274 17
43275 17
43276 17
43277 17
43278 17
43279 17
43280 17
43281 17
43282 17
43283 17
43284 17
43285 17
43286 17
43287 17
43288 17
43289 17
43290 17
43291 17
43292 17
43293 17
43294 17
43295 17
43296 17
43297 17
43298 17
43299 17
43300 17
43301 17
43302 17
43303 17
43304 17
43305 17
43306 17
43307 17
43308 17
43309 17
43310 17
43311 17
43312 17
43313 17
43314 17
43315 17
43316 17
43317 17
43318 17
43319 17
43320 17
43321 17
43322 17
43323 17
43324 17
43325 17
43326 6
43327 17
43328 17
43329 17
43330 17
43331 17
43332 17
43333 17
43334 17
43335 17
43336 17
43337 17
43338 17
43339 17
43340 17
43341 17
43342 17
43343 17
43344 17
43345 17
43346 17
43347 17
43348 107
43349 107
43350 17
43351 17
43352 17
43353 17
43354 17
43355 17
43356 17
43357 107
43358 17
43359 17
43360 17
43361 17
43362 17
43363 17
43364 17
43365 17
43366 17
43367 17
43368 17
43369 17
43370 17
43371 17
43372 17
43373 17
43374 17
43375 17
43376 17
43377 17
43378 17
43379 17
43380 17
43381 17
43382 6
43383 6
43384 17
43385 17
43386 17
43387 17
43388 6
43389 6
43390 6
43391 17
43392 17
43393 17
43394 17
43395 17
43396 17
43397 17
43398 17
43399 17
43400 17
43401 17
43402 17
43403 17
43404 6
43405 6
43406 6
43407 28
43408 28
43409 28
43410 256
43411 28
43412 256
43413 256
43414 256
43415 256
43416 256
43417 28
43418 256
43419 256
43420 28
43421 256
43422 256
43423 256
43424 256
43425 256
43426 256
43427 256
43428 256
43429 256
43430 256
43431 256
43432 256
43433 256
43434 256
43435 256
43436 28
43437 28
43438 28
43439 28
43440 28
43441 28
43442 28
43443 25
43444 256
43445 256
43446 256
43447 25
43448 25
43449 25
43450 256
43451 21
43452 26
43453 26
43454 26
43455 26
43456 26
43457 28
43458 26
43459 26
43460 26
43461 26
43462 28
43463 28
43464 21
43465 28
43466 256
43467 21
43468 21
43469 108
43470 108
43471 28
43472 21
43473 28
43474 28
43475 28
43476 28
43477 28
43478 20
43479 20
43480 20
43481 20
43482 20
43483 20
43484 20
43485 20
43486 20
43487 20
43488 20
43489 20
43490 20
43491 20
43492 20
43493 20
43494 20
43495 20
43496 20
43497 20
43498 20
43499 20
43500 20
43501 20
43502 20
43503 20
43504 20
43505 20
43506 20
43507 20
43508 20
43509 20
43510 20
43511 20
43512 20
43513 20
43514 21
43515 21
43516 21
43517 21
43518 21
43519 23
43520 28
43521 28
43522 25
43523 25
43524 25
43525 25
43526 25
43527 25
43528 108
43529 108
43530 21
43531 21
43532 21
43533 21
43534 21
43535 21
43536 21
43537 21
43538 21
43539 21
43540 23
43541 23
43542 23
43543 23
43544 23
43545 23
43546 23
43547 17
43548 17
43549 23
43550 10
43551 17
43552 24
43553 24
43554 24
43555 24
43556 24
43557 24
43558 10
43559 21
43560 24
43561 244
43562 29
43563 29
43564 29
43565 244
43566 24
43567 24
43568 24
43569 24
43570 24
43571 24
43572 24
43573 24
43574 244
43575 24
43576 24
43577 24
43578 22
43579 24
43580 24
43581 22
43582 22
43583 22
43584 22
43585 22
43586 22
43587 22
43588 22
43589 22
43590 22
43591 22
43592 22
43593 22
43594 22
43595 22
43596 18
43597 22
43598 22
43599 22
43600 22
43601 22
43602 22
43603 22
43604 22
43605 22
43606 22
43607 22
43608 22
43609 17
43610 22
43611 18
43612 18
43613 18
43614 18
43615 18
43616 18
43617 10
43618 10
43619 10
43620 10
43621 10
43622 25
43623 25
43624 25
43625 9
43626 25
43627 25
43628 25
43629 25
43630 25
43631 10
43632 22
43633 22
43634 12
43635 256
43636 22
43637 18
43638 256
43639 256
43640 256
43641 30
43642 30
43643 30
43644 30
43645 30
43646 30
43647 22
43648 30
43649 30
43650 30
43651 19
43652 20
43653 20
43654 20
43655 20
43656 20
43657 22
43658 19
43659 19
43660 19
43661 19
43662 19
43663 19
43664 19
43665 19
43666 19
43667 19
43668 19
43669 19
43670 19
43671 19
43672 19
43673 246
43674 108
43675 108
43676 29
43677 16
43678 16
43679 16
43680 12
43681 21
43682 16
43683 19
43684 12
43685 12
43686 16
43687 16
43688 19
43689 19
43690 19
43691 12
43692 12
43693 12
43694 12
43695 12
43696 12
43697 12
43698 12
43699 12
43700 9
43701 17
43702 9
43703 17
43704 104
43705 17
43706 104
43707 6
43708 6
43709 6
43710 13
43711 13
43712 13
43713 13
43714 5
43715 5
43716 21
43717 5
43718 21
43719 21
43720 5
43721 5
43722 13
43723 256
43724 25
43725 24
43726 24
43727 24
43728 24
43729 10
43730 18
43731 18
43732 18
43733 6
43734 7
43735 18
43736 18
43737 7
43738 7
43739 5
43740 6
43741 13
43742 5
43743 13
43744 13
43745 13
43746 29
43747 29
43748 15
43749 15
43750 15
43751 15
43752 15
43753 15
43754 15
43755 15
43756 15
43757 15
43758 15
43759 15
43760 22
43761 15
43762 15
43763 15
43764 29
43765 29
43766 50
43767 9
43768 9
43769 256
43770 256
43771 12
43772 256
43773 256
43774 15
43775 15
43776 15
43777 15
43778 12
43779 16
43780 16
43781 16
43782 12
43783 16
43784 12
43785 12
43786 12
43787 16
43788 15
43789 16
43790 25
43791 9
43792 11
43793 11
43794 8
43795 8
43796 7
43797 7
43798 7
43799 7
43800 7
43801 7
43802 7
43803 7
43804 104
43805 104
43806 8
43807 8
43808 11
43809 11
43810 11
43811 14
43812 27
43813 14
43814 14
43815 14
43816 14
43817 8
43818 14
43819 14
43820 14
43821 12
43822 7
43823 5
43824 14
43825 12
43826 12
43827 12
43828 12
43829 27
43830 27
43831 12
43832 27
43833 27
43834 12
43835 12
43836 12
43837 12
43838 9
43839 14
43840 11
43841 50
43842 12
43843 9
43844 108
43845 108
43846 108
43847 108
43848 108
43849 108
43850 108
43851 22
43852 20
43853 19
43854 19
43855 19
43856 20
43857 20
43858 20
43859 20
43860 12
43861 12
43862 24
43863 30
43864 10
43865 10
43866 10
43867 5
43868 17
43869 6
43870 6
43871 6
43872 5
43873 5
43874 5
43875 5
43876 7
43877 12
43878 5
43879 14
43880 14
43881 14
43882 104
43883 104
43884 14
43885 256
43886 21
43887 20
43888 28
43889 251
43890 251
43891 251
43892 28
43893 251
43894 251
43895 25
43896 25
43897 25
43898 25
43899 25
43900 25
43901 25
43902 25
43903 25
43904 25
43905 21
43906 10
43907 10
43908 25
43909 25
43910 25
43911 25
43912 18
43913 18
43914 18
43915 18
43916 18
43917 256
43918 256
43919 18
43920 18
43921 18
43922 18
43923 244
43924 244
43925 244
43926 18
43927 19
43928 244
43929 244
43930 244
43931 244
43932 244
43933 244
43934 30
43935 18
43936 18
43937 18
43938 18
43939 18
43940 29
43941 18
43942 30
43943 30
43944 19
43945 22
43946 108
43947 108
43948 108
43949 108
43950 21
43951 108
43952 30
43953 30
43954 108
43955 22
43956 22
43957 22
43958 22
43959 22
43960 22
43961 20
43962 20
43963 20
43964 20
43965 20
43966 20
43967 28
43968 20
43969 20
43970 20
43971 20
43972 19
43973 19
43974 27
43975 16
43976 20
43977 20
43978 20
43979 20
43980 20
43981 20
43982 19
43983 19
43984 19
43985 256
43986 104
43987 16
43988 16
43989 16
43990 16
43991 16
43992 16
43993 251
43994 16
43995 16
43996 16
43997 16
43998 16
43999 16
44000 16
44001 16
44002 16
44003 16
44004 16
44005 15
44006 15
44007 15
44008 16
44009 16
44010 16
44011 16
44012 16
44013 16
44014 16
44015 16
44016 16
44017 16
44018 16
44019 16
44020 15
44021 15
44022 16
44023 22
44024 22
44025 256
44026 12
44027 12
44028 16
44029 12
44030 19
44031 256
44032 256
44033 19
44034 19
44035 30
44036 12
44037 30
44038 12
44039 12
44040 12
44041 30
44042 12
44043 12
44044 15
44045 15
44046 15
44047 12
44048 12
44049 12
44050 10
44051 12
44052 12
44053 27
44054 12
44055 12
44056 12
44057 18
44058 12
44059 12
44060 12
44061 23
44062 10
44063 10
44064 10
44065 10
44066 10
44067 10
44068 10
44069 10
44070 10
44071 10
44072 10
44073 10
44074 10
44075 10
44076 10
44077 18
44078 18
44079 10
44080 18
44081 18
44082 18
44083 18
44084 18
44085 18
44086 22
44087 22
44088 18
44089 22
44090 24
44091 22
44092 28
44093 24
44094 22
44095 256
44096 28
44097 22
44098 22
44099 22
44100 22
44101 22
44102 256
44103 24
44104 24
44105 256
44106 22
44107 10
44108 13
44109 17
44110 17
44111 17
44112 5
44113 10
44114 10
44115 10
44116 5
44117 13
44118 13
44119 13
44120 13
44121 13
44122 13
44123 251
44124 17
44125 17
44126 17
44127 6
44128 6
44129 6
44130 6
44131 6
44132 6
44133 6
44134 251
44135 244
44136 244
44137 6
44138 6
44139 6
44140 6
44141 6
44142 24
44143 246
44144 24
44145 24
44146 24
44147 5
44148 24
44149 24
44150 24
44151 24
44152 24
44153 24
44154 24
44155 24
44156 24
44157 24
44158 24
44159 24
44160 24
44161 25
44162 6
44163 26
44164 256
44165 24
44166 24
44167 24
44168 256
44169 256
44170 256
44171 256
44172 25
44173 25
44174 256
44175 256
44176 256
44177 256
44178 256
44179 25
44180 7
44181 18
44182 7
44183 7
44184 7
44185 5
44186 18
44187 18
44188 7
44189 18
44190 18
44191 18
44192 18
44193 18
44194 28
44195 28
44196 256
44197 256
44198 256
44199 5
44200 5
44201 256
44202 28
44203 24
44204 24
44205 29
44206 29
44207 24
44208 29
44209 29
44210 29
44211 29
44212 29
44213 29
44214 29
44215 24
44216 29
44217 29
44218 29
44219 29
44220 15
44221 15
44222 29
44223 29
44224 27
44225 27
44226 27
44227 15
44228 27
44229 27
44230 12
44231 12
44232 12
44233 20
44234 12
44235 12
44236 12
44237 19
44238 27
44239 27
44240 27
44241 27
44242 27
44243 27
44244 27
44245 27
44246 27
44247 27
44248 27
44249 27
44250 27
44251 27
44252 27
44253 27
44254 12
44255 27
44256 27
44257 27
44258 27
44259 27
44260 27
44261 27
44262 12
44263 27
44264 27
44265 256
44266 27
44267 27
44268 27
44269 104
44270 7
44271 104
44272 7
44273 28
44274 25
44275 28
44276 256
44277 256
44278 28
44279 7
44280 14
44281 14
44282 14
44283 9
44284 104
44285 8
44286 8
44287 8
44288 9
44289 104
44290 30
44291 104
44292 256
44293 8
44294 9
44295 9
44296 9
44297 9
44298 9
44299 9
44300 9
44301 8
44302 14
44303 246
44304 256
44305 28
44306 28
44307 14
44308 14
44309 14
44310 50
44311 14
44312 14
44313 14
44314 28
44315 28
44316 28
44317 14
44318 14
44319 14
44320 14
44321 14
44322 14
44323 14
44324 14
44325 11
44326 14
44327 11
44328 11
44329 5
44330 11
44331 11
44332 244
44333 11
44334 11
44335 11
44336 20
44337 27
44338 27
44339 27
44340 11
44341 27
44342 27
44343 27
44344 49
44345 28
44346 9
44347 9
44348 9
44349 9
44350 9
44351 9
44352 9
44353 9
44354 9
44355 9
44356 9
44357 9
44358 49
44359 49
44360 49
44361 49
44362 49
44363 9
44364 244
44365 26
44366 25
44367 256
44368 28
44369 251
44370 256
44371 28
44372 28
44373 28
44374 28
44375 28
44376 28
44377 26
44378 26
44379 26
44380 21
44381 26
44382 251
44383 108
44384 28
44385 28
44386 28
44387 28
44388 244
44389 28
44390 28
44391 28
44392 28
44393 28
44394 28
44395 28
44396 21
44397 21
44398 244
44399 21
44400 21
44401 251
44402 21
44403 21
44404 256
44405 21
44406 246
44407 251
44408 26
44409 251
44410 21
44411 20
44412 108
44413 21
44414 104
44415 30
44416 108
44417 28
44418 256
44419 21
44420 25
44421 23
44422 23
44423 23
44424 21
44425 21
44426 21
44427 23
44428 23
44429 23
44430 23
44431 23
44432 10
44433 10
44434 17
44435 246
44436 246
44437 104
44438 16
44439 104
44440 27
44441 108
44442 108
44443 8
44444 27
44445 27
44446 27
44447 9
44448 27
44449 27
44450 30
44451 11
44452 17
44453 17
44454 17
44455 17
44456 15
44457 15
44458 15
44459 15
44460 15
44461 15
44462 15
44463 15
44464 15
44465 15
44466 15
44467 15
44468 15
44469 15
44470 15
44471 15
44472 15
44473 15
44474 15
44475 15
44476 15
44477 15
44478 15
44479 15
44480 12
44481 12
44482 15
44483 15
44484 15
44485 15
44486 15
44487 12
44488 12
44489 12
44490 12
44491 12
44492 12
44493 12
44494 12
44495 12
44496 12
44497 12
44498 12
44499 12
44500 12
44501 12
44502 12
44503 12
44504 12
44505 12
44506 5
44507 5
44508 29
44509 14
44510 14
44511 14
44512 5
44513 5
44514 5
44515 5
44516 5
44517 5
44518 5
44519 5
44520 5
44521 5
44522 5
44523 10
44524 5
44525 5
44526 5
44527 14
44528 14
44529 14
44530 14
44531 108
44532 14
44533 14
44534 108
44535 14
44536 14
44537 14
44538 14
44539 14
44540 14
44541 27
44542 27
44543 11
44544 11
44545 13
44546 11
44547 11
44548 5
44549 5
44550 13
44551 13
44552 13
44553 15
44554 15
44555 15
44556 15
44557 15
44558 15
44559 15
44560 22
44561 15
44562 22
44563 256
44564 256
44565 15
44566 256
44567 104
44568 256
44569 256
44570 104
44571 256
44572 104
44573 256
44574 256
44575 256
44576 104
44577 104
44578 104
44579 104
44580 25
44581 104
44582 11
44583 18
44584 25
44585 25
44586 256
44587 25
44588 25
44589 25
44590 25
44591 28
44592 28
44593 28
44594 25
44595 25
44596 25
44597 25
44598 25
44599 28
44600 28
44601 18
44602 25
44603 22
44604 21
44605 21
44606 21
44607 21
44608 21
44609 21
44610 21
44611 21
44612 21
44613 21
44614 21
44615 21
44616 21
44617 21
44618 21
44619 21
44620 21
44621 21
44622 16
44623 22
44624 22
44625 22
44626 22
44627 22
44628 22
44629 22
44630 22
44631 22
44632 22
44633 22
44634 22
44635 22
44636 10
44637 10
44638 10
44639 10
44640 10
44641 10
44642 10
44643 10
44644 10
44645 10
44646 10
44647 10
44648 10
44649 19
44650 19
44651 19
44652 19
44653 19
44654 19
44655 19
44656 16
44657 16
44658 19
44659 19
44660 12
44661 12
44662 12
44663 12
44664 16
44665 16
44666 16
44667 16
44668 19
44669 19
44670 16
44671 16
44672 16
44673 20
44674 20
44675 20
44676 20
44677 20
44678 20
44679 20
44680 20
44681 18
44682 18
44683 244
44684 17
44685 16
44686 16
44687 16
44688 16
44689 16
44690 16
44691 16
44692 16
44693 16
44694 16
44695 16
44696 16
44697 16
44698 10
44699 10
44700 20
44701 20
44702 20
44703 20
44704 20
44705 20
44706 20
44707 28
44708 21
44709 21
44710 21
44711 21
44712 23
44713 23
44714 23
44715 23
44716 244
44717 244
44718 244
44719 244
44720 244
44721 244
44722 30
44723 29
44724 29
44725 29
44726 29
44727 29
44728 29
44729 29
44730 24
44731 24
44732 24
44733 24
44734 24
44735 24
44736 24
44737 24
44738 24
44739 24
44740 24
44741 24
44742 24
44743 108
44744 26
44745 26
44746 10
44747 10
44748 10
44749 10
44750 10
44751 10
44752 26
44753 26
44754 21
44755 21
44756 21
44757 26
44758 26
44759 26
44760 26
44761 21
44762 21
44763 21
44764 21
44765 21
44766 108
44767 108
44768 108
44769 108
44770 108
44771 108
44772 108
44773 108
44774 108
44775 108
44776 108
44777 108
44778 108
44779 108
44780 108
44781 108
44782 108
44783 108
44784 108
44785 108
44786 108
44787 108
44788 108
44789 108
44790 108
44791 24
44792 24
44793 24
44794 10
44795 25
44796 25
44797 24
44798 24
44799 24
44800 24
44801 5
44802 24
44803 24
44804 24
44805 24
44806 24
44807 24
44808 24
44809 24
44810 10
44811 10
44812 30
44813 30
44814 30
44815 30
44816 10
44817 10
44818 10
44819 30
44820 23
44821 23
44822 10
44823 24
44824 22
44825 23
44826 22
44827 12
44828 21
44829 21
44830 27
44831 27
44832 25
44833 25
44834 25
44835 14
44836 19
44837 16
44838 25
44839 28
44840 28
44841 28
44842 28
44843 28
44844 28
44845 21
44846 19
44847 12
44848 17
44849 25
44850 17
44851 21
44852 21
44853 21
44854 14
44855 256
44856 14
44857 14
44858 14
44859 14
44860 14
44861 14
44862 256
44863 11
44864 11
44865 18
44866 22
44867 18
44868 18
44869 18
44870 18
44871 18
44872 10
44873 5
44874 5
44875 21
44876 6
44877 6
44878 25
44879 29
44880 15
44881 15
44882 29
44883 29
44884 29
44885 29
44886 15
44887 15
44888 15
44889 15
44890 15
44891 15
44892 15
44893 28
44894 21
44895 21
44896 14
44897 21
44898 24
44899 30
44900 12
44901 12
44902 12
44903 12
44904 12
44905 12
44906 12
44907 12
44908 25
44909 11
44910 11
44911 22
44912 20
44913 20
44914 20
44915 20
44916 20
44917 20
44918 20
44919 12
44920 29
44921 29
44922 29
44923 29
44924 29
44925 29
44926 29
44927 16
44928 16
44929 16
44930 16
44931 16
44932 16
44933 16
44934 16
44935 16
44936 16
44937 16
44938 16
44939 16
44940 16
44941 16
44942 16
44943 16
44944 16
44945 16
44946 16
44947 16
44948 16
44949 16
44950 16
44951 16
44952 16
44953 16
44954 16
44955 29
44956 29
44957 29
44958 29
44959 29
44960 29
44961 29
44962 251
44963 24
44964 29
44965 24
44966 24
44967 22
44968 22
44969 22
44970 27
44971 18
44972 18
44973 30
44974 18
44975 18
44976 18
44977 18
44978 18
44979 25
44980 25
44981 28
44982 28
44983 27
44984 27
44985 27
44986 27
44987 27
44988 27
44989 27
44990 27
44991 25
44992 25
44993 25
44994 25
44995 25
44996 256
44997 256
44998 15
44999 256
45000 256
45001 16
45002 16
45003 16
45004 16
45005 16
45006 256
45007 256
45008 28
45009 28
45010 22
45011 28
45012 22
45013 256
45014 256
45015 256
45016 256
45017 251
45018 251
45019 251
45020 251
45021 251
45022 251
45023 25
45024 256
45025 25
45026 256
45027 25
45028 256
45029 25
45030 25
45031 25
45032 25
45033 25
45034 25
45035 25
45036 18
45037 18
45038 18
45039 18
45040 18
45041 18
45042 18
45043 18
45044 18
45045 18
45046 18
45047 18
45048 18
45049 18
45050 18
45051 18
45052 18
45053 12
45054 18
45055 18
45056 18
45057 18
45058 18
45059 18
45060 18
45061 18
45062 18
45063 18
45064 30
45065 30
45066 30
45067 30
45068 18
45069 10
45070 10
45071 10
45072 10
45073 18
45074 25
45075 25
45076 25
45077 25
45078 25
45079 25
45080 25
45081 25
45082 244
45083 20
45084 20
45085 20
45086 20
45087 20
45088 20
45089 20
45090 20
45091 19
45092 20
45093 20
45094 20
45095 20
45096 20
45097 20
45098 20
45099 21
45100 21
45101 18
45102 18
45103 22
45104 22
45105 22
45106 22
45107 16
45108 256
45109 256
45110 256
45111 256
45112 256
45113 256
45114 256
45115 20
45116 20
45117 20
45118 20
45119 20
45120 20
45121 20
45122 20
45123 20
45124 20
45125 20
45126 20
45127 20
45128 20
45129 20
45130 20
45131 20
45132 20
45133 20
45134 20
45135 20
45136 20
45137 20
45138 20
45139 244
45140 244
45141 244
45142 244
45143 244
45144 244
45145 244
45146 28
45147 22
45148 22
45149 17
45150 18
45151 244
45152 30
45153 6
45154 17
45155 13
45156 13
45157 27
45158 256
45159 256
45160 256
45161 256
45162 19
45163 28
45164 256
45165 256
45166 108
45167 108
45168 24
45169 17
45170 15
45171 15
45172 12
45173 12
45174 6
45175 6
45176 13
45177 13
45178 14
45179 27
45180 11
45181 13
45182 21
45183 21
45184 24
45185 19
45186 29
45187 23
45188 29
45189 18
45190 256
45191 28
45192 25
45193 25
45194 256
45195 20
45196 22
45197 25
45198 25
45199 18
45200 18
45201 108
45202 18
45203 18
45204 18
45205 256
45206 256
45207 18
45208 23
45209 23
45210 23
45211 256
45212 23
45213 10
45214 10
45215 18
45216 18
45217 18
45218 18
45219 25
45220 25
45221 25
45222 25
45223 25
45224 25
45225 25
45226 25
45227 25
45228 256
45229 28
45230 25
45231 25
45232 25
45233 25
45234 28
45235 28
45236 25
45237 25
45238 14
45239 14
45240 28
45241 28
45242 28
45243 6
45244 25
45245 256
45246 19
45247 21
45248 21
45249 21
45250 21
45251 17
45252 17
45253 21
45254 256
45255 28
45256 28
45257 24
45258 24
45259 12
45260 29
45261 24
45262 24
45263 24
45264 24
45265 24
45266 24
45267 24
45268 24
45269 29
45270 29
45271 16
45272 16
45273 16
45274 16
45275 16
45276 16
45277 16
45278 16
45279 16
45280 28
45281 25
45282 28
45283 251
45284 256
45285 30
45286 30
45287 30
45288 30
45289 30
45290 30
45291 30
45292 30
45293 30
45294 244
45295 30
45296 30
45297 30
45298 26
45299 26
45300 26
45301 26
45302 21
45303 21
45304 21
45305 21
45306 21
45307 21
45308 21
45309 108
45310 20
45311 18
45312 18
45313 18
45314 22
45315 22
45316 30
45317 30
45318 30
45319 30
45320 30
45321 30
45322 20
45323 108
45324 108
45325 19
45326 19
45327 19
45328 12
45329 17
45330 12
45331 12
45332 27
45333 12
45334 12
45335 12
45336 12
45337 12
45338 12
45339 12
45340 12
45341 12
45342 16
45343 16
45344 17
45345 5
45346 5
45347 5
45348 5
45349 5
45350 29
45351 29
45352 29
45353 29
45354 29
45355 29
45356 6
45357 6
45358 6
45359 6
45360 6
45361 11
45362 22
45363 22
45364 22
45365 22
45366 22
45367 25
45368 22
45369 18
45370 22
45371 22
45372 19
45373 19
45374 19
45375 19
45376 19
45377 19
45378 19
45379 19
45380 19
45381 19
45382 19
45383 19
45384 19
45385 16
45386 20
45387 20
45388 19
45389 17
45390 17
45391 14
45392 14
45393 14
45394 12
45395 27
45396 27
45397 27
45398 27
45399 30
45400 30
45401 30
45402 27
45403 23
45404 5
45405 23
45406 5
45407 5
45408 30
45409 28
45410 16
45411 16
45412 28
45413 256
45414 28
45415 28
45416 28
45417 28
45418 12
45419 12
45420 12
45421 9
45422 12
45423 9
45424 12
45425 14
45426 16
45427 18
45428 25
45429 18
45430 27
45431 27
45432 10
45433 10
45434 10
45435 30
45436 14
45437 10
45438 25
45439 25
45440 25
45441 19
45442 256
45443 256
45444 246
45445 246
45446 19
45447 19
45448 19
45449 19
45450 19
45451 19
45452 19
45453 19
45454 19
45455 19
45456 108
45457 28
45458 28
45459 28
45460 28
45461 28
45462 28
45463 21
45464 28
45465 108
45466 108
45467 108
45468 108
45469 108
45470 108
45471 108
45472 28
45473 108
45474 28
45475 108
45476 7
45477 108
45478 108
45479 108
45480 108
45481 108
45482 108
45483 108
45484 108
45485 108
45486 108
45487 108
45488 108
45489 108
45490 7
45491 28
45492 14
45493 104
45494 104
45495 10
45496 10
45497 23
45498 23
45499 23
45500 23
45501 10
45502 10
45503 10
45504 10
45505 10
45506 10
45507 10
45508 10
45509 10
45510 10
45511 20
45512 20
45513 20
45514 20
45515 20
45516 20
45517 20
45518 256
45519 256
45520 256
45521 10
45522 28
45523 28
45524 256
45525 256
45526 256
45527 256
45528 256
45529 256
45530 256
45531 256
45532 256
45533 256
45534 256
45535 256
45536 256
45537 256
45538 256
45539 256
45540 256
45541 256
45542 256
45543 256
45544 256
45545 256
45546 256
45547 28
45548 28
45549 28
45550 28
45551 28
45552 28
45553 28
45554 28
45555 28
45556 28
45557 28
45558 28
45559 28
45560 256
45561 256
45562 256
45563 256
45564 256
45565 256
45566 256
45567 256
45568 25
45569 256
45570 256
45571 256
45572 256
45573 256
45574 256
45575 256
45576 256
45577 18
45578 18
45579 18
45580 29
45581 29
45582 29
45583 29
45584 29
45585 29
45586 29
45587 29
45588 26
45589 26
45590 30
45591 30
45592 10
45593 30
45594 30
45595 30
45596 30
45597 30
45598 30
45599 18
45600 21
45601 21
45602 18
45603 21
45604 21
45605 21
45606 21
45607 18
45608 18
45609 18
45610 18
45611 18
45612 18
45613 21
45614 21
45615 21
45616 21
45617 21
45618 21
45619 21
45620 21
45621 21
45622 21
45623 21
45624 108
45625 21
45626 21
45627 21
45628 21
45629 18
45630 21
45631 21
45632 256
45633 256
45634 21
45635 21
45636 256
45637 256
45638 256
45639 18
45640 108
45641 21
45642 21
45643 26
45644 26
45645 12
45646 15
45647 15
45648 15
45649 15
45650 15
45651 15
45652 15
45653 15
45654 15
45655 15
45656 15
45657 256
45658 25
45659 25
45660 19
45661 30
45662 21
45663 21
45664 21
45665 21
45666 21
45667 21
45668 21
45669 21
45670 21
45671 21
45672 21
45673 20
45674 20
45675 20
45676 244
45677 244
45678 244
45679 244
45680 244
45681 30
45682 25
45683 244
45684 30
45685 30
45686 244
45687 244
45688 251
45689 244
45690 30
45691 19
45692 19
45693 19
45694 19
45695 19
45696 20
45697 20
45698 20
45699 20
45700 108
45701 108
45702 21
45703 108
45704 108
45705 21
45706 108
45707 108
45708 108
45709 251
45710 251
45711 24
45712 24
45713 5
45714 24
45715 5
45716 18
45717 18
45718 24
45719 24
45720 20
45721 10
45722 10
45723 256
45724 25
45725 256
45726 256
45727 25
45728 25
45729 25
45730 30
45731 244
45732 244
45733 244
45734 20
45735 30
45736 30
45737 30
45738 30
45739 244
45740 244
45741 9
45742 9
45743 9
45744 9
45745 22
45746 30
45747 22
45748 22
45749 22
45750 22
45751 12
45752 30
45753 30
45754 12
45755 12
45756 12
45757 22
45758 22
45759 12
45760 20
45761 20
45762 12
45763 13
45764 13
45765 7
45766 19
45767 25
45768 28
45769 12
45770 12
45771 16
45772 16
45773 14
45774 14
45775 14
45776 14
45777 26
45778 26
45779 26
45780 26
45781 26
45782 26
45783 26
45784 28
45785 26
45786 28
45787 28
45788 28
45789 28
45790 28
45791 28
45792 256
45793 256
45794 256
45795 256
45796 256
45797 256
45798 256
45799 256
45800 256
45801 256
45802 256
45803 256
45804 256
45805 11
45806 11
45807 8
45808 8
45809 8
45810 21
45811 108
45812 21
45813 108
45814 108
45815 108
45816 21
45817 21
45818 21
45819 21
45820 21
45821 21
45822 21
45823 21
45824 21
45825 21
45826 21
45827 21
45828 21
45829 21
45830 21
45831 21
45832 21
45833 21
45834 21
45835 21
45836 21
45837 21
45838 12
45839 25
45840 25
45841 25
45842 28
45843 28
45844 28
45845 17
45846 12
45847 12
45848 12
45849 12
45850 12
45851 19
45852 22
45853 22
45854 22
45855 16
45856 16
45857 23
45858 244
45859 244
45860 244
45861 244
45862 21
45863 21
45864 244
45865 244
45866 25
45867 244
45868 244
45869 30
45870 244
45871 30
45872 30
45873 30
45874 30
45875 26
45876 256
45877 26
45878 26
45879 26
45880 26
45881 256
45882 26
45883 244
45884 244
45885 244
45886 244
45887 244
45888 244
45889 244
45890 20
45891 30
45892 30
45893 244
45894 30
45895 30
45896 30
45897 26
45898 30
45899 30
45900 24
45901 24
45902 16
45903 18
45904 18
45905 10
45906 5
45907 24
45908 24
45909 24
45910 24
45911 24
45912 24
45913 256
45914 24
45915 5
45916 5
45917 24
45918 24
45919 24
45920 27
45921 19
45922 244
45923 25
45924 25
45925 25
45926 25
45927 25
45928 25
45929 25
45930 25
45931 25
45932 25
45933 251
45934 251
45935 17
45936 10
45937 10
45938 23
45939 23
45940 23
45941 23
45942 19
45943 19
45944 19
45945 12
45946 12
45947 12
45948 12
45949 12
45950 19
45951 19
45952 19
45953 19
45954 19
45955 12
45956 12
45957 18
45958 18
45959 18
45960 18
45961 18
45962 12
45963 12
45964 12
45965 12
45966 12
45967 12
45968 12
45969 12
45970 12
45971 29
45972 29
45973 29
45974 29
45975 29
45976 10
45977 22
45978 10
45979 22
45980 22
45981 22
45982 26
45983 22
45984 22
45985 21
45986 18
45987 16
45988 26
45989 26
45990 7
45991 12
45992 12
45993 12
45994 12
45995 12
45996 26
45997 26
45998 26
45999 26
46000 26
46001 26
46002 18
46003 18
46004 18
46005 26
46006 26
46007 26
46008 26
46009 16
46010 28
46011 26
46012 26
46013 24
46014 26
46015 24
46016 26
46017 28
46018 28
46019 25
46020 26
46021 26
46022 26
46023 26
46024 26
46025 26
46026 26
46027 26
46028 26
46029 16
46030 16
46031 16
46032 26
46033 26
46034 26
46035 26
46036 16
46037 26
46038 26
46039 16
46040 26
46041 26
46042 16
46043 16
46044 24
46045 24
46046 26
46047 26
46048 26
46049 26
46050 26
46051 26
46052 24
46053 26
46054 26
46055 26
46056 26
46057 26
46058 24
46059 26
46060 26
46061 24
46062 24
46063 256
46064 256
46065 28
46066 256
46067 28
46068 28
46069 28
46070 28
46071 28
46072 28
46073 28
46074 256
46075 256
46076 256
46077 256
46078 256
46079 256
46080 256
46081 256
46082 256
46083 256
46084 256
46085 256
46086 256
46087 256
46088 256
46089 25
46090 25
46091 25
46092 25
46093 25
46094 25
46095 28
46096 7
46097 256
46098 256
46099 256
46100 108
46101 108
46102 108
46103 108
46104 11
46105 108
46106 256
46107 108
46108 108
46109 108
46110 108
46111 26
46112 26
46113 26
46114 26
46115 26
46116 26
46117 26
46118 26
46119 26
46120 26
46121 26
46122 28
46123 28
46124 28
46125 28
46126 28
46127 28
46128 28
46129 28
46130 28
46131 28
46132 28
46133 28
46134 28
46135 25
46136 25
46137 21
46138 21
46139 21
46140 21
46141 21
46142 21
46143 21
46144 21
46145 21
46146 21
46147 21
46148 21
46149 21
46150 21
46151 18
46152 30
46153 30
46154 30
46155 30
46156 30
46157 30
46158 30
46159 30
46160 30
46161 30
46162 30
46163 18
46164 18
46165 18
46166 18
46167 18
46168 244
46169 244
46170 20
46171 20
46172 20
46173 20
46174 108
46175 108
46176 108
46177 108
46178 108
46179 108
46180 17
46181 21
46182 21
46183 18
46184 12
46185 30
46186 24
46187 24
46188 24
46189 24
46190 24
46191 22
46192 22
46193 18
46194 18
46195 18
46196 18
46197 16
46198 20
46199 20
46200 16
46201 16
46202 16
46203 20
46204 20
46205 27
46206 27
46207 27
46208 27
46209 27
46210 27
46211 18
46212 18
46213 9
46214 29
46215 29
46216 30
46217 30
46218 30
46219 30
46220 244
46221 244
46222 244
46223 244
46224 244
46225 27
46226 27
46227 29
46228 20
46229 20
46230 20
46231 20
46232 22
46233 22
46234 22
46235 22
46236 30
46237 30
46238 256
46239 25
46240 25
46241 28
46242 18
46243 28
46244 26
46245 108
46246 108
46247 108
46248 108
46249 256
46250 256
46251 256
46252 256
46253 27
46254 20
46255 28
46256 28
46257 27
46258 28
46259 28
46260 9
46261 9
46262 12
46263 12
46264 13
46265 13
46266 256
46267 256
46268 256
46269 256
46270 256
46271 28
46272 28
46273 21
46274 21
46275 12
46276 12
46277 15
46278 20
46279 256
46280 256
46281 256
46282 256
46283 256
46284 256
46285 256
46286 256
46287 256
46288 27
46289 27
46290 27
46291 27
46292 27
46293 27
46294 27
46295 27
46296 27
46297 256
46298 27
46299 27
46300 15
46301 15
46302 6
46303 6
46304 6
46305 6
46306 6
46307 6
46308 15
46309 15
46310 15
46311 15
46312 15
46313 15
46314 15
46315 15
46316 15
46317 15
46318 15
46319 15
46320 15
46321 15
46322 15
46323 15
46324 16
46325 256
46326 16
46327 20
46328 20
46329 20
46330 20
46331 20
46332 20
46333 20
46334 20
46335 20
46336 20
46337 20
46338 20
46339 20
46340 20
46341 20
46342 20
46343 20
46344 20
46345 19
46346 19
46347 21
46348 20
46349 20
46350 20
46351 20
46352 20
46353 20
46354 30
46355 30
46356 22
46357 22
46358 22
46359 22
46360 22
46361 24
46362 24
46363 24
46364 24
46365 10
46366 10
46367 10
46368 25
46369 25
46370 28
46371 26
46372 26
46373 21
46374 108
46375 108
46376 108
46377 108
46378 108
46379 7
46380 7
46381 12
46382 12
46383 19
46384 256
46385 256
46386 256
46387 256
46388 256
46389 12
46390 12
46391 12
46392 12
46393 12
46394 12
46395 12
46396 12
46397 12
46398 12
46399 12
46400 12
46401 12
46402 113
46403 256
46404 113
46405 113
46406 256
46407 43
46408 43
46409 12
46410 12
46411 19
46412 19
46413 12
46414 256
46415 27
46416 19
46417 19
46418 19
46419 19
46420 19
46421 19
46422 19
46423 19
46424 19
46425 19
46426 19
46427 19
46428 19
46429 14
46430 12
46431 12
46432 14
46433 256
46434 256
46435 27
46436 27
46437 21
46438 20
46439 21
46440 17
46441 17
46442 17
46443 17
46444 17
46445 17
46446 17
46447 17
46448 17
46449 17
46450 17
46451 17
46452 17
46453 17
46454 17
46455 24
46456 24
46457 21
46458 21
46459 108
46460 108
46461 22
46462 30
46463 30
46464 30
46465 12
46466 12
46467 12
46468 14
46469 14
46470 256
46471 27
46472 27
46473 10
46474 10
46475 21
46476 21
46477 21
46478 21
46479 108
46480 50
46481 50
46482 14
46483 24
46484 24
46485 244
46486 28
46487 28
46488 10
46489 10
46490 14
46491 14
46492 29
46493 14
46494 20
46495 7
46496 7
46497 7
46498 7
46499 7
46500 244
46501 244
46502 29
46503 29
46504 24
46505 27
46506 244
46507 24
46508 24
46509 6
46510 18
46511 22
46512 28
46513 20
46514 21
46515 20
46516 20
46517 20
46518 27
46519 27
46520 27
46521 27
46522 22
46523 22
46524 22
46525 22
46526 22
46527 22
46528 19
46529 19
46530 19
46531 19
46532 18
46533 18
46534 18
46535 244
46536 244
46537 244
46538 244
46539 244
46540 30
46541 30
46542 30
46543 28
46544 28
46545 28
46546 28
46547 28
46548 28
46549 28
46550 28
46551 28
46552 28
46553 28
46554 28
46555 28
46556 28
46557 28
46558 246
46559 14
46560 14
46561 14
46562 14
46563 14
46564 14
46565 14
46566 14
46567 14
46568 14
46569 14
46570 14
46571 7
46572 7
46573 7
46574 7
46575 7
46576 7
46577 7
46578 7
46579 244
46580 244
46581 24
46582 24
46583 24
46584 24
46585 24
46586 24
46587 5
46588 5
46589 24
46590 24
46591 6
46592 6
46593 24
46594 22
46595 22
46596 22
46597 251
46598 25
46599 25
46600 24
46601 251
46602 244
46603 24
46604 246
46605 246
46606 12
46607 12
46608 12
46609 12
46610 12
46611 12
46612 19
46613 19
46614 19
46615 21
46616 35
46617 35
46618 35
46619 35
46620 109
46621 109
46622 41
46623 37
46624 34
46625 33
46626 31
46627 42
46628 42
46629 42
46630 42
46631 42
46632 31
46633 31
[truncated: 3,387,893 more chars]
