# Supplementary material for: Accurate and fast path computation on large urban road networks: A general approach
Source: PLoS One. 2018 Feb 14;13(2):e0192274. doi: 10.1371/journal.pone.0192274 (PMC5812589; doi:10.1371/journal.pone.0192274)
Supplement: S1 Code — (ZIP) [file pone.0192274.s001.zip › S1_Code/HiARP.m]

% %% accurate and fast hierarchical path computation algorithm for node-weighted graphs
% 
% %% preprocess given data
% tt=cputime;
% % step 1-transform the road network into a dual representation
% list=textread('E:\²©Ê¿¿ÎÌâ\procedure\nyweight.txt');
% adjweight=(list(:,3))'; % weight of vertices 1*(733846/2)
% m=size(list,1); % number of vertices,undirected(=366923)
% adjnode=cell(1,m);
% dgraph=textread('E:\²©Ê¿¿ÎÌâ\procedure\dualgraph2.txt');
% for i=1:size(dgraph,1)
%     adjnode{1,dgraph(i,1)}=[adjnode{1,dgraph(i,1)} dgraph(i,2)];
%     adjnode{1,dgraph(i,2)}=[adjnode{1,dgraph(i,2)} dgraph(i,1)];
% end
% cputime-tt % 15.2188s (lab pc)
% clear list dgraph;
% % step 2-community detection in dual graph
% % step 3-struct construction process- form links among communities
% tt=cputime;
% hc=textread('E:\²©Ê¿¿ÎÌâ\procedure\graph_node7comm_level7.txt');
% hc=hc(:,2)+1; % 366923*1 line vector
% cno=max(hc);    % number of communities in the top hierarchy
% comu(cno).node=[];comu(cno).bpoint=[];comu(cno).adjcom=[];
% for i=1:m
%     comu(hc(i)).node=[comu(hc(i)).node i];
%     nn=find((hc(adjnode{1,i}))'~=hc(i));
%     if length(nn)~=0
%         comu(hc(i)).bpoint=[comu(hc(i)).bpoint i]; % compute blackpoints for each community
%         comu(hc(i)).adjcom=[comu(hc(i)).adjcom (hc(adjnode{1,i}(nn)))'];
%     end
% end
% for i=1:cno
%     comu(i).adjcom=unique(comu(i).adjcom);% find adjacent community for every community
% end
% t_prep=cputime-tt %8.5156s (lab pc)


% step 1-Risk evaluation of supernodes

tt=cputime;
for i=1:cno
    tempbp=comu(i).bpoint;
    risk=[];
    
    if length(tempbp)>1
        visit=ones(1,length(tempbp));

        for j=1:length(tempbp)

            temp=tempbp(j);
            distance=inf*ones(1,n);
            distance(temp)=0;
            flag(temp)=temp;
            bvalue=zeros(1,n);
            bvalue(temp)=1; % '1' means settled; '0' unvisited; '2' visited
            Interlist=[];
            
            while not(isequal(bvalue(tempbp),visit))
                if temp==flag(temp)
                    pos=tladjnode{1,temp};
                    Interlist=[Interlist,pos];
                    for k=1:length(pos)
%                         if distance(pos(k))>distance(temp)+tempadjweight{1,temp}(k)
                            distance(pos(k))=tladjweight{1,temp}(k); % +distance(temp)
                            flag(pos(k))=temp;
%                         end
                    end
                    bvalue(pos)=2;
                    [dismin,nn]=min(distance(Interlist));
                    temp=Interlist(nn(1));
                    bvalue(temp)=1;
                    Interlist(nn(1))=Interlist(1);
                    Interlist=Interlist(2:end);
                elseif hc(temp)==hc(flag(temp))
                    pos=adjedge{1,temp};pos=pos(find(bvalue(pos)~=1));
                    Interlist=[Interlist pos(find(bvalue(pos)==0))];
                    for k=1:length(pos)
                        if distance(pos(k))>distance(temp)
                            distance(pos(k))=distance(temp);
                            flag(pos(k))=temp;
                        end
                    end
                    bvalue(pos)=2;
                    [dismin,nn]=min(distance(Interlist));
                    temp=Interlist(nn(1));
                    bvalue(temp)=1;
                    Interlist(nn(1))=Interlist(1);
                    Interlist=Interlist(2:end);
                else
                    if length(comu(hc(temp)).bpoint)>1
                        pos=tladjnode{1,temp};nn=find(bvalue(pos)~=1);pos=pos(nn);
                        Interlist=[Interlist,pos(find(bvalue(pos)==0))];
                        for k=1:length(pos)
                            if distance(pos(k))>distance(temp)+tladjweight{1,temp}(nn(k))
                                distance(pos(k))=distance(temp)+tladjweight{1,temp}(nn(k));
                                flag(pos(k))=temp;
                            end
                        end
                        bvalue(pos)=2;
                    end
                    [dismin,nn]=min(distance(Interlist));
                    temp=Interlist(nn(1));
                    bvalue(temp)=1;
                    Interlist(nn(1))=Interlist(1);
                    Interlist=Interlist(2:end);
                end
            end
            nn=find(tempbp~=tempbp(j));
            tladjweight{1,tempbp(j)}=distance(tempbp(nn));
            risk=[risk,distance(tempbp(nn))];
        end
    end
    comuweight(i)=max(risk); % maximum length of community edges
    comuweight2(i)=min(risk); % minimum length of community edges
    ratio2(i)=comuweight(i)/comuweight2(i);
end
t_riskmodify=cputime-tt % s (lab pc)
clear flag;

% step 2-Path construction
% randomly select a node for every community,and compute SP
for i=1:cno
    cnode(i)=comu(i).node(floor(rand*length(comu(i).node))); % may be zero-weighted node
end
% randonly select the community pair
for i=1:200
    aa(i)=floor(rand*cno);
    bb(i)=floor(rand*cno);
    while aa(i)==bb(i)
        bb(i)=floor(rand*cno);
    end
end

outno=zeros(1,n); % No. of outside community that connects to the border node
for i=1:cno
    for j=1:length(comu(i).bpoint)
        outno(comu(i).bpoint(j))=hc(adjedge{1,comu(i).bpoint(j)});
    end
end

cc=0; % count the total number of pruned communities during search
tt=cputime;

%% route computation testing
for ii=1:200
    ii
    sp=aa(ii); % start community
    tp=bb(ii); % end community
    s=cnode(sp);  % start node
    t=cnode(tp);  % destination node
        
        % compute minimum distance from tp to sp in abstraction graph
%         s_path=[tp];
        distance2=inf*ones(1,cno);
        distance2(tp)=comuweight2(tp); 
        sflag(tp)=tp;
        temp=tp;
        Interlist=[];
        bvalue=zeros(1,cno);bvalue(tp)=1; % "1" means settled;"0" means unvisited;"2" means visited

        while temp~=sp
            pos=comu(temp).adjcom;pos=pos(find(bvalue(pos)~=1));
            Interlist=[Interlist pos(find(bvalue(pos)==0))];
            for k=1:length(pos)
                 if (distance2(pos(k))>distance2(temp)+comuweight2(pos(k)))
                        distance2(pos(k))=distance2(temp)+comuweight2(pos(k));
                        sflag(pos(k))=temp;
                 end
            end
            bvalue(pos)=2;
            [dismin,nn]=min(distance2(Interlist));
            temp=Interlist(nn(1));
            bvalue(temp)=1;
            Interlist(nn(1))=Interlist(1);
            Interlist=Interlist(2:end);
%             s_path=[s_path,temp];
        end
    path=sp; % avoid error in next iteration
    i=1;
    while path(i)~=tp
        path(i+1)=sflag(path(i));
        i=i+1;
    end
%     path(i)=tp;
%     clear flag;

    route=[]; 
    % concatenate the edges in "path" to obtain a possible route
    for i=1:(length(path)-1)
        tempbp=comu(path(i)).bpoint;
        nn=find(outno(tempbp)==path(i+1));
        route=[route,tempbp(nn(1)) adjedge{1,tempbp(nn(1))}];
    end
    route=route(end:-1:1);
    
    % benchmark
    distance=inf*ones(1,cno); % maximum distance from tp to other community
    d_sp=max(tladjweight{1,route(end)});
    ubound=max(tladjweight{1,route(1)})+d_sp;
    if length(path)>2
        for i=3:2:(length(route)-1)
            nn=find(tladjnode{1,route(i-1)}==route(i));
            ubound=ubound+tladjweight{1,route(i-1)}(nn(1));
            distance(hc(route(i)))=ubound-d_sp;
        end
    end
    distance(sp)=ubound;
    

        % continue computing minimum distance from temp to ... in abstraction graph
        c_visit=length(find(bvalue==1));

        while (c_visit<cno)&&(distance2(temp)<distance(sp))
            pos=comu(temp).adjcom;pos=pos(find(bvalue(pos)~=1));
            Interlist=[Interlist pos(find(bvalue(pos)==0))];
            for k=1:length(pos)
                if (distance2(pos(k))>distance2(temp)+comuweight2(pos(k)))
                    distance2(pos(k))=distance2(temp)+comuweight2(pos(k));
                end
            end
            bvalue(pos)=2;
            [dismin,nn]=min(distance2(Interlist));
            temp=Interlist(nn(1));
            bvalue(temp)=1;
            Interlist(nn(1))=Interlist(1);
            Interlist=Interlist(2:end);
            c_visit=c_visit+1;
        end

    
    % (1): find border nodes to be covered in sp community
%     pos=comu(sp).adjcom;
%     pos=pos(find(distance(pos)<distance(sp))); % selected adjcent community of sp
    scover=[];
    tempbp=comu(sp).bpoint;
    for j=1:length(tempbp)
        if distance2(outno(tempbp(j)))<ubound
            scover=[scover,tempbp(j)];
        end
    end
    
    % search begin
    
    % parameter initialization
%     s_path=[s];
    sdistance=inf*ones(1,n);sdistance(s)=adjweight(s);
    flag(s)=s;
    bvalue=zeros(1,n);bvalue(s)=1; % "1" means settled;"0" means unvisited;"2" means visited
    temp=s;
    Interlist=[];
    visit=ones(1,length(scover));
    
    while (not(isequal(bvalue(scover),visit)))&&(temp~=t)

        if (hc(temp)==sp)||(hc(temp)==tp)
                pos=adjnode{1,temp};pos=pos(find(bvalue(pos)~=1));
                Interlist=[Interlist pos(find(bvalue(pos)==0))];
                for k=1:length(pos)
                    if sdistance(pos(k))>sdistance(temp)+adjweight(pos(k))
                        sdistance(pos(k))=sdistance(temp)+adjweight(pos(k));
                        flag(pos(k))=temp;
                    end
                end
                bvalue(pos)=2;
                [dismin,nn]=min(sdistance(Interlist));
                temp=Interlist(nn(1));
                bvalue(temp)=1;
%                 s_path=[s_path,temp];
                Interlist(nn(1))=Interlist(1);
                Interlist=Interlist(2:end);

        elseif hc(temp)==hc(flag(temp))
                pos=adjedge{1,temp};pos=pos(find(bvalue(pos)~=1));
                Interlist=[Interlist pos(find(bvalue(pos)==0))];
                for k=1:length(pos)
                    if sdistance(pos(k))>sdistance(temp)+adjweight(pos(k))
                        sdistance(pos(k))=sdistance(temp)+adjweight(pos(k));
                        flag(pos(k))=temp;
                    end
                end
                bvalue(pos)=2;
                [dismin,nn]=min(sdistance(Interlist));
                temp=Interlist(nn(1));
                bvalue(temp)=1;
%                 s_path=[s_path,temp];
                Interlist(nn(1))=Interlist(1);
                Interlist=Interlist(2:end);
        else
            if (distance(hc(temp))~=inf)&&(sdistance(flag(temp))+distance(hc(temp))<=ubound) 
                ubound=sdistance(flag(temp))+distance(hc(temp)); 
            end 
            if sdistance(flag(temp))+distance2(hc(temp))<=ubound
                pos=tladjnode{1,temp};nn=find((bvalue(pos)~=1)&(outno(pos)~=outno(temp)));pos=pos(nn);
                Interlist=[Interlist pos(find(bvalue(pos)==0))];
                for k=1:length(pos)
                    if sdistance(pos(k))>sdistance(temp)+tladjweight{1,temp}(nn(k))-adjweight(temp)
                        sdistance(pos(k))=sdistance(temp)+tladjweight{1,temp}(nn(k))-adjweight(temp);
                        flag(pos(k))=temp;
                    end
                end
                bvalue(pos)=2;
                
%                 if length(adjedge{1,temp})>1
%                     pos=adjedge{1,temp};pos=pos(find(bvalue(pos)~=1));
%                     Interlist=[Interlist pos(find(bvalue(pos)==0))];
%                     for k=1:length(pos)
%                         if sdistance(pos(k))>sdistance(temp)+adjweight(pos(k))
%                             sdistance(pos(k))=sdistance(temp)+adjweight(pos(k));
%                             flag(pos(k))=temp;
%                         end
%                     end
%                     bvalue(pos)=2;
%                 end
                
            else
                cc=cc+1;
                Interlist=Interlist(find(hc(Interlist)~=hc(temp))); % 
            end
            [dismin,nn]=min(sdistance(Interlist));
            temp=Interlist(nn(1));
            bvalue(temp)=1;
%             s_path=[s_path,temp];
            Interlist(nn(1))=Interlist(1);
            Interlist=Interlist(2:end);
        end
  
    end
    
    Interlist=Interlist(find(hc(Interlist)~=sp)); % to terminate search in sp community

    while temp~=t

        if (hc(temp)==tp)||(hc(temp)==sp)
                pos=adjnode{1,temp};pos=pos(find(bvalue(pos)~=1));
                Interlist=[Interlist pos(find(bvalue(pos)==0))];
                for k=1:length(pos)
                    if sdistance(pos(k))>sdistance(temp)+adjweight(pos(k))
                        sdistance(pos(k))=sdistance(temp)+adjweight(pos(k));
                        flag(pos(k))=temp;
                    end
                end
                if hc(temp)==sp
                    Interlist=Interlist(find(hc(Interlist)~=sp)); % to terminate search in sp community
                end
                bvalue(pos)=2;
                [dismin,nn]=min(sdistance(Interlist));
                temp=Interlist(nn(1));
                bvalue(temp)=1;
%                 s_path=[s_path,temp];
                Interlist(nn(1))=Interlist(1);
                Interlist=Interlist(2:end);
        elseif hc(temp)==hc(flag(temp))
                pos=adjedge{1,temp};pos=pos(find(bvalue(pos)~=1));
                Interlist=[Interlist pos(find(bvalue(pos)==0))];
                for k=1:length(pos)
                    if sdistance(pos(k))>sdistance(temp)+adjweight(pos(k))
                        sdistance(pos(k))=sdistance(temp)+adjweight(pos(k));
                        flag(pos(k))=temp;
                    end
                end
                bvalue(pos)=2;
                [dismin,nn]=min(sdistance(Interlist));
                temp=Interlist(nn(1));
                bvalue(temp)=1;
%                 s_path=[s_path,temp];
                Interlist(nn(1))=Interlist(1);
                Interlist=Interlist(2:end);
        else
            if distance(hc(temp))~=inf
                if find(path==hc(temp))
                    bp=route(find(hc(route)==hc(temp)));
                    if temp==bp(1)
                        ubound=min(ubound,(sdistance(flag(temp))+distance(sflag(hc(temp)))+adjweight(bp(1))));
                    elseif temp==bp(2)
                        ubound=min(ubound,sdistance(flag(temp))+distance(hc(temp)));
                    else
                        mm=find(tladjnode{1,bp(1)}==temp);
                        ubound=min(ubound,(sdistance(flag(temp))+distance(sflag(hc(temp)))+tladjweight{1,bp(1)}(mm(1))));
                    end
                else
                    ubound=min(ubound,sdistance(flag(temp))+distance(hc(temp)));
                end
            end
            if sdistance(flag(temp))+distance2(hc(temp))<=ubound
                pos=tladjnode{1,temp};nn=find((bvalue(pos)~=1)&(outno(pos)~=outno(temp)));pos=pos(nn);
                Interlist=[Interlist pos(find(bvalue(pos)==0))];
                for k=1:length(pos)
                    if sdistance(pos(k))>sdistance(temp)+tladjweight{1,temp}(nn(k))-adjweight(temp)
                        sdistance(pos(k))=sdistance(temp)+tladjweight{1,temp}(nn(k))-adjweight(temp);
                        flag(pos(k))=temp;
                    end
                end
                bvalue(pos)=2;
                
%                 if length(adjedge{1,temp})>1
%                     pos=adjedge{1,temp};pos=pos(find(bvalue(pos)~=1));
%                     Interlist=[Interlist pos(find(bvalue(pos)==0))];
%                     for k=1:length(pos)
%                         if sdistance(pos(k))>sdistance(temp)+adjweight(pos(k))
%                             sdistance(pos(k))=sdistance(temp)+adjweight(pos(k));
%                             flag(pos(k))=temp;
%                         end
%                     end
%                     bvalue(pos)=2;
%                 end
                
            else
                cc=cc+1;
                Interlist=Interlist(find(hc(Interlist)~=hc(temp)));
            end

            [dismin,nn]=min(sdistance(Interlist));
            temp=Interlist(nn(1));
            bvalue(temp)=1;
%             s_path=[s_path,temp];
            Interlist(nn(1))=Interlist(1);
            Interlist=Interlist(2:end);
        end
    end
    dis_NWFA(ii)=sdistance(t);

end % endfor

t_NWFA=cputime-tt
