# Supplementary material for: Accurate and fast path computation on large urban road networks: A general approach
Source: PLoS One. 2018 Feb 14;13(2):e0192274. doi: 10.1371/journal.pone.0192274 (PMC5812589; doi:10.1371/journal.pone.0192274)
Supplement: S1 Code — (ZIP) [file pone.0192274.s001.zip › S1_Code/nyweight.txt]

1 2 803
3 4 158
5 6 774
7 8 1531
9 10 1673
9 11 1400
1 12 842
2 13 591
14 15 1371
16 17 1659
18 19 1012
20 21 1226
20 22 1265
23 24 2707
25 26 520
27 28 783
29 30 518
31 32 3412
33 34 1994
33 35 337
36 37 363
38 39 1018
40 41 392
29 42 1074
43 44 570
44 45 1764
46 47 1104
2 48 617
49 50 1515
49 51 1186
52 53 2068
54 55 520
56 57 734
58 59 705
60 61 1253
62 63 2418
64 65 1031
66 58 611
67 68 3233
68 60 317
60 69 1708
70 71 353
69 70 454
72 73 5162
74 75 798
74 76 1407
77 78 488
77 79 931
78 80 4705
78 81 1284
82 83 369
82 84 1744
85 86 7921
86 87 10233
88 89 328
90 91 456
91 88 909
92 93 264
91 92 484
94 95 143
96 97 2345
98 99 3101
100 101 3177
102 103 6117
104 105 1065
106 107 5791
108 109 2285
110 109 4799
109 106 3701
111 106 921
112 110 3002
113 114 111
115 113 1436
116 117 4240
118 119 1052
118 116 2551
120 118 3631
121 122 1782
123 120 1547
123 124 2138
125 123 3594
126 127 1031
126 128 2085
125 126 2166
129 125 524
130 129 6959
130 131 5495
131 132 1261
133 134 2886
131 134 4246
135 136 535
134 135 1005
135 137 1686
138 139 3557
138 140 2675
139 141 603
139 142 2691
143 144 1897
143 145 473
140 146 7734
140 143 788
147 148 2271
147 149 3591
146 150 782
146 151 765
152 153 2242
154 147 1802
154 155 950
156 157 1924
156 158 1370
159 156 1954
159 160 1483
161 162 5016
152 161 2781
161 163 2887
164 165 1736
166 167 3931
168 169 1345
170 166 2605
171 166 924
171 172 3415
173 174 1963
112 175 6223
167 112 4812
175 167 2754
176 175 4795
172 177 3744
178 171 8097
179 180 918
181 173 1829
182 181 562
182 183 2122
184 182 4961
183 185 889
173 179 4282
179 186 3851
176 187 5559
188 189 901
188 190 782
191 192 3933
191 176 1206
193 191 2695
194 193 511
195 194 696
196 197 3278
198 195 1652
195 199 5635
193 200 3006
200 201 393
181 202 8544
203 204 7712
202 196 8832
205 196 1746
205 206 2249
207 203 7131
203 208 997
209 205 2233
208 209 1032
210 209 1668
211 210 2191
212 211 303
213 212 2312
214 213 1278
215 184 1161
216 215 1978
217 216 1084
218 219 1109
217 220 3594
96 217 2556
98 96 1234
221 98 3445
222 223 796
215 218 3087
218 224 2956
225 226 14242
223 225 1219
225 227 762
227 228 503
228 229 4111
34 230 246
221 231 3229
232 221 1234
233 232 3385
234 100 503
233 100 275
234 233 275
235 234 333
236 235 2480
232 222 3418
237 222 7762
235 238 2089
239 236 713
240 239 3876
239 241 1340
242 243 1740
242 244 1576
245 240 667
245 242 1670
246 245 1257
236 237 4944
240 247 2109
246 248 2878
35 249 1346
101 250 258
251 14 2103
252 251 5949
253 204 1689
253 254 2983
14 237 3971
255 229 13019
229 256 1300
257 258 552
256 257 3982
257 259 786
256 260 3089
101 261 2780
260 262 4133
263 253 3880
207 263 819
264 207 1417
263 265 5666
214 264 2178
266 214 1004
267 266 893
268 267 2747
269 267 12787
260 270 1277
271 272 2059
251 273 1178
273 274 353
274 275 1719
274 255 950
276 255 2023
276 277 1426
271 278 761
279 271 670
280 279 1763
270 281 426
282 269 556
283 282 2994
280 282 9490
284 283 902
280 285 3489
286 280 4334
287 288 1911
289 188 13645
290 130 9167
291 290 7098
289 292 452
293 289 748
292 294 3653
293 292 597
295 294 6447
294 296 5634
294 297 2773
196 295 4090
298 299 561
210 298 3937
298 300 2504
296 299 1615
296 301 2022
211 302 2387
213 303 3107
304 152 6710
305 304 3787
306 293 3066
291 306 251
307 291 1137
308 307 562
307 309 3269
310 308 580
311 312 1772
310 311 353
313 310 2639
314 315 1544
316 305 782
314 316 344
317 316 804
318 313 373
313 319 353
318 319 475
320 318 649
321 314 344
319 321 2733
322 323 672
304 324 2573
324 325 3995
163 326 562
327 328 1743
324 327 2072
327 329 883
330 322 2450
305 330 1591
321 317 706
331 317 1637
332 331 1860
333 334 1250
330 333 1428
335 336 1386
331 335 1771
320 337 4284
337 338 251
338 339 679
335 340 3077
341 342 4058
297 343 2512
343 320 2933
344 341 1796
342 320 1559
345 342 594
346 345 469
347 345 482
346 344 4070
348 346 5488
349 347 5037
350 351 4215
352 353 290
350 354 431
348 350 1846
354 355 3048
355 356 3120
355 357 1802
358 359 1298
358 360 1872
361 358 2262
362 361 782
361 363 1929
364 349 473
349 362 402
364 362 556
365 364 373
366 365 1592
367 348 1065
368 367 6597
369 370 1111
367 369 824
369 371 3353
372 373 2131
374 375 1336
266 374 2431
374 268 2789
376 268 2169
376 377 5705
378 376 4331
283 379 4805
284 380 6506
380 381 2089
381 380 2089
382 378 2111
378 383 3113
382 381 1305
384 382 2743
385 384 419
386 387 238
385 386 2890
388 385 1004
389 390 889
391 284 2102
391 392 1897
393 391 2768
394 395 1560
396 393 7446
397 396 335
398 397 1423
399 397 3982
393 394 3221
400 401 2553
402 388 610
394 402 3221
403 402 4536
388 389 948
404 403 1253
405 403 3934
406 404 2321
400 407 2110
405 400 2431
408 398 2272
398 405 5141
409 410 1026
409 411 2345
389 412 3520
413 414 2245
415 409 2059
415 416 1248
368 415 2369
417 368 1124
418 417 1240
418 419 2654
420 418 3213
419 421 1545
419 422 3694
422 420 275
423 422 438
424 425 3031
426 427 2698
428 413 2925
428 429 1829
423 428 474
430 423 275
430 428 679
431 432 4792
433 434 452
435 433 3701
435 404 1349
436 435 4611
433 437 2106
437 438 1262
437 439 2321
438 440 1267
441 406 4896
406 442 2941
441 443 2078
444 441 926
445 444 4100
446 447 1653
448 449 515
449 450 222
451 449 1344
452 453 660
454 455 1572
451 454 353
451 456 778
457 451 433
454 458 667
459 460 1407
444 461 1930
461 462 1360
461 463 1468
459 464 1865
438 465 1508
466 465 1023
466 467 1021
436 468 1556
469 436 1596
470 471 749
446 469 1425
469 470 1159
426 466 824
472 426 1512
431 472 597
473 431 774
474 473 388
474 475 2922
476 474 926
477 448 87
475 471 926
478 479 9635
480 479 671
453 477 499
453 446 888
457 452 765
481 457 2321
481 459 2006
482 481 1225
462 483 2677
483 484 1861
482 483 353
485 482 6755
486 487 2085
486 488 4726
489 486 2227
490 489 2226
489 491 418
492 493 1014
494 495 1568
496 492 333
496 159 6929
497 496 1055
498 492 402
499 497 3262
494 500 3404
501 494 7984
499 502 1615
162 499 2909
503 162 9050
501 504 1895
504 505 924
506 501 6059
504 507 3762
508 509 1277
510 511 3682
511 512 817
511 513 3747
507 514 868
514 515 577
516 517 3807
507 518 2216
519 520 902
521 522 2034
523 521 275
523 524 1635
524 525 222
525 522 222
522 526 1829
527 524 2450
528 519 2452
528 529 1541
530 528 1492
516 530 2141
531 532 5198
519 533 4222
533 531 1504
531 534 2409
530 535 2023
536 535 3183
535 533 1904
533 537 1879
538 539 2076
540 541 2430
540 527 3105
538 527 4622
542 538 1950
542 540 2746
543 542 3231
544 545 1256
546 544 3808
547 534 3291
544 548 1940
549 547 3959
547 550 251
550 551 1275
551 546 2044
551 552 2982
553 543 476
554 555 1897
556 554 333
556 553 557
557 556 1004
557 553 696
558 557 737
559 558 1294
559 560 4292
561 559 1124
558 562 1672
563 564 2875
565 566 1511
563 546 2038
567 563 1219
568 567 1919
567 569 373
569 570 1539
568 570 2207
571 568 1031
561 572 3384
573 561 778
569 574 2199
565 573 452
573 575 1762
570 576 1065
577 578 4305
578 579 2277
575 580 1058
575 581 1004
581 582 670
581 583 787
583 584 687
583 585 870
586 587 4574
588 589 2843
579 590 679
591 590 712
591 579 696
590 592 627
592 593 5460
592 588 335
588 594 785
594 595 5353
596 586 2524
597 586 8456
598 596 2062
587 591 3139
587 599 2716
596 600 2918
600 601 1662
600 602 1895
594 603 1417
604 605 2642
604 606 875
607 608 3310
605 609 1906
609 610 2370
605 607 1999
609 611 1750
586 612 5002
602 613 5634
602 614 2395
615 614 2917
616 615 610
509 617 2018
618 506 2509
503 509 1759
619 503 3015
620 618 3978
619 621 1948
622 619 3868
621 623 2125
621 624 2690
339 625 8343
626 506 2551
334 322 1659
510 626 1760
618 627 2166
627 628 2778
627 510 3482
629 630 3802
631 622 402
622 620 1780
334 632 930
620 633 1881
634 631 238
635 634 1159
625 636 303
635 637 511
636 635 177
638 635 883
637 639 875
639 640 168
641 638 452
642 641 452
643 642 581
644 643 1454
640 645 1584
646 647 417
642 646 1621
646 648 2277
648 649 1004
643 649 3392
649 650 1014
363 651 2028
363 652 1846
366 653 1595
365 654 2097
655 653 2348
652 656 2561
652 657 2121
658 655 2109
653 658 1176
655 658 2109
659 366 3188
659 372 1102
660 659 990
372 661 2927
373 662 1712
662 373 1712
660 655 1292
663 660 6311
664 665 1951
666 644 1796
667 668 1793
669 666 2879
644 670 2285
670 671 1113
666 670 2915
672 669 4831
669 673 762
674 675 1139
676 674 1267
674 663 1905
677 663 4216
630 516 1565
630 678 845
629 679 2778
679 680 2177
681 629 1897
536 549 473
549 682 1161
679 536 2621
682 683 1340
681 684 3680
648 685 2513
645 681 3700
685 681 1492
686 685 1332
687 686 835
688 687 1829
689 690 1675
687 691 1855
692 693 1234
694 689 1031
692 689 1099
695 692 1089
696 697 729
696 698 584
688 696 738
699 688 696
699 700 1000
698 701 6583
698 702 3673
694 699 671
683 703 1062
683 704 1975
695 705 4039
706 705 2222
705 707 3343
708 709 2281
684 710 4266
710 708 251
711 712 1059
713 711 1031
706 714 2320
711 706 1014
715 716 2457
717 695 762
717 718 1124
719 720 1004
718 694 2438
719 718 1089
721 719 1029
722 723 1626
713 724 845
725 713 1111
726 725 1565
726 727 1366
728 729 713
716 730 562
731 716 837
725 732 1011
728 721 251
721 722 1719
733 728 1872
722 734 2783
735 736 808
736 737 1338
736 738 1005
701 739 3192
673 740 3047
702 741 905
702 742 2000
741 743 373
743 744 1119
743 745 433
746 747 1160
744 746 1114
746 748 1721
749 672 2570
667 750 1207
751 752 201
752 753 847
749 751 557
677 749 1504
754 677 1576
755 677 4306
756 757 2138
758 759 1492
752 756 1572
756 760 1412
761 762 238
762 763 1021
764 762 1424
763 765 1530
758 766 353
760 758 889
764 760 1114
763 767 679
768 764 251
769 768 948
744 770 1024
734 771 2338
734 772 1011
773 772 1466
771 773 1844
774 746 1349
775 776 667
777 775 2264
778 775 1267
772 735 1343
779 735 2823
773 780 1436
781 774 2939
782 783 268
784 781 1000
785 786 1762
782 787 687
788 782 1679
784 774 2764
789 784 511
789 790 1027
791 789 921
790 776 2410
792 790 778
777 792 562
792 793 679
794 777 1159
791 793 1904
793 795 419
778 796 1193
794 778 1345
797 794 402
798 794 1621
799 797 3379
798 800 1392
798 801 2299
802 800 335
800 801 1806
803 802 627
801 769 1669
804 769 1872
805 806 1607
807 808 2767
807 803 1637
803 809 3701
810 811 1686
812 813 1790
814 815 1345
816 810 2473
417 817 3117
818 819 603
820 818 2682
420 432 3901
820 818 2682
821 820 2784
822 823 1343
824 825 2762
826 827 2519
828 826 1005
829 826 2169
676 830 1750
821 676 2810
831 821 1375
832 831 3653
833 834 1160
835 833 4001
831 836 1312
837 835 3288
838 835 1124
839 822 3442
839 822 3442
840 839 786
824 840 2347
840 832 1694
837 832 1881
828 824 1267
841 828 1621
842 843 2446
841 842 1204
844 837 1031
843 844 1457
845 838 2557
845 844 2264
842 846 503
846 847 3024
843 845 3194
476 848 344
849 476 402
848 480 3358
849 848 433
850 849 1810
829 851 1924
852 850 2479
852 853 2084
854 852 511
855 829 608
856 855 4916
857 854 2650
854 856 2535
856 858 1978
859 490 2102
490 860 1143
861 857 3201
862 857 1670
863 860 3034
863 864 1786
862 863 550
865 862 1609
866 841 1797
866 867 2207
868 866 796
869 868 3042
868 870 1708
858 869 1114
870 871 1112
870 872 1827
871 873 1014
869 874 3931
871 875 1873
876 858 2223
861 876 333
874 876 1607
865 861 2239
877 865 1257
878 877 926
878 879 3064
880 878 1408
881 882 488
883 884 611
885 883 845
880 883 808
877 886 3100
883 886 2590
886 887 1626
888 885 762
889 885 1483
890 888 336
891 754 924
833 891 1762
892 754 4543
893 891 3728
835 893 2469
894 893 1267
895 894 1375
896 897 474
765 898 535
898 899 713
898 900 762
896 755 475
901 755 1252
901 902 1222
903 902 1428
904 892 1375
892 905 353
894 904 1276
906 901 611
904 896 3152
838 907 1005
908 909 2080
908 845 1261
910 908 2016
847 846 3024
911 847 2234
912 895 2138
913 912 667
912 914 1670
895 915 1381
913 910 1803
916 913 1729
917 916 2340
900 918 1445
902 900 1559
903 804 2340
919 920 508
921 809 706
922 923 1336
924 906 333
925 924 687
906 903 1852
925 926 1062
927 925 983
928 929 2085
923 930 373
930 919 1994
921 931 1031
811 921 473
932 811 2286
933 934 556
935 933 1031
936 933 1436
935 923 928
936 935 1029
937 938 201
939 937 875
937 940 2558
941 936 1572
939 942 649
943 939 1359
944 928 2016
945 946 333
928 945 1005
947 945 1906
948 944 1014
949 948 1084
947 944 1011
919 927 451
950 951 1976
952 949 5287
953 954 1095
955 953 2933
953 956 1679
955 947 2121
957 955 1111
957 948 2951
958 957 556
959 958 344
959 949 2635
960 959 344
961 960 557
962 960 3437
963 961 679
961 964 1027
965 966 670
875 966 2138
875 967 419
966 968 586
911 875 3534
917 911 948
969 917 9913
970 971 1345
971 972 847
972 970 1342
973 974 503
973 975 983
976 973 1340
887 881 1445
977 881 2755
885 887 2612
888 978 1392
979 980 474
981 982 168
981 975 817
983 975 1173
984 981 786
984 985 418
986 987 1479
986 979 473
988 986 1007
988 979 1479
987 988 473
977 969 924
980 969 503
989 977 893
990 989 445
990 890 2920
991 990 5951
992 993 643
992 970 515
993 992 643
976 983 1065
993 994 279
995 976 1023
995 996 1161
996 987 2783
997 996 888
994 995 250
998 994 224
998 999 1137
952 1000 1606
1001 952 1360
1002 952 980
1001 1002 1334
1000 998 1305
1003 1000 1076
999 1004 473
997 1005 945
1006 1007 1257
1003 999 1392
1008 1003 1112
1008 1001 796
1009 1001 1540
1010 1008 2007
983 984 1204
1011 997 1204
1012 1013 2118
1014 1013 1023
1012 989 4325
1015 1012 1445
1016 1012 948
1017 1015 1375
1011 1018 550
1019 1020 855
1016 1014 1454
1021 1022 402
1023 1021 1423
1006 1011 1298
1010 1006 1479
1024 1010 1083
1025 1021 1375
1026 1025 1360
1027 1023 333
1015 1028 1345
1029 1030 905
1031 1014 1941
1031 1016 1690
1032 1033 475
1033 1034 2105
552 571 344
1035 552 344
1036 1035 511
1037 1036 672
597 1038 866
709 1037 1846
1039 1037 905
1033 1039 452
714 1032 924
715 714 905
731 715 2152
1037 1040 1896
1034 1041 2082
1040 597 335
1042 1043 1399
733 731 4112
1044 1045 1396
1042 1046 4200
733 1047 1385
1044 1048 2114
1049 733 1234
1050 1049 893
1049 1051 2716
1050 1052 2203
1053 1050 778
1051 1054 2948
1054 1055 261
1052 1056 562
1051 1057 139
1057 1052 835
1057 1058 1221
1059 1060 2747
1058 1059 1065
1034 1061 2716
1062 1063 904
1046 1064 1536
1062 1065 1145
1046 1066 2181
1059 1067 1477
1068 1067 1796
1060 1069 373
1067 1060 1304
1066 1070 2948
1066 1071 1177
1072 1071 4272
1070 1073 845
1074 1070 1423
1075 1076 608
1075 1077 1542
1078 1075 2205
1079 1078 3593
779 1053 556
1053 1056 2096
1080 779 1000
785 1080 333
1080 1081 2100
788 785 1334
1082 1083 1089
1056 1082 889
1082 1084 667
1085 1086 578
1087 788 1225
1087 791 1428
1088 1087 672
1089 1088 562
1090 1089 344
795 1090 2022
805 1090 1336
1088 1091 980
1091 1092 945
1093 1092 2783
1092 1094 1890
1058 1068 1595
1095 1096 556
1097 1095 1626
1091 1085 1606
1085 1098 974
1092 1098 1471
1094 1098 2229
1098 1095 1872
1099 1100 2578
1100 1101 1573
799 805 1000
1102 799 562
1102 807 1690
1103 1102 1392
1104 1093 1919
1093 1105 679
1104 1103 1094
814 1103 1248
1106 1104 1206
1107 814 893
816 812 905
812 1107 238
1107 1108 1219
932 816 1031
1108 1109 1134
1105 1110 1333
1105 1094 1767
1106 1110 2084
1110 1099 706
1099 1111 1345
1108 1106 2087
1109 1112 672
1113 1114 1242
1115 1112 889
1112 1116 3278
1117 1118 2278
1068 1119 2265
1097 1120 1457
1119 1079 1852
1100 1097 2948
1111 1101 2044
1101 1121 1277
1122 1123 870
1101 1124 1343
1124 1125 2023
1119 1126 1219
1079 1127 2304
1122 1128 549
1129 1128 4088
1124 1122 1713
1128 1127 1193
1127 1130 1406
1131 1111 3997
1132 1133 687
1132 1134 1059
1117 1132 1919
1135 1131 445
1131 1136 2737
1135 1117 1178
1137 1135 1004
1138 1137 1344
1137 1139 2434
1111 1140 2229
1136 1141 1344
1136 1142 597
1143 1144 1414
1145 1146 3744
1147 598 1591
1148 7 2340
1145 1148 2596
1072 1148 1796
1148 1149 2761
1150 1078 1511
1150 29 659
1151 1150 5673
30 1152 1000
1153 1072 5191
1154 1153 4365
598 1155 4116
1147 1156 3765
1149 1157 1559
1158 1159 1248
1149 1158 1814
1160 616 1356
613 1161 1119
1161 1162 1528
1161 1163 1113
1158 1164 1443
1165 1166 672
1167 1165 928
1168 1165 2458
1165 1169 1261
1170 1171 746
1172 1173 2731
1130 1174 1539
1130 1151 974
1172 1151 762
1129 1175 1525
1176 1172 2245
1174 1129 1188
1174 1177 1951
1178 1154 1906
1176 1178 580
1177 1176 1611
1179 1177 1876
1178 1180 1276
1181 1182 1968
1183 1181 1082
1182 1179 3963
1184 1185 1340
1182 1186 1939
1186 1187 1572
1188 1167 2458
1188 1154 1790
1168 1188 928
1189 1168 335
1190 1189 1014
1191 1189 1256
1169 1192 778
1192 1193 333
1193 1194 433
1193 1191 1225
1190 1180 2445
1195 1190 1114
1196 1191 1549
10 1197 1068
1198 1199 111
1199 1184 2113
1180 1195 2261
1200 1195 1063
1201 1200 676
1202 1201 844
1203 1202 1428
5 1204 1921
1205 1196 706
1196 1206 1161
1170 1192 1814
1207 1208 672
1209 1207 562
1209 1207 562
1205 1210 2113
1211 1205 837
1211 1209 1575
1195 1190 1114
1210 1212 2375
1213 1210 353
1214 1213 2138
1203 1184 1172
1186 1215 3015
1216 1203 2933
1187 1217 928
1215 1187 2575
1215 1216 1137
1218 1216 3029
5 1219 3382
1181 1220 2205
1214 5 1345
1221 1214 1089
1222 1214 1398
1223 1224 1786
1225 1226 1504
1227 932 2783
1227 1228 2086
941 1227 1786
1229 1228 3064
1230 941 1334
953 943 1031
943 1230 373
1230 1231 1686
1232 1233 596
1231 1234 704
956 1231 950
1231 1235 2204
1236 1113 465
1228 1236 880
1237 1236 2522
1238 1115 2143
1229 1237 1111
1239 1237 2094
1235 1240 768
1240 1241 954
1242 1241 1084
956 1235 2574
958 1243 1173
1243 1244 679
963 1243 1222
1245 1244 672
964 963 667
1246 963 948
962 964 2118
1246 1245 924
1247 1246 6208
1245 1248 598
1249 1246 1100
1249 1250 2339
1251 1252 921
1253 1252 2688
1251 1254 445
1255 1251 2371
1256 1257 1014
1256 1258 1638
1259 1256 511
1260 1261 1300
1260 1259 335
1261 1262 308
1261 1263 402
1259 1249 1406
1253 1260 736
1255 1253 1059
1238 1115 2143
1116 1238 845
1138 1116 921
1264 1138 556
1239 1264 556
1265 1239 1014
1265 1229 2264
1266 1265 2170
1267 1242 1059
1267 1268 2424
1241 1269 2203
1269 1267 824
1270 1265 867
1270 1266 2358
1143 1264 3017
1271 1270 1011
1272 1271 670
1273 1271 3113
1274 1143 2155
1275 1272 1005
1276 1272 3094
1277 1266 817
1277 1269 980
1278 1277 782
1279 1278 1000
1280 1278 4525
1273 1277 1178
1281 1242 3262
1282 1281 787
1283 1282 787
1284 1283 417
1285 1284 754
1282 1255 1381
1286 1279 1161
1287 1288 2674
1286 1289 1345
1290 1285 1257
1290 1286 1204
1291 1290 251
1291 1292 1663
1293 1291 611
1294 1293 402
1295 1296 688
1297 1298 3444
1298 1299 2532
1294 1295 1454
1300 1294 902
1295 1301 687
1302 1295 845
1002 962 1267
1303 1304 1059
1009 1305 1139
1306 1307 1347
1306 1297 455
1307 1308 2826
1024 1025 1076
1309 1024 1479
1026 1023 948
1309 1026 1223
1310 1309 1280
1311 1031 1177
1019 1311 474
1312 1009 4886
1313 1314 1122
1310 1019 2392
1315 1310 671
1316 1315 1113
1312 1317 3610
1318 1312 696
1315 1319 945
1319 1318 1028
1320 1318 1305
1321 1316 847
1319 1322 1767
1323 1019 5062
1324 1321 824
1325 1285 1396
1326 1321 1021
1323 1327 1176
1327 1326 983
1328 1327 1065
1329 1330 963
1307 1329 1311
1308 1299 1288
1299 1331 5057
1332 1333 452
1331 1334 732
1316 1320 2078
1335 1320 847
1317 1331 511
1336 1317 905
1321 1335 2078
1337 1335 847
1326 1337 1971
1338 1337 1322
1327 1338 1925
1339 1338 950
1328 1339 1686
1340 1339 1360
1318 1336 3277
1341 1336 1124
1342 1343 353
1344 1343 1398
1320 1341 2600
1345 1341 1004
1341 1346 948
1346 1347 2007
1346 1344 515
1348 1349 1779
1335 1345 2305
1350 1345 889
1337 1350 1956
1350 1347 1012
1347 1351 535
1348 1351 906
1351 1352 4446
1183 1353 891
1354 1275 883
1274 1183 1104
1355 1274 1111
1356 1354 2248
1276 1273 1345
1356 1276 1005
1357 1356 1029
1354 1355 948
1358 1355 1827
1357 1358 889
1359 1357 238
1280 1359 667
1360 1361 2032
1355 1360 1358
1362 1360 452
1363 1 2428
1358 1363 1178
1363 1364 1095
1364 1365 1741
1364 1366 515
1367 1359 2492
1368 1367 2445
1367 1366 1611
1366 1369 335
1369 1370 2039
1371 1372 1763
1287 1280 1000
1371 1287 1222
1373 1371 1111
1374 1373 445
1300 1302 1234
1375 1300 948
1302 1376 889
1377 1375 548
1376 1378 562
1378 1332 1583
1376 1379 679
1380 1378 1076
1381 1377 1122
1374 1375 1071
1382 1374 445
1383 1382 1000
1384 1382 1340
1381 1383 667
1385 1381 672
1386 1385 2223
1387 1385 1234
1388 1368 1454
1368 1389 1428
1390 1384 556
1391 1384 838
1391 1388 452
1392 1388 948
1393 1391 893
1393 1394 744
1395 1393 445
1396 1392 1565
1397 1392 1111
1398 1395 1234
1386 1398 222
1398 1399 2023
1400 1386 556
1395 1396 921
1401 1218 1827
1223 1218 1094
1402 1401 1271
1403 1401 1900
1404 1405 191
1369 1403 2003
1406 1403 1478
1370 1407 1072
1389 1408 2445
1402 1223 2496
1225 1223 1512
1404 1409 1004
1410 1404 3603
1411 1225 1114
1412 1225 1508
1413 1411 1031
1414 1411 2596
1415 1413 373
1416 1413 2513
1406 1417 867
1409 1418 452
1419 1409 921
1419 1420 672
1421 1419 1089
1422 1423 475
1422 1424 2248
1389 1425 511
1426 1427 2277
1428 1397 1344
1396 1428 1089
1428 1429 928
1430 1399 796
1426 1397 627
1431 1426 474
1429 1431 1906
1429 1432 201
1399 1433 845
1434 1422 4793
1434 1431 1011
1435 1434 627
1436 1435 474
1435 1437 3057
1438 1436 1137
1439 1436 3232
1440 1438 2783
1441 1438 1375
1380 1332 2039
1387 1380 1223
1442 1443 193
1444 1442 580
1445 1444 2668
1444 1446 1463
1447 1445 452
1448 1447 2044
1442 1449 2342
1449 1450 535
1449 1451 696
1451 1430 2223
1450 1452 1011
1450 1446 2239
1451 1400 746
1400 1430 1856
1452 1304 2191
1452 1453 1848
1446 1454 1267
1446 1304 1441
1304 1455 1436
1456 1445 2851
1457 1456 1111
1343 1458 2122
1344 1459 652
1460 1448 1124
1461 1460 1234
1462 1461 452
1462 1348 2548
1463 1462 687
1464 1465 778
1460 1465 597
1465 1466 373
1467 1457 893
1468 1467 672
1468 1464 1429
1469 1468 796
1469 1466 1176
1470 1469 796
1471 1470 675
1462 1472 808
1463 1473 474
1474 1463 4686
1472 1471 627
1471 1475 924
1475 1473 1143
1475 1476 905
1473 1476 1012
1476 1477 928
1477 1478 762
1430 1479 888
1480 1481 749
1480 1453 1575
1479 1480 1292
1479 1482 786
1482 1483 817
1484 1483 503
1481 1482 1425
1485 1481 1796
1453 1486 778
1485 1487 1131
1488 1485 3702
1489 1490 278
1484 1491 1004
1492 1484 1726
1439 1493 335
1440 1439 1030
1491 1489 1919
1491 1489 1919
1492 1494 373
1495 1440 1096
1496 1492 1872
1488 1496 1778
1233 1497 1118
1498 1456 3688
1499 1498 893
1500 1499 275
1499 1501 2006
1502 1488 1305
1488 1503 679
1502 1498 1429
1499 1502 1672
1502 1504 1060
1504 1505 344
1505 1501 950
1505 1506 1571
1507 1467 2702
1470 1508 1814
1508 1509 1425
1509 1477 2376
1509 1510 603
1508 1507 1573
1507 1511 1357
1500 1457 3526
1512 1500 1114
1507 1512 902
1513 1512 893
1511 1509 945
1511 1514 433
1515 1513 778
1515 1516 550
1517 1515 778
1510 1478 2067
1518 1519 2062
1478 1518 1095
1510 1519 754
1519 1517 627
1520 1517 2007
1521 1518 2700
1522 1523 846
1513 1524 928
1525 1524 1667
1522 1526 796
1527 1522 1381
1501 1522 787
1501 1528 1139
1524 1526 671
1526 1529 373
1529 1530 1454
1529 1531 922
1517 1525 922
1530 1525 679
1532 1520 1142
1533 1530 1891
1534 1535 1111
1520 1533 1509
1533 1536 168
1536 1537 1114
1536 1534 597
1538 1539 893
1540 102 2541
1541 1542 1375
1542 1540 5460
1543 1540 1442
1543 1544 1675
1545 1543 2202
1545 1546 1341
1547 1548 1529
1549 246 6818
1549 252 3070
1550 1551 3253
1552 1549 4568
1553 1545 1540
1552 1554 922
1555 1547 2028
1553 1556 373
1556 1557 336
1556 1552 713
1547 1553 2451
1553 1557 433
1557 1558 713
1558 1550 515
1550 1559 1274
1559 1560 6416
1561 1562 3446
1563 1541 562
1562 1563 2038
1555 1563 3276
1561 1564 1342
1565 1566 474
1567 1565 1206
1567 1565 1206
1568 1567 754
1568 1569 917
1569 1570 1221
1571 1568 3831
1572 1573 2063
1574 1575 2181
1574 1576 1734
1577 1574 1767
1577 1578 1084
1579 1577 4244
1571 1580 597
1581 1571 333
1582 1581 818
1574 1582 2413
1581 1572 1938
1583 1582 3745
1584 1583 2690
1585 1583 2237
1569 1555 1835
1586 1587 2054
1572 1588 939
1586 1558 9890
1589 1586 3297
1589 1590 1532
1591 1589 3227
1592 1593 511
1592 1594 671
1595 1592 1014
1596 1595 2181
1597 1598 3852
1599 1600 503
1601 1600 5903
1600 1602 475
1599 1602 557
1603 1599 2457
1604 1596 521
1605 1604 1081
1596 286 2002
1606 1605 2690
1605 1607 4192
1608 1606 1334
1606 1609 1810
1609 1610 1530
1609 1611 1012
286 287 1734
287 1612 1930
1604 1613 2676
1613 1614 1780
1613 1615 1789
1610 1616 2142
1602 1608 2879
1608 1617 2505
1618 1619 837
1603 1620 2359
1617 1618 1504
1621 1603 3015
1618 1622 838
1623 1597 1004
1560 1623 550
1624 1560 10336
1623 1625 1766
1626 1601 1809
1625 1627 275
1628 1625 2894
1627 1626 736
1629 1626 1565
1630 1629 2016
1631 1624 611
1632 1624 475
1633 1630 1591
1634 1628 7223
1635 1601 2040
1635 1636 1089
1621 1635 675
1637 1621 3341
1638 1639 1285
1629 1638 2013
1638 1640 1556
1640 1641 2470
1642 1643 1292
1644 1637 201
1642 1637 1532
1645 1644 876
1646 1642 1576
1647 1648 353
1649 1648 893
1648 1650 2553
1645 1649 452
1649 1651 2493
1652 1645 696
1653 1652 950
1652 1654 1956
1655 1652 1861
1656 1633 893
1630 1657 2212
1658 1656 3360
1656 1633 893
1659 1660 434
1661 1659 1389
1662 1646 2335
1646 1663 1359
1659 1662 2700
1662 1664 419
1665 1664 2002
1664 1666 1006
1667 1666 1504
1666 1663 1565
1663 1653 1298
1653 1668 1822
1666 1669 1194
1670 1669 818
1660 1665 926
1671 1660 1565
1672 1667 884
1665 1667 1616
1673 1672 1504
1674 1675 278
1675 1676 1575
1675 1673 1149
1677 1678 2224
104 1677 1392
1677 1679 557
1679 1680 1881
1679 1579 696
1681 1682 1248
1680 1683 124
1681 1683 1540
1683 1684 333
1684 1685 847
1682 1686 550
1687 1686 1188
1579 1688 1356
1688 1584 386
1584 1585 1140
1585 1689 1546
1690 1684 1509
1686 1685 1144
1685 1691 409
1691 1692 1258
1693 1690 716
1693 1694 1225
1695 1693 1457
1696 1697 818
1697 1698 1114
1698 1699 1124
1696 1687 1735
1697 1700 1774
1700 1701 1014
1701 1702 1357
1698 1703 1090
1699 1704 1848
1704 1705 667
1705 1706 1112
1705 1707 1466
1699 1702 1095
1702 1708 1247
1708 1709 700
1709 1706 879
1706 1710 2034
1687 1692 474
1692 1700 1225
1692 1694 1346
1694 1701 2825
1694 1695 680
1711 1695 2000
1712 1713 889
1714 1711 139
1715 1714 1408
1714 1712 796
1716 1717 344
1712 1716 503
1718 1716 333
1716 1719 597
1702 1715 1573
1709 1708 700
1706 1720 1006
1720 1721 2568
1720 1722 252
1722 1723 2387
1715 1724 563
1713 1722 3057
1713 1725 1188
1725 1726 591
1726 1727 2162
1726 1727 2162
1728 1719 301
1729 1730 305
1689 1591 704
1731 1732 1139
1695 1732 1530
1733 1731 1872
1734 1733 1301
1731 1735 876
1736 1733 3672
1737 1736 503
1736 1734 3591
1737 1738 4584
1591 1739 357
1740 1737 688
1740 1741 1090
1741 1742 680
1743 1744 1675
1734 1745 344
1738 1746 1694
1738 1747 1012
1732 1746 1928
1746 1748 6038
1746 1749 1751
1747 1749 2340
1711 1750 763
1719 1751 445
1725 1728 1704
1748 1752 597
1752 1748 597
1749 1752 5460
1749 1753 1065
1753 1754 373
1754 1755 1007
1707 1756 867
1707 1710 672
1710 1757 1234
1758 1759 649
1758 1757 680
1759 1760 373
1757 1721 1452
1760 1761 672
1761 1762 1878
1763 1764 278
67 1765 314
1762 1766 248
1728 1767 846
1762 1768 222
1764 1768 1761
1768 1769 667
1769 1770 1591
1721 1723 1030
1727 1771 1008
1723 1771 846
1771 1772 168
1772 1773 649
1772 1774 335
1773 1775 474
1761 1775 4553
1775 1776 787
1777 1769 1628
1766 1778 1562
1778 1779 1060
1779 1780 1978
1780 1781 2358
1770 1782 6133
1770 1783 691
1783 1784 315
1784 1785 671
1785 1781 335
1776 1779 1741
1776 1786 252
1786 1780 3088
1775 1787 2982
1786 1788 1195
1788 1789 1344
1788 1790 1680
1791 1792 2350
1792 1793 1667
1793 1794 1609
1795 1792 1268
1796 1790 893
1787 1797 1972
1798 1799 436
1799 1800 402
1799 1801 562
1790 1802 587
1802 1803 1207
1800 1801 418
1804 1800 344
1801 1802 1114
1804 1801 335
1805 1804 1222
1793 1796 1220
1796 1806 2072
1803 1805 333
1803 1807 275
1807 1808 2167
1781 1791 1012
1809 1791 1667
1810 1809 1024
1809 1811 1559
1791 1795 1464
1795 1810 2496
1810 1811 1055
1811 1812 1700
1742 1743 1809
1742 1631 929
1743 1747 3613
1631 1632 587
1632 1813 275
1813 1814 335
1814 1755 9477
1814 1634 1090
1634 1815 1012
1815 1816 2170
1815 1817 1179
1816 1818 2731
1755 1819 3192
1820 1821 1565
1820 1822 1556
1823 1821 3422
1823 1820 4438
1797 1824 4798
1815 1658 1301
1658 1661 1480
1817 1825 423
1825 1826 1609
1816 1827 1576
1825 1828 1075
1828 1661 502
1829 1830 4032
1828 1671 630
1818 1831 1222
1831 1832 1897
1829 1818 1334
1829 1833 1635
1834 1829 825
1834 1835 902
1831 1833 1764
1833 1836 2191
1671 1837 1382
1837 1834 4589
1837 1674 201
1676 1838 1021
1838 1839 278
1838 1840 3222
1839 1835 2812
1839 1841 4557
1835 1842 2044
1841 1842 671
1842 1843 671
1841 1843 475
1832 1823 1180
1832 1844 1334
1844 1845 556
1845 67 358
1846 1847 2277
1765 1846 562
1824 1846 2511
1846 1848 782
1848 62 766
62 1849 1242
1836 64 1756
1836 1850 475
1850 68 785
1847 1851 1406
1843 1852 889
1852 1836 1464
1851 60 330
71 1852 597
61 71 557
1853 1798 1553
1853 1800 1472
1805 1853 2677
1854 1853 201
1855 1854 929
1854 1856 1071
1856 1855 782
1857 1855 902
1856 1858 1114
1859 1672 2000
1807 1860 2087
1860 1808 2170
1860 1861 2765
1808 1862 333
1863 1857 503
1864 1857 475
1864 1863 557
1860 1864 1621
1861 1865 3140
1866 1867 2475
1866 1868 2468
1869 1866 1298
1869 1870 1149
1865 1869 2416
1865 1871 3745
1849 1863 2747
1849 1861 4087
1872 1873 1117
1874 1875 6288
1876 1877 548
1878 1879 2010
399 1878 1022
1880 399 4890
1881 1880 4856
1880 1882 2098
1883 1884 1179
1883 1881 2091
408 1885 2062
1886 408 2248
1887 1888 2525
1889 1886 2138
1889 1890 1359
1886 1887 1412
1891 1887 817
1892 1889 3369
1893 1894 1713
1895 1893 1934
1895 1881 2826
1896 1895 2798
1897 1898 2437
1872 1883 811
1897 1899 1532
1896 1897 3690
1900 1897 1012
1875 1896 3956
1655 1901 667
1651 1650 1014
1654 1651 796
1902 1654 1357
1903 1872 1499
1904 1903 1318
1905 1903 658
1906 1904 1225
1904 1907 670
1908 1907 562
1907 1905 1352
1877 1908 556
1908 1909 762
1907 1910 1291
1911 1906 373
1912 1911 580
1913 1912 580
1914 1913 2688
1915 1877 778
1916 1915 672
1877 1917 922
1913 1916 762
1918 1916 916
1919 1918 1980
1916 1920 724
1921 1922 983
1923 1921 2428
1902 1655 550
1669 1924 474
1925 1670 688
1924 1926 786
1670 1927 825
1928 1902 353
1929 1928 1408
1667 1925 1194
1930 1925 1084
1931 1930 796
1925 1932 762
1932 1933 275
1673 1934 736
1934 1931 402
1931 1935 353
1935 1936 1065
1937 1938 475
1935 1939 1339
1939 1940 1298
1939 1937 336
1936 1941 238
1936 1942 627
1943 1929 1014
1929 1914 562
1914 1919 929
1944 1919 1234
1938 1943 1530
1943 1945 419
1945 1944 627
1944 1923 536
1938 1945 1714
1946 1947 1166
1937 1948 1024
1948 1949 2610
1940 1950 884
1950 1951 238
1940 1952 949
1951 1953 550
1951 1954 1119
1955 1956 1343
1950 1957 834
1954 1949 2130
1949 1955 418
1915 1958 1429
1874 1959 3090
1960 1947 1809
1961 1962 418
1962 1946 418
1921 1960 949
1960 1961 474
1963 1961 611
1964 1963 2366
1963 1965 201
1966 1967 587
1965 1874 2913
1968 1969 1611
1923 1964 1138
1970 1964 1138
1948 1970 3620
1971 1965 2170
1955 1972 4076
1970 1971 1298
1971 1973 1084
1974 1966 24
1967 1975 1339
1976 1968 713
1968 1977 473
1967 1976 746
1976 1978 671
1975 1979 825
1980 1981 1030
1982 1983 2278
1984 1892 1408
1892 1985 1139
1986 1982 238
1987 1986 587
1988 1986 889
1988 1987 1065
1989 1988 782
1984 1989 926
445 1990 2242
1987 1991 2642
1982 445 1576
1989 1992 2213
1992 485 222
1993 1992 275
1994 1995 269
1996 1994 1320
1997 1993 503
1998 1997 580
1996 1997 587
1999 1998 3042
1998 1996 937
2000 1996 680
2001 2002 1083
1900 2001 2278
2001 1984 1611
1875 1900 1031
2003 2004 1753
2005 2006 1951
1999 2005 787
2005 2007 2007
2008 1999 2007
2009 2007 680
2007 2003 556
2009 2010 222
2011 2009 2446
2003 2012 2375
2010 2008 562
2013 2014 1021
2015 2013 1669
478 2016 947
2017 478 1371
488 2017 474
2017 2018 1670
2019 488 2578
1994 2020 308
2000 2021 2347
2022 2000 185
2022 2023 1984
2019 2022 828
2024 2025 1780
2026 2027 2734
2027 2028 782
2027 2019 1774
2029 2027 2024
2030 2031 1827
2032 2029 3059
2008 2033 2720
2034 2033 875
2034 2035 888
2033 2026 1915
2036 2026 980
2036 2037 1219
2038 2039 1341
2010 2040 2985
2040 2038 1004
2038 2041 621
2040 2034 1576
2036 2042 333
2030 2036 805
2043 2030 1530
2032 2030 838
2044 2045 1650
2046 2045 1114
2047 2032 4446
2045 2047 787
2048 2047 2941
1975 2049 3250
2050 2051 1545
2051 2052 1268
2051 2053 2278
2053 2054 796
2053 2055 786
2053 2056 475
1979 2051 3853
2057 2050 867
2058 2050 2568
2059 2060 680
2061 2059 1335
2062 2063 1542
2062 2061 672
2064 2061 1637
2065 2062 1906
2059 2011 475
2011 2014 335
2014 2015 884
2015 2066 1160
2067 2064 1071
2055 2068 905
2055 2065 706
2057 2065 2118
2069 2057 2568
2070 2064 2406
1979 2071 1060
1979 1980 1556
2071 2072 1268
2069 2058 867
1980 2073 1004
2073 2074 713
2075 2073 4069
2074 2076 1194
2074 2077 1357
2076 2078 434
2078 2079 452
2080 2069 782
2071 2080 1774
2080 2081 1336
2080 2082 1709
2073 2081 2981
2081 2083 452
2083 2084 452
2084 2085 2340
2083 2086 980
2086 2084 1272
2081 2087 1255
2086 2088 948
2088 2089 562
2089 2090 672
2090 2091 1611
2092 2090 846
2085 2091 1298
2091 2093 1113
2015 2013 1669
2094 2095 832
2094 2064 1532
2094 2096 1277
2044 2097 815
2098 2044 1630
2067 2099 2153
2099 2100 746
2101 2067 950
2101 2070 974
2102 2101 809
2070 2103 1891
2104 2105 535
2102 2104 1084
2106 2102 937
2102 2103 2376
2107 2106 474
2107 2108 808
2109 2107 402
2099 2098 1355
2098 2110 511
2104 2111 749
2111 2112 804
2106 2112 1861
2112 2113 902
2109 2114 713
2115 2109 402
2116 2115 937
2115 2117 1546
2113 2118 418
2119 2120 557
2121 2122 610
2116 2121 275
2121 2119 671
2123 2103 1031
2082 2123 1394
2123 2124 1195
2125 2124 713
2082 2126 597
2126 2127 580
2124 2128 847
2126 2125 1526
2087 2129 2765
2129 2130 550
2130 2131 201
2088 2132 1597
2093 2092 1234
2133 2092 515
2093 2134 1006
2134 2135 786
2136 2134 1268
2132 2129 1220
2135 2137 2153
2135 2138 336
2131 2139 1529
2140 2116 749
2141 2140 1084
2142 2140 557
2125 2141 2682
2141 2142 937
2142 2143 511
2139 2144 1498
2144 2143 201
2143 2145 1292
2146 2147 1004
2145 2146 736
2147 2148 893
2147 2149 1942
2150 2151 948
2138 2150 1926
2150 2152 893
2150 2151 948
1676 2153 587
2153 2154 2227
2153 2155 876
2154 2156 333
2154 2157 434
2156 2158 778
2156 2157 474
2157 2159 419
2158 2159 1305
71 2160 2616
2158 2161 3227
2162 1954 1375
2159 2162 1406
68 1851 142
2159 2162 1406
2162 2163 2025
2161 70 1882
2163 2164 1177
2164 2075 1149
2165 2166 2263
2167 2168 706
2167 2169 905
2170 2167 1493
2077 2170 924
2077 2171 1012
2170 2172 924
2172 2173 2279
2172 2174 556
2174 2165 1248
2174 2175 2773
2165 2176 672
2176 2177 344
2177 2178 3277
2177 2179 893
2179 2180 2266
2179 2181 222
2181 2182 333
2182 2183 445
2183 2184 671
2185 2183 1030
2186 2185 222
2187 2185 680
2186 2188 1830
2189 2186 1786
2190 2191 838
2191 2192 2700
2193 2194 597
2195 2190 419
2196 2193 763
2190 2197 974
2184 2196 1677
2195 2192 2796
2198 2195 1513
2199 2200 1545
2200 2201 3041
2192 2200 1188
2199 2202 1242
2184 2198 1225
2198 2203 905
2203 2204 946
2203 2205 1160
2198 2188 838
2188 2206 550
2206 2207 536
2205 2208 603
2205 2209 1222
2208 2210 1830
2208 2211 628
2209 2212 929
2213 2199 1007
2213 2210 1060
2209 2213 884
2214 2215 1263
2214 2216 3151
2217 2214 846
2217 2218 3030
2219 2220 707
2219 2221 1466
2222 2223 1479
2222 2224 1160
2216 2219 1654
2216 2225 1874
2226 2227 1792
2226 2228 333
2229 2226 434
2228 2222 1084
2229 2228 475
2230 2229 201
2230 2231 926
2225 2230 949
2225 2232 353
2171 2078 1392
2233 2234 847
2175 2235 1375
2175 2233 675
2187 2185 680
2236 2187 1060
2181 2237 2602
2238 2236 1464
2233 2085 937
2085 2239 881
2240 2136 3376
2176 2241 4048
2241 2242 1583
2241 2243 1112
2244 2245 1006
2245 2238 981
2245 2246 1322
2243 2247 1504
2243 2240 787
2248 2244 1161
2207 2189 445
2207 2249 918
2250 2251 1014
2252 2236 3063
2253 2254 688
2211 2255 3418
2211 2253 2039
2253 2256 1565
2256 2257 782
2257 2258 1430
2257 2259 1084
2252 2238 2153
2260 2252 475
2254 2260 1424
2261 2248 1188
2260 2262 1413
2262 2263 688
2256 2264 1263
2264 2265 2517
2258 2266 333
2267 2136 2909
2138 2268 3812
2240 2267 1382
2267 2268 515
2268 2269 713
2269 2270 475
2270 2271 1004
2270 2272 4311
2271 2273 893
2273 2244 2266
2274 2273 503
2275 2274 1111
2276 2277 419
2277 2276 419
2152 2276 536
2152 2277 333
2269 2278 4720
2262 2261 787
2248 2275 2434
2279 2275 1234
2261 2280 1593
2280 2281 1336
2280 2279 587
2279 2282 1735
2281 2283 2011
2281 2284 893
2283 2264 2322
2265 2285 1111
2285 2286 2000
2284 2283 1774
2287 2284 353
2284 2288 333
2287 2288 402
2287 2289 1786
2288 2265 1673
2288 2290 1667
2285 2291 1090
2291 2292 2690
2290 2293 452
2291 2293 335
2293 2294 1336
2282 2295 1872
2282 2296 1575
2282 2297 515
2297 2298 553
2297 2299 419
2299 2300 445
2296 2287 1077
2296 2301 1906
2302 2303 3036
2259 2304 1014
2259 2305 2025
2304 2306 3020
2304 2302 1225
2302 2307 672
2302 2308 1710
2307 2309 54
2310 2311 1719
2310 2312 4022
2311 2217 867
2311 2313 3576
2286 2314 2444
2315 252 2608
2313 2316 1127
2317 2313 1248
2317 2318 536
2286 2319 452
2319 2292 353
2319 2320 1635
2294 2321 893
2292 2322 846
2322 2321 550
2323 2321 1344
2324 2323 929
2325 2326 1145
2294 2324 2612
2024 2029 2688
859 2024 3085
2328 859 2548
2329 2029 1525
2330 2329 884
2331 2330 1398
2328 2332 3097
2333 2328 2269
2334 2329 2699
2335 2334 1343
2336 2330 1734
2335 2336 1149
2337 2335 3446
2333 2334 1059
2338 2339 111
2340 2338 1012
2341 2338 5717
2342 2331 2016
2331 2343 922
2342 2344 1593
2345 2342 1596
2346 2347 597
2348 2346 1139
2346 2349 1649
2350 2048 1576
2348 2048 871
2345 2351 1425
2337 2336 3088
2349 2345 2016
2352 2337 672
2353 2345 867
2354 2353 2126
2352 2353 597
2355 2352 335
2356 2355 2909
2341 2357 120
2349 2354 845
2358 2354 893
2356 2358 948
2359 2356 905
2358 2348 2397
2360 2358 796
2360 2361 278
2361 2348 2179
2362 2361 1225
879 2363 1629
879 2364 1176
2365 2364 1971
2366 2340 3202
2364 880 2150
889 880 1479
2366 2365 1797
2365 889 1621
2367 889 945
2368 2367 2107
2369 2366 2370
2370 2341 2126
1497 2371 77
2372 2370 562
2373 2374 49
2372 2356 948
2375 2372 672
2359 2360 929
2376 2375 333
2377 2375 251
2376 2359 845
2378 2376 1576
2377 2379 762
2380 2379 3240
950 2381 780
2382 2383 610
2384 2373 3220
2382 2384 736
2385 2382 3139
2379 2385 867
2386 2385 3351
2385 2387 1006
2388 2387 3240
2387 2389 515
2390 2391 1356
2113 2392 2911
2390 2350 1342
2393 2350 1676
2119 2394 1694
2395 2396 611
2397 2395 1007
2395 2398 278
2399 2396 672
2393 2400 1111
2362 2401 335
2402 2393 1592
2403 2362 670
2402 2403 893
2404 2402 888
2404 2398 5441
2405 2404 556
2406 2405 2142
2398 2406 2916
2407 2408 1285
2396 2407 1678
2407 2409 562
2399 2410 675
2411 2412 818
2413 2414 1808
2414 2413 1808
2140 2397 1374
2142 2397 1360
2397 2415 687
2416 2417 2335
2145 2416 1542
2143 2418 398
2419 2399 713
2419 2417 706
2420 2419 1006
2421 2411 603
2149 2422 1024
2149 2423 847
2151 2424 1298
2424 2425 1609
2416 2426 2003
2424 2423 1006
2423 2426 948
2426 2427 1006
2420 2411 1055
2411 2428 1418
2429 2420 2890
2430 2428 2927
2428 2414 713
2431 2432 452
2433 2432 1418
2428 2431 1223
2434 2431 3356
2426 2429 983
2429 2430 515
2430 2435 515
2435 2436 275
2435 2434 275
2436 2434 222
2437 2436 1556
2427 2438 1149
2427 2439 2063
2438 2437 580
2437 75 3996
2436 2440 1090
2440 2441 1012
2438 2442 556
2378 2403 1596
2443 2378 889
2443 2402 1513
2444 2443 796
2380 2445 402
2405 2444 1847
2446 2444 3670
2444 2445 627
2432 2446 2457
2446 2447 1425
2386 2380 845
2388 2386 1012
2448 2388 2553
2449 2450 3520
2447 2451 670
2451 2452 275
2452 2453 2433
2440 2433 3049
2454 2433 1271
2441 2454 2457
2455 2454 2450
2441 2455 1139
2455 2456 1447
75 2457 3397
2458 74 1559
2459 2460 2140
2460 2461 1621
2462 2460 754
2463 2461 1188
75 2463 1767
2367 890 1900
2368 2464 2930
2369 2368 954
991 2369 419
2465 2369 535
2465 991 333
2466 2465 1004
2466 2384 4824
2467 2468 845
2469 2470 2167
2471 2472 1444
2473 2474 627
2475 2476 515
2477 2475 845
2469 2471 889
2471 2467 1447
2478 2467 786
2479 2469 611
2479 2480 1796
2481 2479 1542
2478 2482 1124
2483 2478 1463
2484 2482 1257
2475 2473 2028
2480 2473 670
2480 2485 667
2480 2486 1345
2487 2477 667
2487 2488 1178
2477 2489 1012
2477 2490 672
2485 2487 796
2485 2491 1012
2492 2481 168
2481 2486 893
2493 2492 535
2486 2491 746
27 2494 382
2494 28 485
2495 1017 905
2496 2495 893
2497 2496 333
2497 2494 1178
2498 2497 1004
2499 2498 796
2500 2501 1248
2502 2503 1470
2500 2504 419
2505 2500 2340
2503 2499 1004
2503 2506 928
2507 2502 980
2506 2500 928
2508 2506 2340
1017 1029 1276
1029 2509 419
2495 2510 1608
2496 2511 1597
2512 2513 1248
2514 2512 1031
2515 2512 786
2516 2515 1906
2517 2503 1031
2517 2518 2909
2514 2499 1858
2519 2514 893
2519 2517 845
2520 2519 1466
2516 2519 706
2521 2520 672
2522 2521 1004
2483 2484 778
2484 2523 423
2505 2483 762
2505 2524 1289
2525 2492 1220
2508 2505 928
2507 2508 923
2526 2527 157
2528 2493 419
2529 2530 1273
2531 2528 675
2528 2532 974
2533 2531 251
2534 2531 3581
2533 2535 788
2536 2533 707
2536 2537 888
2537 2538 1341
2539 2540 169
2541 2542 734
2543 2544 667
2518 2507 1194
2545 2518 515
2522 2545 419
2545 2546 1897
2547 2522 587
2548 2546 817
2549 2550 1889
2537 2548 1573
2551 2541 680
2541 2552 2335
2551 2538 1111
2553 2551 2690
2538 2548 672
2554 2549 336
2555 2554 2803
2549 2551 825
2556 2554 353
2557 2448 762
2448 2449 1808
2558 2559 1179
2557 2560 2015
2561 2557 1012
2449 2562 222
2562 2563 667
2560 2562 845
2563 2564 1055
2565 2563 754
2564 2453 445
2564 2566 2107
2453 2567 687
2453 2568 2039
2567 2569 475
2570 2567 2107
2571 2569 1844
2569 2459 924
2560 2565 562
2572 2560 1006
2573 2565 1030
2568 2570 562
2568 2574 2703
2571 2575 893
2570 2571 238
2576 2570 1012
2490 2558 452
2529 2490 1691
2558 2577 222
2577 2561 893
2577 2578 1680
2561 2579 796
2580 2561 1525
2579 2581 999
2579 2582 1361
2578 2529 562
2583 2578 1000
2583 2580 251
2580 2584 685
2585 2583 597
2572 2573 782
2581 2572 139
2586 2581 929
2573 2587 238
2587 2566 782
2587 2588 1429
2566 2568 562
2566 2589 353
2589 2590 1012
2591 2576 1277
2588 2590 905
2588 2592 838
2592 2593 1114
2590 2593 948
2594 2591 598
2459 2462 1906
2575 2459 2012
2575 2595 893
2595 2596 1065
2595 2597 1262
2598 2462 1262
2596 2598 335
2598 2599 1161
2596 2600 1336
2601 2596 1816
2600 2599 786
2600 2602 1248
2602 2603 2505
2604 2605 1406
2606 2605 362
2605 2597 219
2606 2607 321
2608 2607 563
2609 2606 536
2610 2601 365
2610 2611 516
2612 2611 657
2613 2610 671
2614 2601 1152
2609 2608 320
2615 2608 725
2616 2609 712
2612 2609 481
2591 2604 938
2594 2591 598
2617 2604 1746
2616 2615 303
2618 2615 818
2619 2616 480
2620 2616 818
2613 2612 516
2619 2612 725
2621 2613 658
2614 2622 3042
2621 2619 520
2623 2619 778
2622 425 846
425 2624 846
2625 2534 1225
2534 2626 846
2585 2592 2687
2625 2585 587
2627 2625 168
2628 2627 597
2627 2629 3792
2630 2631 856
2552 2543 922
2628 2632 1174
2633 2628 2274
2630 2628 706
2593 2629 839
2629 2634 838
2634 2635 333
2574 2635 1346
2635 2636 893
2637 2638 1676
2639 2640 889
2641 2639 1847
2640 2634 713
2642 2640 1764
2552 2643 1225
2644 2645 716
2643 2630 1223
2643 2633 1119
2633 2637 892
2644 2643 1679
2553 2644 251
2646 2644 1786
2646 2633 1095
2647 2646 670
2648 2642 333
2637 2649 672
2649 2641 452
2641 2648 562
2642 2650 344
2635 2651 1102
2650 2652 493
2653 2654 474
2653 2655 445
2656 2526 3810
2655 2657 556
2650 2658 867
2636 2594 1179
2620 2618 303
2659 2618 771
2660 2620 697
2623 2620 501
2636 2617 788
2657 2636 1940
2661 2617 288
2662 2660 1669
2663 2623 498
2664 2623 228
2665 2666 646
2662 2665 754
2667 2662 845
2662 2624 3094
2659 2661 344
2668 2661 680
2660 2659 238
2667 2668 2224
2669 2668 838
2670 2667 680
2657 2671 238
2671 2669 452
2669 2670 2347
2672 2670 335
2673 2672 434
2674 2675 2568
2676 2674 1012
2673 2677 2561
2678 2673 680
2677 2679 562
2680 2679 1680
2679 2681 2016
2682 2683 929
2675 2678 597
2684 2685 587
2675 2684 1334
2686 2675 1179
2684 2682 796
2687 2684 1173
2682 2680 889
2688 2682 1179
2689 2680 1341
2268 2278 4719
2439 2690 736
2439 2691 1694
2278 2691 1341
2691 2272 2224
2272 2692 1454
2692 2693 452
2693 2274 3730
2694 2693 238
2695 2693 515
2696 2694 2933
2695 2694 434
2697 2695 515
2698 2697 1012
2691 2699 922
2699 2700 1140
2700 2701 1031
2702 2703 838
2442 2700 2118
2442 2704 2119
2701 2702 333
2702 2705 1292
2698 2706 1084
2249 2250 891
2705 2707 1257
2707 2708 445
2708 2698 2517
2708 2709 3744
2299 2696 515
2696 2710 452
2706 2711 1714
2706 2712 1198
2713 2714 597
2715 2713 671
2713 2716 889
2715 2717 893
2718 2715 949
2719 2720 556
2719 2721 550
2722 2719 763
2716 2722 847
2717 2716 587
2722 2723 452
2717 2724 1778
2725 2717 763
2726 2727 1669
2728 2718 1084
2718 2725 818
2728 2729 1675
2709 2728 1709
2725 2730 1669
2729 2725 846
2731 2732 212
2731 2733 1778
2729 2734 1576
2735 2736 755
2737 2734 587
2738 2731 929
2738 2739 1778
2737 2740 111
83 2737 168
2740 2738 611
2740 2741 1591
83 2740 201
2704 2742 2340
2704 2743 876
2701 2744 1179
2744 2745 893
2744 2742 587
2743 2746 1915
2743 2458 1550
2742 2746 751
2707 2747 1262
2747 2748 5399
2747 2749 1277
2749 2750 5167
2458 2457 1423
80 2457 580
2751 77 611
2709 2752 1114
2753 2735 344
2752 2754 846
2752 2753 452
2735 2755 818
2755 82 826
2755 2756 445
2756 2757 1797
2753 2748 1413
2748 2758 1565
2758 2756 1255
2758 2759 610
2748 2750 1255
2750 2760 473
2760 2761 1139
2762 2763 2002
2760 2762 1140
2761 2764 1234
2761 2765 1140
2764 2766 672
2767 2764 1341
2766 2768 1375
2757 2769 2481
2770 2767 1805
2771 2772 1299
2768 2773 1414
2249 2774 1301
2775 2776 778
2776 2777 1111
2776 2727 1012
2727 2778 1445
2727 2779 528
2780 2781 889
2781 2782 1556
2782 2783 335
2784 2785 1077
2782 2786 889
2785 2787 503
2785 2788 847
2789 2790 1447
2791 2789 672
2792 2789 1090
2791 2793 2158
2794 2791 922
2795 2796 839
2757 2797 452
2797 2780 2122
2797 2771 649
2771 2798 452
2799 2782 2331
2799 2800 893
2798 2781 2525
2798 2801 1166
2802 2803 576
2802 2804 2696
2803 2785 889
2803 2805 825
2806 2805 680
2805 2807 603
2800 2786 2412
2800 2808 950
2808 2802 1301
2808 2809 2582
2810 2811 950
2801 2799 1060
2801 2812 1670
2801 2810 949
2813 2814 983
2815 2816 1317
2810 2813 949
2813 2817 168
2818 2817 871
2812 2808 1574
2812 2819 1343
2820 2819 671
2820 2821 1335
2819 2822 688
2822 2823 511
2822 2824 3967
2809 2825 373
2823 2809 473
2823 2826 3773
2792 2827 796
2828 2827 763
2794 2792 672
2829 2828 838
2828 2830 2153
2831 2832 1134
2831 2833 876
2827 2834 1112
2829 2835 2347
2829 2836 2306
2832 2829 444
2795 2794 672
2830 2795 515
2837 2795 889
2835 2830 515
2835 2837 1207
2837 2838 5274
2804 2831 1021
2839 2804 503
2825 2839 707
2832 2840 1018
2841 2842 1095
2843 2751 924
2762 2843 2060
2844 2843 1234
2751 2845 949
2844 2846 1755
2847 2844 1815
2847 2770 1575
2848 2847 475
2770 2773 1055
2849 2850 1257
2851 2852 2110
2853 2854 782
2853 2848 395
2855 2853 515
2855 2856 2406
2852 2855 201
2852 2857 825
2858 2859 1889
2860 2858 1760
2859 2861 1906
2861 2841 452
2841 2862 499
2862 2849 948
2863 2859 1012
2863 2864 1891
2861 2864 1179
2681 2865 1012
2681 2860 333
2866 2865 1897
2860 2867 1576
2867 2863 550
2868 2867 275
2865 2869 922
2870 2869 1004
2871 2869 1277
2869 2872 600
2873 2874 1067
2875 2870 905
2876 2870 1277
2866 2868 838
2868 2877 2007
2878 2866 2138
2879 2866 671
2864 2877 671
2877 2878 680
2880 2862 3031
2880 2881 4154
2882 2880 1965
2875 2879 168
2883 2879 2118
2884 2875 680
2884 2885 2126
2886 2884 754
2878 2883 838
2883 2885 763
2849 2887 1114
2887 2851 2089
2887 2888 1660
2888 2889 2246
2889 2890 1466
2889 2891 1627
2892 2893 587
2894 2895 1350
2896 2897 1710
2898 2773 787
2818 2899 688
2900 2818 1167
2901 2900 1220
2901 2902 2426
2900 2903 975
2904 2898 787
2815 2901 610
2815 2905 2157
2896 2815 946
2906 2907 983
2903 2820 974
2903 2906 1031
2821 2906 1055
2906 2908 646
2821 2909 275
2909 2910 835
2911 2912 511
2909 2911 335
2911 2913 1941
2856 2904 238
2856 2914 1695
2904 2896 750
2905 2914 1084
2914 2915 949
2902 2905 1014
2905 2916 1140
2902 2916 1423
2916 2915 905
2913 2917 262
2913 2918 1031
2913 2919 434
2920 2515 845
2921 2920 1919
2922 2920 353
2921 2516 928
2923 2921 1576
2923 2520 1608
2924 2923 452
2925 2924 333
2926 2924 1006
2925 2521 1596
2927 2925 1248
2928 2921 1359
2929 2926 1591
2930 2926 402
2931 2932 474
2933 2932 1114
2934 2933 1222
2935 1323 905
2936 2935 1000
2935 2937 786
2938 2939 1952
2932 2940 884
2941 2936 1124
2933 2941 1381
2942 2941 1897
2928 2934 1030
2934 2943 804
2934 2944 535
2944 2945 1277
2944 2946 201
2946 2947 1114
2947 2948 1075
2946 2942 928
2949 2942 1111
2950 2947 474
2951 2949 2248
2556 2547 3782
2952 2547 503
2927 2952 680
2952 2953 1004
2954 2927 905
2929 2927 1089
2954 2953 419
2955 2954 2340
2956 2929 353
2955 2556 1099
2957 2958 1173
2957 2955 1374
2957 2959 333
2959 2555 1931
2959 2960 402
2555 2961 786
2555 2962 1978
2555 2963 1255
2957 2956 3701
2964 2956 1596
2965 2966 1545
2964 2967 335
2968 2967 893
2967 2951 275
2951 2969 1112
2968 2970 786
2966 2968 1504
2971 2972 1340
2960 2973 948
2973 2974 1778
2973 2975 1220
2963 2974 838
2974 2976 1556
2975 2977 201
1539 2966 696
2966 2978 1691
2975 1539 948
2977 2979 1268
2977 2980 706
2937 1328 786
2981 1328 1322
2982 2981 1159
2983 2982 1767
2942 2938 1276
2984 2938 1031
2985 2984 928
2986 2984 2679
2938 2983 1627
2987 2983 2340
2988 2987 1796
2987 2989 1734
2981 1340 2156
2990 1340 1542
2982 2990 2711
2990 1352 550
2991 2990 1004
1352 2992 2487
2991 2993 1583
2994 2991 1004
2983 2993 1112
2993 2994 1112
2995 2994 1786
2994 2996 1896
2995 2997 550
2989 2995 1530
2998 2997 835
2989 2998 749
2998 2999 1374
2969 3000 782
2969 2986 353
2986 2988 680
3001 3002 587
3001 2988 1675
2988 3003 1112
2978 3001 778
1538 2980 373
3004 1538 1454
1538 3005 992
2974 3006 1006
3004 3007 2349
3008 3004 1530
1539 2978 1300
2978 3009 1014
2978 3010 1071
2978 3011 1095
3011 3012 344
3010 3012 475
3012 3013 672
3010 3013 336
3013 3014 562
3014 3007 1334
3007 3015 1447
3003 3016 778
3003 3017 353
3017 3018 1095
3017 2989 1530
3016 3011 1344
3016 3019 1012
3018 3020 344
3021 2999 1445
2999 3022 845
3018 3021 1178
3023 3021 1445
3021 3024 928
3025 3023 2779
3011 3026 2901
3007 3026 1855
3027 2553 675
3027 2647 2111
2961 3027 804
3028 3029 636
2647 3030 1555
3028 2647 762
3031 3028 168
3031 3032 527
3033 3034 353
3034 3035 671
2976 3036 1012
2962 3037 762
2962 3038 667
3039 3033 670
3033 3040 999
3038 3031 1095
3038 3039 893
3041 3038 838
3039 3042 1030
2649 3030 1931
3030 2648 2372
2658 3043 2970
3042 3044 556
3044 3045 111
3045 3046 463
3047 3048 796
3048 3049 672
3048 3050 610
3049 3051 627
3049 3052 445
3050 3049 353
3053 3050 754
3050 3052 649
2976 3054 1445
3054 3041 587
3054 3055 1350
2976 3008 1513
3056 3008 687
3057 3056 782
3057 3054 1429
3058 3057 782
3055 3058 168
3059 3058 238
3060 3059 1451
3061 3059 333
3042 3062 603
3063 3045 627
3062 3060 680
3064 3053 434
3065 3066 1691
3067 3064 419
3064 3068 1201
3067 3069 1111
3061 3063 2224
3070 3061 781
3066 3071 1059
3072 3066 1004
3066 3073 1857
3072 3067 929
3074 3072 2358
2676 2686 2557
3075 2676 1268
3076 3075 515
3051 3075 515
3051 3076 222
3052 3076 587
3076 3077 3779
2686 2687 1222
3077 2686 1012
2687 2688 905
2688 2689 796
2689 2873 1445
3074 3078 1277
3079 3074 1234
3015 3080 1262
3058 3081 1726
3059 3082 1529
3061 3083 1529
3015 3084 1000
3081 3084 1413
3084 3085 139
3082 3085 1649
3085 3086 296
3083 3087 1686
3087 3088 238
3088 3089 238
3090 3091 1012
3090 3073 782
3092 3090 680
3073 3093 587
3093 3094 452
3093 3095 1112
3096 3097 749
3096 3098 2199
3094 3096 580
3092 3093 687
3084 3099 3574
3087 3100 675
3089 3101 724
3089 3102 838
3102 3103 706
3102 3095 3384
3086 3087 156
3085 3104 3024
3105 3103 905
3103 3106 1335
3107 3108 511
3103 3108 1262
3095 3109 980
3109 3098 1124
3109 3110 2619
3106 3109 2126
3106 3111 2098
3112 3074 835
3112 3113 2985
3097 3094 1298
3097 3112 1166
3114 3079 1322
3079 3115 2768
3114 3116 2679
3114 3117 649
3117 3118 880
3119 3114 2199
3119 3120 876
3118 3121 1654
3118 3122 436
3122 3123 1356
3121 3124 1780
3123 3121 611
3098 3125 905
3098 3126 2636
3125 3113 847
3125 3127 1623
3113 3128 847
3113 3129 1751
3128 3115 344
3128 3130 1697
3115 3119 336
3127 3131 336
3127 3132 1112
3131 3129 835
3131 3133 275
3129 3130 746
3117 3120 2628
3120 3134 949
3130 3135 782
3122 3134 2276
3134 3135 201
3135 3123 2610
2992 3136 615
2992 1474 664
2996 3136 1778
3136 3137 113
3138 3137 344
3137 1474 418
3139 3138 1014
3138 3140 1607
2997 2996 2167
2999 3141 2081
3142 3139 1357
3139 3143 1995
3141 3142 333
3142 3144 1804
3145 3141 1222
3140 3146 706
3140 3147 474
3147 3146 511
3146 3148 1124
3144 3149 746
3144 3150 867
3148 3151 562
3152 3148 928
3150 3153 1483
3154 3150 905
3150 3155 503
3156 3024 1225
3023 3156 1012
3156 3157 1634
3022 3145 922
3158 3145 1139
3145 3159 597
3160 3158 238
3159 3161 561
3159 3162 1345
3024 3160 1178
3160 3163 2273
3157 3160 1930
3157 3164 679
3026 3025 1210
3099 3025 1558
3099 3165 4851
3166 3162 893
3167 3168 556
3167 3164 1084
3162 3154 419
3163 3154 1357
3167 3163 1166
3163 3169 251
3169 3170 796
3170 3171 419
3170 3172 333
3025 3164 3751
3164 3165 1694
3173 3174 1582
3165 3175 201
3175 3176 671
3165 3177 2013
3176 3178 473
3179 3176 5398
3178 3180 1077
3147 1521 2720
3181 1521 3074
3182 1521 1593
3155 3152 2428
3181 3152 433
3183 3181 1300
3183 3184 787
3185 3183 4337
3183 3186 1222
3187 3186 333
3184 3187 782
3188 3184 1223
3189 3184 3912
3182 1532 1749
3190 3182 1334
3186 3190 1124
3190 3191 1206
3191 3192 2109
3193 3191 1359
3194 3193 2044
3195 3188 1111
3196 3188 980
3197 3195 1906
3187 3194 2011
3194 3198 535
3196 3198 1425
3195 3196 1206
3199 3196 1565
3169 3185 845
3185 3200 929
3185 3177 1935
3200 3201 1344
3177 3201 805
3200 3189 1089
3202 3189 1004
3175 3203 3350
3201 3202 1059
3203 3204 433
3205 3204 2760
3176 3205 871
3180 3206 238
3206 3207 871
3208 3206 1972
3180 3209 866
3210 3207 649
3207 3211 1874
3212 3207 1436
3212 3213 1679
3189 3197 1300
3197 3214 627
3215 3214 1949
3202 3215 587
3204 3215 474
3204 3216 680
3217 3218 1947
3217 3219 1741
3220 3199 796
3214 3220 597
3220 3221 251
3221 3222 251
3222 3223 1530
3216 3223 1545
3218 3212 1065
3218 3224 1741
3213 3225 1408
3224 3213 974
3224 3226 1005
3226 3227 336
3173 3099 445
3104 3173 336
3173 3179 373
3100 3179 2796
3179 3228 373
3228 3229 610
3230 3231 482
3108 3111 1728
3229 3232 373
3232 3107 1100
3232 3233 2748
3234 3235 1006
3235 3236 1852
3232 3234 706
3110 3126 1234
3110 3237 1940
3111 3233 1257
3233 3237 2717
3235 3238 2411
3238 3239 3676
3238 3208 251
3126 3132 1031
3126 3240 1060
3132 3241 627
3240 3242 1179
3240 3243 672
3237 3242 1447
3242 3244 868
3245 3246 1014
3247 3248 1688
3249 3250 767
3246 3230 1321
3208 3251 1360
3251 3252 2667
3251 3210 353
3210 3253 535
3252 3254 889
3253 3255 2191
3253 3256 2446
3252 3256 670
3256 3255 749
3255 3257 445
3254 3239 1382
3258 3254 3689
3254 3259 5222
3211 3260 2691
3211 3261 1540
3225 3261 1663
3225 3262 1742
3261 3260 1447
3260 3258 905
3258 3263 222
3263 3264 3792
3259 3247 3619
3245 3265 1045
3266 3249 1012
3267 3249 2262
3247 3268 452
3268 3266 688
3268 3269 929
3266 3270 1454
3264 3259 2047
3264 3271 746
3271 3272 1076
3271 3273 926
3273 3274 949
3273 3275 686
3269 3276 786
3269 3277 1827
3276 3278 763
3276 3279 1398
3278 3280 706
3278 3281 1004
3280 3282 610
3280 3283 335
2873 2871 782
2871 2876 1004
2876 2886 778
2886 3284 2126
2885 3284 754
3284 2882 556
3285 2892 1248
2882 3285 278
2882 3286 201
3286 3287 1234
3286 3288 3116
3288 3289 867
2892 3290 1161
3287 3291 1014
3291 3292 1031
3290 3293 671
3290 3294 1558
3294 2894 1559
3295 3294 1024
2894 3296 4056
3297 3291 2205
3297 3298 1222
3287 3288 2885
3288 3297 1220
3298 3292 1931
3298 3299 1611
3300 3301 948
3302 3303 344
3304 3305 1729
3306 3302 2143
3306 3307 893
3302 3307 1874
3307 3308 275
3305 3309 373
3305 3310 627
3310 3311 736
3312 3313 5012
3267 3314 1312
3270 3315 452
3315 3267 1194
3315 3316 924
3270 3277 867
3316 3300 2821
3316 3317 580
3317 3318 713
3319 3304 2235
3319 3320 1268
3321 3310 1084
3311 3321 1234
3320 3321 353
3320 3322 1915
3318 3306 2683
3318 3323 373
3323 3324 580
3324 3325 373
3325 3319 2440
3325 3326 796
3327 3320 1112
3328 3327 1808
3277 3279 786
3279 3281 1112
3316 3329 2602
3281 3282 550
3282 3330 238
3323 3331 2440
3331 3332 796
3333 3334 278
3317 3334 3009
3334 3331 1014
3326 3335 475
3335 3327 1334
3335 3336 610
3336 3337 1124
3324 3332 2389
3332 3338 373
3336 3339 1060
3339 3340 3139
3339 3341 2526
3311 3342 418
3342 3312 983
3343 3342 587
3343 3344 5579
3322 3343 949
3322 3345 3581
3328 3322 763
3345 3346 1919
3344 3313 1220
3344 3347 3115
3346 3344 1220
3346 3348 3202
3337 3328 825
3337 3349 2005
3349 3350 1161
3349 3340 1140
3351 3345 1030
3351 3352 1848
3353 3351 1179
3352 3346 1220
3350 3353 893
3353 3354 1398
3354 3352 1140
3354 950 2340
3355 3356 888
3355 3357 825
3313 3358 1112
3313 3359 1319
3359 3360 1294
3359 3361 729
3361 3362 344
3361 3363 611
3362 3355 2475
3363 3362 353
3363 3364 580
3364 3365 475
3365 3357 1760
3365 3366 2553
3347 3364 1060
3356 3367 713
3357 3356 373
3367 3368 452
3367 3368 452
3368 3369 1031
2971 3370 1450
3348 3347 1112
3348 3366 1848
3366 3371 1161
3372 2327 7003
3373 3372 780
2838 3372 1537
2838 3373 1977
3373 3374 1689
3375 3376 2771
3377 3378 2255
3379 3380 3243
3381 3375 2170
3380 3381 3016
3382 3383 921
3384 3385 1855
3386 3384 500
3387 3384 1114
614 3387 2246
3387 3388 714
615 3389 2500
3390 3391 1254
3392 3380 727
3393 3392 344
3383 3393 3183
3394 3393 1591
3393 3395 14441
3396 3377 1078
3394 3397 4971
3390 3398 1324
3399 3400 2016
3391 3396 1483
3377 3394 1137
3381 3401 5126
3402 3403 1516
3404 3405 1419
3406 3407 1441
3408 3409 1387
3402 3392 1493
3404 3402 1262
3406 3404 1052
3410 3390 1555
3396 3411 2781
3408 3406 2501
3412 3408 2275
3397 3391 4948
3397 3413 1359
3410 3414 4817
3415 3416 4992
3417 3418 1675
3419 3417 1344
3412 3420 3459
3419 3417 1344
3421 3412 4449
3414 3413 2778
3421 3419 6161
3415 3422 3454
3423 3424 4445
3424 3425 712
7 1147 910
3426 1160 796
613 3426 1219
3426 3427 353
3427 3428 1595
3428 3429 3015
3428 3399 824
3399 3410 2855
3430 3429 1177
3431 3429 2347
3432 3433 160
3434 3432 5080
3435 3436 1558
3437 3435 3801
3438 3439 1295
3440 3438 3581
3434 3441 2772
3442 3434 924
3437 3434 1344
3442 3438 1176
3443 3442 1373
3444 3442 1000
3445 3437 1608
3444 3443 1332
3446 3443 1137
3447 3448 889
3447 3449 503
3450 3447 586
3451 3452 786
3437 3453 748
3454 3445 535
3454 3451 3360
3455 3454 344
3456 3454 980
3457 3410 1675
3431 3458 273
3459 3431 1124
3459 3460 928
3461 3462 1282
3463 3460 2578
3460 3464 2086
3465 3464 1267
3464 3466 649
3461 3450 1845
3467 3461 344
3467 3463 1595
3468 3467 3019
3469 3463 1375
3468 3470 2600
3456 3468 2688
3471 3470 1504
3472 3471 1139
3473 3471 1457
3463 3474 1529
3475 3476 417
3475 3477 696
3478 3475 1637
3470 3478 1381
3479 3472 687
3478 3480 433
3480 3481 905
3481 3482 1482
3481 3483 1425
3440 1211 670
1211 3484 2111
3485 3440 1340
3486 3444 1425
3487 3486 926
3485 3487 950
3488 3485 2084
3484 1213 597
3489 3484 419
3490 3489 1005
1221 3489 2262
3491 3490 2044
3488 3492 598
3493 3488 983
3486 3446 2010
3446 3455 736
3487 3494 2809
3494 3495 1280
3494 3456 835
3456 3473 2001
3496 3493 1204
3497 3498 1565
3493 3497 1773
3499 3497 1014
3497 3500 420
3500 3501 515
3496 3499 1277
3502 1222 2180
3491 1221 1029
3503 3491 1124
3504 1222 1333
3503 3504 586
3505 3504 3563
3506 3491 597
3507 3503 515
3508 3509 853
3510 3507 3325
1226 1219 2535
3511 1219 549
3502 3511 586
3512 3511 2118
3513 3502 1084
3512 1226 1345
1412 3512 1576
3514 3513 1014
3505 3513 1005
3514 3512 679
3515 3514 353
3516 3515 754
3517 3518 1202
3519 3516 1084
3496 3506 1261
3520 3496 671
3508 3520 1234
3520 3521 1112
3508 3522 1277
3523 3508 2559
3516 3505 893
3510 3505 1011
3524 3510 2126
3524 3519 434
3519 1414 2366
3525 3524 867
3526 3524 2242
3527 3523 333
3527 3510 1095
3528 3527 1225
3525 3529 355
3530 3531 979
3495 3532 2004
3495 3533 1139
3534 3533 1900
3533 3473 1161
3535 3534 1234
3534 3536 613
3501 3535 1114
3535 3537 948
3501 3538 1094
3537 3539 1425
3537 3540 515
3539 3541 748
3538 3540 983
3538 3542 402
3539 3479 3563
3479 3543 1139
3544 3545 4641
3546 3545 1955
3542 3544 1029
3544 3547 586
3547 3548 824
3549 3546 782
3548 3549 1889
3549 3550 3775
3551 3552 363
3548 3553 1193
3553 3554 1114
3553 3555 1929
3523 3556 928
3531 3557 754
3551 3558 906
3554 3559 1344
3560 3548 7890
3457 3561 8071
3480 3562 1193
3562 3563 1571
3545 3563 4733
3563 3564 9102
3564 3423 799
3555 3565 1225
3555 3566 2480
3567 3568 4184
3570 3571 1965
3570 3569 1492
3572 3570 2788
3567 3573 1399
3574 3567 3053
3518 3515 717
3517 3518 1202
3576 3577 787
3576 3578 1977
3574 3578 2605
3579 3574 1786
3579 3575 3107
3580 3579 1906
3581 3580 1672
3517 1412 928
1416 3582 556
1414 3517 1004
1414 1416 1055
1410 3583 580
1421 3584 889
3584 3585 1445
3586 3584 838
3587 3585 921
3585 3588 1889
3589 1421 1428
3590 3589 333
3589 1410 817
3591 1410 628
3587 3586 1447
3592 3593 838
3594 3587 1160
3595 3525 2347
3583 3526 1267
3595 3526 902
3596 3595 687
3595 3597 679
3596 3598 867
3599 3596 782
3600 3591 1031
3601 3591 670
3601 3599 222
3599 3602 597
3592 3601 1558
3594 3603 1490
3604 3594 1955
3604 3605 1029
1441 3604 2879
3605 3606 261
1495 1441 2358
3607 3608 2700
3606 3609 896
3606 3610 2159
3611 3612 4367
3609 3607 796
3607 3613 1897
3609 3613 1512
3613 3614 402
3608 3615 2241
3531 3616 930
3617 3618 499
3619 3620 2039
3621 3618 1669
3622 3560 796
3619 3622 1591
3622 3560 796
3623 3619 782
3624 3623 1891
3618 3625 1095
3626 3625 1780
3627 3624 222
3625 3627 845
3628 3627 796
3629 3628 1114
3628 3630 1850
3621 3631 503
3626 3621 1089
3632 3612 1076
3612 3632 1076
3633 3632 2764
3634 3635 1021
3552 3634 671
3636 3637 1595
3629 3626 1005
3611 3636 1114
3636 3629 905
3633 3611 2458
3634 3638 550
3639 3638 1965
3638 3640 1006
3641 3640 2304
3642 3633 687
3642 3643 1482
3643 3644 1532
3640 3642 749
3645 3642 333
3640 3645 550
3645 3646 762
3646 3647 1014
3647 3648 924
3649 1495 1161
1496 3649 1611
3650 3649 1111
3649 3651 1512
1496 3650 611
3650 3652 1005
3652 3653 948
3654 3652 2568
3655 3656 201
3657 3655 1124
3658 3657 1906
1503 3659 950
1503 3654 550
3659 1504 373
3659 3660 1059
3661 3653 2229
3662 3661 275
3661 3663 550
3664 3663 1248
3654 3662 754
3665 3666 907
3667 3664 1796
3655 3668 679
3657 3669 597
3670 3671 1541
3672 3671 1621
3658 3670 402
3673 3670 2777
3663 3674 402
3674 3658 373
3664 3675 335
3676 3677 164
3675 3673 2178
1528 1527 687
1528 3665 1178
1527 3678 333
3665 3667 670
3679 3667 1900
3679 3680 948
3681 3679 1220
3682 3681 1900
3681 3683 786
1534 3684 670
3192 3684 1900
3684 3682 201
3682 3685 1482
3685 3683 2839
3686 3685 344
3686 3687 875
3688 3689 1466
3689 3688 1466
3687 3690 2432
3691 3690 893
3615 3692 278
3693 3692 649
3671 3615 2366
3694 3693 1991
3692 3695 1149
3693 3696 584
3695 3551 308
3552 3697 2612
3672 3694 2425
3698 3694 1593
3694 3699 550
3700 3676 667
3673 3701 440
3702 3700 1447
3703 3639 746
3699 3697 1006
3641 3704 275
3705 3704 1139
3639 3641 902
3697 3703 1149
3706 3703 706
3707 3703 2509
3708 3706 2202
3706 3705 402
3705 3709 1343
3676 3698 2167
3698 3710 1441
3710 3711 1031
3710 3712 948
3707 3712 201
3713 3702 950
3714 3713 1336
3688 3715 1004
3716 3714 1234
3717 3716 2496
3718 3689 796
3690 3718 1262
3718 3719 887
3718 3720 515
3720 3721 3556
3720 3717 928
3722 3717 2056
3713 3723 3521
3724 3723 1234
3723 3725 679
3726 3725 1334
3725 3727 762
3714 3724 3275
3728 3724 1447
3724 3726 838
3716 3729 1676
3730 3729 2454
3717 3730 1428
3730 3731 442
3729 3728 1508
3732 3728 2229
3731 3732 666
3732 3733 1143
3734 3735 1049
3735 3736 909
3623 3736 1173
3736 3734 1413
3624 3737 2597
3738 3739 1998
3740 3572 1700
3740 3741 1436
3742 3740 2203
3572 3743 1679
3744 3745 3938
3746 3742 5523
3747 3748 1672
3643 3748 1065
3748 3749 2513
3748 3750 1071
3750 3751 3161
3750 3747 603
3747 3752 402
3752 3753 3731
3646 3644 845
3644 3749 1005
3647 3754 2348
3754 3755 889
3738 3744 746
3744 3746 278
3752 3738 808
3756 3757 2986
3749 3751 1178
3751 3758 419
3758 3759 1000
3754 3759 928
3759 3760 1357
3758 3753 586
3753 3756 1089
3756 3761 1095
3581 3762 941
3742 3581 2226
3763 3764 238
3765 3763 1322
3766 3767 880
3766 3768 1437
3763 3769 1089
3769 3770 2316
3761 3765 1686
3771 3765 867
3761 3772 275
3770 3771 1176
3704 3648 671
3648 3755 2097
3755 3773 562
3708 3707 679
3774 3708 2204
3775 3708 2275
3776 3774 824
3776 3775 1277
3777 3776 736
3778 3779 1634
3780 3776 1159
3777 3781 1394
3782 3777 335
3783 3782 473
3782 3784 974
3784 3785 867
3786 3783 746
3787 3783 627
3788 3787 580
3789 3787 1219
3732 3726 3781
3733 3790 1112
3791 3790 1593
3790 3792 433
3791 3778 1565
3793 3794 1935
3795 3793 787
3796 3793 905
3794 3797 6994
3793 3798 2974
3799 3800 1669
3801 3800 1593
3799 3802 956
3801 3799 786
3803 3801 511
3804 3805 3064
3806 3804 1556
3784 3808 611
3785 3809 373
3787 3785 1220
3789 3807 2334
3509 3507 670
3810 3811 1114
3810 3789 1095
3812 3810 251
3798 3813 3999
3814 3815 713
3816 3814 838
3817 3814 787
3804 3803 1055
3803 3818 786
3819 3818 1565
3818 3817 1729
3817 3820 433
3820 3821 937
3821 3820 937
3819 3822 1816
3192 3686 1627
3823 3686 1161
3823 3193 1673
3824 3823 3418
3825 3826 672
3198 3824 587
3199 3824 3033
3824 3827 433
3828 3825 687
3829 3828 2118
3828 3830 754
3831 3830 2000
3829 3832 928
3833 3829 782
3831 3829 928
3834 3831 889
3835 3836 2734
3836 3691 1357
3837 3836 3029
3825 3835 1276
3830 3838 627
3839 3831 1030
3840 3839 1084
3839 3837 2067
3841 3837 706
3842 3841 1084
3843 3842 1558
3842 3844 1930
3845 3843 902
3843 3846 713
3222 3847 1030
3847 3848 1234
3847 3849 174
3223 3848 1413
3848 3850 893
3850 3851 1262
3850 3852 687
3849 3833 780
3833 3853 275
3853 3854 1114
3853 3834 762
3855 3851 889
3855 3856 2349
3848 3854 1276
3854 3855 344
3851 3857 893
3851 3858 1608
3852 3219 687
3219 3224 1947
3219 3859 749
3226 3859 2067
3859 3860 867
3227 3225 926
3227 3861 1333
3857 3860 889
3860 3862 782
3862 3863 597
3862 3861 1558
3864 3863 2556
3834 3840 597
3840 3845 627
3845 3865 580
3854 3866 2376
3867 3858 667
3856 3868 111
3868 3869 1030
3868 3870 3449
3871 3856 1083
3871 3869 1139
3857 3867 1676
3872 3867 905
3860 3872 1844
3873 3872 778
3 3874 1667
3863 3873 1345
3875 3873 222
3870 3875 754
3876 3875 1556
3870 3876 1729
3691 3877 838
3836 3878 838
3879 3880 1560
3721 3881 333
3882 3722 1425
3880 3882 687
3883 3879 638
3884 3880 2371
3841 3883 871
3844 3883 1670
3843 3885 867
3885 3886 1014
3885 3887 1023
3887 3888 1014
3844 3889 949
3888 3890 902
3887 3889 1223
3889 3884 867
3733 3891 1131
1443 1387 2321
3884 3892 275
3893 3894 1099
3890 3895 2305
3892 3895 433
3895 3896 1305
3895 3897 825
3898 3899 736
3899 3900 1935
3897 3898 474
3898 3901 1084
3901 3902 672
3902 3903 1530
3886 3904 556
3904 3871 867
3904 3905 1357
3886 3888 1023
3888 3906 687
3906 3907 562
3869 3905 838
3905 3908 373
3907 3909 1097
3906 3893 1076
3893 3910 373
3909 3911 4874
3912 3913 889
3914 3915 562
3915 3916 796
3917 3918 562
3918 3917 562
3913 3918 3120
3261 3262 1978
3262 3919 1483
3260 3920 1442
3920 3921 1114
3920 3919 786
3919 3922 1014
3861 3923 1222
3262 3923 474
3923 3924 251
3924 3925 1611
3924 3864 434
3864 3926 503
3926 3927 562
3927 3928 344
3919 3925 762
3925 3929 1014
3263 3921 1194
3930 3931 1815
3921 3922 1060
3932 3930 834
3932 3933 561
3929 3934 796
3934 3932 675
3934 3935 418
3935 3936 344
3933 3930 597
3937 3876 667
3938 3937 687
3927 3938 929
3939 3938 344
3925 3940 1709
3937 3941 929
3941 3942 2605
3941 3943 2047
3929 3944 2287
3945 3946 240
3936 3933 867
3936 3931 846
3931 3947 2545
3948 3949 445
3935 3949 2330
3949 3950 667
3951 3852 1512
3952 3953 916
3947 3954 868
4 3937 616
3943 3955 778
3955 3956 754
3955 3957 782
3957 3945 1442
3958 3957 922
3943 3959 838
3959 3958 1565
3960 3912 587
3961 3912 667
3962 3961 587
3963 3961 778
3959 3963 754
3958 3964 687
2371 3965 815
3965 1232 640
1232 3966 1224
3966 3967 489
3968 3966 838
3967 3969 981
3964 1233 864
3964 3970 610
3970 3968 1668
3968 3971 1447
3952 3972 1336
3973 3974 754
3974 3975 1556
3912 3976 1760
3977 3976 667
3961 3977 1760
3978 3977 796
3977 3979 1513
3963 3978 1928
3978 3980 84
3980 3973 1014
3980 3981 838
3981 3982 2556
3973 3983 1565
3970 3952 706
1443 3984 1294
3952 3975 587
3975 3985 597
3986 3987 1382
3986 3988 2214
3983 3985 111
3985 3989 667
3989 3986 687
3983 3982 1173
3982 3990 778
3989 3990 1173
3990 3987 1000
3991 3992 627
3987 3992 795
3987 3993 867
3992 3994 1030
3947 3969 1090
3969 3995 353
3995 3996 3183
3995 3971 838
3971 3997 4354
3971 3988 1194
3996 3998 905
3988 3999 168
3999 4000 786
3999 4001 4027
4002 4003 845
4002 4004 2262
4000 4002 796
4000 4005 1525
4003 4004 2153
4003 4006 680
4007 3791 1253
4008 4009 1173
4007 4010 222
4010 4011 603
4010 4008 238
3896 4008 2501
4008 4012 1609
4012 4013 1188
3805 3796 238
4014 3805 1935
4015 4016 1005
4016 4017 1716
4016 4012 278
4012 4018 535
4018 4019 3495
3899 4015 875
4015 4020 1694
3902 3900 550
4021 4022 1305
3900 4023 3558
4020 4024 875
4020 4025 4337
4018 4014 597
4026 4014 1412
3806 4027 762
4028 3806 2118
4026 4029 1611
4028 4026 1099
4030 4031 3459
4030 4019 902
4019 4032 2075
4033 4028 675
3915 3903 2575
3903 4034 1483
4034 4035 2118
4034 4036 670
4036 4023 515
4023 4037 1014
4038 4037 2224
3917 4035 1178
4035 4039 4458
4040 4038 706
4041 4038 3224
4023 4025 1173
4037 4042 754
4042 4043 2118
4042 4044 754
4044 4045 2016
4025 4031 1089
4044 4046 1095
4046 4047 1891
4031 4048 587
4048 4046 893
4038 4043 845
4049 4043 3335
4043 4045 845
4045 4050 1897
4045 4047 787
4051 3819 1140
4052 4051 2016
4053 4051 1542
4054 4052 1234
4052 4053 1360
4033 4055 926
4056 4033 474
4056 4057 1457
4054 4056 876
4048 4058 755
4058 4059 445
4059 4060 5232
4059 4061 419
3976 4062 1592
3981 4063 419
4064 3993 4557
4064 4039 419
4039 4065 419
4065 4066 4668
4065 4041 587
4041 4067 335
4067 4068 4567
3993 4066 845
3994 4069 452
3994 4070 474
4071 4072 2006
4067 4049 335
4050 4073 713
4073 4074 893
4049 4074 923
4050 4075 1262
4073 4076 1593
4005 4006 796
4005 4077 1194
4006 4004 2278
4078 4079 1278
4078 4080 3934
4077 4078 1234
4077 4072 755
4072 4081 1194
4080 4082 696
4082 4083 2065
4074 4084 2182
4060 4084 692
3326 4085 2346
3341 4086 818
3350 4087 1140
4087 4088 2279
3340 4086 1060
4086 4089 1139
4087 4089 981
4089 2972 2321
4086 4090 2389
4088 3354 1140
4091 4092 1322
2972 4093 858
2972 4091 2340
3341 4094 3419
4089 4090 2199
4090 4094 707
4095 2971 476
2381 3348 2522
2381 4096 125
3366 4096 3114
4096 4097 1483
4091 4096 1810
25 4099 599
2309 2310 642
2309 4100 548
4100 4101 2950
4102 4103 667
4102 4104 587
4105 4106 515
4107 4105 503
4105 4108 511
4109 4107 1556
4107 4110 333
4111 4112 746
4112 4113 353
4114 4115 1434
4103 4114 1225
4115 4116 707
4115 4117 236
4117 4118 667
4117 4119 557
4120 4121 604
4118 4122 889
4118 4119 402
4121 4122 511
4122 4123 373
4123 4124 452
4125 4126 556
4127 4125 1006
4128 4125 688
4114 4126 929
4126 4129 713
4127 4130 562
4126 4130 923
4130 4131 1900
4119 4132 434
4122 4133 1531
4132 4133 168
4131 4132 473
4131 4134 139
4133 4134 336
4134 4135 222
4133 4135 252
4135 4136 1479
4110 4127 818
4110 4111 1493
4137 4138 749
4123 4135 1853
4139 4140 837
4136 4141 1084
4136 4142 736
4142 4139 1375
4139 4143 5829
4134 4111 3638
4111 4144 868
4144 4145 825
4146 4142 1431
4137 4146 263
4145 4137 2548
4113 4147 5143
4148 4149 580
4148 4150 536
4151 16 882
4153 4154 1963
4155 4156 2686
4154 4156 1369
4157 4158 2683
4156 4159 3117
4152 4155 2657
4159 4157 3073
4157 4160 4788
4160 4161 251
4161 4162 1002
4161 4163 600
4163 4165 2520
4163 4164 844
4164 4166 1897
4164 4167 1216
4166 4168 1349
4169 4166 1142
4169 4170 1537
4167 4169 351
4167 4171 1055
4171 4172 3897
4171 4173 2308
4174 4175 2386
4173 4176 1262
4173 4177 1708
4176 4178 3397
4179 4180 522
4179 4174 1376
4180 4179 522
4174 4181 1983
4181 4182 1512
4176 4177 1418
4177 4182 757
4182 4183 2095
4183 4184 748
4185 4181 1912
4185 4183 3629
4184 4186 2155
4184 4187 2965
4188 4154 1477
4189 4190 4250
4191 4159 12978
4192 4193 2361
4192 4194 2066
4189 4192 727
4178 4195 694
4178 4196 268
4191 4189 4274
4197 4191 1038
4198 4199 1355
4200 4201 644
4200 4198 257
4202 4203 1895
4202 4204 6524
4197 4202 6739
4205 4197 447
4205 4206 9302
4198 4205 451
4207 4200 7099
4187 4207 228
4207 4208 1491
4209 4187 2007
4210 4211 1891
4210 4212 4981
4213 4214 2502
4204 4215 3412
4206 4204 4822
4206 4212 289
4212 4213 1472
4213 4216 6616
4217 4215 4590
4215 4218 2426
4219 4220 1734
4221 4222 3505
4223 4225 3107
4224 4223 2150
4226 4227 4704
4225 4185 1132
4228 4229 434
4228 4230 1687
4229 4231 2584
4229 4232 2848
4232 4233 2416
4234 4235 2053
4234 4236 3505
4233 4234 614
4187 4237 1583
4239 4233 1207
4239 4240 2968
4241 4239 1456
4238 4241 2380
4238 4242 231
4238 4243 283
4243 4244 1097
4245 4210 6482
4245 4246 2198
4209 4245 3316
4247 4248 2133
4247 4209 1239
4249 4247 1001
4225 4250 1780
4251 4249 6395
4249 4226 1853
4252 4253 2120
4251 4254 2784
4221 4251 621
4255 4256 780
4221 4255 271
4257 4221 279
4257 4258 926
4259 4257 2436
4252 4260 1995
4226 4261 2595
4261 4262 2596
4235 4263 564
4235 4261 1310
4262 4264 1805
4262 4236 1374
4236 4265 1026
4266 4267 363
4266 18 1250
4268 4266 2983
4259 4252 4429
4269 4259 1540
4269 4270 2252
4271 4269 3672
4272 4273 3783
4274 4273 1670
4273 4275 1607
4216 4276 1019
4276 4220 8861
4260 4277 3635
4277 4216 2089
4278 4279 788
4278 4281 1991
4278 4282 1476
4283 4278 2013
4283 4284 1440
4285 4283 591
4285 4286 1237
4260 4272 2258
4287 4272 3507
4288 4276 5318
4287 4277 4863
4289 4287 3012
4288 4280 4107
4290 4288 551
4290 4291 5773
4289 4292 2076
4293 4294 1533
4295 4285 2049
4293 4295 256
4295 4296 5286
4297 4298 1301
4265 4299 920
4265 4300 1632
4268 4301 2946
4300 4268 1548
4300 4302 651
4244 4303 2787
4244 4304 3477
4305 4306 381
4301 4307 648
4306 4307 1021
4306 4308 576
4309 4271 1120
4271 4310 2411
4309 4311 2186
4274 4312 1274
4310 4274 332
4307 4313 2030
4313 4314 2619
4315 4313 714
4311 4310 1192
4314 4316 465
4316 4309 2425
4316 4317 1401
4317 4318 821
4318 4311 2140
4318 4319 1587
4303 4320 647
4303 4321 1345
4321 20 3331
4322 4304 2421
21 4315 1259
4315 4314 2519
4323 21 750
4323 4324 1477
4275 4325 1087
4275 4289 2482
4312 4275 1599
4326 4327 558
4326 4328 1914
4329 4290 3692
4329 4326 1605
4292 4329 204
4330 4292 582
4330 4331 3025
4332 4330 1903
4333 4332 56
4332 4334 1945
4335 4333 460
4336 4335 951
4336 4337 1264
4291 4338 1007
4291 4339 315
4339 4338 695
4338 4297 1421
4340 4341 1745
4342 4343 701
4344 4342 3434
4345 4339 3103
4345 4346 3180
4298 4347 1252
4340 4345 233
4346 4348 1472
4349 4335 3460
4319 4349 76
4349 4350 1519
4350 4351 1249
4350 4352 1669
4319 4353 2046
4354 4355 915
4352 4336 1697
4352 4356 201
4356 4357 2330
4356 4354 1245
4357 4342 2014
4357 4358 3085
4344 4340 2202
4359 4344 1086
4358 4359 1003
4359 4360 364
4361 4360 585
4361 4362 595
4363 4298 3740
4363 4364 1264
4365 4366 963
4365 4367 1523
4360 4365 548
4346 4367 641
4367 4363 379
4368 4369 5125
4368 4370 527
4220 4286 5122
4286 4368 1338
4371 4372 4869
4373 4374 1604
4375 4373 977
4375 4376 7543
4296 4371 943
4377 4296 3128
4371 4378 2917
4379 4380 1852
4379 4377 1768
4377 4381 482
4381 4382 2180
4381 4383 2254
4382 4378 1203
4384 4375 2471
4378 4384 2643
4378 4385 886
4385 4384 2233
4385 4386 866
4387 4379 403
4388 4387 2329
4347 4293 5687
4347 4387 3127
4347 4388 3121
4388 4389 792
4389 4390 9187
4389 4391 13923
4390 4392 1603
4390 4393 292
4364 4394 729
4394 4395 756
4394 4396 1028
4396 4398 368
4396 4397 138
4398 4399 817
4398 4400 674
4400 4401 2047
4391 4402 5340
4403 4404 3884
4404 4405 613
4406 4404 302
4407 4406 4216
4406 4408 4375
4409 4410 1425
4409 4411 3379
4412 4413 21762
4412 4414 1583
4413 4415 1256
4416 4417 2562
4418 4416 969
4419 4420 11534
4419 4421 2004
4422 4419 9919
4423 4424 5712
4425 4423 4759
4423 4426 5396
4426 4427 3695
4427 4420 549
4428 4422 445
4429 4422 936
4430 4428 905
4429 4428 762
4420 4430 549
4431 4426 1848
4432 4433 2324
4431 4434 3252
4435 4431 4233
4436 4412 373
4437 4425 10521
4433 4438 155
4435 4439 3860
4437 4435 6442
4437 4440 639
4440 4437 639
4441 4440 6093
4442 4443 328
4444 4441 1084
4444 4445 475
4446 4444 557
4445 4447 3033
4446 4445 503
4448 4418 603
4449 4448 4618
4418 4450 2411
4448 4403 2276
4403 4451 2613
4419 4449 1809
4449 4421 2824
4421 4452 7537
4421 4453 3775
4454 4407 2823
4454 4409 13581
4455 4454 1466
4456 4429 1690
4457 4456 2558
4458 4457 1285
4459 4460 1219
4461 4462 5174
4463 4456 4127
4461 4463 586
4464 4461 4445
4465 4466 886
4464 4455 12613
4467 4464 5537
4465 4468 3115
4469 4470 3512
4471 4469 100
4469 4472 3974
4473 4474 596
4475 4476 1255
4477 4464 6241
4467 4478 8898
4479 4467 5646
4467 4480 7859
4481 4482 2288
4482 4480 837
4483 4484 64
4480 4485 2248
4478 4458 7165
4486 4487 3321
4488 4489 1422
4490 4491 2447
4492 4493 1321
4494 4495 2115
4496 4497 615
4495 4441 7255
4498 4494 1083
4498 4499 2594
4490 4498 1833
4500 4501 1113
17 4446 17948
4502 4503 1460
4479 4504 6977
4505 4479 5632
4506 4490 1545
4506 4507 4008
4508 4506 2745
4494 4509 3361
4488 4510 2462
4511 4505 1760
4511 4508 550
4512 4511 402
4505 4513 1508
4514 4512 4515
4515 4516 1919
4485 4517 6022
4512 4515 2275
4518 4519 4071
4519 4514 1392
4520 4518 2552
4521 4522 6619
4521 4519 7779
4523 4524 983
4525 4524 2778
4524 4526 1664
4526 4527 800
4528 4529 4278
4526 4530 5386
4531 4465 5415
4532 4533 8070
4534 4531 474
4525 4531 275
4534 4525 373
4528 4535 4505
4532 4534 9067
4536 4532 2202
4537 4538 7241
4532 4539 5539
4538 4536 649
4536 4540 475
4538 4540 514
4541 4542 1055
4530 4541 1373
4543 4541 2279
4543 4544 1276
4545 4543 1822
4545 4546 4585
4547 4548 4617
4540 4549 4861
4549 4550 3952
174 178 4391
4551 4545 5729
4552 85 2862
4550 4553 402
4550 4547 278
4547 4552 251
4553 4552 452
4554 4553 1466
4554 4555 3615
4556 4557 922
4558 4559 2009
4559 4560 2849
4559 4561 2043
4562 4563 2180
4564 4565 2126
4560 4566 2321
4562 4567 1026
4568 4569 1026
4570 4568 1065
4568 4571 2247
4569 4572 1577
4570 4573 6856
87 4574 4478
4575 4576 3069
4575 4577 5811
4578 4575 3766
4579 4580 695
4581 4582 3921
4583 4551 2709
180 172 10236
4582 4583 5284
4580 4578 2281
4579 4556 4667
4564 4566 1177
4566 4584 353
4585 4579 6315
4585 4581 1841
4586 4585 6137
4585 4587 2825
4588 4589 3203
4590 4570 9092
4591 4590 1156
4561 4562 580
4574 4592 2149
4593 4594 11675
4595 4593 1193
4596 4586 3897
4597 4596 445
4596 4598 335
4597 4598 335
4599 4597 4785
4595 4600 236
4600 4599 434
4601 4595 691
4598 4602 3477
4602 4603 2829
4604 4528 1445
4604 4471 7200
4605 4604 3842
4606 4605 2940
186 198 7964
4606 4477 12163
4607 4606 968
4608 4537 1762
4609 4608 1649
4610 4607 731
4611 4610 473
4612 4537 3495
4612 4610 433
4611 4612 452
4613 4611 4883
4614 4615 2605
4614 4616 3719
4617 4481 7428
4613 4618 2140
4619 4613 344
4620 4619 474
4621 4619 475
4620 4621 335
4622 4621 2778
4622 4614 6452
4617 4622 4920
199 4623 766
4624 4617 9440
4608 4625 4122
4626 4609 4200
4609 4627 7679
85 4551 7134
197 194 3972
4628 4554 5788
4629 4628 1454
4629 4626 2207
4630 4628 1210
4630 4631 2978
4632 4629 4031
4633 4632 9255
4627 4620 3048
4634 4627 2811
4634 4635 6194
4634 4636 2690
4637 4634 5830
4638 4637 1398
4639 4638 3545
4640 4617 10498
4641 4642 6389
4638 4640 597
4642 4643 6558
4644 4645 883
4644 4646 9602
4647 4648 4068
4649 4644 3469
4517 4520 5234
4650 4517 3237
4650 4651 2890
4652 4650 260
4652 4653 4290
4654 4652 3065
4654 4655 1215
4624 4654 1980
4656 4624 417
4657 4656 278
4658 4657 1065
4658 4659 1055
4660 4658 1466
4661 4658 1305
4662 4660 4607
4663 4662 4114
4664 4486 1558
4665 4664 795
4665 4666 1607
4667 4665 3470
4668 4663 8487
4486 4521 4223
4669 4668 8187
4659 4670 1021
4670 4641 2974
4671 4661 373
4672 4671 2913
4671 4646 4453
4646 4673 3938
4674 4672 2067
4674 4675 3033
4676 4674 335
4672 4677 7224
4676 4678 8441
4679 4676 2556
4679 4680 3756
4681 4679 5324
4673 4682 2304
4678 4677 2023
4677 4673 1809
4678 4683 1159
4683 4684 1374
4680 4685 2924
4680 4686 4903
2881 2888 1497
4686 4687 1436
4687 4688 2442
4689 4690 1504
4687 4681 3797
39 4681 350
4691 38 3184
39 31 3288
4692 4691 511
4692 4693 5495
4694 4695 859
2325 4696 3863
4697 4630 5188
4594 4697 1950
4594 4698 2700
4699 4633 924
4643 4700 353
4699 4639 2613
4701 4699 1267
4700 4701 1544
4702 4701 1225
4703 4702 5521
4633 4704 2790
4702 4705 2595
4647 4649 1005
4649 4706 3113
4703 4647 2094
4707 4708 1810
4709 4703 3183
4709 4710 9168
4600 4592 235
4711 4601 2844
4712 4711 807
4601 4713 1737
4714 4712 3142
4714 4715 2153
4716 4714 711
4717 4716 3943
4718 4717 4384
4715 4719 1831
4719 170 1881
4720 4721 2346
4720 4722 1385
4701 4723 9803
4723 4724 1497
4724 4725 2698
4722 4718 3803
4726 4718 841
4727 4726 1396
4728 4727 362
4729 4727 1133
4725 4730 473
168 4731 549
4732 4729 706
4731 4732 649
4730 4733 749
4733 168 344
4734 4733 1139
4733 4735 808
4736 4734 924
4737 4736 354
4501 4737 2641
4738 169 2508
4735 4739 945
4739 4502 4134
4501 4740 1512
4741 4500 752
4742 4741 344
4742 4743 2784
4744 4742 2341
4745 4741 1441
4503 181 3603
4706 4746 1914
4706 4747 2476
4683 4748 984
4749 4750 3919
4751 4703 4907
4750 4751 2578
4752 4753 562
4754 4709 7927
4755 4754 557
4756 4754 597
4757 4755 5975
4756 4755 417
4758 4759 380
4759 4756 2082
4760 4750 5330
4760 4752 2749
4761 4760 278
4761 4762 1992
4757 4761 1965
4763 4757 1729
4764 4765 3086
4766 4763 417
4767 4763 503
4763 4768 7700
4769 4766 6489
4766 4767 417
4770 4767 586
4770 4771 353
4772 4770 335
4772 4771 344
4771 4773 2948
4765 4774 1978
4768 4691 7227
4775 4768 2471
4776 4777 3771
4778 4588 3431
4778 4779 2142
4780 4778 1166
4776 4775 6567
4780 4776 3507
4781 4769 418
4782 4781 1786
4783 4784 5050
4782 4783 1139
4785 4782 2889
4782 4786 4974
4787 4785 402
4788 4785 445
4787 4788 402
4789 4788 4563
4790 4694 488
4791 4758 640
4792 4791 6676
4793 4794 2423
4764 4772 1451
4792 4764 1276
4795 4796 2913
4793 4790 3765
4797 2325 3643
4797 4798 3057
4744 4793 2609
4799 4744 1425
220 4799 2316
4799 4800 1809
220 4797 3684
4795 4801 770
4781 4802 2886
4786 4803 5887
4804 4787 2086
4804 4805 1625
4806 4804 2371
4796 4807 3418
4808 4806 3830
4809 4792 10149
4810 4809 452
4811 4809 336
4812 4810 353
250 4811 2177
4810 4811 402
4806 4813 3079
4786 4812 3520
4814 4812 6570
4808 4814 1298
4814 236 9313
4815 4151 481
4816 4815 3423
4817 4816 1905
4818 4819 974
4820 4817 6160
4820 4821 5167
4822 4817 2917
4823 4822 3682
4824 4820 4036
4824 4825 2109
4826 4824 2905
4823 4827 3548
4828 4829 7428
4828 4823 278
4830 4828 1866
4831 4830 1504
4832 4831 580
4832 4833 946
4834 4832 1966
4835 4834 1595
4834 4836 2628
4837 4838 7888
4839 4835 598
4840 4839 2734
4835 4841 1129
4842 4840 1531
4843 4844 570
4667 4826 2370
4845 4667 884
4846 4667 2578
4667 4669 201
4510 4845 2428
4847 4488 2773
4510 4848 3940
4849 4846 11026
4850 4851 1556
230 164 1137
4852 4853 1838
4847 4854 5861
41 4855 292
4856 4857 940
41 4858 1129
4859 4860 2605
4859 4856 2213
4850 4830 7138
4838 4850 2376
4838 4831 7290
4861 4838 535
4862 4861 1143
4862 4863 2665
4844 4842 1101
4840 4864 1534
4865 4866 948
4837 4865 2615
4842 4867 1224
4868 4843 344
4869 4868 418
4870 4871 1021
4872 4870 1021
4865 4862 5177
4873 4874 2028
4875 4876 1184
4877 4878 1336
4879 4880 1055
4879 4875 835
4873 4879 808
4881 4879 1334
4881 4873 974
4882 4881 610
4883 4877 1978
4883 4884 2140
4882 4883 278
1730 33 1902
4871 4885 4012
4886 1730 2823
4887 4888 1321
4889 4886 1185
4890 4856 5497
4886 4432 656
4891 4892 326
4891 4893 1974
4889 4891 1092
4438 4889 1114
4460 4882 1301
4460 4894 1827
4895 4459 1104
4438 4442 1988
4896 4897 143
4898 4895 671
4895 4899 2692
4900 4898 671
4898 4901 1182
4902 4900 168
4903 4902 1556
4904 4905 653
4906 4907 2610
4908 4909 3359
4910 4911 2812
4912 4910 5424
4913 4912 3183
4858 4914 2229
4915 4913 1297
4890 4887 275
4916 4890 1454
4902 4916 7334
4917 36 6300
4917 4916 4226
4918 4903 1375
4919 4903 1262
4920 4919 1530
4921 4919 3896
4922 4921 611
4911 4917 1670
4923 4910 5775
4924 4922 846
4925 4922 696
4926 4924 786
4872 4869 788
4927 4872 373
4928 4927 696
4929 4927 876
4497 46 2143
4877 4929 1177
4884 4928 2347
4884 4930 778
4931 4475 94
4932 4473 272
4933 4496 683
4931 4483 990
4484 4497 696
4484 4492 262
4934 4933 746
4933 4493 876
4474 4931 1444
4474 4935 611
4935 4936 818
4899 4474 2366
4899 4937 949
4935 4896 1922
4938 4936 627
4493 4939 627
4934 4940 1413
4936 4941 1342
4941 4942 983
4942 4943 782
4944 4918 5670
4945 4946 1114
4947 4945 671
4941 4948 1024
4942 4949 627
4950 4944 749
4944 4950 749
4951 4950 515
4952 4953 929
4954 4953 1188
4953 4955 949
4955 4956 278
4956 4957 1124
4956 4958 763
4957 4959 782
4957 4960 763
4959 4961 1108
4959 4962 1472
4960 4963 926
4960 4964 1027
4964 4962 847
4964 4965 922
4966 4967 611
4962 4968 373
94 4969 959
4966 4970 2080
4966 4971 1180
4972 4970 219
94 4972 1070
4972 25 886
52 4973 1100
4974 4975 515
4976 4975 796
4977 4978 980
4978 4979 688
4980 4977 1255
4977 4947 889
4947 4946 889
4978 4920 805
4981 4920 902
4982 4979 353
4979 4983 474
4984 4981 1014
4946 4951 2779
4985 4951 983
4986 4987 1225
4986 4988 597
4989 4990 511
4984 4986 1680
4973 4984 696
4991 52 1216
4992 4991 536
4992 4993 2269
4994 4992 950
4995 4985 2879
4985 4989 1220
4989 4996 782
4997 4995 1027
4995 4998 1444
26 4999 726
4999 5000 2043
26 5001 1903
5001 5002 3633
5003 5004 336
4999 5003 876
5003 5005 1966
5004 4997 473
5006 4997 373
5007 5006 5379
5008 5009 1394
5000 5010 2416
5000 5005 736
5005 5011 2458
4993 5012 2651
4993 5013 1298
5014 5015 303
5016 5017 296
5018 5016 653
5019 5014 515
5005 5008 675
5020 5021 679
5020 5022 397
5023 5024 379
5022 5025 868
5019 5022 697
5023 5026 450
5025 5023 431
5025 5027 241
5028 5029 943
5028 5030 395
4926 4925 1194
5031 4926 6121
5032 5033 1562
5034 5035 1144
4994 5035 2414
5035 5036 2307
5037 5038 640
5039 5037 1207
5037 5040 1204
5016 5041 626
5018 5042 166
5043 5018 827
5044 5043 2958
5045 5032 439
5045 5043 1500
5029 5046 754
5029 5047 794
5048 5049 292
5050 5044 798
5049 5051 276
5049 5052 388
5048 5053 1160
5050 5054 917
5032 5039 1174
5039 5055 528
5055 5056 403
5055 5057 283
5058 5059 2819
5044 5060 1419
5061 5058 3666
5062 5058 5428
5063 5064 686
4975 5063 867
43 5063 1719
5065 5066 631
43 5065 252
5067 5065 1454
5068 5010 3222
5011 5010 805
5069 5011 597
5070 5071 838
5072 5002 4196
5073 5068 3299
5074 5007 1096
5075 5007 746
5075 5074 1530
5076 5075 924
5077 5070 688
5076 5070 680
5078 5076 818
5077 5079 597
5080 5077 924
5080 5081 434
5082 5078 847
5083 5084 755
5082 5080 847
5085 5082 278
5086 5087 3165
5088 5078 681
5089 5088 950
5083 5085 278
5090 5083 1055
5085 5089 550
5091 5089 1322
5089 5092 707
5092 5093 905
5094 5090 333
5087 5094 846
5095 5094 3059
5096 5091 368
5062 5088 3966
5093 5097 322
5092 5098 902
5098 5099 713
5099 5100 231
5101 5096 579
5102 5101 846
5103 5101 4705
5104 5105 324
5106 5102 515
5098 5107 846
5108 5107 897
5104 5108 1305
5107 5109 707
5110 5109 2223
5102 5104 487
5103 5106 4337
5111 5106 1030
5111 5110 1120
5110 5112 1220
5113 5073 1767
5114 5073 1031
5115 5114 1375
5116 5114 924
5117 5118 982
5119 5118 1393
5118 5116 201
5116 5120 335
5086 5121 363
5122 92 211
5122 5123 452
5123 5124 402
5123 5125 1004
5095 5086 867
5126 5127 3008
5128 5129 3250
89 5122 475
89 5130 336
5128 88 145
5131 5128 278
5130 5123 736
5126 5128 473
5132 5126 201
5131 5130 418
5132 5131 557
5133 5103 473
5134 5133 580
5134 5126 1138
5134 5132 1084
5133 5135 550
5135 5136 139
5136 5137 473
5138 5136 333
5137 5134 536
5137 5138 335
5138 5139 392
4779 4904 4162
4779 4904 4162
4906 4908 864
5140 4780 1225
5140 4906 5865
5141 5140 5436
5141 5142 1276
5143 5141 3202
4908 4912 1746
5144 4915 3104
4923 4915 4670
5145 4913 3216
5143 5146 2926
5147 5148 2902
4789 5147 762
5149 4789 796
5150 5149 10843
4864 4837 547
4864 5151 841
5152 5143 3569
5153 5144 3150
5154 4923 1972
5155 5154 2612
5156 5153 3019
5155 5157 2686
5156 5155 736
5158 5159 2726
5160 5158 550
5161 5158 445
5162 5156 2846
5160 5161 550
5153 5145 6840
5163 5164 2779
5163 5162 3793
5165 5163 876
5166 5165 336
5166 5167 1978
5168 5152 4663
5169 5162 2317
5170 5169 168
5169 5171 3947
5172 5170 2509
5172 5173 4935
5174 5172 3997
5149 5175 1005
5175 5176 611
4807 5175 433
4807 5176 556
5176 5177 3289
5177 5178 3241
5179 4795 935
5177 4796 1809
5180 5150 1991
5181 5182 4542
5183 5184 5074
5185 4808 2074
5186 4808 4509
5186 5185 3352
5179 5186 1344
5187 5179 1556
103 5188 1114
103 5185 1882
5187 102 6231
5189 5187 2224
5190 5189 3932
5191 5190 1827
5189 5192 3447
5193 5190 2836
5193 5194 896
5195 5168 474
5180 5168 511
5195 5180 687
5196 5195 452
5197 5196 238
5198 5196 275
5199 5197 2902
5198 5197 201
5181 5198 1680
5200 5181 2274
5199 5166 4718
5201 5199 222
5202 5201 1978
5200 5183 1344
5183 5203 1697
5204 5200 535
5205 5206 2249
5201 5207 2142
5208 5202 445
5202 5209 418
5210 5208 1565
5208 5209 275
5210 5211 2746
5212 5210 1611
5209 5213 2087
5214 5213 473
5213 5215 434
5214 5215 452
5216 5214 3449
5217 5212 1719
5218 5217 1700
5212 5216 2179
5217 5219 1926
5220 5221 419
5222 5191 1339
5223 5205 1161
5215 5224 929
5224 5225 680
5224 5223 402
5225 5223 473
5205 5226 1493
5191 5193 4099
5227 5204 3216
5228 5227 847
5222 5227 434
5229 5222 787
5230 5228 846
5228 5231 535
5230 5229 473
5229 5232 750
5233 5230 787
5232 5234 511
5234 5235 611
5232 5235 670
5236 5233 1635
5237 5236 1796
5238 5239 418
5240 5239 610
5239 5225 3310
5216 5238 603
5240 5238 550
5218 5241 1956
5242 5243 445
5243 5244 491
5245 5243 1234
5246 5245 238
5247 5246 353
5247 5245 434
5248 5247 434
1575 5237 1531
5237 5249 786
5250 5248 1575
1576 5250 1709
1678 1576 4618
5161 5031 2016
5251 5031 2011
5252 5160 3473
5253 5254 1646
5255 5251 1741
5251 5252 1100
5253 5256 2176
5257 5253 1824
5258 5259 1429
5260 5258 3861
5260 5061 4354
5261 5262 2371
5252 5263 680
5255 5264 1084
5264 5265 1442
5265 5266 336
5267 5255 3531
5257 5260 2376
5268 5257 4337
5269 5257 1881
5267 5270 2833
5269 5267 333
5271 5272 2229
5271 5174 201
5273 5174 445
5274 5271 418
5266 5273 2006
5273 5274 419
5275 5274 884
5276 5275 402
5277 5275 452
5278 5279 2480
50 5268 475
5280 5268 402
5281 5269 1479
5282 5283 278
5283 5284 736
5285 5282 610
5261 49 891
5280 50 550
5286 5261 1483
5284 5280 515
5285 5284 603
5287 5288 567
5289 5281 846
5290 5289 473
5283 5290 2665
5278 5289 515
5291 5278 335
5292 5282 3683
5287 5293 4672
5294 5062 924
5109 5294 749
5295 5294 1932
5112 5294 2933
5296 5295 353
5296 5297 889
5298 5111 597
5299 5112 1257
5299 5298 749
5300 5298 4056
5301 5296 402
5301 5302 750
5286 5301 3414
5303 5286 1000
5304 5303 431
5305 5304 5458
5306 5307 2044
5308 5307 1479
5307 5299 1114
5309 5310 1167
5138 5309 2613
5311 5309 336
5308 5311 611
5135 5300 275
5136 5300 278
5312 5313 750
5312 5314 2894
5315 5311 1792
5315 5316 1906
5317 5308 2213
5318 5317 671
5305 5318 275
5319 5315 1278
5303 5320 249
5320 5304 512
5320 5321 648
5321 5322 559
5323 5287 344
5321 5323 852
5324 5323 3681
5325 5326 2513
5327 5328 452
5327 5325 1322
5329 5327 402
5330 5328 755
5328 5331 1292
5326 5329 847
5332 5329 1207
5333 5332 1447
5333 5330 597
5334 5333 1437
5335 5324 445
5335 5326 3159
5335 5336 473
5337 5335 201
5338 5337 1124
5339 5324 680
5339 5337 671
5340 5339 782
5326 5341 1805
5341 5332 1272
5342 5341 278
5342 5343 2007
5336 5342 671
5344 5336 2590
5343 5345 503
5346 5347 1858
5344 5343 763
5348 5338 1897
5338 5349 1229
5348 5344 419
5346 5344 1144
5350 5348 587
5350 5351 974
5351 5346 755
5325 5305 536
5352 5319 728
5331 5352 1216
5353 5331 876
5353 5354 2375
5355 5353 763
5334 5330 1892
5356 5357 918
5358 5356 675
5359 5360 597
5358 5357 1263
5361 5359 707
5362 5358 1012
5362 5363 580
5363 5364 2363
5363 5364 2363
5355 5334 475
5355 5360 3115
5365 5355 867
5365 5359 3088
5366 5365 1112
5366 5367 950
5366 5368 1060
5369 5366 750
5369 5370 855
5367 5361 2319
5367 5371 1112
5361 5362 1457
5277 5276 336
5372 5277 889
5279 5372 452
5373 5372 473
5373 5279 434
5374 5373 2274
5375 5374 1060
5376 5218 1225
5377 5376 1111
5276 5378 3216
5378 5379 671
5378 5380 1778
5378 5377 402
5381 5377 418
5379 5381 344
55 5379 1778
5376 5220 922
5220 5382 1114
5381 5382 825
5382 5383 353
5383 5384 1262
57 5385 1114
5385 5386 515
5380 5374 1204
5380 5375 1375
5387 54 426
5375 5388 603
55 56 406
57 5389 94
5387 5390 1305
5388 5291 4589
5391 5388 536
5387 5388 649
5392 5387 749
5393 5391 1298
5391 5392 808
5394 5291 3882
5293 5292 475
5395 5292 763
5293 5395 675
5396 5395 2678
5394 5397 238
5398 5394 3370
5397 5399 1874
5400 5394 1915
5393 5400 1499
5401 5393 1905
5402 5396 402
5402 5403 3682
5404 5402 1616
5383 5405 1797
5405 5406 557
5405 5242 898
5242 5244 300
5244 5407 978
5384 5408 893
5409 5410 1556
5411 66 362
5411 58 456
5409 5412 475
5413 5409 373
5412 5411 1847
5413 5412 353
5414 5415 3691
5414 5416 926
5409 5417 2576
5418 5417 3150
5419 5414 763
5417 5419 278
5419 5420 888
105 5420 2130
105 5421 402
5422 5413 611
5422 5423 1621
5424 5422 511
66 5392 235
5425 5424 1532
5426 5427 1545
5426 5428 2102
5429 5426 418
5429 5430 1161
5425 5429 201
5425 5431 1638
5431 5432 2110
5431 5418 139
5401 5400 2007
5433 5401 2039
5434 5435 1084
5436 5398 1024
5436 5437 1833
5398 5404 949
5438 5398 2641
5433 5436 1499
5435 5433 278
5435 5439 1935
5439 5437 847
5437 5438 1532
5440 5441 1700
5430 5442 1530
5430 5443 962
5441 5442 1509
5442 5444 2002
5442 5445 783
5446 5445 2149
5447 5440 452
5440 5448 1139
5447 5439 1621
5444 5447 1179
5444 5449 780
5450 5451 610
5451 5452 222
5451 1705 929
5452 5453 746
5452 1756 1591
5454 5339 937
5454 5455 2034
5456 5454 749
5456 5457 696
5457 5458 1669
5459 5460 275
5459 5461 3613
5460 5456 736
5460 5457 1014
5462 5463 672
5455 5462 835
5458 5455 252
5464 5458 536
5463 5350 926
5463 5465 550
5351 5466 373
5464 5467 511
5468 5464 707
5461 5468 515
5468 5469 2041
5396 5459 1878
5403 5470 1004
5471 5403 515
5472 5473 1311
5474 5475 1111
5474 5471 434
5476 5474 764
5477 5461 597
5477 5478 3165
5470 5477 515
5470 5479 1281
5480 5470 515
5481 5480 868
5481 5479 1293
5479 5482 667
5479 5483 2788
5482 5484 1253
5466 5369 884
5466 5485 787
5368 5371 818
5486 5487 10660
1314 5488 4114
1314 5489 1611
5490 5491 511
5490 5492 511
5491 5493 1500
5493 5494 651
5494 5495 2296
5494 5496 2756
5493 5497 826
5496 5498 1681
5496 5499 1719
5500 5472 373
5501 5500 1149
5502 5500 276
5472 5503 1425
5503 5504 2658
5503 5476 344
5438 5502 1023
5501 5505 580
5504 5501 1077
5476 5481 610
5487 5484 4225
5484 5506 562
5484 5507 1574
5508 5509 1780
5507 5510 671
5483 5511 222
5511 5512 222
5512 5510 238
5510 5513 1149
5510 5514 419
5515 5516 1356
5517 5515 1513
5516 5504 707
5516 5518 562
5518 5481 3853
5518 5519 593
5453 5520 2477
5453 5515 1436
5521 5522 782
5521 5518 1096
5519 5523 254
5483 5523 2536
5523 5524 754
5513 5525 225
5524 5526 475
5514 5526 2213
5526 1763 1687
5506 5490 344
5491 5492 503
5492 5527 2181
5506 5508 1277
5527 5528 1954
5529 5527 899
5528 5530 1955
5531 5499 2225
5532 5531 1576
5530 5531 680
5530 5533 3181
5525 5534 1110
5534 5535 572
5535 5529 1742
5536 5537 335
5537 5538 671
5539 5540 818
5539 5541 2025
5542 5543 825
5542 4102 2007
5540 5542 983
5540 4819 2173
5543 5544 1014
5543 5545 680
5139 5312 1183
5125 5546 1675
5125 5547 675
5548 5546 3889
5546 5549 1425
5548 5550 868
5551 5548 1504
5550 5552 445
5553 5550 950
5547 5554 905
5547 5555 1006
5556 5557 511
5549 5558 805
5559 5560 634
5558 5556 336
5555 5561 676
5555 5562 726
5561 5557 1207
5561 5563 949
5552 5549 2299
5549 5564 983
5564 5565 1022
5566 5567 556
5552 5566 839
5566 5568 763
5565 5569 201
5564 5559 805
5565 5570 876
5569 5568 452
5569 5571 611
5571 5572 580
5572 5573 746
5574 5575 628
5538 5575 847
5576 5551 344
5575 5576 884
5576 5577 876
5538 5539 788
5538 5578 749
5578 5579 1007
5577 5580 688
5578 5577 1670
5579 5581 515
5579 5541 672
5582 5583 782
5581 5582 562
5582 5584 1179
5545 5585 1111
5545 4109 846
5541 4819 782
5586 5541 1677
4819 4109 452
5587 5588 672
5589 5590 562
5583 5587 335
5587 5589 755
5584 5589 889
5589 5591 1514
5592 5584 238
5581 5592 1195
5592 5586 782
5573 5593 1742
5594 5595 1043
5592 5596 1277
5596 5597 1344
5597 5586 1546
5597 5598 1770
5563 5314 884
5314 5599 1419
5556 5563 1727
5559 5599 3248
5571 5600 1031
5573 5601 876
5602 5601 1207
5570 5603 2485
5603 5604 550
5604 5570 2827
5604 5605 1007
5601 5606 1767
5606 5607 475
5602 5606 1532
5608 5609 986
5610 5486 473
4147 5611 3713
5611 5612 1444
5594 5613 1414
5614 5602 511
5593 5594 640
5593 5615 402
5596 5616 1334
5616 4147 587
4147 5617 597
5617 5618 373
5618 5619 937
5618 5620 1532
5617 5621 1084
5621 5622 1711
5619 5623 1087
5620 5624 238
5621 5625 1972
5624 5626 333
5626 4145 4836
5626 4148 1350
5620 5627 2600
5627 5628 336
5364 5608 1208
5608 5610 987
5612 5629 2471
5629 5486 373
5630 5486 1120
5631 5630 382
5625 5631 3943
5632 5633 1767
5632 5634 445
5634 5635 2410
5627 5636 434
5489 5637 667
5638 5489 475
5637 5639 1919
5640 5488 825
5488 5641 884
5640 5641 557
5638 5637 611
5639 5640 515
5639 5642 2044
5641 5634 1898
5641 5635 2347
5635 5643 373
5643 5644 1120
5643 5645 1437
5642 5646 675
5642 5647 884
5647 5646 475
5647 5648 2028
5499 5638 3526
5499 5649 1767
5646 5650 628
5650 5651 1138
5650 5652 1096
5652 5651 796
5651 5653 1862
5644 5654 2641
5645 5644 1277
5645 5655 697
5655 5656 610
5656 5657 672
5654 5658 353
5659 5658 333
5659 5654 402
5655 5648 475
5648 5656 796
5658 5657 275
5653 5660 2224
5660 5659 1767
5649 5661 475
5661 5639 4393
5661 5662 1248
5649 5532 1927
5652 5663 2343
5662 5663 333
5663 5664 1071
5664 5665 1160
5665 5666 1321
5666 5667 2467
5662 5668 1512
5669 5670 1004
5664 5671 1174
5672 5671 333
5672 5665 888
5667 5672 839
5671 5669 871
5667 5669 905
5673 5674 7871
5675 5673 893
5673 5676 5327
4573 5675 556
4590 4573 5036
4602 108 3837
4800 5677 2038
5234 1542 3483
5235 1541 2920
5233 1562 2040
5236 5678 1429
1575 1561 2227
5449 5450 896
1678 5679 902
5680 104 336
5418 5680 888
5680 1681 1305
5432 1682 1223
5443 5432 694
5432 1696 847
5445 1697 926
5444 5446 939
5446 1699 910
5450 1704 1174
5449 5681 1024
1756 5517 452
5517 1758 1375
1758 5521 1277
5523 1760 2521
5526 1761 2200
5670 5682 2318
47 4928 1434
5683 5684 678
5685 5683 887
5686 5687 994
5686 5683 3616
5688 5686 1809
5688 5685 2901
5689 5688 3138
5690 5691 655
5692 5690 2282
5693 5694 262
5695 5696 1431
5689 5692 278
5692 5697 1576
5697 5693 1447
5697 5698 3624
5699 5700 237
5699 5701 678
5702 5699 562
5703 5702 3116
5704 5705 535
5706 5704 504
5695 5707 2519
1043 1034 2382
5706 5695 5483
5708 5706 1863
5704 5709 1607
5710 5708 2089
5711 5712 670
5713 5711 1187
5712 5689 3019
5700 5714 823
5714 5715 2414
5714 5713 1669
5716 5710 2126
5710 5717 2652
5716 5711 2275
5718 5716 4679
5719 5713 6774
5718 5720 1426
5721 5722 1913
5722 5723 1786
5708 5724 4799
5717 5725 1897
5726 5727 9047
5717 5726 785
5726 5728 1026
5729 5718 5118
5718 5730 1137
5731 5722 5351
5732 5731 8155
5733 5734 6460
5735 5736 278
5737 5736 3891
5736 5738 1171
5739 5735 7112
5740 5741 1821
5740 5742 1813
5742 5743 3184
5744 5745 4736
5746 5747 3332
5733 5748 2252
5749 5746 1942
5742 5750 2204
5750 5751 2360
5750 5744 707
5744 5752 4787
5753 5754 4906
5731 5740 5563
5755 5756 1176
5755 5757 2007
5758 5732 1456
5759 5760 1168
5761 5762 832
5760 5758 397
5763 5762 1647
5764 5763 2385
5743 5755 1082
5743 5753 4932
5765 5758 2186
5763 5759 2151
5764 5766 2925
5759 5765 2682
5765 5767 1298
5749 5733 1492
5768 5749 1426
5769 5749 4334
5770 5768 2094
5768 5771 3379
5753 5769 4167
5772 5769 7683
5773 5770 1343
5774 5773 3083
5739 5773 3115
5775 5739 1952
5776 5777 2361
5774 5778 1643
5779 5774 1241
5779 5780 2088
5781 5782 2672
5783 5732 9925
5783 5784 3226
5785 5783 2891
5786 5787 2771
5786 5788 4712
5789 5772 602
5790 5789 4124
5776 5789 1939
5781 5776 2091
5785 5791 4632
5790 5785 1558
5792 5790 4581
5793 5781 2870
5792 5794 2985
5795 5792 1106
5795 5796 2463
5797 5798 3794
5799 5800 927
5799 5801 2458
5801 5797 3499
5802 5801 1688
5797 5803 1785
5804 5805 2984
5806 5807 2479
5808 5809 3091
5808 5804 9419
5806 5810 3111
4580 5811 4335
5810 5812 1231
5813 4591 5757
107 5813 3222
5814 5815 3714
5804 5816 3714
5816 5817 6180
5816 5818 3967
5819 124 2184
5820 5821 1920
5822 5820 1000
5823 5820 1065
5824 5825 7276
5826 5827 208
5828 5829 796
5822 5824 866
5826 5822 1694
5807 5823 4240
5829 5826 200
5828 5799 5759
5830 5828 1436
5830 5831 1579
5832 5830 3333
5830 5807 1688
5833 5806 475
5834 5823 3734
5834 5835 1219
5832 5836 3569
5837 5832 5498
5833 5832 866
5836 5838 3190
5838 5808 2247
5839 5840 2779
5841 5842 1004
5843 5844 1004
5843 5845 353
5846 5843 1205
5847 5846 2045
5846 5848 2237
5847 5848 2481
5849 5847 1137
5850 5851 311
5851 5852 2211
5853 5833 3297
5854 5853 1946
5837 5841 1854
5855 5837 4781
5853 5856 2098
5857 5858 2132
5859 5857 2972
5860 5854 1675
5861 5860 237
5862 5860 475
5863 5862 6100
5854 5864 705
5863 5855 2248
5851 5863 2973
5865 5863 1225
5866 5865 6914
5867 5868 2428
5865 5869 2696
5869 5867 251
5867 5870 1159
5870 5871 3159
5872 5839 3230
5873 5872 2087
5839 5834 2763
5874 5873 1173
5874 5875 1490
5876 5874 653
5877 5878 756
5857 5879 4807
5879 5880 1206
5879 5881 3486
5877 5881 817
5859 5882 2396
5883 5876 857
5884 5883 4846
5885 5884 2028
5885 5877 4811
5886 5885 4423
5887 5888 1588
5889 5890 6010
5887 5891 514
5890 5892 985
5886 5887 2533
5893 5886 1867
5864 5894 1490
5894 5895 1624
5896 5859 1494
5894 5896 3243
5896 5889 1001
5889 5897 3591
5898 5899 3152
2523 2525 910
5900 5901 1724
5881 5902 1345
5898 5900 974
5903 5900 1004
5904 5903 1161
5905 5904 2084
5906 5905 2795
5907 5908 787
5909 5910 1923
5909 5898 4281
5911 5909 3782
5907 5912 3520
5913 5907 2385
5914 5909 4103
5904 5911 3791
5911 5914 2012
5914 5915 1138
5916 121 696
5917 5918 2340
5917 5919 796
5848 5917 1530
5920 5921 2021
5818 5920 950
5920 5922 4099
5922 5923 6524
5922 5849 3015
5849 5850 278
121 5905 6294
5924 5925 1415
5925 5818 1935
124 5924 4505
5926 5925 2117
5926 5927 2458
5928 5929 2113
5930 5926 4613
5930 5931 1445
5932 5930 1707
5932 5933 7185
5923 5932 201
5934 5923 674
5866 5934 888
5935 5866 3445
5928 5936 1026
5933 5928 974
5933 133 4351
5937 5938 1391
5939 5940 596
5939 5941 1252
5941 5942 671
5941 138 3557
5819 5943 3027
5936 5819 3415
5906 5866 6251
5944 5906 1899
5937 5939 3594
5935 5937 2148
5945 5935 5438
5946 5944 511
5946 5947 1675
5948 5946 3286
5944 5949 4237
5948 5950 4950
5951 5948 2714
5952 5951 4844
5945 5953 3940
5954 5945 2543
5955 5954 627
5954 154 2642
5955 5956 1635
5952 5955 1846
493 5952 1359
5698 5884 2883
5698 5957 6054
5703 5958 2568
5959 5703 2624
5960 5958 1213
5961 5960 2605
5890 5893 2436
5962 5893 353
5963 5962 1443
5964 5963 1483
5961 5965 3275
5965 5963 2428
5965 667 464
5959 5966 1492
5960 5967 1718
5719 5959 2366
5729 5719 2079
5968 5961 1467
5969 5970 2480
5969 5971 1047
5972 5969 1004
5972 5973 1297
5974 5968 4627
5975 5974 2027
5976 5977 1004
5978 5979 1661
5976 5980 824
5981 5976 535
5964 5913 2571
5982 5964 1725
5983 5984 3046
5985 5986 1175
5983 5985 3335
5987 5982 2329
5985 5987 402
5988 5987 2944
5989 5983 893
5990 5989 1234
5991 5992 1629
5991 5916 251
5993 5991 1356
5994 5995 1565
5995 5990 2237
5989 5996 1594
5990 5997 2021
5995 5998 2179
5999 5994 1454
5994 6000 2884
6001 5973 502
5973 6002 1151
6002 6003 705
6003 6004 474
6003 6005 5453
5901 6006 1479
5988 6007 1953
5901 6008 3376
6009 5988 2872
6010 5972 2663
6010 6011 1447
6012 6013 926
6014 6015 1004
6014 6012 705
6016 6014 712
6016 6017 1552
6009 6018 1205
6015 6009 2279
6019 6016 2273
6020 6019 3982
6021 5729 1332
6021 5974 1492
5975 6021 2878
6022 6023 1762
6024 5975 2271
6025 664 1303
6025 5975 761
6024 6025 2224
6022 6026 1578
6027 6024 905
6027 5981 2011
6028 6027 3150
6029 6010 3625
6030 6028 452
6031 6028 472
6023 6032 947
6023 6033 3017
6033 6034 1252
6035 6034 3445
6036 6029 2907
6029 6030 1411
6030 6031 433
6037 6031 748
6038 6037 4329
6039 5978 2115
6040 6041 1818
6042 6039 4224
6020 6043 3149
6044 6042 1686
5978 6036 1194
6043 6044 535
6044 6045 5704
6038 6037 4329
6039 6046 1192
6047 6038 2415
6048 6038 3210
6046 6049 2472
6038 6050 2076
6047 6049 2053
6048 6047 1343
6051 6048 807
664 6022 4192
6049 6046 2472
6049 6052 3355
5676 6053 4674
6054 6052 2276
6055 6042 3936
6055 6056 1686
6052 6055 705
6056 6057 2276
6056 6058 3793
5993 6059 3334
5999 5993 2021
5950 6059 433
6059 6060 3214
6061 5999 2277
6061 6062 4628
6063 6064 1384
5951 6065 3494
6066 6067 4253
6060 6068 689
6062 6060 1261
6062 6069 6459
6070 6066 1462
6071 6070 1098
6071 6072 4306
6073 6074 2340
6063 6075 1935
6074 6063 1607
6069 6071 807
6076 6069 596
6076 6077 1950
6077 6078 3401
6077 6079 3217
6080 6076 5159
6080 6081 2027
495 498 671
6066 495 1752
6064 6061 920
6064 6082 3172
6083 6020 4448
6084 6085 2335
6084 6074 3807
6083 6084 1841
6086 6083 2002
6087 6086 1667
6087 6080 2975
6088 6040 2719
6089 6088 1637
6088 6090 4715
6045 6091 749
6058 6045 1607
6058 6092 1450
539 6089 1752
6088 6093 3303
6089 6094 3223
6095 23 3989
6095 6096 2782
6097 6095 596
6090 6098 1029
539 523 5436
6035 6099 2607
6100 6035 3507
6034 5761 3946
6101 6102 2948
6103 6100 2278
6104 6105 736
6100 6106 2118
6106 6107 2152
6108 6109 4559
6109 6110 912
6111 6104 2847
6112 5764 1304
6106 6101 1571
6113 6101 3753
6112 6114 1492
6115 6111 1165
6116 6115 1582
6111 6113 1950
6117 6113 2593
6118 6116 3190
6119 6120 1203
6119 6121 2643
6122 6119 3997
6123 6051 1055
6048 6122 1222
6122 6124 2513
6051 6125 2429
6125 6126 1442
6108 6115 7223
6127 6128 2663
6129 6123 4483
3866 6130 970
6054 6131 1248
6129 6054 1707
6132 6133 2421
6134 6129 712
6132 6134 2044
6135 6134 3184
6123 6125 2369
6128 6136 761
6137 6128 2933
6129 6137 1275
6137 6138 1411
6139 6140 3232
6139 6141 1991
6142 6139 2329
6143 6144 3095
6143 6142 2264
6145 6146 3449
6147 6145 474
6145 6143 6979
6148 72 7401
6116 6149 3111
6150 6148 7331
6151 6152 2474
6153 6151 1897
6152 6154 2834
6152 6153 1893
6155 6153 3113
6155 6156 2351
6157 6155 2406
6157 6148 3197
6158 6157 1940
6158 6159 2535
6142 6118 3730
6118 6160 777
6160 6161 364
6161 6162 308
6162 6150 4733
6163 6164 1702
6165 6163 1771
6165 6166 1358
6167 6168 874
6169 6167 335
6170 6169 2642
6171 6167 353
6171 6169 344
6172 6163 3231
6170 6172 750
6173 6170 2797
6174 6175 2561
6165 6176 1002
6175 6165 2690
6177 6174 3909
6175 6178 2922
6179 6132 5114
6180 6179 1336
6180 6097 2859
6181 6180 2170
6135 6182 514
6183 6135 610
6183 6182 511
6184 6183 1447
6179 6184 3170
6184 6185 3353
6181 6186 1674
555 6181 6610
6182 6147 2151
6147 6187 2900
6185 6188 705
6188 6189 866
6189 6190 465
6190 6191 8775
555 577 3219
6191 578 2541
6192 6193 1027
6192 6194 668
6195 6196 2092
6197 6195 3002
6195 6192 3119
6198 6199 1040
6198 6200 1832
6200 6201 4446
6202 6198 3676
6200 6197 1345
6197 6203 1606
6204 6177 1635
6177 6205 3393
3389 6206 274
6207 6204 1292
6207 6208 2246
6209 6207 5596
6191 6202 2221
6202 6210 748
608 6211 1138
6211 6212 1358
6212 3379 6292
606 608 1400
6213 6214 3689
5737 6215 1205
6215 6213 1847
6213 6216 6632
6216 6217 1198
6216 6218 1147
6219 6220 1376
6220 6221 2283
6218 6222 739
6223 6219 3474
6217 6223 3033
6217 6224 1426
6220 6225 648
6226 6225 10979
6221 6223 2223
6227 6228 1674
6229 6226 7200
6226 6230 1585
6231 6227 2849
6227 6232 2954
6234 5735 4083
6234 5737 475
5775 6234 4008
6235 5775 3666
6235 5779 2851
6236 6235 13581
6237 6215 10618
5793 6238 5584
6239 5793 4814
6239 6240 3947
6241 5795 1526
6241 6242 2410
6243 6241 1454
6244 5786 6373
6244 6245 1809
6243 6244 1761
6246 6243 1584
6247 6248 4196
6236 6239 2466
6247 6236 6979
6249 6247 3994
6237 6250 2357
6251 6237 2221
6251 6252 3612
6229 6251 2352
6252 6253 4556
6253 6254 2279
6255 6233 5070
6256 6229 3799
6255 6229 1548
6256 6255 3770
6257 6256 796
6257 6252 6198
6258 6259 2621
6260 6247 5872
6261 6262 9994
6261 6260 2662
6263 6261 3008
6264 6261 979
6258 6263 2482
6265 6266 3322
6246 6267 930
6268 6246 1052
6269 6268 1427
6269 6151 6946
6265 6269 3257
6268 6270 1390
6271 6158 4111
72 6112 3712
6272 6271 5136
6273 6271 3154
6273 6274 2104
6275 6265 2158
6275 6276 2037
6277 6278 3432
6277 6279 981
6278 6275 1706
6280 6278 502
6281 6280 433
6282 6280 373
6282 6281 335
6283 6281 1010
6284 6282 3507
6276 6273 1766
6285 6286 1088
6272 6171 2356
6285 6272 1592
6173 6285 2590
6287 6173 514
6287 6288 924
6288 6289 465
6288 6290 2552
6289 6291 2580
6174 6292 4281
6290 6293 2734
6290 6294 4793
6295 6296 3401
6295 6297 1621
6297 6287 2753
6298 6299 6004
6298 6295 2981
6294 6300 2679
6301 6294 237
6301 6302 1555
6303 6301 1496
6304 6305 1919
6306 6303 1421
6303 6307 2126
6304 6306 1477
6304 6308 4232
6309 6249 743
6309 6277 1811
6310 6309 4354
6249 6311 1480
6310 6283 3780
6312 6310 1593
6284 6313 3845
6314 6284 3744
6314 6315 3172
6316 6314 3666
6314 6283 7073
6317 6258 4813
6318 6312 603
6312 6317 474
6318 6317 562
6319 6318 2454
6319 6320 3293
6321 6319 2452
6316 6298 3294
6322 6316 4780
6323 6324 5462
6322 6325 4465
6326 6322 1394
6327 6326 3032
6323 6326 2386
6329 6323 201
6327 6304 5968
6330 6327 1700
6331 6330 4458
6332 6330 1749
6332 6333 847
6333 6334 687
6333 6334 687
6334 6331 4541
6204 6205 3016
6205 6335 1289
6336 6209 3611
6337 6338 1447
6337 6209 2336
6212 6339 1358
3376 6336 687
6339 3376 1606
6307 6340 1119
6307 6341 807
6342 6337 4312
6342 6343 2362
6336 6344 5900
6345 6346 3681
6347 3375 3877
6347 6348 1850
6345 6347 3996
3418 6345 2818
6308 6349 2406
6308 6350 3372
3418 6351 2016
6352 6331 1809
6353 6352 3701
6352 6354 1761
6355 6356 3358
6353 6357 6767
6358 6353 945
6355 6358 386
3416 6359 3816
3416 6355 3548
6360 6219 1179
6222 6360 1113
4100 6361 1424
448 452 712
18 6362 233
4885 4849 8561
2651 2650 904
6363 5670 1043
6364 6365 484
4588 4692 3485
6040 6087 672
1064 1062 674
2881 6366 979
4412 4425 649
6367 6368 3009
3143 6369 489
6370 4022 1325
2160 2158 1980
6371 6372 564
2418 2399 1773
2410 6371 852
2179 6373 1722
6372 2446 3157
3043 3042 990
3813 3797 825
6130 3886 667
4009 3795 1097
3174 3175 3596
4896 6374 377
493 495 1058
6369 3153 228
6375 462 485
178 6376 5747
447 6377 370
564 560 2007
610 607 1550
691 6378 689
780 6379 874
808 810 363
6380 1011 768
1020 6380 1991
1028 1016 1611
1081 6381 769
6382 6383 773
3441 1169 1576
3439 1170 234
1144 1136 1254
1268 1284 852
1288 1279 1851
1459 1448 2519
1394 1383 1353
1405 1402 1505
1408 1370 1222
6384 3382 4843
612 6384 1263
6385 2191 925
2298 6386 914
2468 2466 1638
2530 2493 2222
6387 4898 2709
2584 6388 1105
4897 6389 706
2540 2536 1949
6388 2588 1007
2631 2543 939
2632 2639 943
2666 2621 703
929 927 382
2732 2726 883
2846 2767 477
2788 6390 293
2772 6391 876
6391 2768 1529
2816 6392 766
2908 6393 1373
3006 3004 1006
3005 3014 1198
3029 2961 1810
3068 6394 935
4085 6395 337
3476 6396 612
3492 3490 580
3566 3576 1177
3593 3586 1173
6397 3662 961
3666 6397 800
3767 3746 3606
3719 6398 1363
6398 3721 1231
3942 3945 109
4063 4064 503
4017 4030 1469
4093 4088 281
4140 6399 969
326 6400 1178
326 6401 1371
4370 6402 1273
6110 6105 2303
4971 4970 1708
6403 5087 682
5127 5095 377
5310 5136 1247
5306 5310 95
5407 5384 1230
5410 5248 4946
6404 5557 382
5473 6405 548
6006 5861 3220
5984 6406 491
6000 6407 395
6126 6108 926
6110 6104 1678
6105 6103 658
3388 6408 254
4888 1729 3267
5033 4994 701
5033 6409 1242
1739 1740 2327
1739 6410 1272
5943 129 3455
5943 6411 1383
432 430 2979
729 726 401
729 6412 493
809 6413 749
1045 1042 1485
1045 6414 1926
1047 1044 795
1047 6415 1469
1114 1109 1131
1114 6416 998
4022 3984 1439
6417 4707 3574
6418 1917 419
6419 3565 1376
4152 6420 2355
4098 3766 475
5815 6421 4898
5805 5815 7237
5805 6422 3437
128 6423 609
2523 2524 801
661 662 3147
661 6424 3013
2506 6425 1314
2614 424 1062
424 2665 136
3557 6426 2040
1407 1406 614
1407 6427 700
3677 3672 862
929 6428 1180
3701 6429 69
3677 3701 950
3701 6430 4595
1334 6431 1400
1334 6432 922
6433 3259 787
3265 6433 2461
3926 4 251
3946 3948 213
3946 1497 761
1233 6434 559
3984 6435 1188
6435 6365 107
6435 6436 1320
6437 4021 1081
4021 6364 2632
3304 6438 675
5727 6439 577
5727 6440 2274
5730 6033 8173
5730 6441 1428
6164 6150 833
6164 6442 2005
574 565 547
574 6443 1586
603 604 353
603 9 1633
606 1197 2867
10 6444 1804
1197 6445 2118
1043 6446 3965
3458 3457 1063
3458 6447 2117
3462 3459 955
3462 6448 654
6448 6449 1744
6448 6450 716
3413 6451 3365
6328 6329 810
6328 6452 1497
6453 6382 674
1200 6382 761
5139 6454 951
1972 1971 715
1972 6455 992
3071 3070 386
3101 3092 1810
3071 3101 3279
6456 6457 1563
6458 4565 526
3529 3528 1074
3529 3530 458
354 352 1061
3046 3047 99
2652 2653 179
3046 2652 4634
3217 3951 348
3951 3223 580
4855 4847 1388
4693 4689 1111
4860 6459 1569
4857 40 2843
4848 6367 988
4854 4852 1755
3231 2526 780
3616 6456 936
3616 6460 1753
3603 3592 1298
3603 6461 616
6461 6462 3381
5420 6463 1255
4302 4305 968
4302 6464 1188
4386 6465 2745
6439 5721 1770
6439 6466 1772
6467 4564 747
23 6086 3046
114 110 4009
2645 2552 666
2645 6468 483
4567 4569 122
189 115 7502
192 190 241
201 6417 122
3696 6469 251
2357 2355 802
2339 2333 322
6470 4297 1286
882 874 1841
6471 882 2288
3891 4007 912
3891 6472 1101
3032 3034 160
3032 6473 291
2939 2937 2136
2939 2982 1409
707 717 681
707 6474 982
6340 6342 5395
6340 6475 4100
6476 5020 300
5030 6477 323
5030 6478 340
5047 5048 266
5047 6479 623
5051 6480 238
5051 6481 140
5053 5050 135
5053 6482 424
6482 6483 374
6482 6484 502
6485 5028 751
6485 6486 930
5027 6485 483
5027 6487 328
5019 6488 1188
5042 5019 771
5042 6489 302
5059 5045 953
5059 6490 1212
281 269 1071
281 6491 606
6491 6492 1588
353 6493 1782
353 6494 1250
4557 4558 4536
6467 4557 220
6495 3435 501
6496 4128 449
2392 2390 308
2392 6497 1327
6498 5240 1472
5415 5250 1669
2542 2536 566
2542 6499 1388
278 276 633
6500 278 2391
272 6501 2645
278 272 2780
272 6502 998
117 111 3750
117 6503 1541
4897 6504 599
6505 1071 1981
2199 6506 984
6507 2317 558
595 593 1148
2726 6508 467
5428 5434 825
5441 5428 333
1973 1974 217
3954 3996 2441
4032 4058 1918
4032 6509 554
6510 6403 1283
6511 5285 320
2776 6512 600
4921 6513 1373
231 261 898
6514 6515 1037
6516 6517 2268
6518 6519 449
6520 6521 1255
6522 6523 598
6522 6524 487
6525 6526 1114
6527 6528 2279
6528 6529 772
6530 6527 1149
6531 6527 3925
6531 6530 3405
6532 6530 569
6533 6531 1608
6534 6533 86
6535 6536 3514
6537 6538 139
6536 6539 600
6540 6537 2857
6541 6542 3591
6543 6544 2999
6545 6546 831
6545 6547 1293
6547 6548 1398
6548 6549 769
6550 6548 3143
6551 6541 724
6552 6551 4612
6553 6551 2284
6554 6555 3057
6550 6554 889
6556 6554 3266
6553 6557 1240
6558 6559 966
6552 6560 395
6561 6552 861
6553 6562 1670
6563 6564 5108
6565 6566 2179
6567 6568 1426
6568 6563 641
6569 6563 339
6570 6571 1076
6571 6569 655
6570 6572 196
6573 6570 1037
6521 6574 1181
6575 6569 985
6572 6575 692
6576 6575 985
6540 6577 4060
6558 6550 1848
6562 6558 1526
6578 6579 2622
6580 6540 1449
6581 6556 1038
6582 6556 4004
6583 6584 2129
6585 6584 3896
6562 6564 243
6578 6564 882
6582 6578 1451
6586 6582 671
6587 6586 1639
6583 6586 1172
6588 6589 310
6590 6583 2026
6591 6592 548
6593 6594 2090
6595 6593 5348
6573 6596 507
6597 6573 963
6596 6576 590
6598 6576 837
6599 6598 789
6600 6599 543
6601 6602 1251
6603 6604 946
6604 6605 2576
6606 6603 3911
6601 6607 1806
6606 6608 3267
6609 6610 1197
6611 6609 2252
6612 6611 548
6543 6613 318
6612 6614 2487
6611 6606 2066
6615 6607 1088
6616 6617 1370
6618 6615 2412
6619 6620 966
6621 6618 743
6622 6623 197
6621 6624 3354
6620 6621 1432
6618 6595 843
6595 6625 5062
6626 6627 3225
6620 6628 3240
6629 6619 444
6629 6630 1608
6631 6632 2089
6626 6631 1033
6633 6634 879
6633 6635 50
6584 6580 2586
6636 6637 1064
6638 6637 3420
6637 6639 1134
6580 6636 1888
6638 6636 3242
6640 6633 1405
6641 6635 1575
6641 6638 1940
6585 6641 2278
6642 6585 836
6593 6643 4492
6590 6644 2174
6644 6645 1502
6644 6646 920
6647 6645 974
6648 6649 3091
6650 6647 781
6651 6647 4188
6652 6653 502
6654 6652 1029
6655 6652 2410
6656 6654 1495
6655 6654 2145
6657 6656 821
6658 6656 757
6659 6660 498
6661 6658 4573
6662 6663 3174
6664 6655 2827
6650 6665 2579
6666 6650 263
6667 6666 685
6668 6666 1466
6669 6667 1755
6670 6671 1557
6672 6673 4367
6674 6675 1611
6670 6676 4203
6674 6670 740
6672 6674 2374
6594 6648 610
6677 6594 1797
6648 6651 1064
6678 6677 1727
6679 6677 2877
6680 6678 4924
6651 6681 1602
6679 6681 1802
6681 6682 196
6683 6682 4890
6684 6679 1244
6625 6680 1411
6685 6625 1664
6628 6624 1002
6624 6686 796
6687 6628 2438
6685 6688 8300
6689 6690 1226
6691 6685 4504
6688 6691 4022
6682 6692 1091
6693 6694 346
6695 6693 3820
6696 6697 1757
6698 6699 1821
6700 6672 289
6683 6700 798
6701 6700 930
6702 6683 1881
6697 6703 153
6704 6702 628
6698 6705 1557
6706 6698 1871
6707 6680 5499
6708 6695 4435
6703 6702 1050
6709 6695 468
6706 6709 2066
6710 6707 2562
6707 6708 954
6711 6708 5841
6712 6713 1745
6713 6712 1745
6706 6714 1836
6715 6712 1423
6716 6664 251
6664 6717 266
6718 6716 878
6716 6719 1235
6661 6718 512
6718 6720 1783
6662 6661 1046
6676 6662 1530
6719 6721 937
6721 6722 2674
6723 6720 3174
6724 6723 3545
6725 6726 723
6724 6726 2635
6727 6728 390
6729 6728 2649
6728 6730 2674
6731 6729 731
6726 6732 2346
6733 6724 2631
6729 6734 2321
6735 6734 322
6735 6736 1192
6737 6738 636
6734 6730 1104
6739 6730 2023
6739 6733 878
6733 6740 3439
6741 6739 832
6741 6742 4006
6743 6741 1230
6744 6745 542
6746 6744 1074
6747 6744 1291
6742 6740 1026
6742 6748 1053
6749 6701 703
6703 6750 491
6751 6749 2316
6749 6731 1977
6731 6752 1439
6753 6704 1435
6702 6754 1986
6755 6753 2159
6754 6756 4838
6753 6757 1611
6757 6758 590
6751 6737 1461
6759 6760 918
6755 6714 461
6755 6761 2557
6715 6714 2023
6715 6762 2137
6763 6715 6155
6761 6764 621
6762 6761 2616
6765 6766 44
6574 6767 1615
6762 6768 247
6769 6770 2464
6737 6743 2716
6743 6771 936
6772 6773 1855
6774 6756 1035
6756 6759 1256
6759 6775 1005
6775 6776 1322
6775 6772 1303
6776 6777 560
6778 6777 1906
6777 6779 903
6780 6765 156
6781 6782 2780
6783 6784 2001
6784 6779 991
6785 6769 255
6786 6787 742
6787 6788 5071
6769 6786 989
6787 6789 876
6781 6790 1720
6790 6791 1406
6792 6747 573
6793 6747 1849
6740 6793 972
6793 6794 495
6794 6795 2744
6796 6797 436
6795 6798 185
6798 6799 1567
6800 6801 1368
6798 6802 1040
6796 6803 1554
6804 6805 2180
6805 6806 5289
6779 6804 1839
6807 6808 110
6809 6804 2487
6805 6800 313
6810 6799 3753
6810 6799 3753
6811 6809 863
6812 6809 539
6813 6812 2181
6814 6815 1289
6783 6816 734
6783 6817 1168
6817 6818 7169
6819 6820 6933
6790 6821 1067
6822 6823 4213
6824 6814 2884
6825 6814 1881
6825 6826 2455
6810 6827 669
6828 6829 5195
6830 6831 1086
6832 6833 1687
6834 6830 3756
6830 6835 1080
6832 6825 828
6836 6832 455
6837 6822 1555
6838 6822 1144
6819 6818 1588
6837 6819 1491
6839 6837 1438
6828 6836 640
6818 6836 2890
6828 6840 314
6840 6841 499
6842 6841 3718
6828 6834 661
6843 6844 2975
6845 6846 1062
6846 6842 443
6845 6847 799
6848 6845 2075
6849 6850 1712
6767 6807 1043
6851 6852 3315
6853 6854 1374
6853 6855 1852
6855 6856 1004
6857 6855 1758
6834 6858 435
6859 6860 884
6842 6861 1804
6850 6861 1095
6850 6859 1487
6859 6862 361
6851 6863 2813
6863 6864 3018
6863 6857 833
6857 6865 1936
6857 6866 3114
6867 6865 1978
6861 6864 3580
6868 6864 3148
6869 6868 1332
6870 6867 2359
6868 6870 1267
6871 6870 3802
6865 6866 2353
6866 6872 1916
6867 6873 1561
6873 6874 976
6873 6872 641
6872 6875 1290
6875 6876 736
6877 6878 892
6875 6879 3407
6879 6880 2647
6879 6881 730
6882 6883 903
6882 6884 793
6885 6886 1418
6880 6887 486
6880 6888 479
6889 6890 1968
6891 6892 6840
6889 6893 1237
6894 6889 299
6895 6896 1300
6897 6898 2480
6899 6900 2741
6901 6902 1765
6903 6904 1514
6905 6906 1146
6907 6908 1239
6909 6907 106
6910 6911 443
6900 6910 542
6899 6912 2011
6911 6543 1067
6913 6914 4631
6897 6899 1876
6903 6897 794
6901 6915 277
6916 6901 1526
6917 6918 1949
6905 6919 145
6917 6916 1341
6909 6920 2292
6921 6917 405
6921 6922 2699
6923 6913 1964
6924 6923 1139
6913 6925 886
6926 6925 1045
6927 6926 1647
6928 6926 537
6929 6924 2153
6924 6930 1222
6922 6931 366
6931 6929 479
6931 6932 3577
6933 6931 3296
6934 6935 769
6934 6936 749
6937 6938 1684
6939 6937 3638
6937 6940 5332
6940 6941 1085
6941 6626 1096
6941 6942 1859
6943 6944 736
6945 6943 2099
6928 6946 1451
6947 6948 3332
6949 6950 740
6951 6949 2095
6930 6952 3165
6951 6953 815
6952 6951 1601
6952 6954 784
6955 6954 637
6956 6932 2273
6932 6957 1725
6958 6955 2181
6908 6959 3862
6908 6960 1121
6961 6960 2359
6962 6963 1341
6963 6964 3204
6964 6965 422
6962 6966 1927
6967 6968 3204
6969 6961 1768
6959 6970 1845
6970 6969 873
6933 6967 919
6971 6933 1546
6972 6971 725
6973 6974 1272
6970 6975 1136
6975 6972 422
6976 6975 1844
6977 6956 2162
6978 6957 1046
6957 6979 488
6980 6978 1353
6981 6982 2315
6983 6981 2230
6984 6977 938
6985 6986 1668
6987 6985 7092
6988 6985 6318
6989 6990 2649
6991 6992 393
6993 6992 2461
6994 6991 559
6995 6996 1303
6995 6997 974
6996 6998 2559
6999 6996 3901
7000 7001 2765
7002 6994 972
7003 6994 2112
7004 7005 663
7006 7002 1771
7003 6993 894
7007 6993 1978
7008 7003 1535
7006 7003 853
6999 7000 2583
7001 6999 922
6997 7009 2734
7010 7011 590
7012 7011 3874
7011 7013 294
7013 7014 1024
7001 7015 346
7016 7017 1085
7018 7012 4276
7019 7020 5441
7021 7018 1727
7022 7018 7291
7019 7021 1010
7023 7021 5730
7024 7004 1265
7025 7006 1522
7026 7024 560
7027 7026 3356
7028 7029 861
7030 7028 2703
7004 7031 2110
7032 7028 1014
7033 7032 1091
7034 7032 2058
7030 7035 809
7035 7036 1865
7034 7030 811
7037 7030 1809
7038 7039 822
7040 7041 156
7042 7041 638
7043 7027 545
7044 7027 801
7045 7044 194
7046 7047 2346
7048 7047 2161
7047 7045 921
7049 7045 930
7050 7049 963
7049 7051 2907
7052 7042 2709
7053 7046 1081
7052 7054 338
7055 7052 1272
7056 7054 1372
7057 7053 1192
7058 7053 1201
7046 7048 908
7058 7048 1574
7059 7057 865
7059 7058 1209
7060 7058 1114
7061 7059 955
7062 7059 919
7063 7033 849
7064 7033 4187
7063 7044 1325
7065 7063 3763
7066 7034 2664
7067 7050 343
7050 7068 2460
7048 7067 941
7069 7067 766
7070 7069 773
7069 7071 2015
7060 7070 549
7072 7070 1617
7073 7060 1383
7071 7068 959
7074 7068 1639
7072 7071 848
7075 7071 2383
7076 7072 2446
7077 7078 1765
7022 7079 786
7023 7022 2356
7080 7023 1664
7080 7081 1519
7082 7080 3180
7068 7051 964
7083 7051 1538
7064 7066 751
7084 7066 793
7065 7064 1272
7085 7064 778
7083 7065 845
7086 7065 806
7087 7083 799
7074 7083 943
7087 7086 786
7088 7086 482
7089 7087 1010
7090 7087 752
7089 7074 808
7091 7089 854
7092 7089 974
7076 7093 906
7077 7076 862
7076 7075 834
7075 7091 113
7084 7094 402
7095 7084 452
7085 7095 474
7096 7095 152
7086 7085 1100
7097 7085 184
7097 7096 399
7098 7097 242
7099 7100 819
7096 7099 849
7088 7098 845
7090 7088 805
7101 7102 561
7099 7101 686
7092 7090 827
7103 7091 635
7093 7103 1231
7104 7092 751
7104 7103 591
7105 7104 690
7093 7106 685
7106 7105 701
7107 7106 110
7108 7107 736
6943 6942 1753
6942 7109 1400
7109 7110 1125
7111 7112 1778
7113 6688 1996
7114 7115 3937
7113 7114 986
7116 7114 809
7111 7116 1880
7116 7117 1155
7111 7118 1130
7119 7111 2708
6947 6939 1539
7120 6947 736
7121 7120 1075
7121 7119 495
7119 7122 2431
7123 7121 1475
6958 7124 841
7124 7125 1676
7126 6958 398
7127 7126 1654
7126 7128 4446
7124 7123 1353
7123 7129 1891
7130 7131 434
7131 7122 883
7132 7133 869
7132 7134 1878
7114 7135 1576
7136 7135 2712
7135 6711 1854
6711 7137 1558
7122 7136 3757
7138 7136 1690
7131 7139 2199
6763 7140 3620
7137 6974 2602
7138 7141 1755
7141 7142 593
7142 7143 3017
7144 7145 1274
7146 7134 1179
7134 7147 1883
7128 7148 1636
7149 7144 1304
7150 7151 2407
7150 7152 355
7153 7150 1436
7154 7152 2586
7155 7156 2391
6979 7127 1257
7127 7157 3076
6977 6980 1921
7158 6980 2723
7159 7160 3209
7161 7157 1990
7162 7161 438
7163 6987 1845
7164 7165 1345
7163 7165 3713
7165 7166 1319
7167 7163 2643
7168 7128 1112
7157 7168 1573
7168 7169 620
7162 7170 2515
7169 7171 681
7170 7171 1532
7171 7172 1590
7162 7170 2515
7159 7173 883
7174 7159 740
7175 7172 1480
7172 7153 944
7176 7175 6311
6988 7174 945
7176 7174 2971
7177 6988 1040
7167 7178 3104
7179 7167 2111
7179 7180 423
6974 6763 1801
7144 6973 2627
6974 7181 1846
7182 7183 1267
7181 7184 692
7184 7185 2664
7186 7187 3935
7188 7189 928
7190 7191 584
7186 7190 1502
7154 7186 2497
7192 7154 5955
7193 7154 3699
7194 7195 963
7196 7197 465
7198 7199 1033
7200 7201 3449
7199 7202 451
7203 7204 3600
7185 7182 1346
7182 7205 1422
6785 7206 1508
7207 7208 2625
7209 7207 2083
7189 7185 1930
7185 7210 2385
7210 7211 1322
7207 7206 1393
7206 7212 2431
7208 7212 1821
7212 7213 1876
7214 7208 1196
7210 7209 1214
7209 7214 1908
7215 7214 1685
7216 7188 2110
7188 7217 5225
7196 7199 1558
7218 7196 1600
7218 7216 1546
7219 7216 2956
7220 7218 1771
7218 7221 4444
7203 7220 1807
7220 7222 4336
7200 7203 1905
7217 7219 1335
7223 7217 2382
7224 7219 2536
7225 7226 2013
7227 7192 2607
7228 7192 5821
7226 7229 3888
7193 7230 2216
7227 7231 1549
7232 7227 1220
7232 7233 2396
7234 7232 1884
7235 7228 2205
7236 7228 2255
7237 7238 145
7239 7235 2657
7240 7241 436
7241 7242 1848
7236 7241 2379
7243 7236 976
7230 7200 1432
7230 7244 1284
7244 7245 1485
7245 7246 4583
7244 7247 485
7229 7247 1492
7247 7248 3761
7249 7234 2948
7229 7250 3316
7234 7251 2486
7250 7252 2264
7253 7254 1176
7255 7256 1231
7256 7257 1780
7258 7259 5072
7258 7256 3955
7260 7258 5969
7257 7261 1771
7262 7263 4226
7014 6989 1086
7264 6989 1138
7265 7266 592
7267 7264 285
7268 7267 465
7269 7268 1190
7270 7269 3321
7271 7265 502
7272 7265 501
7273 7272 1360
7274 7262 2763
7274 7273 247
7275 7273 4981
7276 7274 2642
7156 7270 1651
7277 7278 5226
7279 7156 5163
7280 7281 4050
7276 7282 3655
7283 7276 1577
7284 7283 129
7284 7285 1502
7279 7286 4293
7283 7179 5183
7287 7237 1349
7288 7253 160
7285 7289 316
7289 7287 576
7290 7291 377
7287 7292 3794
7293 7279 1186
7280 7293 2017
6765 7294 625
7295 7296 2328
7082 7297 5170
7298 7299 1318
7300 7298 1161
7298 7301 3560
7302 7300 2883
7277 7303 213
7304 7277 3769
7305 7306 1537
7307 7305 2081
7101 7308 521
7098 7309 2761
7310 7088 3560
7311 7310 734
7311 7090 3542
7312 7311 802
7312 7092 3546
7313 7312 731
7313 7104 3509
7314 7313 753
7314 7105 3541
7315 7314 743
7315 7107 3548
7316 7315 803
7316 7108 3541
7317 7316 787
7318 7310 1606
7319 7304 486
7319 7311 2272
7320 7319 807
7321 7319 1269
7322 7321 740
7323 7321 742
7320 7312 2233
7324 7320 742
7324 7313 2322
7325 7324 747
7325 7314 2271
7326 7325 754
7327 7325 884
7326 7315 2283
7328 7326 719
7329 7326 785
7322 7320 1174
7330 7322 832
7324 7330 986
7327 7330 747
7331 7330 629
7328 7327 741
7332 7328 730
7329 7316 2272
7333 7329 803
7332 7329 597
7334 7332 841
7335 7328 604
7335 7336 1487
7302 7301 1261
7337 7302 3051
7301 7280 2263
7305 7337 1369
7323 7337 3545
7338 7339 2945
7323 7331 1624
7323 7340 2150
7341 7340 290
7340 7342 197
7342 7343 5094
7344 7341 2689
7331 7335 1390
7336 7345 2609
7346 7345 986
7347 7344 1924
7348 7344 1299
7345 7348 634
7349 7348 1136
7350 7351 463
7352 7353 899
7354 7239 2629
7292 7355 2817
7356 7292 10083
7257 7357 2109
7358 7357 1771
7357 7359 3906
7360 7361 1289
7362 7361 4357
7361 7359 274
7363 7355 3619
7355 7360 1992
7364 7360 2801
7365 7363 2711
7366 7363 7109
7356 7367 310
7368 7369 2371
7367 7370 1701
7368 7371 1510
7372 7368 401
7339 7372 483
7373 7372 2529
7374 7339 1991
7370 7375 1081
7376 7377 6054
7378 7373 5204
7379 7380 5979
7343 7374 2347
7381 7374 6065
7382 7343 3418
7382 7383 4725
7384 7385 593
7376 7366 1191
7380 7376 2323
7386 7380 689
7387 7386 594
7388 7387 1302
7389 7387 1131
7390 7381 2356
7391 7381 6269
7390 7388 862
7392 7388 4311
7393 7390 2482
7394 7395 2539
7396 7395 4298
7395 7393 2708
7393 7397 1165
7055 7056 790
7398 7399 472
7400 7401 3152
7402 7403 825
7404 7402 1792
7405 7406 1221
7407 7408 111
7409 7056 1109
7410 7409 882
7398 7411 985
7410 7398 249
7412 7413 386
7061 7414 557
7415 7061 1894
7412 7415 434
7416 7415 1034
7411 7417 740
7411 7418 346
7419 7420 846
7421 7419 1161
7422 7419 846
7423 7062 1037
7073 7062 792
7416 7423 1722
7424 7073 1166
7425 7426 1793
7427 7424 914
7427 7416 1229
7428 7427 1879
7429 7430 365
7402 7400 1124
7421 7400 1113
7404 7421 1741
7431 7405 1139
7432 7405 1221
7433 7421 3089
7432 7404 1268
7434 7431 1710
7435 7432 515
7434 7435 1031
7436 7435 2496
7437 7434 2251
7438 7439 732
7433 7404 2097
7436 7433 2224
7440 7441 460
7442 7437 1006
7442 7436 1120
7425 7077 1120
7077 7108 1840
7425 7443 704
7444 7443 900
7445 7446 240
7447 7445 1457
7445 7444 521
7448 7444 2421
7449 7428 1793
7450 7428 2349
7440 7451 327
7450 7452 1324
7441 7453 367
7454 7455 254
7455 7456 1147
7457 7108 798
7443 7457 1414
7458 7447 348
7448 7447 1584
7459 7448 1170
7460 7461 90
7462 7460 2395
7463 7454 754
7464 7454 3485
7460 7465 1845
7462 7465 1673
7465 7466 954
7467 7462 844
7441 7468 239
7469 7470 791
7463 7471 1032
7472 7463 581
7473 7472 680
7473 7474 1059
7475 7473 1312
7476 7477 1453
7478 7479 555
7475 7478 980
7480 7475 1502
7475 7481 1076
7482 7481 1524
7480 7482 872
7482 7483 1016
7484 7485 88
7486 7487 1085
7459 7486 839
7488 7486 737
7489 7488 1973
7490 7459 943
7317 7457 3606
7491 7317 740
7491 7488 808
7489 7491 1942
7492 7489 651
7493 7492 677
7467 7466 1426
7466 7494 1126
7494 7495 1040
7496 7494 1457
7497 7467 1015
7464 7497 1022
7497 7498 693
7499 7464 1939
7500 7464 1349
7496 7495 1016
7495 7501 846
7498 7496 953
7498 7502 795
7502 7503 1111
7504 7491 743
7492 7504 2103
7505 7317 1782
7506 7504 933
7333 7505 488
7334 7333 439
7507 7333 511
7508 7507 222
7509 7508 256
7510 7509 560
7336 7334 606
7511 7336 638
7512 7511 511
7510 7512 475
7513 7514 357
7514 7515 266
7515 7510 1264
7516 7510 290
7517 7516 638
7502 7501 1972
7501 7518 1066
7519 7503 1029
7503 7520 204
7520 7521 855
7522 7513 943
7513 7523 996
7518 7522 352
7503 7518 1772
7524 7525 465
7526 7521 978
7521 7527 1013
7520 7524 1683
7528 7529 359
7530 7524 1901
7531 7532 1280
7481 7531 678
7531 7533 834
7483 7533 1778
7534 7499 1315
7499 7500 1422
7519 7500 1252
7533 7534 1382
7483 7535 1178
7535 7536 1055
7537 7519 2263
7526 7519 992
7538 7537 93
7537 7539 1101
7534 7538 243
7535 7538 2264
7539 7540 1055
7539 7526 2277
7541 7526 1041
7540 7542 817
7536 7543 1079
7544 7545 694
7546 7544 849
7547 7517 3180
7546 7548 684
7549 7546 650
7544 7346 842
7550 7346 3754
7549 7551 451
7552 7549 602
7552 7553 594
7554 7552 777
7530 7555 1190
7541 7527 919
7527 7556 883
7557 7547 1256
7554 7558 522
7559 7554 728
7557 7530 730
7560 7561 2386
7562 7349 1818
7563 7349 3056
7564 7562 1576
7563 7564 772
7559 7565 593
7550 7559 694
7566 7550 1105
7566 7563 878
7567 7566 1492
7568 7567 856
7540 7541 2343
7569 7541 870
7569 7556 981
7556 7570 360
7571 7569 2310
7572 7569 686
7542 7571 90
7571 7573 271
7573 7574 656
7575 7573 599
7574 7575 260
7560 7575 1804
7576 7574 2272
7577 7578 2798
7579 7560 464
7576 7579 729
7580 7579 1189
7581 7580 1376
7582 7583 383
7584 7560 3034
7564 7562 1576
7585 7566 1299
7585 7586 2942
7578 7568 1371
7568 7587 3553
7586 7585 2942
7588 7586 685
7589 7590 2915
7591 7578 763
7592 7591 3808
7593 7591 2510
7584 7581 199
7594 7584 658
7592 7594 1632
7595 7596 1206
7597 7589 1036
7592 7595 1675
7595 7598 735
7598 7597 332
7599 7394 2584
7600 7599 1577
7601 7600 817
7600 7602 2991
7599 7394 2584
7589 7603 1848
7604 7603 1567
7603 7601 2050
7605 7606 1239
7605 7607 870
7607 7608 2781
7607 7609 5644
7610 7609 1241
7608 7611 833
6788 7612 4639
7613 7614 545
7213 7613 565
7215 7213 2908
7613 7615 1358
7616 7617 830
7618 7619 970
7618 7620 1132
7223 7621 1493
7621 7622 1389
7615 7623 2706
7615 7624 2468
7625 6838 251
7626 7627 1566
7628 7626 294
7622 7626 2536
7628 7629 1396
7224 7223 1433
7630 7223 1481
7631 7224 435
7222 7221 1764
7221 7632 1231
7222 7633 1630
7294 7634 2641
7622 7635 2390
7630 7636 1775
7637 7630 5283
7638 7639 140
7640 7641 127
7642 7643 724
7638 7644 248
7645 7637 297
7624 7646 766
7624 7628 1876
7612 7647 499
7612 6839 1140
7469 7484 360
7648 7638 805
7649 7650 820
7651 7652 520
7653 7654 1704
7655 7651 1435
7650 6848 2686
7656 6849 1282
7657 7656 1763
7651 7658 1046
7655 7659 973
7660 7655 1091
7650 7657 2951
7635 7653 1041
7661 7662 1731
7663 7661 1686
7664 7663 390
7653 7665 1173
7665 7666 1382
7662 7666 1593
7665 7667 179
7666 7668 1135
7668 7669 1727
7668 7670 387
7661 7671 1775
7663 7671 2681
7671 7669 1282
7669 7672 1377
7673 7674 528
7245 7673 4605
7675 7676 357
7677 7675 1215
7246 7678 1681
7248 7679 1586
7680 7252 688
7678 7679 1456
7681 7677 1324
7677 7682 1244
7681 7683 875
7684 7685 4077
7686 7684 3007
7687 7688 1560
7689 7681 2214
7687 7689 1340
7690 7691 4480
7687 7692 1860
7692 7693 1081
7694 7695 537
7695 7689 3508
7695 7696 1588
7692 7696 1523
7696 7697 1093
7684 7698 1731
7699 7698 931
7699 7700 990
7701 7699 820
7686 7702 1832
7703 7701 1356
7704 7701 2815
7705 7706 13033
7706 7707 3288
7706 7704 1433
7657 6871 5168
6849 6869 3426
7708 6869 1148
7656 7708 3480
7709 6871 1374
7710 7709 3839
7711 7709 2582
7660 7712 1703
7713 7712 2433
7713 7714 990
7712 7710 1461
7711 7710 2405
7715 7713 3047
7716 7715 8337
7715 7711 2385
7717 7711 445
7718 7717 597
7719 7720 3759
7721 7719 3399
7648 7722 205
7723 7724 3591
7725 7476 2309
7634 7726 1045
7709 7727 1626
7728 7727 1960
7729 7728 448
7718 7729 747
7727 6891 1050
7727 7730 451
7730 7731 1376
7720 7718 1075
7732 7718 210
7733 7732 659
7734 7733 776
7735 7734 3956
7736 7737 4295
7736 7735 678
7738 7735 5355
7739 7736 5081
7716 7697 1040
7690 7716 4906
7707 7740 7632
7741 7721 2784
7740 7741 2987
7741 7742 597
7704 7690 3726
7743 7744 1031
7745 7744 1291
7746 7743 2114
7747 7743 1086
7744 7748 1990
7745 7748 1755
7748 7749 1313
7750 7745 1210
7750 7749 1756
7749 7751 2126
7751 7746 680
7746 7752 947
7751 7750 371
7753 7754 749
7755 7756 2169
7753 7757 646
7758 7759 2857
7759 7738 1095
7760 7761 1592
7762 7763 763
7762 7764 996
7765 7762 573
7766 7767 2893
7359 7260 6433
7260 7768 744
7362 7769 3481
7770 7769 3538
7768 7686 1095
7771 7768 1091
7769 7771 3998
7772 7771 3871
7773 7362 1888
7774 7362 2562
7775 7773 2043
7776 7773 2851
7777 7775 1787
7195 7774 3503
7778 7770 1250
7779 7780 1375
7779 7781 620
7772 7779 2460
7782 7772 591
7770 7783 1039
7784 7778 1773
7785 7195 3328
7786 7787 1224
7787 6514 1360
7785 7788 617
7705 7788 493
7789 7705 4817
7787 7785 555
7366 7776 2069
7790 7776 2235
7791 7790 900
7389 7792 3485
7793 7794 1356
7795 7796 3624
7797 7793 1612
7798 7799 456
7800 7801 895
7795 7389 1798
7397 7802 1262
7803 7795 1328
7804 7397 1145
7392 7805 2791
7806 7803 2372
7807 7800 865
7800 7808 1152
7805 7809 2508
7794 7810 2380
7793 7810 1494
7810 7811 1879
7812 7813 980
7814 7815 1798
7811 7816 368
7817 7816 7943
7815 7811 946
7799 7797 1374
7797 7814 1187
7799 7818 645
7819 7818 1288
7808 7818 1521
7820 7814 453
7819 7820 1342
7821 7819 2313
7816 7812 1781
7812 7786 566
7822 7808 3538
7805 7823 1897
7821 7824 627
7821 7825 3541
7826 7822 3905
7827 7828 1077
7829 7830 2770
7827 7828 1077
7831 7827 339
7830 7831 554
7831 7832 1171
7830 7833 1180
7707 7834 263
7835 7707 4512
7834 7836 467
7837 7836 1333
7836 7747 670
7752 7747 1739
7838 7839 883
7837 7840 1311
7841 7837 708
7752 7841 865
7760 7842 739
7843 7844 403
7845 7843 2014
7846 7843 2518
7847 7848 1767
7849 7850 2039
7851 7852 1636
7853 7789 836
7854 7855 547
7856 7855 937
7855 7857 1192
7858 7859 275
7860 7760 411
7861 7860 1704
7845 7860 3498
7862 7861 1335
7765 7863 1208
7861 7864 324
7846 7845 934
7847 7846 841
7865 7862 2338
7866 7862 1364
7867 7766 576
7766 7868 1906
7864 7867 907
7867 7869 620
7870 7871 635
7868 7872 1031
7871 7873 2051
7866 7874 1224
7875 7866 2229
7876 7877 1626
7849 7847 747
7851 7878 323
7879 7851 1187
7857 7880 1035
7881 7857 1791
7882 7881 1270
7883 7884 390
7885 7883 1712
7886 7876 289
7887 7886 1348
7888 7886 1979
7889 7890 1346
7887 7891 853
7892 7893 733
7894 7892 1204
7892 7895 1305
7896 7894 450
7894 7897 1726
7885 7889 988
7898 7889 1445
7897 7895 1223
7899 7900 1003
7901 7900 3842
7900 7853 3524
7901 7853 1605
7902 7765 522
7838 7903 291
7904 7838 2700
7905 7906 3370
7817 7901 2015
7907 7641 100
7904 7908 1016
7820 7909 7778
7902 7910 1595
7825 7909 3018
7911 7912 322
7913 7914 88
7909 7913 1287
7915 7913 5613
7825 7916 643
7826 7917 510
7832 7918 1205
7832 7919 1185
7920 7832 1419
7915 7826 2012
7919 7918 1742
7919 7921 1335
7922 7919 1435
7923 7924 459
7921 7924 1035
7923 7915 1042
7925 7926 152
7927 7921 1186
7928 7907 1111
7929 7907 1703
7930 7928 1959
7929 7931 452
7932 7882 739
7933 7932 1571
7908 7933 450
7934 7908 1195
7935 7933 2434
7933 7936 2392
7896 7937 452
7938 7939 663
7935 7939 1180
7939 7940 198
7941 7935 1047
7935 7942 1820
7943 7941 623
7944 7941 1685
7945 7943 832
7946 7945 1182
7947 7945 1213
7948 7896 397
7932 7949 3328
7949 7950 945
7951 7897 1195
7943 7952 1715
7953 7944 2862
7946 7944 1316
7928 7953 2316
7954 7953 1525
7955 7946 331
7954 7955 2781
7956 7955 2965
7957 7958 1934
7958 7959 794
7956 7954 1165
7960 7961 908
7959 7930 809
7962 7930 1067
7963 7959 1463
7964 7965 3763
7960 7956 1052
7962 7960 1273
7966 7962 463
7967 7962 2371
7968 7966 893
7964 7969 662
7970 7964 1301
7968 7970 1146
7971 7968 192
7972 7971 1384
7973 7971 1523
7970 7974 770
7731 7975 1844
7976 7977 560
7978 7979 594
7976 7979 528
7979 7980 485
7976 7980 608
6852 6853 1737
7981 7982 1671
7980 7981 996
7738 7739 4730
7983 7984 724
7981 7985 1915
7986 6689 2925
6895 7987 940
7988 7989 2030
7988 7990 299
7991 7988 533
7986 7992 2442
7993 7994 1758
7995 7986 1503
7996 7995 2446
7997 7996 2325
7996 7998 5078
7999 8000 1577
8001 8002 1542
8003 8004 1975
8005 8006 1962
8007 8008 573
7868 8007 1782
8007 8009 1188
8010 8005 409
8010 8011 918
8012 8013 1111
8014 8015 1486
8016 8017 654
8014 8018 1239
8018 8019 738
8018 8020 828
8019 8020 717
8015 8019 1035
8019 8021 830
8015 8022 1337
8005 8016 2121
8016 8023 1003
8024 8023 612
8023 8025 287
8011 8026 2201
8011 8027 2035
8028 7983 1586
8029 8030 2412
8028 7997 561
8031 7997 2727
7997 8032 1254
8029 8031 214
8033 8031 2654
8034 8029 657
8020 8035 788
8035 8036 705
8035 8037 1133
8038 8039 1022
8040 8041 426
8038 8003 1104
8003 8034 312
8042 8043 1842
8041 8039 795
8039 8042 1268
8041 8044 1337
8045 8032 1708
8032 8046 2609
8047 8045 1507
8047 8045 1507
8048 8033 636
8042 8049 1071
8044 8042 818
8050 8049 730
8051 8047 584
8033 8051 659
8052 8051 456
8053 8048 496
8054 8048 700
8049 8055 177
8055 8056 1501
8054 8057 619
8021 8058 635
8021 8036 1502
8036 8059 1616
8022 8060 466
8022 8058 976
8058 8061 1224
8060 8062 1113
8060 8063 3223
8059 8064 2148
8061 8065 716
8027 8026 990
8026 8066 415
8067 8068 627
8069 8067 2323
8059 8044 1026
8044 8050 1015
8070 8050 1224
8071 8072 1847
8071 8064 2481
8067 8063 2203
8073 8063 1551
8074 8075 1551
8073 8074 1017
8076 8074 1976
8077 8073 998
8078 8079 1920
8080 8081 2958
7989 6877 976
8082 8083 2247
8083 8080 1185
8084 8082 573
8082 8085 1612
8086 8085 2860
8084 7993 1697
8087 8084 1883
8085 8088 2721
8086 8088 1526
8089 8086 1580
8090 8091 787
8092 8093 2515
8094 8092 862
8095 8087 1604
8090 8096 662
8092 8090 679
7998 8094 1401
8094 8097 1101
8098 8097 2438
7756 8099 3468
8100 7998 2351
8101 8095 1730
8097 8101 1598
8087 8089 2802
8101 8102 547
8103 8104 4051
8105 8106 11
8105 8107 8
8088 8105 467
8108 8109 1229
8089 8108 2332
8110 8108 1883
8111 8112 3989
8110 8095 4007
8102 8110 3092
8103 8111 2017
8111 8113 1372
8114 8115 2500
8052 8046 2652
8116 8046 3939
8117 8118 1843
8117 8119 258
8057 8120 841
8121 8122 1449
8122 8121 1449
8123 8122 947
8124 8125 1324
8100 8126 883
8127 8126 2521
8128 8129 927
8130 8100 2375
8116 8130 1395
8127 8126 2521
8130 8127 1101
8131 8132 1079
8133 8116 1797
8134 8135 1209
8136 8137 883
8138 8133 1182
8139 8140 897
8141 8140 1863
8140 8123 1244
8123 8142 655
8142 8134 882
8142 8131 1379
8143 8139 1311
8074 8071 434
8144 8071 2070
8145 8077 1060
8146 8077 4442
8145 8076 1099
8076 8144 377
8144 8147 701
7756 8148 1932
8147 8143 724
8149 8143 937
8150 8145 610
8151 8145 1641
8152 8150 3489
8153 8154 850
8134 8155 369
8056 8123 1518
8141 8131 1203
8131 8156 1236
8143 8141 701
8157 8141 1813
8158 8159 752
8160 8161 733
8159 8137 811
8161 8159 625
8159 8162 659
8156 8161 1127
8161 8163 591
8156 8164 803
8157 8164 1166
8165 8149 945
8166 8149 830
8167 8168 970
8166 8157 723
8169 8157 1051
8168 8166 1055
8170 8167 1440
8114 8171 1174
8129 8133 430
8138 8129 1023
8172 8173 820
8137 8138 1244
8128 8174 747
8173 8175 681
8176 8114 152
8177 8176 1145
8178 8177 694
8172 8178 643
8179 8172 676
8180 8172 1588
8181 8179 349
8182 8179 1528
8183 8181 1059
8176 8184 1074
8177 8184 1596
8184 8185 1040
8186 8185 1255
8178 8186 2107
8181 8187 738
8188 8189 596
8190 8188 869
8191 8192 794
8193 8194 533
8195 8194 559
8195 8196 978
8180 8197 804
8190 8180 762
8182 8180 659
8191 8190 810
8198 8190 1349
8194 8191 892
8199 8191 1146
8196 8200 462
8167 8169 1835
8201 8169 1352
8170 8201 1897
8202 8170 114
8203 8202 857
8204 8202 1072
8201 8196 1375
8205 8206 1275
8204 8205 967
8207 8182 786
8198 8207 777
8208 8209 763
8199 8198 841
8207 8183 794
8210 8183 2903
8211 8212 1566
8213 8214 2129
7871 7872 2403
7872 8012 1833
7873 8215 1288
8216 8012 697
8217 8218 1591
8217 8218 1591
7876 7875 2386
7875 8219 2311
7873 8217 852
8219 8220 1050
8221 8219 2334
8218 8216 873
8222 8216 702
8223 8222 1608
8224 8222 1992
8027 8225 1236
8226 8223 1311
8227 8223 1154
8228 8229 292
8220 8230 1696
8221 8220 2247
8229 8226 995
8231 8226 913
8232 8229 922
8232 8231 1224
8233 8230 3335
8230 8234 1087
7888 8235 986
8235 8236 487
8237 8235 1331
8236 8221 1072
8236 8233 2017
8238 7898 648
8238 8237 1352
8239 8237 2023
8240 8238 1682
8239 8233 1374
8240 8239 1103
8241 8240 1717
8242 8241 2569
8243 8227 575
8244 8227 1341
8227 8069 2253
8069 8078 1342
8231 8243 592
8245 8243 1179
8245 8232 1263
8246 8245 424
8247 8244 679
8248 8247 401
8249 8248 786
8250 8251 435
8252 8253 2260
8254 8250 655
8244 8078 2252
8078 8146 1151
8248 8255 1370
8255 8256 959
8255 8146 998
8257 8146 941
8256 8257 976
8258 8257 990
8254 8249 1051
8249 8259 123
8260 8261 1804
8254 8262 1214
8252 8262 222
8263 8264 203
8259 8256 1308
8262 8265 1623
8265 8263 1380
8265 8260 185
8266 8260 260
8267 8234 1378
8268 8267 556
8269 8270 1114
8271 8272 507
8241 8269 4222
8273 8274 2238
8272 8275 1070
8276 8275 1835
8213 8277 1161
8264 8252 906
8278 8263 1965
8279 8280 1814
8278 8276 701
8281 8282 1503
8264 8283 862
8284 8285 776
8286 8287 666
8288 8289 1821
8290 8291 1011
8292 8293 1233
8294 8293 2181
7949 7951 1804
8295 7951 2308
8296 8297 2723
7965 8295 4253
8298 8295 1028
8296 8298 538
8299 8296 294
8299 8300 2015
8301 8299 744
8302 8242 1190
8242 8303 943
8302 8301 140
8304 8301 1887
8273 8305 746
7965 8306 2005
8307 8308 1145
8309 8310 1429
8311 8312 1466
8313 8314 1331
8315 8311 1330
8316 8317 2344
8307 8316 301
8318 8316 734
8313 8309 1412
8309 8307 1516
8318 8319 871
8318 8320 1889
8319 8321 430
8321 8322 1288
8311 8313 1741
8013 8010 1264
8323 8273 2227
8324 8325 432
8326 8327 1204
8292 8294 1740
8328 8329 206
8330 8328 2576
8328 8331 871
8332 8333 540
8330 8334 1229
8334 8335 680
8321 8336 992
8336 8337 1329
8338 8339 3303
8326 8324 680
8340 8341 1074
8338 8342 822
8343 8326 798
8344 8343 841
8345 8343 1331
8346 8344 2290
8347 8344 1216
8348 8346 798
8348 8349 1042
8350 8348 2680
8332 8326 1371
8345 8332 886
8347 8345 804
8346 8347 2792
8351 8349 1495
8352 8353 558
8351 8354 297
8257 8151 2797
8355 8151 4297
8356 8258 348
8258 8357 1683
8358 8357 970
8359 8357 1333
8360 8358 1290
8361 8358 1505
8359 8356 638
8266 8356 2525
8360 8359 945
8362 8266 1047
8362 8363 665
8364 8362 1425
8153 8365 406
8366 8365 858
8365 8152 594
8367 8153 526
8355 8367 380
8367 8368 2652
8361 8355 1321
8369 8370 490
8370 8371 786
8371 8372 3045
8371 8361 423
8364 8369 1916
8369 8373 3192
8374 8375 1274
8376 8278 1253
8279 8377 440
8378 8374 248
8375 8364 994
8379 8375 919
8376 8378 359
8378 8380 898
8377 8376 504
8290 8288 481
8288 8279 1330
8293 8290 978
8380 8379 1477
8152 8203 709
8366 8381 1325
8213 8382 1321
8383 8366 1714
8001 8384 2905
8383 8385 1244
8368 8383 896
8368 8386 916
8386 8387 284
8388 8389 850
8390 8388 1569
8391 8392 990
8393 8392 910
8394 8391 854
8392 8395 767
8393 8396 794
8394 8393 1021
8397 8393 747
8398 8394 1102
8399 8394 748
8400 8398 718
8401 8398 802
8400 8399 1059
8402 8400 492
8403 8400 856
8404 8402 946
8405 8406 460
8406 8388 2422
8406 8407 154
8407 8408 764
8407 8401 389
8403 8401 698
8409 8410 1212
8411 8409 3917
8412 8413 522
8408 8414 240
8408 8403 305
8415 8403 366
8416 8417 634
8418 8416 820
8419 8417 803
8409 8418 806
8418 8419 994
8410 8419 825
8420 8410 754
8421 8404 1010
8422 8411 3000
8423 8424 4157
8424 8422 961
8425 8426 849
8426 8427 961
8428 8425 1234
8429 8425 1143
8411 8428 787
8430 8429 348
8427 8431 119
8429 8427 777
8432 8433 644
8429 8432 606
8428 8430 1698
8434 8435 1181
8436 8437 1942
8438 8434 1630
8439 8434 945
8440 8439 343
8441 8439 1549
8436 8440 1442
8442 8443 270
8444 8442 734
8334 8331 2154
8331 8445 784
8445 8294 934
8446 8445 1034
8335 8446 1154
8446 8447 3736
8448 8335 1376
8447 8449 126
8450 8451 804
8452 8453 2598
8454 8453 1510
8455 8456 752
8457 8458 811
8457 8459 2068
8460 8452 1834
8461 8454 503
8458 8461 685
8458 8462 138
8463 8461 2534
8464 8423 267
8450 8464 197
8465 8464 2152
8466 8467 158
8468 8466 997
8423 8469 440
8470 8471 2307
8471 8465 977
8472 8473 1541
8474 8444 2732
8475 8444 551
8466 8476 2068
8477 8475 1187
8478 8479 1596
8468 8477 2659
8480 8477 152
8481 8480 1910
8482 8483 459
8465 8472 2334
8472 8478 1769
8456 8470 538
8484 8470 550
8484 8457 795
8485 8484 1675
8486 8487 1190
8470 8486 1708
8486 8488 448
8488 8489 1155
8490 8488 629
8489 8485 808
8459 8485 1052
8491 8489 892
8492 8493 892
8493 8494 841
8495 8492 794
8463 8496 881
8497 8496 1380
8498 8495 782
8496 8499 547
8500 8499 1355
8499 8498 249
8494 8459 888
8501 8494 560
8459 8491 742
8502 8491 1378
8492 8501 1035
8503 8501 736
8498 8504 591
8505 8504 1338
8495 8503 1234
8506 8503 798
8504 8506 744
8507 8506 1345
8490 8508 1388
8509 8490 250
8510 8509 1942
8511 8512 1396
8513 8509 590
8511 8513 248
8514 8513 1856
8515 8511 294
8491 8510 804
8516 8510 1395
8517 8518 1046
8517 8515 743
8519 8517 338
8413 8519 691
8520 8519 1796
8521 8515 1108
8522 8521 742
8510 8514 745
8523 8514 1396
8514 8522 686
8524 8522 1406
8501 8502 694
8525 8502 1505
8502 8516 852
8526 8516 1538
8506 8525 735
8527 8525 1413
8525 8526 846
8528 8526 1387
8516 8523 694
8529 8523 1579
8523 8524 750
8530 8524 1562
8526 8529 737
8531 8529 1363
8529 8530 805
8532 8530 1344
8533 8534 3342
7609 7602 915
7602 8535 1632
8535 8536 243
8537 8536 5620
8536 8538 836
8538 8539 747
8540 8539 2965
8539 8541 1427
7611 7610 3705
7611 8537 1182
8542 8541 1191
8541 8543 2369
8544 8542 2084
8542 8545 2052
8533 8546 1634
8547 8533 2173
8538 8547 4832
8548 8547 837
8549 7829 1487
8550 7829 2376
8549 8551 1676
8552 8549 1391
8552 8551 2080
8553 8552 1038
8553 8554 2367
8543 8553 2211
8555 8554 1187
8545 8543 1048
8556 8557 2866
8557 8545 303
8558 8555 1007
8559 8555 2229
8560 7920 600
7920 7922 1187
8551 8550 1126
8561 8550 1878
8562 7922 779
8563 8561 667
8564 8565 802
8554 8565 1776
8566 8567 397
8565 8563 1077
8568 8563 1275
8566 8569 561
8559 8566 1095
8561 7925 3199
7925 7929 772
8568 8570 1103
8571 8572 579
8573 8574 575
8572 8575 492
8572 8576 1966
8575 8577 386
8573 8575 749
8577 8578 1113
8568 8579 179
8580 8581 2511
8582 8573 1105
8582 8583 488
8584 8585 1322
8583 8586 2413
8587 8588 2500
8589 8559 742
8580 8590 589
8591 8590 2680
8585 8583 808
8585 8592 1137
8593 8587 1052
8594 8595 1496
8596 7967 2593
8577 8597 2496
7963 7967 1274
8578 7963 2533
8578 8596 1144
8587 8586 3961
8586 8598 1212
8598 8599 325
8599 8600 378
8599 8601 1620
8602 8600 2025
8600 8603 2171
8604 8605 568
8606 8605 2263
8607 8605 1286
8606 8608 815
8603 8609 1462
8610 8602 883
8611 8602 3857
8612 8613 1996
8603 8614 721
8612 8614 882
8615 8614 527
8616 8611 664
8607 7973 2552
8617 7973 1497
8608 8607 2703
8617 8315 639
8618 8617 1284
8619 8620 1512
8621 8618 102
8620 8621 456
8622 8621 2812
8615 8623 1517
8608 8624 1057
8625 8619 614
8626 8625 982
8618 8627 1479
8622 8628 1189
8629 8628 1093
8630 8631 187
8632 8630 2769
8633 8630 2934
8631 8622 2299
7989 8634 1128
8635 8615 162
8635 8612 831
8632 8636 1575
8611 8637 996
8638 8616 1906
8616 8639 1032
8638 8632 2367
8633 8632 1717
8640 8638 610
8638 8641 1264
8642 8643 974
8644 8633 141
8642 8644 1230
8645 8644 488
8646 8642 1445
8647 8642 641
8647 8645 1445
8648 8645 298
8649 8648 889
8650 8641 622
8651 8652 593
8641 8651 288
8651 8646 746
8653 8647 1075
8654 8647 1803
8350 8655 729
8656 8350 991
8628 8655 2139
8657 8655 954
8658 8657 936
8659 8657 1551
8660 8629 932
8661 8659 1165
8659 8662 1363
8663 8660 1604
8664 8660 1047
8665 8663 854
8666 8629 3676
8667 8664 549
8665 8664 1449
8667 8668 678
8666 8665 1173
8666 8669 946
8656 8352 1353
8352 8670 1392
8661 8671 759
8667 8671 1594
8671 8672 656
8672 8662 1146
8672 8673 1320
8662 8670 1294
8670 8674 1401
8675 8676 642
8677 8668 2223
8669 8678 400
8679 8678 1086
8678 8677 1228
8680 8677 1166
8648 8681 1748
8681 8682 1191
8683 8649 884
8653 8649 1374
8684 8682 939
8684 8683 885
8685 8683 1436
8686 8684 1388
8654 8653 1493
8685 8653 788
8687 8654 833
8687 8685 1331
8686 8685 845
8688 8687 680
8688 8686 1392
8688 8689 358
8681 8679 1700
8682 8679 860
8679 8680 2525
8682 8690 2909
8684 8691 1447
8692 8691 1420
8693 8688 1089
8690 8680 926
8694 8690 1136
8691 8695 781
8695 8694 783
8696 8695 1448
8686 8692 1498
8697 8692 1601
8697 8698 295
8692 8696 731
8696 8699 1076
8700 8460 1343
8701 8702 948
8703 8704 1083
8705 8701 922
8701 8706 1344
8707 8708 789
8709 8707 693
8710 8711 1127
8712 8711 820
8460 8713 401
8714 8715 1170
8715 8716 457
8706 8714 865
8717 8706 1433
8716 8718 57
8719 8463 249
8720 8719 641
8721 8719 1086
8722 8721 1104
8723 8722 737
8724 8722 393
8725 8724 937
8708 8717 1727
8726 8717 798
8707 8726 1689
8727 8726 651
8709 8727 1735
8710 8727 812
8728 8710 966
8729 8725 864
8730 8729 1640
8731 8729 651
8694 8732 250
8732 8733 935
8699 8732 1376
8734 8733 1362
8735 8712 840
8733 8736 832
8737 8738 705
8699 8734 1267
8739 8734 1432
8740 8737 1131
8712 8728 1462
8741 8728 803
8741 8735 1529
8742 8741 884
8743 8742 734
8744 8745 655
8741 8746 681
8736 8743 2048
8747 8743 638
8748 8747 553
8749 8747 2039
8737 8744 783
8750 8744 1139
8740 8750 782
8744 8751 781
8752 8751 779
8753 8752 399
8750 8753 691
8751 8748 292
8721 8497 900
8497 8500 643
8754 8500 1448
8724 8754 1550
8755 8754 941
8725 8756 1303
8757 8758 848
8500 8505 751
8505 8507 781
8759 8507 1454
8754 8760 732
8756 8755 336
8755 8761 74
8762 8763 742
8760 8759 786
8764 8759 945
8765 8731 1738
8766 8731 247
8766 8757 1245
8767 8757 2136
8768 8766 613
8769 8768 1678
8770 8768 1497
8757 8771 934
8772 8771 2105
8507 8527 781
8773 8527 1338
8527 8528 747
8774 8528 2290
8763 8764 1044
8775 8773 988
8764 8775 737
8704 8776 1737
8528 8531 806
8777 8531 2338
8775 8774 807
8774 8777 785
8778 8779 798
8780 8781 159
8782 8780 822
8771 8782 1288
8783 8782 849
8772 8784 794
8785 8784 789
8786 8783 935
8784 8786 301
8787 8770 333
8746 8787 1269
8788 8787 759
8789 8788 966
8790 8788 845
8743 8791 1293
8792 8793 208
8794 8793 1159
8793 8790 439
8790 8795 169
8794 8795 885
8796 8794 1257
8770 8767 1086
8797 8767 1144
8788 8797 1040
8797 8798 294
8799 8798 937
8767 8772 1029
8795 8799 1290
8800 8785 1563
8799 8800 1357
8801 8800 952
8794 8801 2641
8801 8802 1234
8803 8801 1107
8785 8804 1142
8805 8804 1648
8800 8805 1191
8802 8805 1253
8806 8802 1925
8796 8803 2209
8807 8808 1241
8809 8810 736
8421 8811 1264
8812 8813 1471
8814 8815 2376
8816 8815 1888
8113 8817 320
8818 8817 1598
8817 8819 1036
8820 8821 1662
8822 8823 2111
8815 8812 460
8824 8825 549
8819 8816 1231
8826 8827 749
8816 8828 1075
8829 8830 830
8823 8826 1187
8826 8831 874
8823 8831 1527
8832 8829 251
8833 8829 1292
8831 8832 499
8822 8832 1454
8834 8835 1799
8836 8834 3633
8837 8838 1110
8839 8838 2952
8838 8840 1209
8837 8841 1034
8842 8837 806
8820 8843 306
8844 8820 646
8845 8820 884
8185 8846 923
8846 8847 345
8848 8846 1128
8847 8849 419
8847 8850 1040
8186 8848 987
8848 8851 499
8850 8852 507
8853 8845 535
8854 8845 1077
8855 8854 510
8856 8854 589
8856 8822 731
8857 8856 402
8858 8857 651
8857 8859 737
8858 8860 697
8861 8860 1980
8862 8858 698
8863 8864 924
8865 8862 1302
8866 8867 990
8868 8869 1325
8868 8870 848
8871 8872 1683
8873 8871 486
8874 8873 310
8875 8874 3138
8876 8874 1681
8877 8878 2808
8205 8879 802
8210 8877 243
8880 8877 1846
8881 8867 800
8882 8883 1590
8397 8884 3265
8885 8886 1309
8885 8887 862
8880 8888 1772
8888 8889 348
8889 8890 153
8891 8890 1144
8892 8893 597
8894 8895 865
8896 8360 1262
8897 8894 1188
8898 8899 3635
8900 8901 571
8891 8902 396
8903 8904 1869
8905 8891 787
8906 8907 2832
8859 8836 817
8908 8836 701
8909 8908 102
8860 8909 825
8910 8909 2005
8911 8912 537
8908 8911 691
8913 8911 800
8914 8913 594
8915 8914 593
8910 8915 759
8915 8916 436
8917 8918 596
8865 8861 751
8861 8910 822
8919 8910 1057
8920 8917 942
6874 8921 552
8873 8922 1868
8923 8924 734
8925 8926 628
8927 8928 653
8918 8927 802
8927 8839 1193
8929 8842 1634
8842 8930 2089
8839 8929 1083
8931 8929 740
8918 8931 2424
8932 8931 595
8933 8932 582
8934 8932 1984
8917 8935 459
8926 8935 929
8920 8926 736
8936 8925 28
8935 8937 721
6874 8938 531
8939 8936 4443
8940 8933 540
8936 8923 33
8941 8942 401
8943 8941 968
8941 8944 439
8945 8943 3071
8944 8934 698
8934 8946 734
8888 8876 2283
8947 8876 352
8948 8947 143
8949 8948 1179
8890 8949 882
8902 8949 1083
8948 8950 826
8949 8951 1787
8952 8953 2001
8951 8954 1000
8955 8953 2037
8956 8957 1262
8957 8952 235
8958 8959 3376
8959 8939 461
8939 8960 672
8961 8960 3467
8960 8945 259
8952 8955 983
8955 8958 740
8962 8958 203
8963 8961 248
8964 8963 4286
8961 8965 593
8930 8966 624
8932 8967 642
8946 8967 2131
8967 8968 735
8969 8968 844
8930 8970 982
8971 8969 1280
8972 8969 2519
8946 8971 684
8943 8973 2507
8974 8973 1045
8975 8976 560
8929 8975 3844
8977 8975 710
8931 8977 3940
8978 8977 1866
8968 8979 2445
8971 8980 1460
8981 8980 1085
8980 8972 1097
8982 8972 1679
8973 8981 1324
8981 8982 1176
8983 8982 968
8984 8982 600
8985 8986 640
8893 8987 1959
8945 8893 1087
8988 8989 760
8892 8990 349
8987 8974 1428
8990 8974 2006
8990 8991 782
8992 8991 3385
8991 8993 786
8994 8993 3333
8965 8988 1495
8988 8995 913
8965 8996 833
8997 8996 353
8996 8995 854
8995 8992 838
8998 8992 301
8983 8999 1176
9000 8983 849
8991 9000 2452
9001 9000 943
8993 9002 741
9003 9002 787
9004 9003 2572
9002 9001 737
9003 9005 786
9006 9005 2563
9001 9007 642
9008 9007 754
9007 9009 248
9005 9008 596
9010 9008 2522
9011 8994 399
9012 9013 1574
8994 9004 737
9004 9006 788
9006 9010 693
9014 9010 419
9015 9016 960
9017 9018 1017
9019 9020 297
9017 9019 1317
9021 9019 1852
9022 8985 883
9023 9022 211
9021 9017 1552
9024 9025 572
9022 9026 188
9027 9024 1083
9028 9025 734
9029 9027 698
9030 9031 251
9032 9033 3108
9027 9034 831
9031 9035 504
9036 9023 681
9009 9036 2170
9037 9036 936
9009 9037 2268
9038 9039 137
9029 9040 2588
9041 9038 352
9042 9041 1559
9043 9041 1562
9044 9045 1532
9043 9046 1350
9047 9048 396
9014 9047 2675
9049 9047 571
9050 9049 2352
9051 9049 2045
9052 9044 1809
9053 9040 1073
9044 9054 978
9055 9054 2948
9056 9052 2824
9057 9052 2315
8399 8397 993
9058 8397 848
8898 9058 992
8404 9059 1075
9060 9059 1046
9059 8898 1038
9061 8898 1098
8417 8421 45
8811 9062 1438
9063 8811 3258
9064 9060 989
9062 9065 1261
9066 9062 1781
9067 9068 1009
9064 9067 1154
8906 9067 1359
9062 9064 1231
9065 9069 743
9070 9066 1837
9071 9066 397
9065 8906 2365
9069 9072 759
9073 9069 1251
9071 9073 1442
9073 9074 2011
8432 9063 925
9075 9063 1525
9076 9075 539
9077 9075 944
9078 9070 645
9079 9078 697
9080 9081 6299
9082 9083 694
9084 9077 879
9085 9077 832
9086 8441 510
8441 9085 1417
9085 9087 552
9078 9082 737
9088 9082 2127
9089 9090 693
9091 9071 807
9082 9089 735
9092 9089 572
9089 9091 945
9093 9091 1755
9094 9088 441
9093 9088 656
9095 9093 2222
9096 9097 1347
9098 9096 1837
9099 9096 2455
9099 9100 1022
9101 9102 782
9103 9101 833
9104 9103 2068
8956 9101 1192
9105 8956 780
9105 9103 1252
9106 9105 936
9107 9108 1876
9107 9109 662
9110 9107 2020
9073 9110 784
9111 9112 2324
9112 9113 854
9114 9115 888
9115 9111 495
9116 9117 512
9118 9119 708
9120 9121 69
9112 9118 1296
9113 9122 946
9123 9113 1150
9124 9125 896
9126 9124 494
9081 9127 2090
9111 9128 1723
9129 9130 1033
9074 9095 2147
9131 9095 210
9132 9131 592
9100 9133 2325
9100 9133 2325
9133 9132 1151
9134 9132 2622
9135 9136 1182
9137 9138 948
9074 9139 3939
9140 9141 1192
9139 9129 260
9142 9141 753
9137 9138 948
9138 9140 539
9143 9140 1080
9131 9135 1581
9144 9145 1731
9135 9137 685
9146 9144 1042
9147 9143 1700
9148 9143 1268
9144 9147 1379
9146 9149 1313
9150 9149 845
9151 8475 1363
9152 8444 1915
9153 8481 243
8482 8481 1572
9154 8482 1247
8478 9154 946
9155 9154 799
8471 9155 5482
8413 9155 2775
8870 8885 597
8870 9156 1375
9154 9157 3446
9152 9099 1570
9157 9158 2861
9159 9160 1818
9158 9161 1468
8886 9162 294
9161 9163 1927
9157 9163 1601
9164 9165 901
9166 8413 551
8522 8520 837
9167 8520 1347
8520 9166 1313
9168 9166 1104
8520 9168 704
9169 9168 1393
9170 9171 1654
9172 9170 1352
8524 9167 793
9173 9167 1537
9167 9169 723
9174 9169 1547
8530 9173 747
9175 9176 404
9177 9178 2298
9179 9172 1537
9173 9174 735
9174 9179 745
9179 9180 541
9181 9182 1483
9159 9134 368
9134 9146 1283
9183 9159 678
9184 9183 1244
9185 9183 1030
9186 9185 705
9187 9186 955
9163 9188 1124
9189 9188 1306
9188 9190 471
9187 9191 2448
9192 9191 1952
9191 9193 602
9193 9194 600
9185 9195 2285
9196 9195 653
9197 9187 1192
9198 9197 1383
9186 9196 2397
9183 9150 2820
9199 9197 1287
9196 9200 1223
9193 9201 1878
9201 9202 447
9203 9202 1294
9204 9164 1992
9205 7912 61
9206 9194 628
7763 9207 1080
9208 9209 763
9210 9208 1328
9211 9206 1675
9212 9206 801
9213 9212 419
9214 9212 1352
9214 9213 934
9215 9214 1096
9206 9203 2208
9213 9216 2080
9217 9215 1546
9218 9217 2089
9210 9219 949
9215 9220 1040
9217 9221 507
9210 9222 1219
9223 9224 502
9225 9223 485
9226 9225 1243
8778 9226 1086
9124 9227 646
9228 8779 1253
9227 9229 263
9228 9230 348
9231 9230 2147
9225 9012 1172
9232 9015 1061
9233 9234 917
9012 9232 1680
9235 9232 1196
8778 9236 2525
9237 9236 1002
9226 9235 2872
9238 9235 2201
8779 9239 1230
9240 9241 749
9230 9237 2526
9242 9243 1824
9244 9242 3168
9231 9245 2304
9140 9246 494
9147 9148 1259
9247 9148 925
9149 9247 1638
9248 9247 1120
9249 9250 1551
9243 9231 295
9251 9243 672
9252 9253 1083
9254 9255 159
9249 9255 975
9256 9249 1257
9257 9258 640
9259 9258 852
9258 9256 605
9256 9260 1049
9259 9260 1555
9233 9261 444
9051 9233 1113
9262 9263 730
9236 9238 2678
9238 9262 808
9264 9265 1359
9237 9266 1521
9267 9266 1658
9266 9264 1192
9268 9264 1688
9268 9242 3105
9244 9268 1133
9269 9051 2166
9270 9269 3045
9271 9272 1678
9273 9274 1438
9275 9276 1429
9277 9252 1137
9260 9278 1044
9279 9278 1095
9255 9277 3319
9280 9277 1030
9260 9280 2487
9281 9280 1086
9278 9281 1183
9276 9244 546
9282 9276 1904
9252 9253 1083
9253 9282 456
9282 9283 1506
9284 9283 1692
9281 9285 1192
9286 9285 1484
9287 9288 894
9289 9288 2069
9150 9290 843
9195 9291 1454
9292 9293 30
9199 9292 1393
9294 9292 531
9248 9295 1210
9296 9297 199
9298 9297 399
9299 9300 1223
9201 9299 2297
9299 9301 734
9302 9303 489
9298 9304 629
9305 9306 2864
9307 9259 1968
9306 9307 1567
9307 9308 205
9309 9308 1603
9310 9311 897
9311 9305 1881
9311 9312 692
9313 9312 988
9314 9315 1029
9203 9316 1576
9317 9313 551
9318 9317 494
9319 9317 545
9320 9321 1079
9322 9323 816
9322 9279 938
9286 9279 2149
9324 9322 352
9308 9325 2962
9326 9325 1628
9305 9327 2397
9328 9327 1438
9312 9329 2603
9330 9329 1195
9329 9328 459
9327 9326 2157
9331 9326 838
9332 9286 923
9332 9322 1804
9333 9332 836
9325 9333 242
9333 9334 627
9335 9336 620
9336 9337 1404
9336 9289 983
9338 9289 1332
9338 9335 1841
9339 9338 841
9328 9340 1566
9341 9339 453
9342 9341 994
9343 9341 1713
9340 9343 2418
9344 9343 1035
9345 9344 2145
9313 9330 2631
9319 9346 3884
9330 9347 1916
9346 9347 942
9347 9345 229
9346 9348 944
9314 9320 726
9349 9350 1056
9351 9344 1391
9352 9351 1175
9353 9352 2095
9040 9032 1516
9354 9032 3612
9054 9053 1217
9355 9053 2600
9356 9357 703
9355 9356 1563
9055 9355 136
9057 9055 1406
9056 9358 555
9359 9056 888
9360 9359 1207
9361 9362 1140
9356 9363 1319
9364 9363 2926
9354 9365 408
9363 9354 1074
9366 9367 1732
9368 9369 1952
9364 9057 1631
9366 9364 1134
9370 9366 1085
9371 9372 884
9373 9372 4157
9370 9368 1532
9368 9374 1863
9372 9375 1619
9371 9376 1339
9377 9371 775
9378 9377 526
9379 9377 482
9379 9380 2454
9381 9382 141
9360 9383 1091
9384 9360 873
9270 9385 845
9386 9270 892
9387 9384 2805
9384 9388 887
9386 9271 2367
9389 9386 578
9387 9389 698
9390 9387 1585
9390 9373 1244
9373 9391 920
9392 9391 701
9393 9390 1304
9394 9395 532
9396 9394 2589
9395 9393 467
9394 9397 486
9393 9398 2303
9283 9273 2680
9396 9273 129
9399 9396 1221
9399 9400 1815
9401 9402 1508
9277 9401 4003
9403 9404 155
9404 9405 879
9406 9401 2250
9285 9406 2288
9288 9406 975
9405 9404 879
9391 9407 544
9407 9408 1479
9409 9408 3050
9408 9379 2146
9410 9407 1513
9397 9411 1931
9412 9413 456
9400 9412 3876
9414 9412 456
9412 9415 106
9416 9417 2106
9339 9416 1274
9418 9419 2220
9416 9420 2078
9421 9422 1116
9420 9421 1542
9423 9421 4348
9351 9418 1523
9352 9424 2494
9418 9424 642
9424 9425 256
9426 9353 1196
9353 9427 804
9428 8882 4645
9429 9426 161
9430 9431 839
9432 9429 512
9433 9429 3502
9434 9435 2495
9432 9436 1112
9427 9437 2791
9438 9437 1220
9437 9439 1319
9427 9438 2331
9440 9438 820
9441 9442 1562
9443 9444 1719
9445 9443 950
9443 9446 926
9447 9448 1176
9449 9450 1036
9451 9447 222
9452 9453 550
9446 9452 1319
9444 9452 845
9445 9454 1959
9455 9454 985
9454 9444 734
9456 9457 1912
9458 9459 571
9457 9458 596
9458 9460 1770
9461 9457 1775
9462 9463 2622
9463 9464 1287
9465 9462 731
9449 9466 3804
9467 9466 2330
9466 9468 883
9469 9468 2918
9468 9470 884
9471 9470 2126
9470 9472 887
9473 9472 2809
8531 8532 743
9474 8532 2382
8532 9175 775
9475 9175 2333
8777 9474 749
9474 9475 731
9476 9475 1026
9477 9478 3379
9181 9478 825
9479 9181 3386
8780 9476 3159
9480 9476 798
8782 9480 3126
9481 9480 945
8783 9481 3314
9482 9481 791
9483 9481 2344
9484 9485 491
9486 9487 805
9480 9477 1007
8786 9488 2741
9489 9482 1088
9490 9491 588
9477 9479 875
9490 9492 1085
9493 9492 1797
9482 9494 786
9479 9495 1428
9496 9495 1045
9497 9496 787
9498 9496 1947
9483 9497 1087
9499 9497 1146
9492 9499 1522
8804 9484 1085
9500 9484 1352
9501 9500 395
9484 9486 749
9500 9502 1535
9503 9502 1489
8805 9501 1025
9504 9501 1387
8802 9504 1027
9505 9504 1639
9504 9506 1124
9486 9489 644
9502 9489 496
9489 9507 693
9508 9507 1828
9507 9490 90
9501 9503 1079
9506 9503 1637
9503 9508 1017
9509 9508 1897
8806 9505 1043
9510 9506 1297
9506 9509 1085
9505 9510 1091
9509 9511 997
9508 9493 1243
9448 9512 1697
9511 9447 234
9513 9511 1384
9448 9514 1378
9434 9515 1573
9516 9517 1919
9518 9516 1379
9519 9516 2296
9520 9518 1047
9519 9520 1879
9495 9519 1784
9499 9521 898
9521 9498 1230
9522 9498 1003
9521 9522 833
9523 9210 2789
9518 9208 2350
9520 9524 192
9525 9524 1119
9524 9523 1386
9523 9526 2497
9527 9525 1134
9528 9525 1147
9529 9528 1123
9530 9528 991
9514 9531 1001
9522 9530 1967
9532 9530 1820
9533 9534 928
9530 9535 940
9536 9535 1737
9535 9537 826
9538 9537 1698
9539 9540 668
9541 9542 410
9543 9541 1416
9541 9544 2536
9514 9543 1202
9543 9545 791
9493 9532 4779
9546 9532 1203
9542 9546 403
9532 9536 1333
9547 9536 1096
9536 9538 844
9548 9549 1129
9546 9547 1739
9550 9547 2096
9547 9548 876
9551 9548 1658
9545 9552 1939
9544 9550 297
9544 9553 353
9550 9554 256
9553 9554 502
9555 9553 740
9556 9526 2812
9320 9349 794
9526 9557 438
9537 9533 610
9558 9559 905
9533 9556 1529
9560 9556 1778
9559 9561 1336
9562 9561 854
9563 9564 1085
9561 9564 732
9564 9565 1740
9566 9565 1329
9559 9562 1085
9567 9562 541
9560 9568 3008
9536 9549 844
9569 9570 279
9551 9560 1774
9571 9551 1482
9572 9573 1960
9554 9571 2056
9574 9571 1137
9574 9555 2036
9549 9538 14
9573 9575 350
9549 9560 1732
9576 9573 293
9577 9576 1137
9578 9577 110
9579 9577 883
9572 9578 1212
9576 9580 1023
9581 9579 427
9582 9581 1481
9583 9584 2629
9565 9433 4488
9585 9433 2918
9586 9583 1384
9585 9583 1169
9587 9585 4973
9588 9589 1040
9590 9588 503
9591 9590 451
9592 9591 1138
9582 9592 1974
9593 9594 196
9595 9596 2632
9593 9597 873
9591 9598 1428
9599 9593 937
9592 9600 1575
9600 9601 1129
9600 9599 503
9585 9602 1828
9603 9445 937
9441 9603 781
9603 9604 886
9605 9604 1137
9606 9605 1702
9588 9587 4734
9607 9587 688
9608 9607 1690
9599 9595 2081
9609 9595 793
9610 9608 491
9609 9610 846
9607 9611 2340
9612 9611 687
9611 9613 348
9614 9612 1296
9615 9612 1350
9608 9615 3035
9616 9615 1019
9615 9617 793
9604 9455 1179
9455 9618 1500
9619 9606 1501
9620 9619 2596
9621 9622 964
9622 9461 922
9461 9623 811
9605 9621 3269
9624 9621 1703
9625 9626 441
9627 9625 935
9628 9627 831
9629 9630 1615
9631 9625 799
9632 9631 2150
9633 9628 923
9606 9624 3490
9634 9624 1245
9619 9634 3256
9635 9634 1545
9635 9620 1076
9636 9620 1022
9637 9638 1126
9639 9638 1229
9638 9636 1026
9636 9640 302
9641 9640 932
9642 9643 3903
9644 9645 811
9646 9647 3438
9648 9649 1129
9649 9650 2440
9651 9648 711
9651 9652 2253
9653 9651 1869
9654 9653 444
9655 9633 2039
9632 9656 1223
9657 9658 453
9633 9657 1268
9659 9657 1696
9629 9635 1770
9655 9629 800
9660 9655 1253
9640 9660 3545
9661 9659 1613
9660 9662 644
9656 9449 2870
9663 9664 1448
9665 9666 2138
9659 9667 1842
9668 9667 1957
9669 9665 2344
9642 9665 1290
9670 9642 1229
9665 9671 934
9671 9672 300
9671 9673 794
9674 9670 2958
9675 9670 1997
9676 9663 1097
9677 9676 1269
9663 9678 1551
9667 9679 1562
9680 9679 1424
9681 9682 3
9679 9677 1556
9683 9677 1584
9680 9683 2087
9684 9683 1385
9685 9686 848
9676 9687 3146
9688 9467 821
9689 9690 643
9688 9469 843
9691 9469 369
9692 9691 1789
9693 9694 2705
9694 9695 2629
9689 9696 289
9697 9684 704
9675 9698 2178
9684 9699 772
9699 9693 877
9699 9700 1474
9693 9700 597
9682 9680 842
9682 9668 1576
9701 9675 3068
9702 9703 1550
9703 9704 1171
9703 9701 1076
9705 9706 727
9707 9708 865
9707 9709 184
9707 9702 1867
9710 9711 3316
9711 9712 1155
9711 9702 564
9713 9710 276
9714 9715 2392
9646 9713 485
9713 9716 1035
9712 9717 310
9718 9719 1256
9653 9718 1520
9648 9720 884
9721 9650 760
9718 9721 1551
9714 9722 892
9721 9714 596
9723 9724 2185
9654 9723 777
9725 9569 139
9723 9726 1169
9726 9727 666
9728 9727 2470
9727 9729 3118
9730 9731 1756
9732 9733 1085
9732 9734 1649
9712 9704 2170
9735 9736 2090
9737 9735 330
9738 9739 636
9740 9741 896
9741 9742 2405
9741 9743 1067
9744 9743 2222
9743 9745 649
9746 9740 561
9706 9740 1590
9747 9748 1414
9749 9748 2107
9750 9751 1953
9752 9750 811
9750 9753 648
8013 9754 1218
9755 9756 1997
9757 9755 1963
9756 9758 691
9759 9760 1530
9761 9762 1532
6885 9759 635
9759 9761 748
9763 9764 3601
9755 9765 892
9766 9765 2600
9767 9768 3019
9769 9770 7725
9771 9772 264
9773 9774 747
9775 9774 865
9776 9773 865
9777 9778 2744
9779 9780 1115
9781 9782 448
7893 7885 120
9783 9779 1283
9784 9783 943
9785 9784 1193
9783 9786 834
9786 9787 147
9788 9789 700
9779 9790 395
9791 9792 825
9792 9793 1570
9787 9794 192
9795 9794 1108
9795 9796 452
9797 9791 510
9794 9797 782
9796 9797 1086
9797 9798 1616
9799 9796 989
9796 9800 1565
9774 9771 737
9801 9771 905
9801 9802 1301
9803 9802 1959
9804 9803 1871
9802 9728 2110
9728 9805 1075
9806 9807 449
9807 9808 610
9807 9731 487
9731 9808 292
9809 9803 1035
9810 9809 214
9811 9810 1204
9769 9811 897
9811 9812 7384
9808 9813 1045
9731 9814 781
9813 9814 903
9815 9813 2161
9813 9816 994
9817 9816 1842
9814 9757 1569
9818 9757 703
9816 9818 557
9819 9815 2184
9815 9817 1114
9820 9817 2470
9818 9821 711
9822 9821 1749
9821 9766 108
9817 9822 1258
9766 9763 870
9823 9763 1765
9763 9767 623
9822 9824 438
9825 9824 1953
9824 9823 1294
9826 9823 1904
9827 9820 750
9828 9820 919
9819 9827 648
9829 9827 784
9820 9825 1018
9829 9828 800
9830 9831 541
9832 9833 863
9812 9834 1796
9835 9836 896
9837 9838 1961
9839 9840 556
9841 9839 495
9778 9841 381
9841 9842 884
9843 9778 782
9842 9844 1860
9845 9842 765
9846 9847 601
9782 9848 732
9849 9850 363
9851 9852 782
9853 9854 732
9853 9852 2023
9852 9843 486
9843 9855 888
9793 9856 1014
9853 9857 510
9798 9793 1265
9798 9849 1011
9800 9798 1088
9850 9858 2205
9859 9850 1086
9855 9845 458
9845 9846 1721
9860 9855 899
9861 9860 1148
9862 9861 1086
9863 9846 1325
9864 9863 1138
9865 9864 1021
9866 9862 968
9793 9866 1424
9850 9866 1284
9866 9867 2243
9868 9869 1047
9862 9865 2152
9867 9865 1052
9858 9867 1296
9870 9858 1251
9858 9871 397
9844 9872 2666
9873 9874 629
9875 9876 705
9877 9878 2207
9871 9879 147
9879 9880 643
9881 9879 1532
9882 9880 1437
9883 9884 1188
9885 9883 1620
9880 9886 780
9886 9885 1170
9887 9886 1477
9888 9889 1516
9890 9877 978
9890 9877 978
9891 9890 853
9892 9891 500
9893 9891 839
9894 9892 1563
9893 9892 339
9895 9893 1403
9883 9895 730
9896 9895 1663
9885 9896 732
9896 9897 818
9898 9899 466
9900 9901 1029
9902 9900 2639
9463 9903 3062
9904 9905 2498
9464 9904 3535
9906 9464 101
9907 9906 2291
9462 9907 1270
9907 9908 1855
9909 9908 1543
9908 9910 1471
9911 9910 1178
9912 9913 840
9906 9912 4815
9914 9912 1449
9915 9914 1675
9916 9914 1396
9910 9916 1603
9917 9918 4446
9919 9918 3292
9920 9921 3330
9922 9919 123
9472 9920 2744
9920 9923 2595
9473 9924 1027
9925 9926 1204
9927 9928 837
9929 9927 2618
9929 9930 2071
9927 9931 2207
9932 9929 2541
9933 9932 1949
9934 9935 1290
9936 9935 1860
9937 9938 2215
9923 9939 2513
9940 9939 2450
9939 9936 749
9936 9941 1547
9942 9943 512
9944 9933 3444
9945 9933 1934
9946 9938 1685
9938 9945 449
9941 9942 833
9947 9942 2012
9947 9948 255
9942 9949 986
9948 9949 1520
9949 9946 486
9948 9950 1339
9951 9952 2832
9953 9954 1557
9954 9955 3816
9953 9932 3606
9956 9957 1358
9953 9958 994
9959 9958 1454
9960 9959 2133
9960 9961 1504
9962 9960 902
9945 9956 2962
9963 9956 2761
9946 9963 2200
9964 9963 3051
9965 9966 1569
9967 9968 1330
9969 9964 646
9964 9965 578
9965 9967 681
9970 9962 1686
9971 9962 4188
9967 9972 1370
9973 9971 1670
9972 9973 781
9974 9951 1478
9974 9975 1569
9976 9974 301
9977 9976 1532
9958 9977 2740
9976 9978 1103
9979 9980 2264
9981 9980 1989
9982 9983 1465
9984 9982 1492
9985 9986 1880
9987 9984 1046
9988 9984 975
9980 9985 1149
9989 9987 895
9985 9989 1500
9990 9989 1236
9991 9990 354
9992 9990 1974
9993 9994 2472
9995 9979 937
9996 9995 1012
9997 9996 976
9998 9999 1538
9973 9998 794
10000 9993 845
9998 10000 922
10000 10001 1059
10002 9997 945
10003 10002 883
10002 10004 735
10005 10004 1077
9993 10003 922
10003 10005 698
10005 10006 923
9979 9981 1428
10007 9981 886
9995 10007 1673
10008 10007 745
10009 10008 301
9996 10009 1670
9997 10009 1966
10010 9992 1204
10008 10010 1309
10006 10004 1457
10006 10011 1946
9987 9988 986
10012 9988 1498
10013 10014 1003
10012 10015 1061
7254 7290 520
10016 9991 1113
10013 10012 639
10017 10013 1388
10018 10015 1140
9991 10018 2051
7291 10018 544
10019 7291 800
10020 7254 172
10015 10017 1634
10017 10021 758
7290 10022 632
10023 10024 511
10025 10026 1047
9992 10016 1264
10027 10016 1250
10010 10027 1017
10028 10027 3431
10029 10030 916
10028 10029 2768
10016 10019 1325
10019 10029 2199
10030 10020 2445
10031 10030 3784
10032 10028 1063
10011 10032 162
7353 10011 1425
10032 10033 694
7353 10034 672
10033 10031 158
10031 10035 686
10035 10036 323
10036 10037 1616
10035 7288 6652
10038 10039 978
10040 10041 906
10042 10043 722
10023 10044 482
10045 10042 1155
10042 10046 926
10047 10045 593
10045 7350 1529
10047 10025 737
10048 10047 952
10049 10047 2574
10050 10048 1399
10048 10051 754
7350 10052 1401
10053 10050 3450
10039 10049 1626
10049 10054 1096
10053 10038 802
10055 10038 3426
10056 10053 346
10057 10053 3362
10058 10059 2192
10050 10060 744
10061 10062 668
10063 10061 596
10058 10063 4794
10059 10064 1847
10058 10063 4794
10065 10066 6239
9691 10067 471
10068 9473 1528
9694 10069 873
10070 10071 373
10069 9692 895
10072 10070 990
10073 10068 945
10068 10074 358
9692 10073 694
10075 10073 1067
10070 10075 1460
10076 10075 961
10077 10072 1212
9700 9695 471
9695 10078 800
10072 10076 1477
10079 10076 1112
10080 10077 1373
10077 10079 975
10081 10079 1597
10082 10080 642
10082 10083 4458
10084 10082 1184
10080 10081 979
10081 10085 620
10084 10086 984
10087 10086 2576
10088 10089 1473
10089 10090 1216
10091 10088 1474
10089 10084 1701
10092 10084 1690
10092 10093 2006
10094 10092 1015
10095 10096 2289
10097 10096 936
10098 10095 617
10099 10095 1619
10100 10099 1322
10101 10102 979
10086 10103 1091
10104 10103 1972
10103 10105 1590
10104 10105 1973
10106 9925 467
10107 10106 2980
10106 10108 167
10105 10109 2145
10096 10094 827
10110 10094 2057
10094 10087 1013
10087 10104 936
10110 10111 383
10099 10097 1503
10112 10097 956
10113 10100 947
10100 10112 761
10114 10112 1836
10115 10113 1280
10116 10113 1296
10102 10116 1025
10117 10102 968
10116 10118 1079
10119 10110 1001
10114 10119 252
10120 10119 589
10118 10114 2769
10121 10122 830
10123 10121 494
9742 10124 459
10124 9240 847
9706 9742 1127
9744 10125 575
10124 9744 714
10126 9241 414
10127 10126 1251
10126 10128 2256
9748 9705 877
10129 10127 1808
10130 10127 1179
10131 10132 391
10133 10130 1753
10134 10135 815
10136 10135 2241
10135 10137 564
9241 10134 500
10134 10138 2386
10117 10139 1079
10138 10136 1081
10140 10136 509
10141 10138 945
10142 10129 835
10143 10133 985
10144 10128 910
10129 10144 952
10144 10145 1823
10128 10141 295
10146 10142 964
10133 10146 925
10147 10146 1888
10148 9749 2709
9749 10149 589
10150 10149 2643
9761 10148 807
10151 10148 1903
10152 10153 1495
10154 10155 2324
10148 10150 788
10156 10150 1903
10150 10152 685
10157 10152 1847
10158 10151 2197
10151 10156 788
10159 10156 1922
10156 10157 708
10160 10157 1855
10161 10158 1114
10158 10162 111
10163 10162 1304
10162 10159 660
10159 10164 466
10165 10164 1312
10166 10167 733
10147 10143 2360
10168 10169 1387
10152 10154 846
10170 10154 987
10171 10170 859
10154 10168 730
10172 10168 995
10170 10172 730
10173 10166 1156
10168 10173 836
10172 10174 845
10157 10171 793
10175 10171 852
10176 10175 896
10164 10160 261
10160 10176 769
10171 10177 2115
10178 10177 898
10175 10178 1682
10179 10178 887
10176 10179 1269
10180 10179 755
10165 10180 2100
10181 10180 1980
10179 10182 1183
10140 10117 1052
10183 10184 875
10185 10140 487
10183 10185 494
10186 10185 2016
10187 10183 884
10187 10188 1354
10189 10187 3072
10141 10186 926
10142 10145 2384
10145 10189 857
10190 10189 3264
10191 10192 686
10193 10192 1868
10194 10147 687
10166 10194 1619
10173 10195 1374
10196 10195 1013
10177 10196 873
10194 10190 782
10197 10190 1095
10195 10197 1077
10198 10197 510
10199 10197 2156
9725 10200 1255
10201 10202 1956
10202 10203 145
10204 10205 509
10206 10204 2204
10204 10207 353
10208 10209 2246
10210 10211 651
10212 10211 2207
10211 10191 977
10193 10191 1679
10213 10214 346
10213 10215 593
10216 10217 319
10215 10212 981
10207 10218 880
10219 10218 1627
10218 10208 1126
10220 10221 1194
10222 10219 1857
10208 10213 634
10219 10220 1005
10223 9969 432
10224 10225 1474
10226 10223 444
10227 10226 747
9969 10228 1248
10226 10229 1862
10227 10230 1386
10231 10227 897
10232 10231 194
10233 10232 449
10107 10232 1217
10234 10233 688
10231 10235 934
10233 10236 629
10236 10237 248
10238 10239 1021
10109 10240 2126
10241 10240 1046
10242 10241 596
10243 10241 945
10238 10234 553
10234 10244 299
10245 10238 2989
10246 10238 793
10244 10247 590
10248 10249 156
10250 10246 1132
10240 10248 895
10242 10251 166
10252 9428 856
10111 10253 3202
7352 10254 849
10255 10243 452
10256 10243 645
10121 10256 3795
10257 10256 192
10258 10259 3693
10255 10260 99
10257 10261 119
10001 7352 2478
10262 10263 4178
10123 10264 739
10265 10123 333
10265 10266 136
10267 10258 776
10268 10267 895
10269 10258 1087
10270 9403 974
10271 10269 638
10272 10269 418
9403 10273 255
10274 10271 942
10001 9430 729
10275 10252 303
10276 10275 410
10277 10275 796
10263 10276 743
10278 10276 3722
10279 10277 1024
10280 10277 3645
10281 10279 2239
10282 10279 1426
10280 10281 1168
10262 10278 885
10283 10278 425
10284 10272 419
10285 10284 463
10286 10287 2655
10283 10280 552
10272 10283 2216
10288 10283 311
10289 10288 1558
10290 10287 2417
10291 10254 1835
10292 10293 2539
10293 8881 1021
10034 10033 1366
10294 10295 781
10296 10294 1982
10297 10298 967
10299 10300 1465
10301 10297 588
10302 10297 2292
10303 10301 629
10304 10302 552
10305 10289 1216
10306 10289 1802
10307 10305 1129
10301 10299 1310
10308 10299 1940
10303 10302 2560
10309 10303 1080
10292 10310 1422
10311 10292 800
10309 10308 1168
10308 10311 930
10307 10309 3923
10312 10309 2237
10313 10314 150
10315 10314 1513
10316 10317 986
10318 10316 1616
10192 10320 778
8881 10294 717
8867 10321 426
10322 10323 1211
10314 10285 970
10324 10285 1883
10316 10315 929
10325 10315 2973
10326 10324 2958
10324 10286 685
10327 10286 2272
10286 10290 694
10319 10318 919
10328 10318 2734
10329 10328 944
10330 10328 586
10331 10325 534
10328 10331 1431
10326 10327 1045
10331 10326 684
10332 10326 1728
10333 10193 835
10212 10333 1083
10322 10334 245
8673 10335 168
10333 10334 1610
10220 10216 794
10222 10216 874
10336 10222 1345
10337 10322 450
10337 10329 552
10338 10329 852
10339 10338 2658
10340 10330 755
10338 10340 831
10341 10340 2653
10342 10339 2842
10339 10341 724
10343 10341 2436
10344 10306 1076
10290 10306 1074
10327 10345 435
10345 10346 1002
10344 10307 1117
10347 10307 2180
10345 10344 2513
10330 10332 1637
10348 10332 1114
10349 10350 1125
10348 10350 3906
10350 10347 3163
10351 10347 1052
10347 10352 1103
10352 10353 917
10351 10353 855
10353 10354 873
10355 10351 816
10349 10356 1532
7696 10357 1013
7698 9685 181
10340 10348 1518
10358 10348 5114
10342 10343 318
10359 10342 1956
10358 10343 1563
10359 10358 1362
10360 10131 311
10361 10359 623
10362 10361 2952
10363 10361 985
9767 10161 1066
10364 10161 1421
9823 10364 1250
10365 10364 1832
9825 9826 1188
10366 9826 875
10364 10163 1033
10367 10163 1687
9826 10365 983
10368 10369 332
9828 10366 2064
10370 10366 999
10371 10370 692
10163 10165 962
10165 10181 1345
10365 10367 1060
10367 10372 878
10366 10372 2002
10372 10373 275
10181 10374 397
10367 10374 1323
10374 10375 111
10376 10201 1231
7758 10377 152
10378 10379 774
10380 10378 1047
10370 10381 908
10382 10383 3985
10384 10385 742
10383 10380 2274
10385 10380 199
9834 10386 1297
10387 10388 412
10386 10382 849
10389 10390 1269
10391 10392 507
10390 10391 1385
10393 10391 1311
10392 10386 1040
10386 10394 695
10392 10395 730
10396 10395 1772
10390 10393 679
10397 10393 1325
10393 10396 691
10398 10396 1314
10382 10399 782
10394 10399 1200
10399 10400 907
10394 10401 1353
10395 10402 782
10403 10402 1662
10396 10403 732
10401 10404 697
10405 10406 408
10402 10401 747
10407 10401 1841
10401 10408 720
10403 10407 730
10407 10409 746
10404 10400 1222
10378 10376 956
10410 10206 172
10411 10206 797
10201 10410 2351
10376 10411 2130
10412 10411 1045
10404 10413 1203
10414 10412 390
10415 10414 1047
10416 10415 355
10417 10416 283
10418 10417 1676
10419 10420 1026
10421 10418 3921
10422 10418 1300
10423 10424 959
10400 10425 393
10420 9835 824
10426 10427 1764
10409 10426 782
10426 10405 1006
10428 10429 925
10427 10428 1371
10430 10431 723
10428 10432 438
10433 10432 1808
10432 10430 490
10434 10406 1611
10406 10433 270
10433 10435 537
10436 10435 1714
10435 10437 217
10423 10419 2866
10438 10419 678
10439 10440 1361
10419 10421 855
10421 10441 439
10442 10441 922
10443 10444 1515
10438 10442 1473
10430 10445 208
10437 10445 1815
10445 10439 781
10446 10439 1919
10437 10446 633
10447 10446 1283
10439 10448 973
10449 10448 1829
10446 10450 795
10451 10450 1289
10450 10449 247
10449 10452 538
10453 10452 1347
10454 10389 4199
10389 10397 836
10455 10397 1613
10397 10398 730
10456 10398 2179
10398 10457 732
10458 10455 192
10455 10459 253
10460 10461 1287
10461 10462 177
10463 10456 1340
9876 10454 1128
10464 10454 687
10465 10466 2402
10467 10468 1058
10469 10460 733
10460 10463 878
10454 10469 871
10469 10470 1038
10470 10463 637
10471 10467 1933
10472 10467 1683
10473 10457 1230
10474 10475 2662
10457 10476 782
10477 10478 356
10475 10477 648
10477 10479 594
10479 10480 1978
10479 10481 506
10470 10482 729
10482 10483 2120
10482 10474 210
10484 10485 528
10486 10487 172
10488 10484 782
10484 10489 2400
10474 10480 773
10480 10490 1243
10483 10490 1281
10483 10491 2888
10492 10493 852
10465 10471 692
10494 10495 642
10471 10496 781
10494 10496 1222
10496 10497 548
10498 10497 1374
10494 10498 540
9900 10492 2754
10492 10499 1530
9901 10500 2277
9901 10501 1229
10502 10501 794
10503 10504 2209
10497 10472 656
10472 10505 273
10506 10505 1478
10507 10488 492
10505 10507 524
10507 10508 205
10498 10506 832
8673 10509 419
10377 10510 1460
10506 10511 783
10512 10511 1281
10488 10513 263
10508 10513 452
10511 10508 1510
10514 10515 1392
10516 10517 51
10518 10512 2995
10519 10502 2612
10502 10518 682
10518 10520 784
10512 10514 835
10521 10514 781
10521 10522 642
10520 10521 2227
10523 10522 2057
10520 10523 698
10524 10520 2716
10525 10523 2678
10526 10527 848
10527 10528 1921
10526 10434 2627
10434 10436 730
10529 10436 1395
10490 10530 1025
10530 10531 1128
10530 10526 597
10489 10532 495
10533 10489 688
10531 10534 627
10535 10536 617
10537 10538 1565
10539 10540 1424
10541 10447 451
10540 10542 593
10436 10541 781
10543 10541 1854
10544 10543 1326
10447 10451 884
10542 10538 1090
10451 10453 820
10545 10546 672
10543 10547 1166
10531 10544 832
10491 10544 1433
10538 10491 244
10548 10542 1630
10549 10550 1675
10551 10552 900
10515 10551 1289
10546 10453 1358
10552 10533 299
10542 10553 39
10533 10535 736
10554 10551 1069
10515 10554 731
10554 10555 243
10556 10555 2377
10557 10533 1950
10555 10557 397
10557 10558 711
10558 10535 2071
10535 10559 417
10560 10559 503
10560 10537 333
10537 10548 1180
10561 10562 1870
10522 10556 384
10556 10563 346
10564 10563 2011
10563 10565 697
10523 10564 783
10564 10566 631
10567 10564 2822
10565 10568 274
10566 10565 1998
10568 10569 371
10569 10561 420
10570 10561 2229
10566 10571 399
10571 10570 420
10570 10572 680
10573 10570 2783
10574 10572 2790
10575 10548 1558
10548 10549 1013
10576 10549 1558
10549 10577 1096
10572 10578 1336
10579 10580 1447
10572 10579 755
10579 10581 763
10582 10579 2900
10581 10583 1558
10584 10581 2783
10585 10586 1558
10581 10585 755
10587 10585 2783
10585 10588 763
10415 10336 3370
10589 10590 542
10591 10422 2691
10592 10593 1179
10594 10595 2259
10441 10591 456
10591 10596 243
10597 10596 972
10596 10598 787
10599 10598 1071
10442 10597 731
10600 10444 1127
10597 10599 780
10601 10599 1085
10598 10592 904
10602 10592 2260
10444 10601 1267
10603 10601 1264
10448 10600 1128
10593 10598 1269
10600 10603 1564
10604 10605 888
10452 10604 730
10606 10604 1330
10604 10607 780
10607 10608 846
10609 10607 1381
10603 10610 592
10611 10610 2652
10608 10612 680
10613 10608 1179
10612 10614 1809
10592 10615 1221
10616 10615 2670
10617 10602 2053
10618 10619 635
10617 10616 1919
10620 10616 767
10621 10617 835
10611 10621 1808
10622 10621 2862
10623 10611 596
10614 10623 1522
10624 10623 2544
10336 10625 2144
10626 10627 812
10595 10626 2924
10628 10627 1486
10629 10595 1528
10595 10630 3260
10631 10363 1619
10632 10631 585
10627 10632 1609
10633 10632 1351
10633 10634 575
10630 10635 2669
10636 10637 7294
10637 10638 1927
10639 10629 705
10629 10640 2808
10620 10639 1327
10639 10641 1718
10621 10620 1757
10642 10620 1919
10642 10641 1880
10643 10641 951
10619 10642 797
10622 10642 2172
10644 10618 1666
10644 10622 515
10645 10644 286
10624 10645 1699
10646 10645 307
10640 10630 1021
10643 10640 503
10619 10643 1927
10636 10647 645
10648 10636 1036
10647 10649 328
10650 10651 173
10652 10649 1216
10649 10653 2219
10453 10606 691
10545 10606 1568
10606 10609 833
10654 10609 1521
10655 10545 2142
10545 10654 921
10609 10613 732
10656 10613 1427
10654 10656 557
10544 10655 2932
10657 10655 1424
10658 10539 667
10658 10659 2723
10577 10658 1111
10655 10660 1302
10661 10660 2128
10657 10661 1133
10661 10662 1029
10663 10614 2158
10614 10664 2656
10660 10665 1279
10662 10665 2666
10665 10663 295
10666 10667 409
10668 10577 1111
10577 10659 2436
10669 10668 644
10588 10669 4815
10668 10670 2433
10671 10672 672
10663 10664 2991
10664 10666 1537
10664 10624 1517
10673 10624 1232
10673 10674 977
10675 10667 358
10648 10646 216
10652 10648 692
10676 10652 1060
10674 10676 1184
10677 10676 651
10675 10674 1555
10674 10678 1042
10678 10677 1057
10677 10679 685
10678 10680 311
10678 10681 1387
10680 10682 1775
10679 10683 1859
10681 10675 1681
10684 10681 2012
10681 10685 898
10686 10685 595
10685 10687 1763
10688 10686 311
10687 10688 1352
10689 10688 491
10690 10691 1742
10692 10693 2656
10694 10695 2746
10696 10697 444
10698 10697 880
10694 10696 1188
10697 10687 403
10690 10699 740
10692 10700 1409
6876 6882 1964
10701 10702 1812
10703 10704 1742
10691 10703 2735
8869 10705 1711
10706 10707 1576
10708 10709 1540
10710 10711 1359
10712 10713 1387
10707 10709 721
10055 10709 991
10714 10713 682
10711 10713 705
10709 10040 1389
10715 10714 179
10716 10714 1691
10717 10715 679
10715 10055 1503
10057 10055 754
8869 10718 436
10718 10716 599
10718 10711 774
10719 8869 1740
10296 8868 1871
10720 10716 762
10721 10719 4333
10719 10720 1108
10722 10720 659
10720 10717 1616
10723 10717 762
10722 10724 977
10725 10722 983
10726 10722 852
10311 10727 689
10721 10727 1752
10727 10296 1710
10312 10721 2877
10728 10721 1601
10352 10312 2273
8002 10312 1656
10354 8002 2276
10729 8001 62
10730 10731 495
10731 10732 702
10728 10731 1709
10731 10733 1995
10732 10734 765
10735 10732 1746
10736 10734 902
10734 10737 774
8002 10728 2896
10735 10728 654
10738 10735 842
10738 10736 978
10739 10740 280
10717 10057 1547
10741 10057 802
10742 10741 717
10723 10741 1500
10743 10744 685
10745 10742 728
10746 10742 1510
10745 10747 1177
10748 10745 1515
10749 10745 734
10746 10723 793
10726 10746 1637
10748 10746 717
10733 10726 1843
10750 10726 728
10732 10750 4021
10751 10750 791
10750 10748 1503
10752 10748 802
10751 10752 1507
10752 10753 705
10754 10751 1533
10755 10743 641
10756 10743 733
10757 10758 742
10758 10759 1838
10758 10756 569
10757 10760 747
10749 10757 1347
10760 10761 979
10753 10760 2896
10756 10058 1027
10762 10759 887
6876 10763 1299
10752 10749 1627
10753 10764 761
10765 10753 3086
10764 10766 168
10767 10768 755
10768 10769 731
10770 10771 853
10734 10772 906
10754 10765 688
10736 10737 1135
10737 10772 1184
10765 10773 496
10773 10774 138
10775 10776 1389
10776 10777 668
10778 10739 490
10779 10739 2935
10780 10778 981
10778 10781 2200
10782 10783 1249
10784 10780 2796
10785 10780 1197
10786 10787 738
10788 10789 606
10786 10790 858
10782 10791 455
10792 10793 1682
10790 10794 863
10795 10796 1386
10796 10797 3223
10780 10783 2660
10783 10792 503
10792 10798 614
10799 10800 2753
10795 10801 2524
10802 10803 166
10785 10795 3315
10355 10354 882
10804 10355 700
10805 10355 1571
10806 10805 776
7905 10806 228
10807 7905 210
10808 10809 1044
10808 10805 3356
10361 10808 8583
7906 10808 869
10810 7906 5731
10805 10729 2875
10811 10729 624
10806 10811 2692
10812 10811 389
10813 10807 528
10814 10813 659
10813 10815 2258
9204 10814 2692
10816 10814 978
10816 10817 478
9165 10816 511
10817 10784 1831
10818 10784 1386
10819 10785 311
10820 10818 1308
10821 10822 7879
10823 10824 687
10825 10826 731
10762 10788 121
10769 10827 820
10828 10065 988
10829 10065 1515
10065 10830 1491
10829 10830 423
10831 10829 1359
10832 10833 4769
10796 10794 1739
10794 10831 1499
10831 10834 679
10835 10834 1443
10834 10836 1150
10837 10838 151
10836 10839 1285
10840 10801 2256
10801 10841 1709
10842 10841 1798
10841 10843 1102
10844 10839 972
10845 10846 4031
10844 10847 854
10848 10849 648
10833 10848 1898
10849 10850 2983
10849 10851 5155
10833 10852 3986
10853 10844 7766
10854 8720 67
10855 10856 655
10855 10857 2269
10858 10854 2034
8718 10854 92
10859 10860 1464
10860 10861 1678
10860 10862 360
10862 10863 1876
10864 10821 989
10821 10865 473
10864 10866 803
10867 10866 1614
10866 10868 55
10865 10869 2090
10865 10870 1663
10871 10872 633
10861 10871 993
10856 7726 492
10873 10874 2778
10875 10874 1256
10822 10876 2234
10873 10877 654
10870 10869 1348
10869 10878 1626
10856 10870 1067
10870 10879 2828
10880 10879 1114
10881 10880 633
10882 10881 849
10881 10883 1225
10884 10882 4150
7634 10885 1690
10886 10887 653
10879 10888 1156
10888 10886 247
10889 10890 1354
8718 10891 2039
10892 10883 1033
10893 10892 1808
10883 10889 538
10894 10889 1287
10895 10894 1973
10896 10634 804
10637 10896 2384
10896 10897 935
10897 10898 976
10899 10897 1991
10899 10898 1757
10898 10900 839
10901 10899 857
10634 10902 3267
10903 10900 798
10900 10904 1971
10905 10903 544
10906 10907 1260
10908 10906 1197
10904 10906 900
10647 10909 690
10910 10911 1497
10912 10910 2708
10913 10914 1014
10914 10915 1976
10916 10917 1517
10916 10918 401
10919 10920 809
10915 10921 3685
10922 10923 1568
10923 10924 2484
10925 10919 619
10919 10922 1002
10926 10922 4035
10686 10682 1195
10682 10927 867
10689 10927 1134
10927 10928 1538
10929 10689 660
10698 10929 1584
10930 10929 1022
10930 10928 1140
10928 10931 1491
10932 10933 1878
10931 10934 1022
10932 10935 951
10935 10936 409
10935 10937 879
10936 10938 417
10934 10936 2082
10936 10939 225
10939 10940 1375
10941 10942 869
10943 10941 603
10695 10944 1120
10945 10695 649
10942 10930 1648
10946 10930 720
10941 10946 1654
10947 10946 552
10946 10948 784
10943 10947 1459
10949 10947 1585
10950 10951 450
10701 10945 649
10945 10952 7186
10703 10701 511
10942 10953 278
10704 10954 2015
10704 10954 2015
10823 10955 325
10947 10948 629
10956 10948 2346
10948 10931 614
10957 10950 880
10950 10949 1337
10958 10949 843
10958 10956 1088
10959 10956 1491
10959 10958 1053
10957 10958 1386
10823 10960 666
10961 10962 631
10909 10912 1367
10963 10964 508
10965 10966 1042
10966 10967 1319
10649 10909 507
10653 10932 4253
10968 10969 467
10970 10968 696
10967 10971 777
10938 10970 1940
10972 10971 1014
10970 10972 567
10972 10973 1957
10974 10975 1281
10971 10976 825
10925 10977 1502
10977 10978 3790
10973 10979 2249
10980 10981 1591
10940 10982 1649
10974 10982 1338
10983 10982 846
10973 10984 809
10985 10983 1288
10984 10983 1074
10986 10984 348
10986 10987 1103
10980 10986 709
10988 10989 1540
10990 10991 1864
10992 10988 2721
10988 10993 2782
10994 10995 84
10996 10992 833
10991 10992 1218
10997 10996 1288
10996 10998 897
10998 10999 694
10998 11000 817
11000 11001 635
11002 10861 1614
10861 6765 1600
11003 11004 538
11005 11004 1008
11004 11006 1361
11007 11008 650
11009 11006 801
11010 11006 2181
10901 11011 2895
11012 11009 923
11013 6780 1537
11014 11013 872
11015 11016 629
6766 11017 1255
10923 11018 1649
11019 11014 1394
11014 10884 556
10884 11020 1434
11021 11022 1492
11023 11022 651
11024 11021 1564
11025 11026 2575
11027 11012 875
10910 11025 8469
10825 11028 212
11025 11029 677
11030 11027 1554
11023 11027 708
11031 11023 869
11032 11023 795
11033 11031 259
11024 11031 1487
11034 11035 435
11034 11036 2307
11035 11036 1888
11037 11035 2596
11038 11024 614
11036 11039 488
11037 11039 1163
11040 11037 640
11020 11041 314
11042 11020 2409
11041 11043 787
11042 11041 2331
11043 10893 1912
10893 10895 1700
11043 11044 595
11045 11044 2685
11044 11046 1594
11047 11048 3772
11048 11042 553
11048 11045 1025
11046 10895 1876
11046 11049 724
11045 11050 1280
11047 11050 2546
11050 11051 1983
11052 11053 3710
11054 11055 739
11056 11054 1331
11054 11057 3365
11039 11056 1151
11058 11056 1867
11056 11059 1319
11058 11059 1889
11059 11060 1176
11052 11061 111
11062 11063 363
11064 11062 1045
11063 11052 1262
11058 11060 2299
11060 11065 621
11064 11066 11948
11067 11068 2225
11069 11070 717
11071 11069 991
11067 11069 634
11070 10980 853
11072 11070 2165
11072 11073 879
11073 11074 1158
11073 11071 2412
11074 11071 2956
10978 11075 210
11075 11076 1137
11075 10926 1777
11077 10926 2366
11078 10978 1220
11067 11078 1026
11079 11078 874
11079 11080 1818
11081 11080 1783
11081 11079 967
11082 11081 1796
11083 11082 974
11074 11082 2280
11084 11085 111
10994 11086 997
11087 11088 896
11087 11089 1190
11089 11090 1031
11089 11074 1586
11000 11091 1225
11090 11092 971
11093 11094 120
11095 11096 116
11097 11098 2171
11099 11100 1034
11100 11101 149
11102 11101 3021
11103 11104 1905
11101 11095 1084
11077 11105 1363
11077 11106 1769
11080 11105 1582
11083 11105 5086
11107 11108 119
11106 11109 1673
11107 11110 1817
10823 10825 258
10825 11111 795
11084 11112 2028
11113 11112 5267
11112 11114 3340
11093 11084 1417
11097 11115 420
11116 11102 487
11117 11116 1456
11118 11119 1883
11120 11113 3024
11113 11118 1182
11118 11121 3285
11120 11122 1964
11102 11123 313
11124 11125 1396
11124 11120 1197
11126 11127 1155
10850 11126 348
11126 11128 1787
10852 10850 1870
11129 10852 1883
10853 11129 1775
11129 11130 2245
11131 11132 4233
11132 10853 4659
11131 11133 1406
10875 11131 569
11130 11134 1075
11135 11136 154
11137 11134 3192
11132 11138 2317
11135 11139 159
11134 11140 3429
11141 11142 200
11143 11141 454
11143 11144 604
10877 11145 335
10877 11146 1295
10887 10873 1343
10887 11146 822
11147 11148 162
11147 11149 172
11144 11150 191
10890 11151 1148
10879 10890 1349
10890 11152 1848
11153 11154 87
11155 11143 1521
11156 11157 1383
11017 11013 1926
11156 11158 1273
11152 11156 349
11159 11160 2859
11161 11162 1200
11163 10738 647
11164 11165 1339
11165 11166 5119
11162 11167 366
11028 11007 194
11168 11164 2682
11028 11169 753
11015 10961 182
11170 11171 8934
10961 11172 586
10961 11173 725
11007 11015 184
11007 11174 683
11175 11170 1416
11015 11176 811
11177 11175 532
11178 11179 325
11180 11181 584
10891 11153 1459
11177 11182 941
11183 11184 1155
8791 8792 167
11185 11183 3554
8761 8763 375
11186 11177 3932
8761 11187 900
11188 8742 929
8791 11188 930
11189 11159 13233
11190 11186 2044
11182 11168 997
11155 11162 225
8789 11188 157
11191 11192 1700
11166 11193 1976
11194 11164 20783
11195 11190 3700
11196 11195 5315
11194 11195 7365
11197 11198 81
11066 11199 3203
11200 11201 1978
11201 11202 2885
11203 11204 7462
11205 11203 2097
11206 11207 689
11205 11206 593
11208 11209 1295
11210 11211 450
11181 11210 625
11212 11208 7301
11207 11196 1786
11206 11194 489
11213 11206 25992
11214 11215 2233
11216 11194 27103
11217 11218 515
9882 9881 883
11193 11219 1981
9844 9838 2450
11220 11221 1004
9785 11222 487
11222 9788 1039
11222 11223 702
11224 9799 1124
9799 11225 1619
11226 11227 911
11228 11226 824
11227 11229 643
11229 11230 1169
11231 11232 168
11233 11232 778
11234 11230 936
11230 11235 1233
11236 11231 982
11237 11236 1222
11238 11236 755
11239 11240 1512
11241 11242 1680
11243 11244 1669
11245 11233 139
11246 11233 782
11237 11245 1007
11247 11246 782
11248 11246 3609
11249 11247 778
11243 11250 1432
11251 11243 252
11249 11251 420
11252 11253 2529
11254 11249 889
11254 11252 681
11255 11254 1786
11255 11256 1181
11241 11239 893
11257 11239 2434
11258 11241 782
11259 11241 2266
11258 11260 1767
11261 11262 1763
11263 11264 588
11265 11264 1234
11265 11266 755
11267 11268 588
11269 11270 1427
11261 11258 782
11271 11263 1111
11271 11265 435
11272 11271 839
11273 11261 667
11273 11263 847
11272 11273 1222
11274 11273 755
11275 11272 755
11275 11274 1222
11276 11274 755
11277 11275 755
11278 11267 782
11278 11279 1348
11269 11278 1004
11280 11278 2183
11281 11269 778
11281 11282 1431
11283 11281 893
11284 11280 782
11284 11269 2028
11285 11284 889
11285 11281 2019
11286 11285 905
11287 11288 1599
11289 11290 1847
11291 11292 2183
11293 11294 756
11283 11295 1431
11296 11283 893
11296 11297 1527
11287 11296 1000
11289 11287 905
11298 11289 1596
11299 11289 667
11286 11283 1767
11300 11286 420
11301 11300 905
11302 11300 252
11301 11296 1935
11303 11301 1004
11303 11287 1851
11298 11303 1004
11304 11298 688
11299 11305 764
11293 11299 1447
11304 11299 1428
11306 11307 434
11308 11306 354
11306 11304 1234
11309 11308 434
11310 11311 540
11312 11309 1343
11307 11293 764
11313 11314 380
11313 11315 2278
11291 11313 893
11316 11291 1576
11317 11310 667
11318 11317 1091
11225 9800 1036
9800 11319 707
11320 11225 1197
11320 11321 1424
11322 11323 832
11323 11324 1428
11235 11323 988
11321 9859 2215
9859 9870 1868
11324 11321 781
11321 11325 1193
11326 11324 897
11324 11327 984
11234 11328 864
11328 11235 1026
11235 11326 1409
11328 11329 1959
11330 11238 930
11331 11238 1114
11332 11330 923
11333 11330 1004
11326 11334 794
11335 11332 1014
11327 11325 713
11325 11336 210
11334 11327 938
11336 9870 2186
11337 9881 1867
11336 11338 346
11338 11337 388
11339 11337 3082
11329 11334 882
11340 11329 825
11341 11342 598
11343 11342 3572
11341 11344 436
11345 11346 930
11346 11339 329
11347 11341 1150
11348 11341 3335
11349 11350 715
11351 11345 671
11347 11352 961
11339 11349 923
11349 11353 507
11354 11355 1161
11356 11351 839
11354 11347 550
11331 11237 681
11333 11331 923
11335 11333 839
11357 11254 3040
11358 11357 2028
11248 11335 778
11359 11247 3359
11360 11359 778
11359 11248 688
11360 11249 3359
11357 11360 747
11361 11362 3744
11358 11255 2856
11257 11358 782
11259 11257 893
11363 11259 688
9035 11361 2171
11362 11343 238
11343 11364 681
11364 11348 336
11365 11354 903
11366 11354 3240
11348 11347 2928
11367 11364 3999
11361 11362 3744
11368 11369 536
11369 11370 1879
11371 11368 923
11368 11370 2049
11372 11371 924
11373 11374 930
11371 11373 884
11375 9882 1849
11337 11375 1076
11376 11375 1448
11377 11234 473
9882 9887 834
11378 11379 292
11380 11381 348
9888 11382 975
11376 11383 1034
11384 11385 620
11365 11386 1465
11387 11384 587
11388 11389 1439
11390 11387 839
11391 11392 1527
11382 9898 1129
11390 11382 3558
11393 9902 3996
9902 11394 789
11395 11396 1595
11390 11397 282
11395 11390 504
11398 11395 681
11399 11400 746
11398 11401 2402
11400 11402 817
11393 11398 671
11400 11403 1008
11404 11403 2224
11403 11405 117
11406 11393 755
11407 11365 893
11388 11365 755
11408 11407 782
11409 11407 2353
11366 11410 982
11411 11366 1007
11412 11411 903
11391 11388 681
11399 11413 504
11411 11414 1085
11412 11415 418
11416 11369 2951
11373 11416 1207
11417 11416 713
11373 11417 1180
11418 11417 893
11371 11418 1679
11419 11418 782
11416 11420 946
11420 11421 1340
11420 11367 336
11367 11412 983
11422 11423 672
11421 11422 445
11421 11424 354
11425 11409 983
11409 11399 983
11415 11425 1085
11415 11426 1343
11427 11426 905
11409 11404 1595
11428 11404 893
11425 11428 1930
11429 11428 333
11426 11430 1032
11431 11432 889
11423 11427 1444
11433 11427 889
11422 11433 1343
11434 11424 333
11424 11435 2013
11417 11434 1850
11436 11434 778
11418 11436 1777
11437 11436 782
11427 11431 1515
11438 11431 796
11436 11435 1679
11363 11258 2017
11439 11363 672
11439 11261 1860
9030 11439 796
9030 11276 516
11277 11276 1222
11440 11277 504
11441 11440 434
11442 11441 252
11443 11441 4715
11370 11444 333
11445 9035 588
11442 9035 1225
11446 11445 1225
11446 11442 588
11447 11446 839
11448 11446 4793
11449 11445 847
11447 11449 1336
11450 11449 1259
11451 11452 610
11451 11447 681
11453 11451 344
11454 11453 2216
11450 11372 847
11452 11450 788
11455 11456 997
11454 11457 1222
11458 11454 2299
11459 11457 924
11460 11459 924
11457 11455 818
11461 11462 275
11463 11462 893
11455 11463 764
11464 11463 778
11457 11464 1013
11465 11464 893
11459 11465 1348
11466 11465 893
11443 11302 336
11467 11443 905
11448 11443 420
11468 11467 516
11469 11467 905
11468 11448 1004
11470 11468 905
11471 11469 1124
11470 11469 516
11472 11470 1180
11472 11473 1225
11458 11448 1264
11473 11458 924
11472 11474 847
11475 11472 1357
11476 11474 667
11477 11478 523
11479 11211 501
11477 11310 1264
11318 11477 796
11480 11318 344
11481 11480 796
11482 11475 782
11475 11483 1056
11312 11482 688
11484 11210 507
11485 11486 445
11477 11485 839
11487 11485 222
11480 11488 1343
11488 11489 1929
11473 11490 839
11491 11490 562
11458 11460 1264
11492 11460 889
11490 11492 681
11493 11492 672
11491 11493 672
11493 11494 336
11495 11494 778
11474 11495 1175
11496 11495 778
11460 11466 1683
11497 11466 893
11492 11497 1766
11498 11497 667
11494 11498 1348
11499 11498 782
11495 11499 1431
11500 11499 778
11496 11500 1431
11482 11501 3221
11502 11503 129
11486 11502 2102
11504 11502 667
11487 11504 2102
11505 11504 893
11488 11505 1766
11489 11505 672
11372 11419 2018
11506 11419 672
11450 11506 2444
11507 11506 782
11452 11507 2940
11508 11507 778
11453 11509 1078
11510 11508 782
11462 11510 1934
11511 11510 889
11463 11511 1850
11512 11511 782
11464 11512 1934
11513 11512 893
11465 11513 1934
11514 11513 889
11419 11437 1777
11515 11437 893
11506 11515 1763
11516 11515 667
11507 11516 1682
11517 11516 782
11508 11517 1766
11518 11517 782
11515 11519 1515
11520 11519 672
11516 11520 1599
11521 11520 782
11517 11521 1599
11522 11521 778
11518 11522 1515
11523 11522 1004
11510 11518 1766
11524 11518 1004
11511 11524 1847
11525 11524 778
11512 11525 1763
11526 11525 782
11513 11526 1766
11527 11526 893
11514 11527 1850
11528 11527 782
11525 11529 930
11524 11523 1515
11530 11531 222
11526 11532 923
11533 11534 128
11535 11533 778
11527 11535 1431
11536 11535 924
11466 11514 1850
11537 11514 905
11497 11537 1934
11538 11537 667
11498 11538 1934
11539 11538 893
11499 11539 1931
11540 11539 667
11500 11540 1934
11541 11540 778
11542 11543 114
11502 11542 1683
11544 11542 778
11542 11545 2027
11504 11544 1679
11546 11544 782
11505 11546 1683
11547 11546 667
11501 11541 2528
11548 11541 1139
11545 11549 445
11544 11550 1860
11551 11550 893
11550 11545 373
11546 11551 1850
11552 11551 782
11537 11528 1777
11553 11528 782
11538 11553 1683
11553 11554 598
11555 11554 782
11528 11556 797
11557 11536 672
11554 11557 504
11558 11557 238
11558 11559 672
11560 11559 2909
11555 11553 946
11561 11555 2668
11550 11562 1679
11563 11562 782
11551 11563 1683
11564 11563 782
11565 11566 184
11567 11568 1175
11569 11568 2262
11569 11570 420
11571 11567 2113
11316 11567 434
11571 11569 847
11572 11571 610
11573 11316 599
11574 11573 434
11575 11576 1556
11577 11574 1427
11565 11578 333
11579 11580 840
11572 11581 1097
11582 11572 778
11582 11583 1683
11584 11582 1004
11584 11585 1515
11586 11584 275
11587 11586 667
11588 11586 354
11589 11588 275
11587 11590 1683
11591 11587 1004
11592 11593 782
11594 11592 588
11589 11592 1004
11595 11575 336
11596 11595 452
11596 11593 1098
11597 11596 778
11598 11594 893
11597 11594 599
11599 11597 672
11600 11589 1556
11598 11589 764
11601 11598 1176
11591 11602 1595
11603 11604 1427
11605 11606 672
11607 11608 672
11609 11610 869
11611 11612 672
11613 11614 869
11615 11616 588
11603 11605 778
11617 11591 275
11600 11617 420
11591 11603 672
11605 11607 1124
11607 11609 1225
11618 11619 504
11619 11620 1004
11621 11600 504
11621 11618 2578
11622 11618 924
11618 11623 1014
11624 11622 452
11622 11625 452
11625 11626 475
11609 11611 893
11627 11611 275
11611 11613 778
11620 11628 1114
11623 11620 420
11628 11627 279
11629 11628 434
11630 11629 930
11613 11615 818
11615 11631 672
11623 11629 1004
11626 11623 847
11626 11632 445
11632 11630 778
11630 11633 1659
11631 11634 504
11635 11636 764
11637 11638 782
11638 11639 782
11640 11638 1595
11639 11635 336
11639 11641 796
11642 11639 1595
11641 11643 782
11644 11641 1683
11645 11640 556
11640 11646 452
11646 11642 333
11642 11644 893
11644 11647 782
11644 11648 2446
11647 11649 778
11647 11650 2363
11651 11652 420
11653 11651 764
11651 11654 1786
11653 11655 1669
11656 11653 672
11657 11658 298
11654 11659 336
11660 11661 336
11661 11662 1576
11654 11660 778
11655 11654 840
11663 11660 504
11664 11663 1008
11663 11665 1675
11655 11666 238
11667 11655 672
11656 11668 445
11668 11667 1225
11668 11669 847
11649 11656 344
11649 11670 2363
11667 11664 778
11664 11671 1004
11665 11662 930
11672 11673 628
11674 11675 1532
11676 11677 1415
11678 11665 950
11671 11678 905
11678 11679 1897
11680 11681 1014
11672 11682 1357
11683 11672 903
11674 11683 782
11676 11674 688
11684 11676 1004
11683 11679 1699
11679 11685 1982
11577 11481 333
11686 11577 445
11579 11686 610
11687 11688 782
11687 11595 681
11689 11687 452
11688 11579 672
11481 11690 1259
11691 11692 782
11688 11691 930
11693 11694 764
11691 11693 923
11599 11689 889
11695 11599 562
11696 11601 333
11697 11696 1268
11601 11695 452
11698 11699 1111
11700 11701 1225
11695 11698 756
11696 11702 840
11703 11702 1234
11698 11700 756
11702 11704 756
11705 11704 1124
11693 11706 336
11707 11706 1225
11708 11479 1467
11706 11694 434
11694 11709 420
11710 11709 778
11711 11489 778
11686 11712 491
11713 11714 858
11715 11716 908
11717 11715 336
11709 11713 756
11718 11713 1466
11713 11719 764
11720 11719 778
11689 11721 830
11722 11707 1447
11707 11723 735
11700 11722 764
11724 11722 782
11725 11726 1004
11722 11725 756
11704 11724 847
11727 11724 1225
11724 11728 756
11729 11728 1114
11730 11718 580
11731 11730 778
11725 11731 756
11732 11731 672
11728 11732 764
11733 11732 1222
11732 11734 672
11735 11734 1225
11697 11621 1098
11697 11624 2262
11697 11736 672
11736 11737 2229
11624 11737 924
11737 11738 252
11738 11739 889
11625 11739 1344
11739 11740 782
11736 11703 672
11703 11741 2118
11703 11705 764
11705 11742 2224
11738 11741 764
11741 11742 672
11742 11743 893
11739 11743 1515
11743 11744 889
11632 11740 1600
11740 11745 778
11630 11746 1176
11746 11747 1561
11746 11745 434
11745 11748 420
11748 11749 3565
11740 11744 1427
11744 11750 672
11748 11751 681
11751 11752 3565
11751 11750 420
11705 11727 756
11727 11753 2118
11727 11729 764
11729 11754 1114
11754 11755 1111
11742 11753 847
11753 11755 672
11755 11756 893
11743 11757 1008
11757 11758 818
11729 11733 672
11733 11735 756
11757 11756 516
11759 11760 556
11744 11758 764
11750 11761 336
11761 11762 3116
11761 11763 504
11763 11764 420
11764 11765 1014
11764 11766 947
11765 11767 778
11768 11769 924
11770 11771 475
11772 11767 504
11767 11771 782
11771 11773 562
11768 11773 840
11773 11774 556
11489 11775 497
11776 11547 1114
11715 11776 1014
11777 11776 889
11719 11777 840
11778 11779 418
11547 11552 1763
11780 11552 1897
11777 11781 1264
11782 11781 778
11783 11782 818
11781 11780 588
11718 11784 1860
11785 11784 562
11784 11783 1014
11730 11786 1937
11787 11788 778
11731 11787 2102
11789 11787 782
11734 11790 672
11791 11790 1114
11735 11791 681
11790 11789 756
11792 11789 1114
11791 11793 252
11793 11794 1004
11788 11795 764
11795 11783 475
11789 11796 681
11797 11796 672
11793 11792 504
11792 11798 336
11799 11797 445
11798 11799 354
11800 11801 1111
11802 11564 1919
11780 11800 681
11800 11802 672
11803 11802 782
11782 11803 2018
11804 11803 1336
11552 11564 1850
11805 11806 1139
11802 11805 672
11787 11807 1934
11795 11808 1575
11809 11804 445
11484 11479 593
11807 11808 473
11808 11809 504
11810 11809 1031
11796 11811 756
11812 11811 1114
11799 11812 756
11812 11813 434
11813 11814 782
11811 11810 1014
11815 11810 445
11816 11815 667
11813 11816 551
11816 11817 1336
11815 11818 336
11819 11820 1334
11658 11821 366
11817 11819 580
11754 11794 2361
11822 11823 1447
11759 11760 556
11824 11759 672
11756 11824 1511
11825 11824 778
11824 11822 756
11826 11827 975
11822 11827 847
11827 11828 778
11829 11825 778
11765 11829 708
11829 11830 504
11830 11831 950
11771 11832 1222
11832 11833 905
11767 11831 1515
11831 11832 610
11773 11833 1427
11833 11834 556
11825 11828 1599
11828 11826 588
11835 11826 778
11830 11835 1683
11835 11836 778
11831 11836 1362
11836 11837 667
11832 11837 1599
11837 11838 889
11833 11838 1432
11838 11839 672
11794 11814 2361
11840 11841 889
11841 11842 893
11842 11843 667
11814 11844 1133
11479 11658 368
11845 11846 452
11817 11847 1447
11817 11848 1466
11847 11849 556
11841 11846 840
11846 11849 840
11849 11850 782
11842 11850 1683
11850 11851 672
11843 11852 778
11835 11852 1097
11843 11853 588
11853 11854 667
11852 11854 598
11854 11855 420
11855 11856 893
11836 11856 2186
11856 11857 667
11853 11851 1181
11851 11858 778
11855 11858 756
11837 11857 2186
11857 11859 782
11838 11859 2278
11859 11860 782
11645 11861 1182
11861 11862 445
11646 11749 2271
11749 11863 1004
11749 11752 681
11752 11864 1445
11863 11648 556
11648 11650 796
11648 11865 1432
11669 11866 1111
11669 11867 588
11867 11868 1114
11667 11866 924
11866 11869 1778
11866 11868 672
11868 11870 1891
11650 11670 778
11867 11871 925
11871 11872 854
11871 11873 1111
11670 11871 672
11868 11873 841
11873 11874 2002
11873 11875 847
11708 11876 387
11708 11484 874
11863 11877 1196
11769 11878 1114
11769 11774 676
11878 11879 818
11865 11879 903
11879 11880 373
11650 11881 1176
11670 11882 1260
11883 11884 1138
11671 11869 1008
11869 11870 764
11870 11874 848
11680 11885 809
11685 11680 1234
11885 11886 1010
11874 11887 891
11888 11885 363
11885 11889 848
11889 11890 1114
11889 11891 2780
11685 11892 2364
11674 11893 1795
11894 11893 796
11676 11894 2111
11895 11894 688
11896 11897 3269
11892 11898 1809
11892 11891 840
11893 11899 2774
11900 11899 452
11899 11898 1528
11894 11900 2559
11901 11900 562
11895 11901 2499
11902 11901 713
11891 11903 1032
11898 11904 788
11901 11904 2335
11904 11905 806
11774 11834 1427
11878 11906 1348
11834 11839 1511
11839 11907 516
11907 11908 354
11907 11909 2141
11908 11909 1901
11909 11910 982
11908 11860 1432
11860 11911 580
11911 11912 778
11911 11912 778
11912 11910 889
11903 11913 541
11913 11914 905
11915 11905 336
11916 11905 354
11902 11917 2712
11918 11896 962
11919 11915 1025
11920 11921 947
11922 11920 672
11923 11922 782
11923 11916 1694
11924 11925 1398
11926 11927 4069
11928 11926 628
11929 11928 580
11929 11920 2541
11930 11929 782
11930 11922 2529
11931 11930 782
11931 11923 2697
11932 11931 893
11932 11933 2529
11934 11932 667
11935 11936 3626
11937 11938 1062
11939 11940 869
11941 11942 1222
11943 11944 3379
11945 11946 2283
11939 11947 445
11937 11684 452
11947 11937 344
11948 11939 333
11941 11948 893
11949 11941 556
11935 11949 445
11950 11935 445
11945 11950 556
11951 11945 445
11945 11952 3041
11943 11953 238
11953 11954 3702
11955 11943 452
11953 11951 893
11951 11956 2953
11957 11958 1352
11959 11960 2327
11961 11955 1268
11955 11962 3626
11957 11961 452
11961 11963 516
11959 11957 238
11963 11964 2876
11963 11965 511
11966 11967 418
11966 11968 950
11969 11970 475
11971 11967 336
11967 11972 403
11973 11968 445
11974 11973 452
11973 11975 1700
11968 11969 279
11969 11976 1062
11977 11978 983
11978 11979 354
11980 11981 938
9272 9265 888
11809 11982 592
11983 11984 610
11984 11985 2203
11986 11983 847
11983 11987 2251
11984 11988 847
11988 11989 2250
11988 11990 405
10083 11991 1272
9466 11992 3131
11993 11994 111
11995 11993 580
11993 11996 676
11994 11986 511
11986 11997 806
11996 11997 557
11997 11998 708
11999 11996 1293
11996 12000 826
11999 12001 708
12001 12002 806
12003 12001 1932
12000 11998 610
11998 12004 750
12001 12000 1220
12000 12005 750
12002 12005 1322
12005 12004 610
12004 12006 750
12002 12007 708
12008 12002 1830
12009 12007 1797
12007 12010 750
12003 12011 434
12012 12013 893
12014 12013 1481
12013 12011 649
12011 12008 336
12008 12009 788
12015 12012 511
12016 12012 809
12017 12016 2223
12009 12018 854
12016 12014 737
12019 12020 724
12021 12022 1293
9903 9904 1563
12017 12023 1102
12024 12025 889
9903 12026 3680
12023 12021 1675
12025 12023 1544
12023 12027 1257
12024 12028 1496
11684 11895 2416
12029 11895 782
11947 12029 2662
12030 12029 713
11948 12030 2932
12031 12030 796
11941 12031 3041
12032 12031 672
11949 12032 3096
12033 12032 905
11950 12033 3260
12034 12033 688
12035 11952 238
11956 12035 747
12035 12036 1102
11956 12037 1213
12038 12034 1197
12039 12034 1357
11952 12039 672
12040 12036 475
12036 12041 750
12029 11902 2688
12042 11902 782
12030 12042 2499
12043 12042 796
12031 12043 2499
12044 12043 688
12032 12044 2581
12045 12044 905
12033 12045 2581
12046 12045 778
12043 12047 764
12048 12047 562
12042 12049 2162
12047 12050 1404
12044 12048 708
12051 12048 1014
12045 12051 681
12052 12051 2248
12048 12053 1097
12051 12054 869
12055 12046 950
12055 12046 950
12056 12055 667
12057 12041 788
12041 12058 1280
12039 12056 1779
12041 12056 1395
12056 12059 1611
12056 12052 1362
12059 12052 1111
12059 12060 336
12061 12060 1085
12060 12062 850
11962 11954 713
11954 12063 1500
11964 11962 1120
11962 12064 676
11964 12065 201
11976 12066 713
12066 12065 747
12065 12067 551
12067 12068 336
12057 12069 1901
12070 12063 747
12063 12071 1102
12067 12064 1085
12064 12070 750
12072 12068 1395
12068 12073 336
12073 12074 563
12073 12070 1022
11976 12072 750
11975 12072 847
12074 12075 991
12076 12077 950
12078 12058 238
12058 12061 788
12071 12069 747
12069 12079 1554
12071 12080 1767
12081 12061 713
12061 12082 950
12049 11917 958
12083 12084 884
12076 12075 1356
12075 12085 951
12077 12085 1357
12085 12086 904
12077 12087 1226
12088 12089 2409
12087 12090 787
12091 12092 1137
12074 12093 508
12049 12094 419
12050 12049 618
12095 12096 903
12026 12097 1996
12097 12098 2320
12099 12100 1222
12101 12102 2496
11919 12094 1303
12103 11919 927
12104 12102 344
12105 12103 475
12102 12105 869
12106 12105 1395
12107 12108 905
12109 12099 1114
12052 12109 869
12101 12099 847
12110 12101 1139
12111 12109 847
12110 12111 168
12112 12111 2299
12107 12101 950
12113 12107 1225
12113 12110 764
12114 12113 893
12115 12114 1124
12115 12116 354
11933 11919 1097
12117 12103 847
12106 12108 1303
12118 12106 1114
12118 12107 1795
12119 12118 1292
11934 12117 2292
12120 11934 445
12114 12121 1181
12122 12121 1160
12116 12122 1630
12123 12122 1483
12119 12113 2126
12124 12119 905
12125 12119 847
12126 12125 3536
12121 12124 1197
12127 12124 2240
12098 12128 636
12129 12112 1145
12026 12098 1520
12130 12129 2347
12131 12132 3152
9830 12133 690
12134 12135 2318
12129 12115 1188
12136 12116 2347
12137 9830 67
12138 9830 972
12138 12139 2305
12140 12138 904
12134 12088 847
12141 12134 201
12088 12140 884
12142 12088 1851
12143 12140 950
12140 12144 2305
12145 12143 1025
12143 12146 2305
12130 12136 1254
12147 12130 672
12148 12147 737
12147 12131 975
12136 12123 672
12149 12123 927
12123 12127 877
12150 12127 975
12151 12148 806
12152 12141 1652
12131 12141 884
12153 12131 1576
12142 12145 950
12154 12145 434
12154 12155 1282
12156 12154 604
12153 12152 847
12152 12142 847
12151 12153 696
12157 12151 872
11985 12158 551
11987 11985 713
11989 12159 475
11985 11989 747
11989 12160 475
12004 11987 847
11987 12161 475
12162 12006 610
12006 12163 950
12007 12162 1220
12162 12164 750
12165 12010 1530
12010 12166 904
12010 12164 1220
12164 12167 938
12164 12163 612
12163 12168 604
12169 12170 150
12170 12171 434
12172 12170 1029
11319 9859 705
12167 12168 688
12168 12172 275
12167 12173 643
12166 12167 983
12172 12174 393
12175 12176 1032
12177 12178 905
12170 12179 2411
12180 12179 826
12181 12177 1120
12182 12181 2526
12177 12180 848
12183 12177 2651
12184 12185 1094
12186 12187 1001
12186 12175 747
12188 12186 1577
12189 12190 841
12020 12166 847
12166 12191 747
12192 12193 629
12194 12195 238
12195 12196 1151
12197 12194 511
12194 12198 1344
12199 12193 713
12193 12197 279
12197 12198 1336
12200 12201 1082
12195 12202 847
12203 12202 1102
12196 12203 950
12196 12198 562
12097 12204 854
12198 12205 5104
12021 12199 1181
12199 12206 676
12207 12199 1454
12207 12206 1188
12206 12208 826
12027 12207 847
12028 12027 847
12027 12209 904
12210 12028 1322
12211 12209 2138
12209 12208 2005
12200 12203 747
12212 12200 1454
12175 12200 983
12213 12175 1500
12196 12214 4662
12212 12215 884
12213 12212 884
12188 12213 788
12216 12188 877
12139 12181 847
12144 12139 904
12146 12144 950
12217 12146 708
12217 12182 983
12218 12182 600
12183 12219 475
12183 12218 588
12218 12220 2328
12184 12221 580
12221 12222 610
12223 12221 2436
12224 12189 511
12189 12188 713
12222 12224 927
12225 12222 2451
12219 12184 373
12226 12219 2479
12155 12217 1114
12227 12228 679
12229 12230 1500
12231 12156 434
12232 12227 950
12233 12231 756
12232 12234 1533
12228 12155 657
12228 12217 1455
12226 12235 685
9920 12236 2257
12226 12223 847
12237 12226 1102
12223 12225 847
12238 12223 1653
12239 12225 1179
12225 12240 713
12239 12241 847
12242 12239 604
12216 12243 788
12244 12216 629
12244 12245 1768
12245 12246 649
12247 12245 2909
12240 12224 2634
12248 12249 1618
12249 12244 586
12249 12216 1214
12205 12250 809
12250 12251 2481
12252 12253 1556
12241 12240 1151
12254 12248 676
12241 12248 1257
12247 12255 3066
12256 12254 275
12256 12247 1672
9930 9922 357
12242 12254 2067
12257 12242 551
12258 12257 168
12259 12258 403
12260 12261 733
12260 12262 1532
12263 12260 201
12264 12263 1007
12262 12265 666
12266 12262 1209
12266 12267 674
9930 12268 1697
12269 9918 575
12270 12271 267
12272 12273 1188
12274 12272 847
12210 12024 1208
12274 12275 560
12276 12275 453
12275 12273 270
12273 12277 454
12278 12279 1470
12211 12210 982
12280 12277 404
12277 12281 1324
12282 12283 1033
12281 12284 1002
12285 12278 279
12278 12286 750
12271 12282 666
12270 12287 2016
12282 12271 666
12288 12289 416
12288 12290 1070
12281 12211 1979
12291 12292 675
12253 12293 4625
12294 12295 36
12295 12296 1105
12297 12294 3427
12291 12298 1269
12292 12299 186
12251 12300 1880
12301 12251 747
12302 12301 1945
12300 12303 279
12300 12252 2140
12302 12300 927
12303 12304 877
12253 12305 139
12253 12297 1651
12305 12306 418
12306 12307 806
12308 12306 1530
12309 12307 3120
12309 12310 2413
12307 12311 1609
12312 12297 149
12312 12308 604
12313 12314 2594
12308 12315 2124
12311 12315 788
12311 12316 1151
12315 12317 1085
12315 12318 1576
11394 12319 743
12319 10503 629
10503 10519 783
12320 11406 671
12321 12322 2302
12323 12320 839
12324 12325 2269
12326 12323 681
12327 12328 2126
12329 12326 839
12330 12331 2098
10519 12332 744
12332 10524 783
10524 10525 630
12333 12334 264
10525 10567 787
12335 12329 763
12336 12337 2069
12338 12335 681
12339 12340 2147
12341 12338 671
12342 12343 2111
12344 12345 2193
12346 12341 671
11404 12321 671
12347 12321 1225
12321 12324 755
12348 12324 1225
12324 12327 763
12349 12327 1675
12327 12330 671
12350 12330 1225
11432 12351 49
11433 11438 1693
12352 11438 1889
11435 12352 1007
12352 12353 504
12354 12353 672
12355 12356 1306
12353 12355 252
12357 12356 893
12355 12357 764
12358 12357 1558
12359 12360 889
12357 12359 1007
12361 12359 3019
12330 12336 755
12336 12339 763
12362 12336 1667
12363 12339 1114
12349 12364 755
12365 12362 667
12339 12342 755
12342 12344 681
12366 12342 782
12367 12344 778
12368 12365 344
11431 12368 2940
12369 12368 782
11438 12369 2856
12370 12369 1188
12359 12371 588
12372 12371 3005
12371 12370 796
12371 12373 839
12374 12373 3011
12373 12375 671
12376 12375 2894
12377 10567 2304
10567 12378 692
12378 12379 368
12379 10573 420
10573 10574 598
12380 10573 3122
12381 10574 3116
10574 10582 763
12333 12377 698
12377 12382 667
12383 12346 504
12384 12385 2164
12386 12383 420
12386 12380 778
12380 12381 681
12387 12388 566
12389 12390 1768
12391 10582 3005
10582 10584 839
12392 10584 3113
10584 10587 755
12393 10587 1780
10587 12394 763
12381 12391 755
12391 12392 930
12390 12395 281
12396 12397 672
12344 12384 671
12384 12398 930
12362 12399 679
12400 12401 667
12402 12387 556
12403 12402 222
12398 12403 893
12404 12403 2796
12401 12398 1234
12387 12389 755
12389 12405 737
12406 12404 1617
12365 12400 3611
12406 12400 1004
12369 12406 3532
12407 12406 2016
12370 12408 2017
12408 12409 893
12408 12410 503
12375 12409 755
12411 12409 2900
12409 12407 764
12412 12407 755
12413 12407 2446
12414 12415 1273
12412 12414 672
12416 12412 839
12417 12412 2451
12418 12416 923
12419 12416 2451
12405 12420 778
12420 12421 1220
12422 12423 672
12424 12421 667
12425 12424 373
12404 12425 847
12415 12425 1827
12420 12422 1494
12422 12396 737
12424 12426 1175
12427 12426 796
12415 12428 536
12428 12414 1494
12429 12428 598
12429 12430 556
12431 12429 1031
12432 12418 693
12433 12418 2468
12434 12432 2482
12435 12427 778
12431 12435 1004
12436 12432 819
12437 12431 671
12438 12436 2458
12439 12440 998
11437 12354 3191
12441 12354 782
11519 12441 1682
12442 12441 2334
12441 12358 923
12443 12358 2237
12442 12443 681
12443 12444 504
12445 12444 778
12446 12361 778
12444 12446 336
11530 12447 1877
11533 12447 2027
12447 12445 1253
12448 12445 2557
11535 12449 2018
12450 12449 1014
12449 12448 598
12361 12372 755
12446 12451 504
12452 12451 3338
12372 12374 755
12451 12453 923
12454 12453 3335
12374 12376 764
12453 12455 764
12456 12455 3445
12376 12411 671
12457 12411 778
12455 12457 755
12448 12452 923
12452 12454 839
12458 12454 1004
12454 12456 672
12456 12459 847
12460 12459 611
11559 12461 750
11536 12450 2099
12462 12450 1225
12450 12463 930
12464 12461 2672
12461 12462 839
12465 12462 1780
12466 12463 2920
12467 12468 120
11545 12467 2990
12469 12467 667
12470 12465 782
12464 12470 847
12471 12472 822
11562 12469 1444
12473 12471 889
11563 12473 2353
12474 12473 778
12465 12466 672
12466 12475 847
12475 12476 764
12463 12477 672
12475 12477 2790
12477 12458 868
12478 12458 452
12479 12478 1669
12476 12479 1014
12480 12481 1174
12482 12479 930
12483 12482 2229
12484 12482 1007
12470 12485 1766
12486 12476 672
12485 12486 672
12487 12486 475
12487 12488 796
12483 12487 475
12471 12489 1960
12473 12490 2110
12491 12490 672
12492 12493 672
12494 12493 681
12495 12492 1427
12496 12492 445
10486 12483 1007
12497 10486 778
12498 12491 212
12497 12498 1456
12499 12497 672
12495 12499 782
12500 12495 445
12457 12501 764
12502 12501 1675
12501 12413 1234
12417 12413 671
12419 12417 839
12503 12417 2890
12504 10120 356
12433 12419 755
12505 12419 1592
12506 12505 1447
12507 12502 1225
12503 12502 1091
12507 12459 696
12507 12508 788
12509 12460 672
12508 12460 536
12506 12503 1013
12510 12503 1667
12511 12506 1558
12510 12508 787
12511 12510 923
12512 12510 1111
12513 12511 1114
12514 12433 1565
12434 12433 755
12505 12514 252
12515 12434 1565
12438 12434 839
12514 12515 755
12516 12515 1344
12517 12438 4465
12518 12438 755
12516 12506 930
12519 12516 1556
12519 12511 1013
12517 12519 755
12520 12519 1225
12521 12517 672
12522 12517 2002
12523 12521 2007
12480 12509 445
12524 12480 452
12484 12524 1114
12525 12524 1427
10486 12484 2229
12526 12484 1007
12527 12526 2000
12512 12509 1264
12525 12512 1004
12513 12512 1007
12528 12525 1004
12529 12513 889
12520 12513 1007
12529 12525 930
12530 12529 1114
12531 12529 1007
12528 12526 598
12530 12528 923
12532 12530 923
12533 12530 3461
12534 12528 3581
12499 12535 1944
12536 12535 889
12536 12495 2018
12537 12536 445
12535 12534 336
12531 12520 889
12532 12531 1111
12522 12531 764
12523 12522 755
12538 12522 1336
12539 12523 1225
12540 12523 923
12538 12541 252
12539 12538 764
12542 12539 839
12534 12533 847
12543 12536 930
12544 12543 1097
12545 12543 445
12544 12546 1830
12547 12544 344
12548 12549 445
12546 12548 782
12550 12548 1511
12551 10588 1334
12394 12551 1454
10588 12552 839
12553 12552 1447
12552 12554 847
12555 12553 1336
12556 12394 1796
12557 12558 1588
12555 12559 210
12559 12560 3159
12561 12554 1336
12562 12561 1445
12560 12563 95
12562 12564 763
12565 12562 1780
12566 12564 858
12397 12567 1007
12568 12567 445
12569 12565 1334
12565 12570 755
12571 12570 1447
12570 12572 763
12560 12569 776
12573 12569 893
12569 12571 681
12567 12573 763
12574 12573 445
12571 12575 763
12554 12576 655
12577 12578 1445
12578 10671 420
12579 10671 452
12580 12579 1004
12579 12581 809
12564 12577 1447
12582 12580 1447
12583 12581 1889
12581 12584 872
12564 12582 420
12582 12583 755
12583 12585 179
12586 12584 1447
12570 12566 831
12566 12587 400
12575 12572 1447
12588 12589 893
12572 12588 504
12575 12590 755
12591 12590 556
12590 12592 763
12593 12591 1097
12594 12591 344
12588 12595 252
12590 12595 1447
12595 12596 764
12597 12596 333
12592 12597 1114
12598 12592 782
12598 12599 809
12600 12568 672
12600 12601 1025
12602 12600 1124
12421 12602 2779
12602 12603 473
12604 12603 475
12426 12604 1766
12605 12604 667
12606 12574 445
12606 12607 598
12608 12606 1114
12609 12607 1000
12610 12608 556
12603 12610 598
12611 12610 1334
12608 12609 671
12612 12609 1504
12611 12613 787
12613 12614 1848
12427 12605 1610
12615 12605 672
12435 12615 1711
12616 12611 580
12615 12616 839
12617 12616 1139
12439 12617 1966
12618 12617 1375
12619 12618 839
12620 12618 1124
12621 12622 1667
12622 12623 750
12622 12624 671
12625 12624 889
12626 12625 556
12612 12621 1120
12613 12612 403
12621 12626 707
12627 12626 1225
12627 12628 354
12614 12627 796
12624 12594 580
12625 12629 587
10670 10659 1000
12617 12630 868
12619 12630 1592
12630 12631 839
12632 12631 1611
12632 12619 923
12633 12614 818
12631 12634 839
12635 12636 441
12637 12635 802
12638 12635 1559
12586 12638 1176
12638 12639 671
12639 12640 105
12641 12639 1114
12642 10690 4008
12643 12644 755
12644 12642 336
12645 12642 3240
12596 12641 1499
12646 12641 667
12597 12646 1384
12647 12646 889
12592 12647 1532
12647 12648 336
12649 12650 871
12651 12645 938
12652 12645 1445
12642 12653 2043
12653 12654 1007
12653 10691 1395
10691 12655 3769
12642 12656 1007
12657 12658 376
12640 12643 96
12656 12654 1344
12654 12649 1674
12640 12637 1850
12649 12659 2344
12657 12660 871
12661 12651 1480
12650 12656 1494
12657 12650 1160
12650 12662 2545
12651 12660 2280
12660 12663 1541
12664 12652 2002
12652 12665 750
12664 12666 839
12667 12664 1669
12664 12668 1340
12669 12670 593
12671 12667 782
12667 12672 1753
12673 12671 1091
12674 12671 672
12675 12676 1207
12677 12674 1004
12674 12678 872
12675 12677 905
12677 12679 2077
12661 12680 1671
12681 12661 275
12682 12681 473
12681 12683 836
12683 12684 1407
12682 12685 1768
9957 9953 3028
12668 12686 1419
12678 12687 1496
12672 12686 927
12686 12688 1473
12689 12690 1055
12686 12690 750
12690 12691 2084
12678 12672 1393
9957 12692 1764
12672 12693 1512
12518 12694 1897
12695 12439 1897
12696 12439 826
12697 12518 2679
12695 12518 1007
12698 12695 671
12699 12695 2783
12620 12696 676
12698 12696 1576
12700 12620 1225
12701 12620 826
12702 12698 893
12700 12698 755
12703 12700 2688
12704 12699 782
12705 12704 782
12706 12704 1343
12705 12521 1180
12707 12705 755
12540 12705 2113
12703 12699 1264
12706 12703 889
12708 12707 2002
12709 12706 672
12709 12707 764
12710 12709 755
12711 12709 2113
9645 12712 2366
12713 12701 2002
12714 12715 163
12716 12714 1454
12717 12714 604
12718 12717 806
9645 12719 2660
12720 12717 2272
12721 12710 839
12722 12710 2113
12723 12721 336
12724 12721 2113
12725 12726 1013
12726 12706 2018
12723 12726 778
12727 12723 420
12728 12727 2002
12542 12540 1222
12729 12542 889
12729 12730 1534
12731 12729 333
12708 12540 930
12711 12708 755
12732 12708 2118
12733 12711 2002
12722 12711 755
12734 12732 333
12733 12732 681
12735 12733 2229
12736 12733 756
12550 12731 778
12737 12550 667
12737 12546 1431
12738 12737 1686
12739 12740 1595
12741 12740 905
12738 12544 1934
12740 12738 139
12734 12731 1097
12742 12734 1334
12742 12737 1114
12743 12744 519
12745 12742 1110
12746 12739 782
12724 12722 839
12736 12722 2002
12747 12736 2340
12748 12669 1786
12749 12750 756
12728 12724 764
12749 12728 2002
12751 12728 839
12752 12739 1014
12753 12752 434
12718 12754 1123
12755 12718 1988
12756 12675 1004
12675 12757 1340
12758 12756 796
12756 12759 2411
12760 12758 2358
12758 12761 2077
12755 12720 755
12762 12720 1714
12762 12755 1454
12763 12762 778
12504 12764 945
12765 12727 847
12766 12765 168
12751 12765 2113
12763 12766 755
12763 12767 517
12767 12763 517
12768 10362 760
12769 12760 889
12760 12770 1696
12771 12769 403
12767 12772 403
12772 12769 667
12769 12770 1222
12772 12773 1072
12774 12772 2779
12773 12775 805
12757 12776 1608
12679 12777 1273
12761 12759 696
12759 12778 1944
12759 12776 836
12776 12779 1474
12776 12777 836
12777 12780 1543
12761 12781 1139
12770 12782 354
12783 12749 794
12773 12782 1114
12782 12784 354
12784 12785 475
12784 12781 2182
12781 12786 809
12787 12786 1873
12785 12787 707
12788 12785 713
12787 12789 1335
12790 12791 905
12790 12783 52
12792 12774 893
12774 12793 628
12794 12792 556
12792 12795 1008
12796 12794 1225
12793 12797 1344
12791 12751 986
12798 12799 3000
12800 12796 1891
12801 12796 1007
12800 12802 672
12803 12800 2900
12802 12804 805
12793 12775 2067
12775 12805 473
12805 12806 672
12805 12788 688
12788 12807 2238
12808 12809 818
12809 12810 1048
12797 12808 373
12811 12797 993
12797 12812 4294
12809 12806 924
12806 12813 2479
12814 12810 1035
12810 12815 1978
12816 12811 408
12800 12801 1623
12817 12801 737
12802 12817 1671
12818 12817 946
12819 12818 536
12804 12818 1500
12814 12820 2282
12821 12819 1532
12822 12819 805
11564 12823 551
12824 12825 429
12826 12474 923
12827 12474 889
12828 12827 1000
12827 12829 1264
11805 12824 930
12824 12830 336
12831 12830 782
11803 12831 1934
12830 12828 672
12474 12494 1348
12832 12494 688
12833 12832 452
12833 12829 336
12834 12833 796
12835 12833 1343
12828 12836 1181
12834 12836 252
12837 12838 175
12831 12839 1847
12840 12841 1445
11819 12840 924
12840 12842 598
12843 12844 1145
9878 9875 333
12496 12835 818
12835 12845 672
12837 12846 1889
12847 12837 764
12845 12847 336
12847 12848 1556
12849 12845 420
12846 12848 877
12850 12500 445
12850 12835 1222
12851 12850 1000
12849 12852 893
12851 12849 840
12852 12848 1072
12853 12851 782
12853 12852 681
12854 12853 1222
12846 12843 782
12843 12855 1000
12855 12856 1432
12857 12858 667
12857 12859 1279
12860 12854 672
12843 12860 2102
12861 12860 333
12862 12861 667
12862 12855 2102
12863 12862 445
12864 12863 1000
12865 12863 588
12864 12866 479
12867 12864 1000
12868 12869 445
11847 12869 840
12869 12870 2679
12871 11848 788
11850 12872 420
12859 12871 562
12873 12871 869
12874 12871 3565
12875 12873 756
12876 12873 3232
11858 12870 930
12870 12877 504
12874 12877 756
11856 12878 1944
12879 12878 924
11857 12880 1934
11859 10590 1767
12874 12879 778
12879 12881 672
12866 12857 1539
12882 10589 731
12881 12880 1014
12881 12883 778
12884 12881 924
12883 10589 555
12866 12885 400
12883 12886 344
12886 12887 445
12888 12875 3240
12867 12875 1599
12889 12867 2111
12890 12889 1114
12876 12874 847
12888 12876 840
12876 12884 1565
12888 12891 1565
12891 12884 840
12890 12888 1181
12892 12890 1558
12893 12890 1008
12894 12886 2438
12895 12894 778
12892 12891 930
12896 12892 782
12894 12896 344
12897 12898 167
12897 12850 2018
12899 12897 889
12899 12851 2027
12900 12899 588
12901 12900 893
12902 12900 504
12901 12853 2773
12903 12901 1111
12904 12861 847
12865 12904 1248
12905 12904 924
12864 12906 598
12907 12908 889
12909 12905 1124
12903 12854 2779
12910 12903 1000
12910 12905 1097
12911 12910 1234
12912 12910 924
12909 12865 1348
12911 12909 1091
12913 12909 2002
12914 12911 1111
12915 12911 756
12916 12914 893
12902 12545 1454
12917 12547 562
12918 12917 782
12741 12917 1679
12918 12902 1014
12919 12918 1432
12920 12919 1004
12921 12919 2015
12920 12901 2773
12922 12920 1114
12922 12903 2689
12923 12922 1004
12924 12922 2435
12915 12912 1222
12925 12912 672
12926 12925 1111
12923 12925 1014
12927 12923 2340
12927 12914 2270
12928 12927 889
12907 12867 1181
12913 12907 840
12889 12929 756
12930 12931 778
12932 12913 756
12932 12933 889
12916 12932 336
12933 12930 1811
12933 12934 1334
12935 12933 1427
12934 12930 1097
12936 12893 893
12937 12936 344
12931 12893 788
12935 12934 1953
12928 12916 2186
12938 12928 778
12939 12928 1091
12938 12935 1114
12940 12938 2335
12941 12936 2780
12942 12941 1357
12942 12896 4128
12943 12942 3443
12944 12931 3109
12944 12941 1543
12940 12944 420
11860 12945 1515
11910 12946 1931
12947 12948 1292
11925 12948 1014
12947 12949 1861
12950 12895 667
12951 12950 1004
12952 12950 2435
12953 12951 238
12953 12946 3041
12954 12953 782
12955 12954 3696
12955 12948 3305
12956 12955 333
12957 12956 1935
11925 12958 1181
12959 11924 1893
12960 12961 1126
12960 12962 1065
12963 12964 592
12959 11928 1141
12965 11929 3042
12966 12965 889
12966 11930 2948
12967 12966 672
12967 11931 2791
12968 12967 889
12968 11932 2708
12969 12968 333
12970 12969 562
12971 12957 1686
12971 12959 1861
12965 12971 781
12972 12971 588
12973 12972 2228
12974 12957 1516
12974 12975 1675
12976 12972 764
12975 12976 588
12977 12976 2236
12978 12975 252
12979 12980 1516
12973 12967 930
12977 12973 847
12979 12977 756
12981 12895 2438
12952 12981 778
12982 12981 1092
12983 12952 924
12983 12984 562
12984 12985 222
12985 12951 3366
12985 12986 672
12986 12987 373
12987 12954 3282
12987 12988 667
12988 12989 531
12990 12991 95
12992 12993 1124
12993 12994 1014
12995 12993 1092
12956 12994 3710
12982 12983 796
12996 12982 3107
12997 12988 2253
12995 12998 1576
12997 12992 2475
12999 12997 1260
13000 12995 2354
13001 13000 924
13002 13000 3379
13003 12998 2195
13004 13003 238
13003 13001 580
13001 13005 3458
13006 12974 1362
13007 13006 1700
13007 12978 1279
13008 13007 420
13009 13008 666
13010 12974 3496
13011 13010 778
13011 13006 1944
13012 13011 252
13013 13012 840
13014 13012 1686
13015 13008 1265
13016 13015 777
13009 13017 1279
13016 13009 1260
13010 12998 473
13018 13013 1454
13014 13015 434
13018 13014 788
13019 13018 681
13020 13013 1196
13021 13020 580
13022 13021 562
13021 13023 672
13020 13004 905
13004 13024 788
13019 13022 672
13025 13019 923
13026 13027 2542
13023 13028 750
13029 13030 782
13029 12979 3056
13031 13029 924
13032 13031 1031
13033 13031 1362
13034 12969 6156
13035 13034 580
13036 13035 238
13037 13035 1608
13034 13032 344
13038 13032 2948
13025 13039 1285
13031 13025 1504
13040 13033 1139
13041 13033 1362
12919 12741 688
12746 12741 1850
12921 12746 778
13042 12746 1427
13043 12921 893
13043 12920 2186
12924 13043 1234
13044 12924 893
13045 12924 2183
13044 12923 2437
13046 13044 1091
13047 12921 1444
13048 13043 1934
13049 13050 1409
13051 13045 1279
13052 13053 1008
13045 13054 927
13055 13056 1362
13057 13058 847
13059 13058 1375
13060 13061 1513
13058 13062 905
13063 13057 1344
13064 13057 930
13065 13066 2347
13067 12939 3005
13068 12939 2278
13069 13070 364
13070 13071 333
13067 12940 1014
13072 13067 420
13072 13073 1000
13074 13072 903
13073 13075 1014
13076 13073 504
13077 13074 788
13078 13077 2085
13079 13077 1303
13078 12943 354
13080 13078 1292
13081 13068 676
13081 13059 688
13063 13059 1014
13082 13081 654
13083 13081 1072
13077 13084 1483
13085 13084 1032
13086 13085 1336
13083 13063 1268
13087 13063 847
13085 13083 1220
13088 13083 1078
13086 13088 1014
13089 13088 168
13090 13086 252
13091 13086 1268
13090 13092 201
13091 13079 1014
13079 13093 3826
13094 13091 354
13095 13091 4449
13094 13096 168
13096 13097 1022
13049 12798 557
13098 13052 946
13051 13052 1700
13052 13049 750
13099 13049 275
13100 12803 1014
12803 13101 2416
13102 13100 3276
13103 13104 1117
13057 13051 2322
13105 13106 344
13105 13051 681
13107 13108 1208
13064 13105 2481
13109 13065 1608
13110 13064 201
13087 13064 1357
13102 13110 252
13111 13102 788
13112 13102 3167
13111 13113 2358
13114 13111 672
13115 13114 1935
12804 12821 672
12821 13116 1344
13101 13116 2476
13116 13117 1207
13118 12822 927
13119 12822 872
13114 13103 2243
13103 13101 884
13101 13120 1207
13121 13122 1719
13122 13120 2216
13120 13123 872
13124 13125 1014
13122 13124 1175
13124 13126 1303
13088 13087 1686
12817 13127 810
13089 13112 279
13092 13112 893
13112 13128 354
13096 13092 1248
13092 13129 672
13092 13128 884
13128 13130 938
13129 13130 946
13128 13115 1680
13130 13115 1741
13096 13129 1084
13129 13131 1008
13132 13097 1268
13097 13133 805
13134 13132 2772
13135 13132 556
13133 13136 872
13137 13133 1560
13097 13131 1420
13131 13138 551
13138 13139 872
13140 13136 1031
13136 13141 3021
13136 13139 1483
13139 13142 2481
13115 13121 1445
13143 13121 1701
13121 13144 2397
13138 13143 2044
13143 13145 1680
13146 13145 610
13145 13147 604
13139 13147 2280
13147 13148 475
13148 13149 1014
13149 13150 764
13151 13148 893
13141 13142 1357
13142 13151 1425
12996 13152 562
13153 12996 420
13154 12984 3109
13155 13154 840
13080 13153 504
13156 13155 580
13157 13156 238
13156 13158 1303
13157 13159 1003
13160 13157 562
13161 13160 1279
12999 13160 1292
13155 13080 1268
13093 13080 1410
13093 13158 1398
13095 13093 1340
13158 13161 688
13161 13162 1663
13163 13164 279
13164 13162 1196
13164 12999 344
13163 13165 1528
13000 13163 905
13163 13166 2363
13162 13167 869
13167 13168 681
13095 13167 3323
13169 13095 536
13134 13169 551
13170 13134 4341
13171 13134 930
13172 13170 2138
13170 13173 1415
13173 13174 201
13175 13176 1462
13023 13024 1767
13024 13177 826
13028 13177 1797
13177 13178 708
13028 13179 808
13179 13180 1078
13179 13178 2137
13178 13180 2560
13041 13026 1161
13181 13026 1008
13182 13041 1032
13183 13181 168
13182 13181 672
13183 13184 473
13184 13185 667
13185 13186 1007
13187 13182 201
13188 13182 2840
13189 13184 475
13184 13190 676
13187 13189 252
13189 13191 1032
13192 13189 1357
13185 13172 3201
13172 13193 1742
13194 13175 1141
13194 13195 806
13195 13196 139
13196 13197 1808
13193 13195 817
13186 13193 2986
13193 13198 1876
13190 13186 511
13190 13191 418
13191 13199 1883
13200 13191 1344
13201 13199 1292
13199 13202 2077
13199 13203 475
13137 13135 434
13171 13135 2229
13204 13137 1025
13205 13171 1493
13204 13140 344
13140 13206 3482
13205 13207 2397
13173 13208 1101
13209 13205 1565
13210 13205 2345
13208 13211 475
13174 13208 1007
13208 13209 344
13209 13212 708
13213 13211 747
13211 13214 877
13214 13215 672
13216 13215 475
13215 13217 344
13217 13218 1553
13206 13219 1161
13219 13220 2367
13221 13222 1161
13222 13223 1197
13222 13206 279
13219 13141 1055
13141 13224 1480
13225 13210 238
13210 13221 747
13221 13226 3827
13217 13225 1085
13225 13227 1809
13223 13228 673
13223 13229 672
13229 13230 2280
13218 13227 836
13227 13231 835
13196 13175 747
13175 13214 2504
13198 13197 924
13197 13232 1611
13197 13233 1187
13233 13234 2680
13233 13235 713
13235 13236 2819
13235 13216 950
13216 13237 3083
13238 13239 498
13198 13240 1410
13203 13238 983
13238 13241 2302
13240 13232 884
13232 13242 1809
13240 13243 1675
13241 13244 672
13218 13245 938
13234 13246 806
13245 13247 738
13245 13248 697
13247 13249 279
13237 13247 883
13249 13250 1139
13234 13236 927
13236 13237 836
13237 13251 337
13251 13252 3350
13243 13242 836
13242 13253 336
13243 13254 403
13254 13255 2078
13246 13256 1248
13253 13256 420
13256 13257 1744
12649 12655 1384
12655 13258 1902
12663 12662 1114
12662 13259 3779
13260 12663 746
12663 13261 1608
12683 13260 836
13260 13262 1473
12662 12659 836
12659 13263 3324
10954 13264 2815
12655 13265 2084
13266 13267 871
13268 13269 649
13269 13270 876
13269 13266 889
13266 13264 788
13264 13271 871
13272 13273 1208
13272 13270 1393
13270 13274 868
13259 13263 1014
13263 13273 610
13273 13275 946
13276 12682 1608
12423 13277 202
12691 13276 938
13278 13279 809
13280 13281 604
13282 12691 403
10809 13283 365
13284 13282 418
13282 13281 750
13281 13285 3150
13284 12688 2611
13286 13284 805
13065 10809 937
12693 13287 296
10981 10979 478
13279 13288 1160
13289 13290 2411
13281 13279 737
13279 13291 2880
13288 13259 1445
13286 13292 1344
13293 13286 1273
13293 13294 1306
13295 13293 809
13296 13295 1055
13285 13291 788
13295 13285 788
13297 13285 2746
12693 12688 951
13298 13299 577
9874 10387 259
10625 12768 1884
13300 10952 1266
13301 10990 1853
10952 13302 1072
13270 13271 1532
13271 13303 750
13274 13303 1344
13304 13302 610
13302 13305 3015
13302 13301 557
13303 13304 1167
13304 13306 737
13273 13274 1694
13274 13307 805
13307 13308 1575
13307 13309 1114
13308 13310 1499
13301 13311 696
13312 13311 1207
13311 10991 345
13313 13314 174
13312 13315 741
13315 13316 2422
13305 13317 871
13318 13310 1900
13310 13319 279
13319 13320 4219
13321 13317 279
13319 13321 1761
13321 13322 4153
13291 13289 1114
13323 13324 405
13289 13325 2127
13326 13297 1344
13297 13327 511
12777 13328 696
13328 13329 1473
12779 13330 536
12779 12780 750
13331 13332 1139
12780 13329 788
13329 13333 186
8209 13334 418
13334 13335 1809
13336 8208 812
12786 12778 836
12778 13337 872
12778 13330 750
13330 13336 809
13338 13337 344
12789 13338 2044
13338 13339 5896
13340 13341 986
13337 13336 696
13336 13342 1541
13331 13343 418
13343 13344 2077
13345 13331 344
13343 13298 818
13298 13346 2345
13334 13345 747
13345 13347 1944
13335 13347 836
13347 13348 2144
13347 13344 696
13344 13349 2077
13342 13350 2815
13342 13351 750
13351 13352 2278
13351 13353 696
13353 13335 473
13335 13354 2210
13352 13350 1014
13350 13355 1794
12807 12789 782
12789 13340 805
12813 12807 1796
12813 13356 473
12815 12813 1139
13356 13357 2947
13340 13358 1289
13359 13358 1066
13358 13360 2278
13356 13359 1114
13359 13361 3016
12820 12815 1248
12815 13362 2666
12812 12820 1004
13119 13363 889
13363 13364 511
13364 13365 2680
13364 12812 688
12812 13366 3015
13362 13367 449
13368 13360 750
13361 13368 1066
13369 13368 1120
13368 13370 2334
13357 13371 1008
13362 13372 1850
13357 13361 1028
13371 13369 1671
13373 13369 2002
13371 13372 475
13372 13373 672
13374 13375 1227
13376 13373 2440
13344 13346 696
13346 13377 2077
13349 13377 696
13377 13378 2210
13379 13354 473
13354 13380 2144
13354 13348 788
13348 13381 2210
13348 13349 788
13349 13382 2278
13352 13379 649
13355 13383 536
13380 13381 836
13381 13384 737
13385 13380 557
13380 13386 1340
13381 13382 836
6689 6895 2307
13378 13387 418
13382 13378 649
13378 13388 403
13384 13389 1007
13384 13390 611
13391 13392 464
13386 13389 950
13360 13339 1625
13339 13393 1101
13393 13394 1809
13395 13355 938
13393 13395 1007
13395 13396 604
13396 13386 676
13394 13397 1409
13397 13398 1008
13394 13399 4803
13397 13400 4423
13401 13402 121
13403 13401 820
13404 13405 214
13317 13313 1205
13313 13403 890
13401 11103 1067
13406 11103 1463
13407 13404 1211
13408 13409 1272
13410 13407 1607
13407 13411 276
13411 13409 1250
13322 13412 473
13322 13413 1306
10915 13414 1000
10981 13415 706
13413 13410 1755
13416 13410 769
10921 11019 437
8534 7396 1522
13409 11117 2506
11117 13417 4765
13418 13419 1610
13420 13421 74
13422 13423 468
13424 13425 360
13426 13418 601
13427 13418 1022
11125 13428 1708
13422 13426 2454
8534 13429 3086
13430 7016 794
13430 13431 811
13432 13430 792
13432 13433 549
13434 13435 983
13436 13434 649
13389 13437 2979
13438 13399 1051
13436 13439 1876
13440 13436 737
13441 13436 889
13442 13440 1980
13443 13441 868
13444 13445 156
13446 13447 603
7266 6989 1137
13442 13448 574
13449 13442 1577
13391 13450 2172
13451 13452 1181
13453 11198 1199
13454 13400 4067
13400 13374 1939
13400 13455 4613
13456 13391 2102
13457 13458 3301
13459 13460 135
13461 13449 541
13461 13444 841
13462 13461 771
13463 13464 2650
8808 13458 834
8808 13462 2792
13465 8807 1799
13466 13467 3967
13468 13466 908
13469 13468 1491
13455 13450 3563
13470 13392 2871
13471 13472 2783
13463 13465 407
13473 13463 2431
13474 13470 3696
13116 13119 1679
13475 13119 3082
13120 13117 2476
13117 13476 1340
13476 13477 1743
13126 13477 3290
13365 13366 611
13475 13478 1671
13479 13475 950
13479 13480 1072
13479 13376 1022
13376 13481 1008
13482 13480 893
13480 13481 983
13481 13483 403
13484 13485 193
13478 13486 418
13487 13488 2949
13489 13490 737
13478 13491 504
13486 13491 418
13489 13486 1268
13491 13482 238
13482 13492 1948
13493 13490 1715
13490 13494 860
13495 13496 1028
13144 13126 2192
13149 13144 1576
13144 13487 1454
13487 13497 598
13497 13498 434
13499 13497 3824
13498 13500 2320
13151 13499 1851
13499 13501 1085
13501 13502 1480
13503 13501 1220
13498 13493 1906
13493 13495 805
13495 13504 1851
13505 13506 511
13507 13505 1425
13505 13506 511
13501 13500 2831
13500 13507 1072
13502 13508 1273
13502 13507 2747
13507 13509 1437
13509 13510 580
13504 13511 1344
13504 13512 2688
13513 13514 403
13515 13514 195
13513 13515 207
7266 13516 1495
13506 13517 1437
13511 13484 210
13485 13518 872
13518 13519 536
13510 13520 676
13510 13521 1022
13520 13522 1357
13523 13520 903
13519 13524 782
13519 13525 805
13509 13524 4223
13524 13526 1786
13525 13527 1608
13518 13528 2345
13525 13529 2689
13527 13530 2243
13527 13531 9848
13532 13533 610
13532 13534 2113
13522 13532 2480
13224 13535 2192
13224 13536 1085
13536 13537 2415
13538 13503 1466
13503 13539 2882
13536 13538 1160
13538 13540 2613
13229 13220 604
13220 13541 1344
13230 13541 924
13542 13226 809
13226 13543 737
13541 13544 924
13544 13545 884
13226 13230 1257
13545 13546 649
13547 13546 2597
13548 13540 889
13540 13549 511
13549 13539 924
13549 13550 2209
13537 13551 275
13551 13552 475
13545 13552 889
13552 13553 2780
13551 13548 628
13548 13554 1179
13546 13555 3417
13247 13542 1160
13250 13556 1611
13250 13547 1166
13547 13556 1872
13556 13557 836
13239 13198 1612
13255 13257 1066
13558 13255 1205
13257 13559 1723
13559 13560 403
13559 13252 750
13252 13557 696
13560 13561 1408
13560 13562 2894
13557 13555 1671
13553 13563 1480
13564 13565 1652
13555 13566 2444
13567 13564 1635
13567 13568 1769
13569 13567 2458
13522 13534 1929
13553 13570 3753
13571 13572 2377
13571 13573 1454
13563 13571 3292
13534 13574 1300
13574 13575 1576
13574 13576 1532
13575 13577 336
13573 13575 3832
13573 13578 475
13578 13579 806
13578 13580 1671
13579 13581 611
13563 13582 1340
13564 13566 1167
13566 13582 1393
13582 13583 1341
13584 13568 2950
13568 13585 1741
13581 13586 2279
13581 13587 1883
13588 13589 1786
13589 13590 2320
13590 13591 2055
13589 13592 1778
13373 13593 1382
13594 13595 1245
8211 8214 2822
13593 8211 4074
13596 12669 937
13597 13598 7571
13599 13596 1818
13600 13455 588
13601 13474 1982
13595 13447 1125
13598 13531 2646
13577 13602 1395
13577 13603 1635
13579 13603 3013
13603 13604 2010
13588 13605 2827
13605 13606 1935
13531 13607 6002
13608 13609 7634
13610 13611 7207
13612 13611 1712
13607 13613 475
13613 13614 1830
13609 13607 788
13609 13615 1257
13611 13609 336
13611 13615 1375
13614 13616 10532
13615 13617 475
13617 13618 14123
13619 13612 747
13619 13620 2243
13621 13622 1944
12970 11934 2606
13623 12970 333
13621 13623 452
13624 13625 2446
13626 12125 1694
13624 13626 1348
13627 13624 924
13628 13624 2672
12126 13626 3334
13629 13630 1014
13631 13629 1014
13632 13623 2446
13633 13632 1004
13633 13630 1265
13634 13633 1014
13634 13629 1265
13635 13634 452
13636 13634 1415
13635 13631 1208
13637 13635 1398
13637 13627 1176
13638 13628 1848
13639 13628 1303
13631 13627 889
13640 13637 1466
13641 13637 2529
13639 13640 1611
13642 13640 2393
13643 12150 1160
12150 12126 1008
12151 13643 2031
13644 13643 927
13644 13638 1593
13645 13638 1179
12157 13644 1755
13646 13644 1672
12157 12231 3094
13647 12157 1341
13648 13649 750
13649 13650 713
13647 13649 1663
13651 13647 2549
13652 13646 1945
13648 13653 536
13654 13648 629
13654 13655 1066
13656 13639 1377
13645 13657 950
13658 13657 2444
13659 13645 708
13646 13660 1344
13661 13660 1945
13660 13659 1205
13662 13659 1886
13663 13656 1032
13651 13654 1445
13651 13664 2090
13665 13651 1208
13666 13661 373
13652 13666 975
13667 13666 1945
13668 13652 238
13651 13668 975
13669 13668 1876
13670 13636 1062
13671 13636 747
13670 13672 1031
13673 13672 1139
13674 13670 1014
13663 13675 1031
13676 13675 1025
13641 13674 279
13677 13678 1567
13642 13679 924
13680 13679 1743
13679 13641 796
13675 13642 924
13681 13642 1682
13036 13632 3555
13682 13036 1161
13682 13633 3125
13672 13682 1161
13683 13673 872
13684 13673 1139
13684 13683 1078
13685 13683 1542
13686 13037 1533
13687 13037 1078
13688 13687 1167
13689 13684 373
13690 13691 997
13692 13681 938
13681 13680 818
13693 13680 872
13693 13677 1014
13692 13693 796
13694 13693 806
13695 13685 604
13696 13697 445
13698 13696 275
13699 13696 1055
13700 13698 1357
13656 13701 975
13658 13663 924
13662 13658 1139
13702 13662 950
13703 13662 2216
13704 13690 1031
13705 13690 788
13706 13704 877
13661 13702 750
13707 13702 1955
13708 13669 975
13669 13667 1254
13667 13709 418
13710 13711 375
13709 13707 836
13707 13703 836
13712 13703 336
13713 13712 604
13714 13710 373
13715 13710 536
13716 13717 1897
13705 13692 1398
13718 13692 750
13706 13705 1248
13712 13706 1398
13699 13694 275
13700 13699 557
13719 13718 201
13713 13718 3826
13720 13719 551
13721 13700 354
13720 13700 713
13721 13722 279
13723 13720 418
13724 13722 2113
13710 13713 1593
13725 13713 536
13726 13725 201
13727 13726 275
13726 13715 1576
13727 13728 672
13715 13729 2882
13728 13730 604
13731 13728 1593
13730 13732 536
13733 13732 452
13734 13733 983
13733 13735 1416
12233 12232 1426
13650 12233 252
13653 13650 504
13655 13653 536
13655 13736 3553
13664 13655 938
13737 13664 1279
13738 12259 1167
11897 13738 806
13739 13737 403
13740 13739 672
13665 13737 1901
13708 13665 676
13741 13708 279
13742 13741 201
13742 13740 1950
13743 13744 619
13745 13740 1007
13740 13746 1852
13747 13745 1007
13748 13749 604
13748 13750 3711
13751 13748 938
13752 12263 1306
13753 13752 938
12264 13754 788
13755 12264 872
11897 13752 1810
13750 11897 1140
13750 13753 1811
13756 13750 806
13753 12264 1254
13757 13753 806
13757 13758 399
13757 13755 1344
13754 12266 750
13759 12266 2078
13760 13754 1945
13761 13755 872
13760 13759 788
13761 13760 688
13762 13761 275
13762 13763 672
13764 13759 828
13765 13766 950
13765 13767 1817
13766 13768 847
13766 13769 1945
13756 13757 1811
13770 13756 672
13770 13771 737
13772 13771 1966
13772 13773 1225
13771 13763 3163
13771 13774 1410
13763 13765 747
13763 13775 1744
13767 13769 782
13775 13767 983
13775 13776 1140
13777 13776 1225
13777 13778 1945
13776 13779 1466
13743 13745 1950
13716 13743 139
13729 13716 938
13747 13748 1811
13780 13747 536
13729 13747 1863
13781 13729 201
13781 13782 541
13783 13784 1932
13783 13785 1474
13780 13784 1072
13784 13772 3569
13784 13786 1280
13787 13788 1715
13787 13789 2682
13790 13791 551
13792 13790 1066
13790 13731 950
13731 13734 1225
13783 13792 924
13792 13793 1377
13785 13793 1268
13793 13794 1220
13794 13795 2005
13794 13734 713
13786 13787 649
13785 13786 1768
13785 13796 1280
13796 13797 1008
13798 13774 1635
13798 13799 1446
13773 13798 511
13774 13777 2458
13774 13800 2413
13788 13773 1114
13788 13801 1273
13801 13802 927
13801 13803 1410
13800 13804 536
13804 13778 2044
13804 13805 2751
13778 13806 877
13778 13807 2141
13806 13808 2279
13806 13809 872
13803 13810 1257
13811 13800 1622
13810 13811 373
13810 13812 3758
13789 13813 344
13813 13814 1022
13813 13815 2689
13814 13803 403
13814 13816 3626
13805 13817 2044
13805 13818 4088
13687 13038 788
13188 13038 1208
13038 13041 2407
13819 13188 924
13820 13192 2387
13192 13200 1114
13821 13820 3567
13698 13695 1848
13822 13695 275
13821 13823 1945
13722 13821 2407
13824 13823 344
13200 13201 1611
13825 13826 950
13826 13201 2138
13823 13825 3119
13827 13828 228
13825 13829 2402
13722 13830 1744
13728 13724 2779
13724 13831 475
13730 13831 2851
13831 13832 475
13830 13833 983
13833 13834 4959
13833 13824 1161
13824 13835 4751
13830 13836 1072
13832 13830 1560
13837 13836 1730
13836 13838 4339
13839 13832 222
13732 13839 2747
13839 13837 872
13837 13840 1408
13840 13841 2216
13735 13840 2507
13841 13842 708
13843 13841 1558
13842 13838 796
13844 13842 1955
13842 12083 2376
13202 13845 676
13845 13846 938
13845 13847 418
13846 13848 1454
13849 13846 1797
13829 13850 354
13829 13851 1797
13850 13852 1500
13850 13849 1973
13851 13835 1741
13852 13853 1950
13851 13852 1344
13847 13244 1160
13244 13854 1945
13855 13848 1457
13854 13848 1375
13854 13558 611
13558 13856 737
13856 13857 3754
13853 13855 418
13858 13855 747
13859 13858 1014
13860 13861 2427
13861 13862 3275
13861 13859 1457
13863 13859 788
13864 13865 562
13864 13863 1007
13866 13864 1197
13835 13860 238
13860 13867 418
13834 13867 2790
13867 13868 2169
13838 13834 1741
13834 13869 2010
13869 13870 1410
13869 13868 2459
13868 13871 2279
13870 13872 2481
13870 13873 1362
13873 13874 3839
13873 13875 604
13875 13871 2933
13735 13876 737
13796 13877 2126
13878 13876 950
13795 13878 697
13878 13879 3016
13876 13843 1684
13797 13789 2480
13797 13880 2480
13880 13881 168
13843 13844 1609
13882 13879 2476
13879 13883 1336
13879 13844 1966
13844 13884 3001
13880 13882 1066
13882 13885 1754
13886 13887 869
13887 13888 2682
13889 13883 1504
13883 13890 1809
13891 13892 938
13893 13894 1392
13886 13895 2464
13896 13816 475
13896 13897 2547
13816 13812 1671
13896 13893 816
13893 13898 2342
13812 13805 2091
13812 13899 872
13900 13899 788
13899 13901 2216
13895 13888 858
13888 13902 1073
13898 13895 1610
13897 13898 962
13897 13901 2171
13897 13903 3552
13901 13818 2243
13901 13904 2280
13884 13905 1322
13890 13884 2169
13890 13906 2601
13892 13890 2718
13905 13872 2831
13872 13907 475
13906 13908 2838
13909 13910 1813
13888 13892 1205
13902 13906 4398
13902 13903 4775
13902 13911 3083
13903 13912 1007
13911 13908 3695
13911 12095 2212
13911 13912 3385
12095 13913 1140
13914 13915 697
13914 13916 2145
12304 12309 747
12304 13917 1140
13915 12304 1426
13915 13918 3351
13768 13914 1493
13768 13919 2146
13917 13920 473
13921 13922 895
13921 13923 4423
13920 13924 604
13924 13925 403
13926 12310 279
13925 13926 473
13925 13927 604
12310 13921 947
12310 13928 1676
13769 13919 905
13919 13916 1631
13919 13929 1208
13916 13930 938
13930 13918 688
13779 13929 1293
13779 13807 982
13929 13931 649
13931 13930 889
13931 13932 872
13932 13933 536
13934 13935 336
13935 13925 604
13927 13936 1073
13918 13934 473
13918 13937 1315
13938 13939 2891
13928 13940 2481
13936 13941 2279
13933 13942 750
13943 13944 672
12316 13945 403
13945 12318 649
13945 13946 3016
12316 13944 889
13944 13947 3165
13940 13923 1022
13940 13948 1556
13807 13932 2240
13807 13808 872
13808 13949 737
13808 13950 2044
13949 13951 1007
13949 13952 2141
13951 13953 1631
13951 13954 1744
13933 13950 252
13950 13952 809
13952 13955 938
13939 13941 747
13939 13956 4369
13957 13939 557
13957 13958 4495
13953 13955 557
13953 13959 4243
13955 13960 344
13960 13957 1257
13960 13961 2549
13809 13949 2225
13809 13817 1007
13817 13951 2225
13817 13962 1817
13962 13954 1993
13962 13963 2430
13954 13964 2396
13959 13958 2091
13941 13940 747
13941 13965 2346
13948 13966 582
13965 13967 1730
13958 13968 469
13958 13969 260
13969 13970 680
13818 13963 1967
13818 13971 401
13963 13964 2297
13964 13972 1185
13972 13959 433
13972 13973 638
13973 13958 2458
13973 13974 1008
13975 13976 1880
13904 13975 1950
13974 13970 2368
13974 13977 809
13978 13979 2555
13977 13980 2364
13977 13981 826
13981 13982 2597
13981 13983 737
13983 13984 2508
13912 13976 4268
13976 13985 721
13984 13986 435
13987 13988 806
13989 13988 1854
13990 13989 1179
13991 13990 511
13987 13991 1618
13992 13991 1007
13993 13994 1744
13994 13987 536
13239 13995 1577
13996 13987 1496
13997 13996 473
13856 13998 612
13999 14000 485
13562 14001 4306
14002 13866 1248
14002 14003 847
13857 14004 2010
13562 13569 1495
13569 14005 2824
14001 14006 1160
14001 14007 2458
14008 14009 2040
14009 14010 2883
13862 14011 537
14011 14012 1341
13871 14011 1577
13862 14002 2578
14013 14014 2286
14013 14012 884
13875 14013 3223
14015 13874 1445
14012 14008 1306
14016 14008 2614
13874 14014 2056
14014 14016 610
14016 14017 1544
14018 14017 2950
13585 14005 1741
14005 14001 1901
14005 14019 3451
14007 14020 1032
13585 13588 2855
14019 13588 1891
14020 14021 1354
14019 14022 1712
14022 14023 6485
14010 14020 4248
14024 14025 1593
14025 14026 2367
14027 14028 847
14028 14029 2286
14028 14030 836
14030 14031 2347
14025 14027 983
14027 14032 3254
14017 14010 3729
14010 14033 676
14034 14035 1322
14035 14036 950
14037 14034 1867
14034 14038 604
14039 14037 983
14037 14040 2607
14039 14041 2184
14042 14039 1466
14035 14024 1205
14024 14026 2362
14040 14036 2016
14036 14043 840
14044 14043 905
14045 14044 1334
14045 14040 788
14046 14041 1055
14047 14048 1531
14048 14046 598
14046 14049 1341
14041 14045 2016
14050 14045 1809
14049 14051 1022
13906 13907 5424
13907 14052 3284
13872 14015 2808
14015 14018 1516
14053 14054 1085
14054 14055 1008
13908 14053 1672
14053 14056 872
14057 14058 878
13910 14057 818
14057 14059 697
14059 14060 737
14054 13910 373
14055 14061 2682
14052 14062 983
14062 14063 604
14059 14052 1395
14052 14064 676
14065 14063 1743
14066 14064 1544
14062 14018 1867
14018 14067 598
14068 14069 2280
14066 14065 1066
14070 14065 950
14071 14060 1928
14071 14066 1114
14072 14071 806
14073 14072 938
14074 14075 1055
14076 14077 778
14078 14076 2751
14079 14056 2346
14080 14081 386
14082 14080 738
13913 14083 1622
14084 14083 806
13913 14085 336
14085 14086 1426
14085 14087 475
14087 14088 737
14087 14084 1622
14089 14084 872
14088 14090 806
14088 14089 1584
12961 14089 737
14091 14079 1945
14082 14092 951
14093 14082 1474
14061 14074 418
14061 14094 806
14094 14095 713
14096 14095 1140
14097 14094 872
14093 14091 1167
14098 14091 2413
14099 14078 649
14078 14100 201
14101 14100 806
14090 12960 406
12961 14099 374
14102 12091 587
14100 14093 1356
14103 14093 938
14101 14103 1299
14104 14103 750
14105 14101 737
14106 14102 1906
14107 14102 1140
14102 14105 847
14108 14105 1140
14067 14109 756
14109 14110 2507
14109 14111 598
14111 14042 434
14042 14112 414
14113 14112 2371
14112 14048 1299
14068 14110 941
14114 14068 884
14115 14116 761
14072 14070 2169
14114 14070 403
14117 14114 536
14118 14073 604
14119 14073 847
14120 14118 279
14121 14120 737
14073 14117 2169
14122 14123 558
14120 14122 2203
14124 14122 629
14047 14113 510
14125 14047 1213
14126 14111 4057
14049 14127 904
14115 14125 3431
14125 14127 788
14124 14128 238
14121 14124 2407
14115 14129 1772
14130 14115 3139
14129 14131 1582
14095 14132 511
14132 14119 279
14133 14119 473
14134 14133 676
14096 14134 788
14135 14134 1675
14097 14096 750
14091 14097 1066
14136 14097 1408
14137 14136 877
14134 14121 806
14130 14121 1025
14137 14135 1611
14136 14096 1560
14098 14137 1120
14105 14104 1160
14138 14104 1007
14107 14108 847
14108 14138 1220
14139 14138 1073
14138 14098 1257
14140 14139 1007
14141 14139 4008
14139 14142 788
14135 14130 1031
14022 13606 1445
13606 14023 5432
14029 14143 2132
14029 14031 750
14031 14144 2546
14026 14032 1032
14032 14145 893
14146 14044 1362
14146 14147 2078
14043 14145 2375
14145 14146 1306
14032 14143 1181
14145 14148 1548
14046 14050 2877
14127 14149 1608
14050 14147 2153
14143 14144 1553
14144 14150 1007
14148 14151 609
14148 14152 872
14147 14152 1893
14152 14153 2352
14148 14150 2352
14150 14154 938
14152 14154 2416
14023 13616 1945
13616 14155 1935
14153 14156 3152
14157 13618 8338
14158 14159 4902
14140 14131 7681
14160 14161 11094
14131 14153 10508
14161 14157 2950
12091 14099 1156
14162 14163 481
14164 14162 737
14165 14162 788
14166 14165 2821
14090 14165 1220
14090 14106 1946
14167 14164 1085
14168 14167 1932
14169 14167 806
14170 14164 2928
14171 14170 737
13990 14171 418
14172 14171 1145
13996 14173 598
14174 13992 536
14175 14172 475
14170 14168 951
14176 14177 697
14178 14177 1543
14168 14176 516
14179 14176 672
14172 14180 1007
14181 14180 938
14174 14175 836
14182 14175 1341
14183 14181 475
14106 14184 1145
14177 14169 836
14169 14185 1475
14169 14166 1085
14186 14166 2216
14166 14184 975
14184 14141 1007
14141 14187 737
14180 14179 1007
14188 14179 551
14189 14178 697
14190 14178 1813
14181 14188 1066
14189 14188 336
14191 14183 672
14182 14183 927
14192 14189 2147
14178 14185 788
14193 14185 1209
14190 14193 1004
14194 14193 1553
14195 14192 1167
13993 13997 938
14196 14174 612
14197 14182 1007
14184 14107 2044
14187 14140 4035
14187 14198 536
14186 14187 1268
14198 14199 672
14193 14186 924
14200 14186 1501
14192 14190 796
14201 14190 1140
14201 14194 950
14195 14201 1055
14199 14202 604
14200 14202 884
14202 14203 473
14194 14200 1031
14203 14204 750
14205 14203 6802
14206 14207 1395
14207 14160 279
14203 14208 1457
14208 14206 279
14209 14210 1035
14204 14211 336
14211 14212 238
14212 14213 2883
14214 14213 5274
13877 13795 610
14214 14215 5568
13877 14216 850
13595 13459 1372
11026 11012 252
14217 14218 1220
11026 14219 1019
11151 14220 574
14221 14222 329
11011 10908 34
10907 10903 727
10638 10901 313
11127 14223 100
10651 10912 1620
13417 14224 1480
14225 14226 1125
13424 14227 51
14225 14228 2470
14229 14230 2663
14228 14231 931
14228 14232 1819
14229 14233 1220
14234 14235 4550
14236 14237 1400
14238 14239 3388
14237 14240 2948
14241 14240 2774
14242 14243 312
14243 14244 1564
14236 14245 864
14246 14247 591
14248 14249 664
14240 14232 754
14250 14244 970
14251 14236 889
14252 14253 97
14254 14255 852
14256 14251 796
14257 14251 1279
14239 14258 980
14250 14242 1219
14259 14250 386
14257 14259 640
14260 14257 717
14261 14254 1262
14262 14254 1571
14254 14260 828
14263 14260 844
14264 14265 1846
14266 14267 950
14267 14235 1376
14268 14269 1209
14232 14268 1881
14235 14270 1037
14271 11212 11580
14270 14271 1397
14272 14270 858
14273 11213 2164
14274 14263 977
14275 14276 34918
14277 14272 2042
14276 14273 1715
14278 14279 834
14280 14278 27139
14241 14281 1543
14282 14283 556
14259 14284 357
14285 14286 1229
14263 14287 1004
14286 14287 914
14288 14274 9
14248 14261 1654
14289 14290 979
14287 14252 1317
14289 14291 2756
13458 14238 1425
14292 14238 3408
14293 8808 1094
14294 14293 1595
14295 14294 2074
14296 14297 1281
14298 14299 1463
14245 14243 79
14262 14248 1014
14300 14295 2454
14301 14302 1837
13473 14296 490
14303 14296 3894
13470 13471 2172
14304 14305 553
14306 14307 1727
14307 14308 1601
14307 14309 1497
14310 14301 11094
14311 14289 2825
14301 14311 2978
14312 14313 512
14313 14314 321
14313 14315 531
14315 14316 261
14314 14316 533
14312 14314 569
14279 14317 793
14317 11216 270
14318 14319 905
14320 14318 1275
14315 14320 16085
6616 14321 1043
14322 6616 1891
14316 14323 5312
14324 14325 1491
14326 14327 1086
14312 14328 22475
13474 14329 2753
14329 14330 3023
13601 14331 988
14329 14332 2407
14330 14333 2008
14330 14334 440
14334 13601 3300
14334 14310 665
14335 14336 2292
14337 14338 1086
14339 14280 2935
14340 14341 973
14327 13597 1340
14339 14280 2935
14342 14339 6412
14343 14344 504
14345 14346 746
14347 14335 6196
11198 13459 211
13428 14348 721
13598 14347 4211
13608 14275 4311
13610 14342 4360
13428 14349 1435
14350 13619 3545
14351 14328 1843
14351 14159 21101
14352 14353 9
14354 14355 314
14356 14357 221
14357 14358 67
10369 10370 2645
11172 14359 719
14360 14361 962
14360 14362 610
14354 14363 1004
14265 14267 3641
14265 14364 3900
11127 14365 1225
14366 13999 1867
14367 14368 1089
14247 14369 1260
14370 14371 446
14372 14373 562
14374 14375 411
14373 14376 324
14373 14377 136
14378 14379 237
14377 14380 100
11211 14381 650
11211 14382 1030
14383 14384 419
14383 14385 835
14386 14383 591
14385 14386 626
14387 14386 673
14388 14385 678
14387 14388 631
14389 14390 3877
14391 7999 558
11144 11147 238
13056 13061 946
14392 14393 1174
14394 14395 1031
13109 13056 1337
14396 14394 1334
14397 14398 2226
14399 14400 2441
14401 14402 2603
14403 14398 2679
14404 14405 1574
14406 14407 1140
14408 14409 787
14410 14408 707
14411 14412 707
13109 13060 157
14413 14411 949
14414 14415 2361
14392 14416 410
14394 14392 1466
14417 14418 1278
14417 7434 1700
14419 14417 1061
14420 14419 1140
14421 14420 924
14422 14420 2225
14420 7437 1827
14423 14424 3491
14422 7442 2347
14425 7478 4845
14426 7480 2565
14427 14426 665
14428 14426 569
14426 14429 889
14430 14431 3038
14431 14396 736
14396 14417 1532
14397 14399 1292
14432 14399 2523
14406 14404 924
14433 14404 1479
14434 14401 2249
14435 14397 2635
14401 14403 924
14436 14403 1444
14421 14419 1482
14430 14421 1031
14437 14430 1221
14432 14437 1161
14435 14432 1375
14438 14435 1872
14439 14435 1302
14440 14434 473
14434 14438 610
14441 14438 434
14442 14439 1292
14443 14439 1302
14442 14444 475
14445 14442 373
14446 14442 1221
14408 14406 818
14447 14406 825
14448 14410 835
14410 14447 746
14449 14447 503
14411 14448 1638
13060 13108 2258
14413 14448 1454
14449 14433 511
14448 14449 1375
14433 14434 1610
14450 14451 1375
14452 14451 2281
14413 14411 949
14450 14413 949
14453 14454 2476
14414 14453 924
14455 14453 1574
14456 14414 1248
14453 14450 2085
14457 14450 1575
14458 14440 796
14459 14440 2350
14451 14458 2169
14452 14458 2322
14460 14459 1140
14461 14459 1935
14455 14457 2085
14462 14457 1060
14463 14455 1547
14464 14455 2192
14462 14452 1445
14465 14462 628
14463 14465 1900
14466 14463 2409
14467 14422 924
14467 14421 2720
14468 14467 1161
14469 14437 1278
14469 14432 1494
14423 14422 1031
14470 14471 783
14472 14423 1174
14468 14469 1100
14473 14468 1889
14470 14468 1031
14474 14475 1250
14439 14476 1084
14473 14476 1140
14446 14443 1322
14477 14443 949
14459 14446 2453
14443 14473 1031
14478 14473 903
14479 14470 3449
14460 14479 3772
14480 14472 307
9410 9411 1902
6919 6916 1027
8068 14481 942
14482 14480 927
14483 14484 1292
14485 14482 1532
14425 14427 520
14482 14425 461
14486 14483 1835
14428 14427 592
14487 14428 372
14488 14489 75
14490 14491 690
14492 14493 706
14494 14495 818
14495 14496 1302
14497 14490 782
14490 14498 1221
14499 14497 688
14497 14500 1140
14495 14501 452
14492 14502 865
14503 14460 1060
14504 14489 1316
14503 14505 981
14506 14461 1445
14461 14460 1694
14507 14504 45
14508 14506 3414
14509 14510 1046
14511 8068 319
14509 14512 1100
14513 14509 2110
14514 14512 1375
14512 14515 1398
14515 14516 868
14505 14517 1375
14517 14518 796
14515 14505 2948
14505 14519 1031
14519 14520 949
14519 14521 1343
14522 14496 2063
14517 14522 1510
14520 14522 1336
14521 14520 672
14520 14523 434
14524 14521 893
14523 14525 2144
14526 14524 889
14516 14527 1767
14528 14516 2665
14526 14524 889
14529 14526 344
14529 14530 353
14527 14529 893
14530 14531 515
14532 14527 2667
14456 14533 1278
14534 14535 1351
14536 14537 585
14538 14539 1022
14540 14541 2415
14542 14543 2173
14544 14545 1793
14546 14547 1547
14548 14549 1928
14550 14551 688
14551 14552 1900
14551 14553 344
14554 14555 2676
14556 14557 3202
14539 14558 673
14559 14456 1466
14464 14456 1494
14534 14559 1248
14560 14559 2121
14561 14534 680
14466 14464 787
14562 14560 1160
14538 14563 651
14564 14536 1224
14536 14561 1559
14562 14561 1060
14565 14566 847
14564 14562 1741
14567 14568 949
14567 14564 336
14569 14567 275
14569 14566 2170
14570 14569 402
14571 14572 1849
14573 14570 402
14570 14568 818
14574 14575 596
14576 14574 678
14560 14466 1504
14575 14577 592
14578 14560 1763
14568 14579 1223
14573 14579 2035
14579 14580 275
14580 14581 275
14582 14581 1955
14581 14583 949
14582 14584 905
14585 14583 1741
14583 14586 1140
14582 14585 923
14585 14587 1096
14585 14588 1292
14587 14589 1248
14587 14590 1221
14572 14591 1031
14592 14572 1557
14575 14593 831
14577 14594 311
14595 14574 116
14596 14597 580
14596 14598 681
14597 14599 1504
14597 14600 737
14548 14544 610
14542 14548 746
14577 14595 1276
14601 14602 1575
14601 14603 1830
14599 14601 1437
14599 14604 924
14604 14605 1741
14584 14606 796
14584 14588 1547
14606 14607 713
14606 14608 1959
14607 14596 782
14607 14609 1114
14588 14589 434
14588 14608 818
14589 14610 1221
14608 14611 1055
14611 14612 1791
14611 14613 1872
14600 14614 580
14599 14614 1256
14614 14615 924
14604 14615 1257
14615 14616 282
14617 14613 1500
14618 14619 1225
14619 14620 1466
14619 14621 707
14621 14622 1268
14583 14513 3654
14513 14623 1221
14623 14514 580
14514 14528 846
14623 14624 981
14586 14623 3674
14624 14528 782
14528 14625 1302
14626 14624 3566
14624 14627 1302
14587 14586 1530
14586 14626 949
14590 14610 1248
14590 14628 1465
14590 14626 1576
14626 14629 1302
14627 14625 782
14625 14532 1221
14627 14630 1140
14631 14630 2890
14630 14532 796
14532 14632 1847
14629 14627 3566
14629 14633 252
14633 14634 1655
14628 14633 1592
14634 14631 672
14635 14634 333
14636 14635 1292
14635 14637 2553
14610 14638 1546
14610 14639 3905
14628 14636 1574
14638 14640 1437
14638 14641 1221
14613 14642 1978
14613 14639 1847
14621 14642 1768
14642 14643 713
14643 14644 746
14643 14645 580
14639 14646 1356
14639 14647 1847
14646 14643 847
14646 14648 2121
14640 14639 2304
14641 14640 983
14641 14649 1299
14636 14641 1220
14636 14650 1100
14650 14649 1268
14650 14651 1061
14649 14652 1827
14647 14648 1375
14647 14653 2008
14648 14654 1622
14648 14655 1139
14652 14647 1268
14652 14656 949
14656 14657 949
14602 14658 1055
14602 14659 818
14658 14660 1257
14658 14659 628
14659 14661 1375
14550 14661 1335
14661 14662 1055
14659 14663 903
14663 14664 2428
14663 14603 516
14553 14662 1414
14662 14665 847
14662 14664 903
14553 14666 746
14666 14667 2039
14666 14668 924
14668 14555 2039
14668 14669 818
14670 14671 2278
14669 14672 158
14666 14665 1383
14665 14673 818
14668 14673 1414
14673 14674 1004
14669 14674 1031
14674 14675 871
14675 14676 1853
14603 14605 825
14605 14677 228
14618 14678 1161
14678 14679 580
14664 14680 598
14680 14681 2242
14679 14682 344
14680 14682 825
14682 14683 1533
14678 14620 1032
14620 14622 876
14684 14683 737
14681 14675 1761
14681 14685 1293
14685 14686 1292
14683 14681 1344
14685 14687 707
14670 14554 788
14556 14688 2089
14554 14689 278
14689 14556 278
14689 14690 1144
14691 14690 557
14676 14670 974
14676 14692 1138
14693 14692 1622
14692 14694 2289
14690 14693 557
14693 14695 983
14696 14691 1292
14696 14697 1849
14691 14695 1091
14695 14697 1375
14697 14698 1264
14697 14699 1504
14692 14700 1482
14701 14702 373
14702 14703 950
14686 14704 806
14686 14705 4694
14694 14702 1222
14694 14706 1207
14703 14698 924
14698 14707 3983
14699 14708 1848
14699 14709 688
14709 14710 1499
14709 14711 1085
14698 14712 840
14712 14713 3430
14706 14703 1818
14706 14705 1222
14622 14644 1335
14644 14714 924
14714 14715 610
14715 14684 1714
14715 14716 1292
14716 14717 562
14645 14718 1767
14645 14655 1980
14718 14719 818
14719 14720 713
14720 14717 1610
14720 14721 2110
14722 14723 1278
14722 14724 782
14717 14722 275
14724 14725 556
14725 14726 1221
14725 14727 796
14728 14729 949
14727 14728 905
14728 14730 1847
14724 14731 1617
14732 14733 395
14731 14727 1031
14731 14734 924
14735 14728 787
14734 14735 336
14735 14736 1766
14655 14654 1195
14654 14737 1141
14738 14739 4230
14721 14731 1278
14721 14740 1055
14740 14734 1347
14740 14741 1718
14740 14739 839
14742 14743 1694
14730 14744 2717
14736 14730 903
14745 14736 755
14736 14746 2851
14712 14705 1575
14705 14747 1532
14705 14743 1335
14743 14744 787
14747 14748 950
14747 14749 1028
14750 14749 1007
14749 14751 946
14749 14752 3379
14745 14753 2613
14741 14745 763
14741 14754 2347
14746 14753 707
14753 14754 675
14754 14755 610
14744 14746 949
14755 14756 562
14756 14747 3929
14756 14752 1014
14752 14757 1014
14429 7483 2284
14429 14758 810
14758 7535 2163
14759 14758 979
14758 14760 1036
7543 7540 2421
14760 7536 2143
14761 7543 2159
14762 7542 4556
14763 7574 4514
14764 14765 558
14766 14767 1649
14768 7580 1825
14769 14487 1162
14485 14504 950
14770 14485 1194
14769 14759 349
14771 14759 1036
14772 14769 362
14773 14772 713
14770 14489 1083
14774 14775 976
14498 14776 797
14777 14773 1118
14771 14760 979
14760 14761 1083
14773 14771 744
14778 14779 707
14780 14781 2882
14782 14778 106
14783 14782 737
14500 14498 796
14784 14500 1357
14496 14784 373
14784 14780 929
14780 14785 1542
14777 14786 949
14787 14786 2086
14786 14761 1067
14762 14761 692
14763 14762 1314
14788 14787 1450
14789 14778 493
14790 14791 4558
14791 14792 1849
14489 14789 445
14793 14794 336
14795 14796 884
14796 14797 981
14796 14793 373
14798 14799 503
14799 14800 1322
14799 14801 787
14802 14803 353
14800 14801 1031
14803 14804 782
14800 14805 707
14806 14805 1139
14803 14806 628
14525 14790 1060
14525 14806 688
14807 14595 305
14531 14808 1383
14808 14531 1383
14808 14809 1060
14801 14810 846
14805 14810 1398
14810 14791 1542
14811 14795 796
14795 14812 787
14811 14813 868
14814 14811 580
14814 14815 903
14816 14814 1955
14790 14816 787
14817 14816 1268
14816 14818 1195
14809 14817 1493
14817 14819 1140
14809 14820 515
14820 14821 981
14822 14820 1248
14818 14823 868
14821 14819 1483
14819 14824 1140
14825 14821 1827
14821 14826 1060
14787 14827 341
14828 14763 1436
14829 14788 840
14830 14829 966
14828 14831 659
14788 14828 1231
14832 14830 842
14792 14833 1559
14833 14834 1817
14833 14835 2352
14833 14829 1005
14793 14792 1220
14836 14837 1150
14834 14838 1221
14839 14840 452
14837 14839 671
14839 14841 515
14830 14764 3425
14764 14765 558
14765 14766 1165
14842 14843 1085
14832 14842 2637
14842 14844 2954
14845 14766 108
14845 14846 1708
14847 14845 3899
14848 14843 1709
14834 14849 667
14844 14850 656
14851 14843 1088
14852 14844 894
14853 14838 1611
14838 14854 949
14841 14855 475
14855 14853 336
14856 14841 452
14857 14856 924
14856 14858 707
14853 14859 1084
14852 14851 1381
14860 14852 2029
14859 14854 2191
14854 14861 1546
14862 14863 628
14818 14864 1714
14797 14865 929
14866 14867 713
14867 14868 1263
14869 14866 796
14866 14870 1221
14871 14869 796
14869 14872 1221
14823 14871 847
14871 14873 1195
14868 14857 562
14857 14874 680
14870 14868 950
14868 14875 707
14872 14870 796
14873 14872 688
14823 14876 1334
14824 14877 1060
14826 14824 1504
14878 14877 1375
14876 14873 1031
14877 14876 1398
14876 14879 981
14880 14875 2920
14879 14881 1278
14882 14879 2643
14875 14883 825
14859 14884 1207
14884 14885 473
14886 14884 604
14887 14888 2215
14880 14883 2813
14879 14880 610
14881 14887 275
14887 14889 2634
14890 7581 1629
14891 7594 1272
14892 14890 489
14891 14890 896
14893 14891 750
14894 7592 1594
14846 14893 1476
14893 14895 1356
14895 14894 309
14896 14894 2259
14848 14860 1486
14897 7597 2304
14897 7605 711
14898 14897 861
14899 14898 3262
14848 14851 1247
14900 14899 705
14901 14902 1396
14595 14807 305
14903 14904 317
14846 14905 691
14901 14906 785
14907 14905 1379
14908 14905 833
14905 14909 1060
14909 14907 1412
14904 14908 488
14908 14910 966
14911 14860 572
14863 14912 929
14885 14863 1827
14863 14861 1188
14861 14911 275
14911 14913 949
14914 14847 1615
14915 14904 2859
14916 14915 846
14915 14910 2392
14916 14917 2098
14918 14914 368
14919 14913 950
14913 14918 248
14918 14920 267
14919 14918 830
14920 14901 935
14907 14896 912
14916 14910 3112
14921 14896 3889
14917 14921 546
14922 14921 2127
14902 14917 644
14923 14902 812
14924 14923 581
14924 14925 688
14926 14889 818
14889 14927 763
14926 14928 825
14927 14929 868
14928 14927 1031
14930 14931 3706
14932 14924 1510
14923 14933 755
14932 14934 1502
14935 14932 1225
14932 14936 1884
14937 14935 1234
14935 14938 3053
14929 14939 903
14940 14929 1700
14941 14939 1592
14939 14942 1613
14930 14937 1000
14937 14943 950
14944 14930 1853
14942 14885 8054
14945 14946 2504
14947 14948 782
14945 14922 90
14949 14945 1216
14950 14949 716
14951 14952 187
14953 14900 1573
14954 14955 833
14956 14950 807
14950 14955 4076
14956 14957 5683
14936 14947 889
14936 14947 889
14943 14958 1710
14943 14958 1710
14958 14951 247
14959 9381 203
14960 14959 2113
14961 14960 1004
14960 14962 2944
14959 14963 1174
7528 14964 2511
14961 14965 2124
14966 14961 4263
14967 14968 598
14968 14969 847
14970 14809 1955
14971 14970 1111
14970 14825 1546
14632 14971 1031
14972 14971 889
14971 14973 1927
14974 14972 1268
14972 14975 1655
14631 14637 3022
14976 14977 486
14563 14976 229
14974 14978 1060
14979 14974 1343
14980 14981 1700
14825 14982 981
14982 14826 1848
14826 14878 1113
14982 14983 1140
14975 14973 818
14973 14984 1546
14978 14975 1139
14975 14985 3148
14979 14978 818
14978 14986 2766
14979 14987 511
14980 14987 1952
14987 14988 2170
14651 14656 3009
14651 14989 903
14990 14991 1013
14990 14657 1635
14637 14992 353
14992 14993 475
14989 14992 1248
14992 14980 557
14989 14990 1248
14989 14994 1101
14994 14991 924
14994 14995 846
14991 14996 1031
14657 14653 1357
14653 14997 2361
14653 14998 1558
14995 14999 598
14999 15000 707
14999 15001 2248
15001 15002 2766
15000 15003 1700
15000 15004 1806
14997 15005 949
15005 15006 403
15003 15007 1248
15003 15008 1688
15007 15005 1268
15007 15009 1655
15006 15010 2153
15006 15011 1263
14983 14878 1955
14878 14882 1031
14984 14983 1014
14983 14882 2249
14984 15012 1574
14882 15013 1334
14988 15014 1711
14988 14986 1257
14986 15015 1335
14985 15012 924
15012 15016 1060
14986 14985 1065
14985 15017 981
15015 15017 1031
15017 15018 1898
15019 15014 344
15014 15015 1014
15013 14881 2858
15016 15013 3030
15017 15016 950
15016 15020 1817
15021 15022 924
15022 15023 1847
15018 15020 924
15020 15024 598
15022 15018 1483
15018 15025 1767
15024 15026 1221
15004 15027 1161
15004 15008 1611
15004 15028 903
15002 15019 924
15019 15021 1817
15027 15029 885
15028 15027 1530
15008 15009 1139
15009 15011 1161
15028 15030 336
15030 15031 3728
15030 15032 949
15021 15033 475
15032 15034 2224
15033 15035 1609
15036 15037 2044
15037 15038 1899
15032 15039 536
15039 15036 1361
15039 15040 3510
15036 15041 3527
15036 15042 1928
14998 14737 905
14998 15043 1878
14737 15044 2229
15044 15045 2798
15044 15046 1061
14739 15045 1096
15047 15048 2093
15045 15049 1178
15011 15050 2605
15011 15031 1494
15050 15051 1139
15050 15052 1494
15053 15054 1013
15054 15055 1444
15054 15056 755
15056 15057 1446
15051 15058 2347
15051 15059 1144
15056 15058 839
15058 15060 76
15060 15061 1556
15062 15063 930
14757 15064 434
14751 14757 2787
14757 15065 893
15066 14482 1812
15066 14504 183
15055 15057 671
15057 15061 763
15067 15068 420
15068 15069 1096
15061 15068 688
15069 15070 452
15069 15071 826
15072 15073 598
15052 15074 1278
15031 15052 2605
15031 15040 1383
15074 15075 1234
15076 15062 1357
15077 15063 2044
15077 15075 763
15063 15078 787
15063 15079 1247
15075 15078 2153
15075 15080 1383
15078 15081 1302
15040 15074 2514
15040 15041 1278
15041 15082 893
15041 15083 2414
15082 15084 1700
15082 15085 2414
15086 15087 1302
15080 15088 556
15084 15080 1248
15084 15089 1793
15088 15090 818
15088 15091 1793
15090 15081 818
15090 15092 1876
15081 15093 2278
15081 15094 1414
15095 15096 763
15089 15096 893
15089 15097 680
15096 15091 905
15091 15092 796
15091 15098 1444
15092 15099 1003
15092 15100 763
15061 15079 1762
15079 15071 1114
15071 15072 4667
15093 15101 2044
15093 15102 2771
15072 15103 344
15103 15104 787
15103 15105 1447
15101 15106 2153
15101 15107 2174
15106 15104 688
15108 15106 336
15108 15109 1150
15110 15111 1196
15107 15108 3706
15107 15112 1139
15094 15111 1055
15094 15099 680
15111 15102 1066
15099 15113 2750
15102 15114 809
15115 15109 713
15115 15116 1424
15109 15117 2798
15118 15115 2039
15118 15119 750
15112 15118 835
15119 15116 1827
15119 15120 3057
15116 15121 1457
15122 15123 893
15024 15122 2605
15122 15124 1140
15026 15124 2590
15124 15125 777
15126 14928 782
15124 15126 1375
15126 14940 846
14940 14941 868
15127 15128 2248
15025 15026 1055
15026 15127 903
15129 15025 1014
15023 15129 452
15129 15130 1927
15127 15131 1031
15132 14941 1124
15132 15133 868
15131 15132 3030
15133 15134 1504
15135 15134 888
15135 15136 550
15137 15133 3019
15131 15137 949
15130 15131 2063
15138 15137 1955
15139 15135 3824
15137 15139 755
15140 15139 1454
15035 15023 1031
15037 15035 1576
15035 15141 2062
15141 15130 1344
15130 15138 930
15038 15141 1611
15141 15142 1013
15042 15038 2153
15042 15143 876
15143 15083 3165
15143 15144 3424
15138 15145 1013
15142 15146 672
15146 15147 1113
15142 15148 344
15143 15148 3851
15148 15149 763
15150 14944 750
15151 15152 2445
15153 15150 746
15154 15153 750
15153 14966 1278
15155 15154 1077
15139 15151 1091
15151 15156 1361
15156 15157 1849
14966 15158 787
15158 15159 1383
15160 15155 475
15161 15160 536
15162 15161 937
15159 15163 2003
15159 15164 1603
15165 15162 2527
15157 15166 1778
15157 15167 2062
15168 15157 1357
15167 15169 763
15170 15171 473
15172 15170 905
15173 15170 868
15174 15173 1014
15175 15173 808
15176 15177 1228
15176 15178 1398
15179 15180 943
15181 15176 1700
15182 15176 1077
15183 15181 1161
15184 15181 628
15185 15168 893
15186 15168 1711
15175 15185 688
15187 15175 1000
15188 15185 2475
15178 15187 1248
15187 15175 1000
15189 15190 835
15191 15190 2848
15192 15188 1085
15193 15188 275
15190 15192 649
15182 15194 818
15195 15189 1104
15196 15182 675
15184 15182 1493
15197 15196 825
15198 15196 1457
15189 15199 2722
15196 15179 1395
15200 15179 672
15201 15197 675
15202 15197 1457
15197 15200 1188
15203 15200 876
15204 15201 1493
15205 15201 825
15083 15206 1031
15085 15087 796
15085 15207 868
15087 15097 782
15208 15206 1000
15209 15207 1483
15097 15209 763
15100 15210 1443
15100 15211 1013
15212 15213 498
15214 15213 1076
15206 15215 763
15183 15144 1974
15216 15217 1077
15218 15219 805
15218 15220 1234
15221 15218 1688
15222 15220 1876
15220 15223 1113
15224 15221 1527
15221 15225 580
15226 15222 1123
15227 15222 1013
15222 15228 950
15114 15112 1361
15113 15114 949
15113 15229 3484
15230 15226 796
15231 15226 981
15232 15229 1141
15232 15233 672
15234 15233 1575
11779 15232 1285
15235 15232 1473
15236 11778 1651
15237 11779 2088
15224 15216 1234
15216 15238 475
15239 15238 1303
15238 14492 558
15240 15183 1178
15198 15184 749
15239 15240 1796
15241 15240 787
15242 15239 905
15227 15243 1248
15244 15243 1466
15243 15224 796
15245 15227 671
15244 15246 1060
15247 15244 927
15248 15244 787
15249 15247 1030
15250 15247 2238
15251 15198 610
15202 15198 825
15252 15241 749
15241 15202 1022
15204 15202 604
15253 15252 749
15252 15204 950
15254 15204 805
15253 15254 847
15255 15254 903
15256 15253 825
15257 15258 344
15259 15257 903
15248 15257 1248
15260 15259 1248
15260 15248 903
15261 15260 1256
15262 15259 1811
15263 15261 847
15261 15262 888
15231 15245 688
15249 15245 1031
15233 15212 599
15264 15249 2043
15265 15249 1483
15266 15265 1161
15267 15265 981
15268 15266 905
15212 15231 2850
15234 15268 1124
15269 15268 2238
15270 15235 2211
15235 15234 1188
15267 15264 905
15264 15250 983
15263 15250 868
15271 15267 1101
15272 15271 707
15269 15266 2550
15271 15263 2044
15273 15274 1000
15275 15274 3273
15273 15272 516
15276 15273 846
15277 15270 1340
15270 15278 975
15278 15279 1816
15280 15269 975
15278 15280 1532
15280 15279 420
15279 15281 336
15277 15282 2227
14900 14953 1573
15283 8557 6016
12229 8558 5476
15284 15285 1404
15286 12229 1742
14957 14953 1017
14955 15287 883
14957 15288 2230
15289 15290 2547
15290 15283 1643
15283 15291 651
15292 15293 3387
15294 15289 2021
15292 15293 3387
14964 15295 311
15296 14964 782
14962 15296 1257
15296 15297 2226
14965 15298 1409
14965 14962 1992
14962 15299 2988
14968 15300 763
15301 15298 562
15298 15301 562
15302 15292 942
15297 15303 167
15299 15297 1234
15304 15305 1637
14976 15306 287
15307 15308 846
9570 15302 556
15309 15310 373
15310 15311 868
15309 15299 1559
15312 15308 746
15308 15309 1493
15313 15314 2008
15313 15315 1221
15316 15313 653
15317 15318 330
14977 14807 76
15310 15317 2440
15311 15319 275
15320 15311 847
15319 15321 733
15322 15320 628
15323 15320 1663
15324 15321 3463
15325 15326 1038
15321 15325 803
15327 15325 1303
15328 15329 946
15324 15327 3176
15327 15328 1431
15330 15328 3960
15331 8591 1397
15332 15333 1692
15334 15335 1464
15336 15335 3310
15332 15334 1183
15336 15334 3397
15337 15332 4675
15338 15332 2057
15339 15332 3102
15339 15336 1035
15340 15341 764
15340 15342 386
15343 15340 1871
15344 15345 2249
15346 15347 1490
15348 15349 832
15348 15286 1272
15350 15348 2792
15351 15352 5894
15353 15354 459
15355 15353 673
15356 15357 5
15358 15337 1507
15359 15355 777
15353 15358 1489
15360 15358 713
15361 15338 2589
15338 15362 2229
15363 15364 1237
15355 15360 1475
15365 15360 788
15360 15366 1421
15367 15368 19
15357 15367 103
15365 15368 1330
15369 15356 708
15367 15356 102
15356 15370 914
15359 15371 406
15372 15359 786
15373 15372 817
15374 15373 744
15374 15375 615
15376 15374 1481
15377 15378 599
15379 15377 3447
15359 15365 1485
15380 15365 727
15372 15380 1491
15381 15380 834
15373 15381 1539
15382 15381 621
15374 15383 835
15384 15383 1514
15383 15382 659
15385 15382 903
15380 15369 1339
15386 15369 736
15381 15386 1322
15387 15386 779
15388 15385 664
15382 15387 1413
15389 15387 833
15387 15390 3657
15377 15376 1251
15391 15376 3875
15376 15384 877
15392 15384 3795
15384 15388 677
15393 15388 817
15394 15393 3028
15362 15339 1511
15395 15339 975
15396 15362 1612
15363 15396 606
15396 15397 855
15343 15395 346
15344 15343 1429
15361 15363 793
15398 15397 2717
15398 15399 1549
15400 15397 2412
15399 15400 746
15399 15401 1715
15346 15344 1379
15402 15403 1375
15404 15402 835
15402 15405 709
15406 15346 1194
15407 15404 584
15408 15409 1844
15410 15411 385
15408 15407 276
15407 15412 695
15413 15414 1673
15400 15409 1669
15401 15409 1305
15385 15389 1342
15415 15389 747
15389 8594 1811
15388 15415 1370
15416 15415 696
15393 15417 816
15418 15417 2970
15417 15416 545
15419 15416 3111
15394 15418 782
15420 15421 2170
15418 15419 657
15418 15420 743
15419 15420 90
15420 15422 770
15423 15401 664
15390 15423 1631
15424 15423 782
15425 8595 2359
8595 15390 901
15426 15424 1911
15427 15424 4962
15428 15426 3310
15429 15426 2070
15427 15425 946
15422 15425 1654
15428 15427 708
15430 15428 3801
15159 14969 1611
14969 15301 1480
15431 15164 499
15164 15432 1532
15433 15434 1440
15432 15435 2361
15163 15436 373
15437 15163 434
15436 15438 825
15439 15165 511
15440 15439 1444
15169 15441 787
15441 15440 787
15442 15433 562
15433 15443 2308
15440 15442 782
15440 15444 1793
15445 15440 5911
15446 15447 749
15447 15312 649
15312 15323 1113
15448 15449 1234
15432 15448 649
15448 15450 949
15304 15323 610
15451 15452 489
15443 15435 2590
15435 15453 1465
15454 15443 1336
15201 15203 1160
15199 15203 403
15455 15199 403
15456 15455 473
15205 15455 1022
15457 15456 275
15191 15192 2886
15456 15191 1955
15458 15457 550
15459 15457 788
15458 15460 1357
15444 15454 434
15461 15444 2028
15454 15451 271
15462 15463 78
15464 15461 2548
15461 15465 628
15445 15466 1574
15467 15445 2690
15468 15462 727
15463 15322 548
15462 15469 432
15304 15470 754
15453 15471 434
15472 15471 3060
15471 15473 1932
15330 15324 1600
15473 15474 2991
15474 15330 1248
15473 15475 672
15476 15475 1333
15476 15477 1512
15478 15476 1013
15479 15480 1916
15481 15477 2722
15477 15482 1702
15483 15484 1667
15484 15485 244
15464 15486 2468
15487 15488 3591
15487 15489 1221
15464 15490 628
15491 15490 1596
15490 15488 949
15451 15492 491
15488 15493 419
15494 15493 1248
15493 15495 475
15496 15494 516
15496 15497 2113
15494 15498 628
15498 15499 680
15500 15498 2085
15501 15489 1398
15489 15481 787
15501 15502 981
15495 15501 2153
15481 15503 1847
15502 15504 903
15505 15502 2044
15506 15504 1955
15504 15507 868
15495 15508 707
15499 15508 1114
15508 15505 252
15505 15506 787
15499 15509 354
15509 15510 787
15511 15509 2216
15506 15512 1024
15510 15513 1007
15514 15512 787
15254 15205 1630
15459 15205 707
15255 15459 1663
15515 15256 675
15256 15255 884
15516 15255 275
15517 15515 516
15518 15517 336
15517 15519 2034
15520 15518 707
15521 15518 1061
15521 15520 354
15522 15523 1875
15524 15525 1388
15262 15522 511
15526 15522 434
15527 15526 434
15528 15527 846
15529 15527 1829
15530 15521 1061
15531 15528 1361
15532 15528 1847
15520 15533 1694
15467 15534 2704
15535 15467 580
15536 15535 688
15537 15536 688
15538 15537 818
15539 15530 336
15531 15530 2118
15540 15539 1031
15541 15531 846
15542 15531 1666
15543 15540 420
15544 15540 2015
15544 15541 923
15545 15541 1669
15546 15544 1675
15274 15529 1425
15532 15529 1113
15547 15276 2041
15548 15276 1336
15542 15532 1849
15547 15549 333
15048 15550 1496
15551 15547 1124
15281 15552 671
15548 15553 598
15551 15548 1766
15554 15552 1533
15555 15282 2001
15282 15556 1943
15557 15554 750
11593 11565 562
15552 15558 1091
15559 15560 619
15558 15561 1175
15554 15558 1375
15275 15542 1014
15545 15542 930
15549 15275 1188
15275 15562 1693
15546 15545 1007
15562 15546 1188
15549 15562 2278
15563 15564 2055
15537 15564 1980
15497 15565 983
15497 15500 628
15565 15566 1575
15500 15511 981
14977 15567 263
15568 15564 1139
15564 15569 1272
15570 15538 511
15571 15570 445
15572 15571 373
15573 15572 3507
15511 15574 749
15574 15510 2347
15566 15574 746
15566 15575 749
15569 15565 2510
15576 15575 1234
15575 15513 2813
15577 15578 598
15579 15577 1139
15568 15569 1302
15569 15580 1892
15580 15581 535
15579 15582 1013
15580 15583 2284
15573 15584 1180
15585 15573 4406
15584 15586 1124
15584 15587 755
15588 15585 1306
15585 15589 1320
14361 15588 1220
15590 15591 725
15592 15474 1458
15475 15480 2506
15593 15480 665
15480 15592 729
15592 15351 572
15594 15595 772
15596 15597 2162
15598 15599 2807
15600 15379 1859
15601 15602 1530
15379 15391 1461
15600 15391 1192
15391 15392 855
15603 15392 1296
15604 15600 2216
15351 15605 776
15601 15606 960
15607 15608 1332
15608 15604 898
15597 15604 2044
15604 15609 1071
15595 15597 4189
15507 15610 818
15598 15611 403
15611 15612 662
15613 15611 1234
15612 15614 912
15612 15594 196
15614 15615 924
15616 15617 7641
15618 15613 2044
15619 15620 929
15514 15618 373
15618 15621 1414
15622 15514 1114
15623 15621 1322
15615 15616 3549
15621 15624 1253
15625 15626 14
15595 15627 434
15628 15627 1466
15619 15629 362
15627 15619 1132
15620 15630 1698
15631 15630 1140
15632 15619 1333
15633 15620 667
15632 15629 1248
15368 15366 726
15368 15357 99
15634 15632 418
15634 15635 3012
15636 15634 788
15635 15636 2225
15392 15394 767
15637 15394 1155
15612 15638 4449
15639 15410 354
15609 15640 688
15617 15626 3255
15641 15422 1772
15410 15641 1386
15642 15641 366
15639 15642 1313
15639 15642 1313
15630 15609 3793
15643 15644 1147
15643 15645 635
15352 15646 12000
15633 15647 496
15648 15633 320
15649 15648 838
15650 15648 985
15651 15649 1416
15649 15652 575
15636 15653 1084
15654 15655 1480
15635 15654 1144
15605 15352 6053
15513 15622 846
15656 15622 562
15656 15657 1767
15658 15656 1375
15577 15658 1611
15658 15659 949
15659 15660 868
15582 15659 2406
15660 15661 1630
15662 15660 1686
15663 15664 1071
15582 15665 436
15583 15666 1113
15667 15583 2810
15583 15668 1300
15669 15662 796
15662 15670 763
15669 15671 825
15672 15671 781
15671 15673 1196
15672 15674 1431
15668 15672 1268
15661 15675 3888
15676 15661 1188
15670 15676 2216
15677 15676 1622
15678 15677 975
15670 15677 1774
15674 15673 1123
15673 15678 1409
15678 15675 749
15675 15679 296
15674 15680 503
15590 15667 3246
15681 15617 516
15668 15682 2081
15683 15667 3479
15560 15684 2331
15684 15683 158
15682 15685 709
15686 15682 3908
15687 15688 1392
15689 15635 808
15689 15690 2798
15691 15689 2804
15690 15692 871
15690 15691 1651
15693 15691 671
15663 15691 750
15694 15695 502
15696 15697 550
15698 15697 1635
15697 15699 1101
15700 15701 782
15701 15702 1466
15688 15703 336
15703 15702 201
15704 15705 1974
15706 15707 2279
15704 15708 1931
15709 15686 2013
15706 15710 292
15711 15712 949
15713 15698 1559
15714 15698 1061
15715 15714 1700
15714 15699 1530
15699 15716 868
15717 15715 839
15715 15718 1222
15717 15714 1741
15719 15717 981
15712 15718 826
15712 15720 1466
15720 15721 550
15617 15700 439
15718 15720 1220
15718 15722 1729
15723 8640 1215
15724 15723 853
15723 15725 2378
15726 15724 568
15724 15727 2356
15728 8650 301
15729 15725 251
15727 15729 503
15730 8646 751
15725 15730 1203
15731 15732 553
15733 15731 293
15729 15733 2155
15734 15733 802
15735 15736 196
15731 15735 749
15737 15735 3751
15736 8687 1195
15738 8693 236
15735 15738 729
15739 15738 359
15740 8697 831
15739 15741 844
15742 8696 1921
15743 15742 890
15742 15744 1076
15745 15743 254
15746 15745 1232
15406 15747 2727
15748 14229 963
15749 15726 696
15726 15750 2397
15406 15749 574
15749 15751 2491
15723 15752 501
15753 15754 830
15755 15753 527
15414 15756 747
15757 15755 324
15755 15758 753
15759 15757 1545
15760 15761 174
15762 15763 1815
15412 15406 2056
15413 15759 788
15764 15413 709
15764 15765 584
15766 15767 585
15414 15412 541
15768 15769 549
15770 15769 2347
15750 15727 511
15751 15750 704
15747 15751 852
15771 15747 556
15762 15771 872
15772 15771 857
15773 15772 150
15772 15774 2314
15775 15773 510
15737 15775 697
15776 15762 1457
15767 15776 720
15777 15774 600
9109 9104 600
15778 15767 936
15769 15778 619
15779 15778 806
15780 15779 782
15770 15779 2833
15780 15777 1539
15781 15777 742
15777 15775 2259
15782 15780 861
15783 15780 2739
15784 15782 1972
15785 15782 633
15786 15770 786
15787 15788 1572
15786 15783 467
15789 15783 1217
15788 15786 633
15789 15784 985
15790 15784 618
15791 15789 3510
15792 15787 1104
15787 15788 1572
15793 15792 682
15791 15792 878
15794 15793 443
15795 15793 1248
15796 15794 895
15797 15794 852
15796 15791 1016
15798 15791 793
15799 15796 1054
15800 15798 755
15801 15798 5785
15773 15734 2653
15802 15734 102
15803 15737 858
15804 15739 840
15805 15804 955
15806 15804 598
15805 15807 294
15808 15805 599
15803 15805 1820
15809 15806 216
15808 15806 963
15810 15808 1925
15810 15803 767
15781 15737 2291
15782 15781 1604
15811 15781 755
15811 15803 2300
15812 15785 954
15813 15785 1345
15785 15811 1516
15814 15811 846
15815 15812 697
15814 15810 2192
15816 15817 2345
15812 15814 1536
15816 15814 758
15815 15816 1556
15818 15817 588
15818 15746 2809
15819 15820 613
15821 15819 654
15818 15821 1276
15819 15823 648
15824 15818 2007
15816 15824 774
15825 15824 1537
15826 15827 167
15828 15821 1405
15829 15828 1042
15830 15828 1478
15831 15829 790
15832 15829 3373
15833 15831 3477
15834 15831 949
15790 15813 735
15835 15813 1922
15836 15790 390
15798 15836 4325
15837 15836 812
15838 15837 680
15800 15837 4196
15839 15815 603
15838 15835 754
15840 15835 510
15841 15838 4103
15841 15800 807
15842 15800 5490
15843 15841 755
15844 15841 5193
15843 15845 2620
15846 15843 708
15847 15843 5073
15848 15846 4863
15833 15832 1098
15849 15850 1223
15851 15849 1474
15849 15852 692
15853 15852 435
15854 15852 4151
15851 15855 853
15846 15855 2718
15856 15851 2454
15846 15856 874
15854 15856 716
15857 15856 4855
15858 15854 807
15744 8699 1930
15744 15859 678
15860 15861 831
15862 8739 1140
15862 8740 740
15863 15862 744
15864 15863 304
15865 15864 545
15866 8750 1441
15867 8752 2356
15868 8753 1325
15863 15866 786
15866 15868 637
15869 15870 1080
15868 15867 1615
15871 15870 879
15872 8796 1348
15867 15873 1080
15874 15872 1217
15875 8803 1130
15876 15877 2654
15872 15875 1734
15878 15875 1122
15879 8806 595
15875 15879 587
15880 15879 1312
15881 15882 1730
15883 15746 1452
15820 15883 1436
15884 15883 738
15820 15884 1169
15885 15884 1139
15885 15821 945
15886 15885 770
15830 15886 1762
15887 15865 1374
15865 15871 2851
15888 15887 1136
15887 15889 1272
15890 15888 1331
15888 15891 898
15892 15893 446
15834 15894 905
15852 15834 3831
15895 15896 905
15897 15898 242
15898 15899 842
15898 15900 1122
15890 15901 521
15900 15901 763
15902 15900 314
15896 15902 1054
8693 15903 853
15904 15905 892
15905 15906 1217
15905 15896 821
15896 15907 1261
15889 15908 1848
8337 8324 1019
15901 15891 1272
15891 15909 1548
15891 15889 942
15889 15910 1569
15909 15910 1025
15911 15912 698
15911 15913 451
14594 15911 887
14594 15914 316
15915 15916 1355
15912 15822 1109
15909 15917 1467
15918 15919 321
15920 15918 1136
15918 15909 1220
15915 15920 1020
15921 15920 467
15922 15915 1037
15923 15915 1327
15904 15924 784
15925 15904 3455
15926 15927 1924
15928 15925 657
15925 15926 1210
15929 15928 820
15928 15930 2658
15931 15929 811
15929 15932 2572
15933 15931 922
15931 15934 2430
15926 15935 932
15936 8654 598
15937 15938 754
15939 15940 641
15940 15941 2383
15935 15938 2238
15938 15942 2206
15940 15943 1084
15943 15922 754
15922 15944 1668
15945 15946 1294
15935 15947 595
15930 15947 739
15932 15930 737
15930 15948 2335
15934 15932 860
15932 15949 2455
15908 15871 1323
15871 15950 1308
15910 15908 1034
15951 15952 1038
15917 15951 1341
15952 15953 624
15873 15954 300
15921 15917 1316
15863 15955 857
15956 15921 533
15957 15956 507
15923 15956 1091
15958 15957 854
15944 15923 1128
15959 15923 1367
15957 15952 2752
15960 15961 697
15961 15962 648
15961 15963 1027
15958 15960 721
15960 15964 718
15965 15958 946
15959 15958 1231
15963 15966 745
15967 15876 1568
15963 15968 708
15969 15965 934
15970 15965 2411
15971 15969 409
15972 15969 1094
12990 15973 249
15974 15971 1241
15975 15976 770
15945 15944 1331
15977 15945 403
15941 15977 289
15977 15978 838
15942 15941 895
15978 15979 494
15978 15980 939
15981 15978 1782
15982 15959 1381
15979 15983 502
15983 15982 399
15979 15982 632
15982 15970 945
15984 15980 1626
15985 15980 1736
15986 15942 696
15947 15986 2293
15986 15981 781
15981 15984 974
15987 15984 1437
15984 15988 718
15989 15990 2111
15990 15991 923
15992 15972 1023
15993 15972 1263
15994 15995 312
15996 15993 1104
15997 15993 880
15985 15996 1336
15998 15996 897
15999 15998 2598
15551 15561 893
15990 15994 2422
15994 15999 921
15999 16000 1136
15991 15999 2567
16001 16000 3200
16000 16002 1098
16003 15430 1925
16004 15795 2543
15797 15795 378
16003 16004 1928
16004 16005 576
16006 16005 785
16007 16003 694
15645 16007 3419
16008 16007 1220
16009 16008 987
16010 16008 1579
16011 16009 422
16010 16012 783
16013 16010 1270
16005 15797 2333
15797 15799 847
16006 15799 2392
16009 16006 1570
16014 16011 2751
15801 16011 351
15842 15801 836
16015 15842 2707
15844 15842 788
16016 15844 2707
15847 15844 824
16017 16013 1755
16013 16014 1029
16018 16019 414
16020 16015 646
16021 16015 1521
16022 16021 408
16015 16016 788
16023 16016 1538
15848 15847 745
16024 15847 2514
16025 15848 977
16026 16025 760
16027 16026 786
16028 15848 595
15857 16028 302
16029 16028 997
15857 16030 998
16025 16029 743
16024 16027 782
16031 16027 751
16029 16032 348
16026 16033 2217
16027 16034 796
16035 15858 743
16030 16036 2187
16037 16030 893
16033 16037 2706
16038 14538 222
16038 16039 857
16040 16041 972
16041 16042 2246
16043 16044 448
16040 16045 2121
16046 16047 4110
16048 16033 825
16049 16033 1281
16048 16050 1161
16051 16052 1273
16053 16054 2244
16055 16048 246
16056 16055 1014
16057 16055 1095
16056 16058 492
16059 16056 1306
16016 16024 736
16060 16024 1487
16021 16023 786
16023 16060 796
16061 16031 645
16060 16061 743
16062 16063 256
16049 16063 732
16031 16062 924
16061 16064 1008
16064 16065 618
16045 16042 887
16065 16049 1390
16057 16049 846
16065 16066 807
16067 16068 474
16066 16057 1445
16068 16059 1692
16053 16059 1144
16069 16070 476
16071 16067 2680
16070 8195 177
15616 16072 3386
16073 16074 450
16074 16075 353
16073 16076 717
15694 16077 4317
15716 15663 4235
16077 16078 4081
15626 15616 4385
15719 15716 3384
16079 16080 452
16081 16079 1000
16079 16082 1221
16083 16081 1675
16081 16084 1383
16085 16086 364
16087 15722 1592
15722 16088 1584
15722 15719 1398
16086 16089 311
16090 16087 2568
16091 16092 1303
16084 16082 1014
16082 16093 587
16094 16095 2448
16096 16097 876
16097 16084 1225
16098 16097 788
16099 16100 403
16091 16099 1357
16100 16098 610
16100 16101 201
16101 16102 2523
14558 16103 3067
14558 16104 1321
16098 16094 1376
16094 16105 2623
16106 16107 924
16107 16108 789
16109 16106 796
16106 16110 2231
16111 16109 1663
16109 16112 3143
16113 16114 672
16115 16113 1694
16116 16115 981
16094 16117 750
16117 16105 2042
16117 16115 1343
16118 16102 1398
16102 16119 2159
16115 16120 1480
16121 16113 1978
14218 16122 1178
16123 16122 1576
16122 16111 1827
16124 16111 2395
16125 16124 1899
16126 14218 903
16120 16121 445
16121 16123 981
16105 16120 847
16127 16123 1248
15912 14539 968
16119 16127 2063
16128 14217 1161
16129 16128 1274
16129 16127 2438
16041 15933 803
15933 16130 2300
16130 15934 826
15934 16131 2654
16042 16130 801
16130 16132 2942
16068 16066 1084
16042 16133 2302
16134 16051 477
16135 16051 454
16047 16133 936
16136 16133 588
16137 16138 913
16139 16138 877
16140 16137 861
16141 16053 346
16071 16141 3148
16142 16143 668
16144 16142 544
16145 16142 932
16146 16147 476
16148 16146 450
16148 16149 725
8879 8210 3961
16150 16071 701
16151 16150 747
16152 16150 1702
16149 16151 510
16153 16149 451
16149 16154 716
16154 16155 861
16156 16154 1681
16157 16145 587
16145 16158 390
16159 16158 2197
16158 16139 1088
16160 16139 1959
16071 16157 2403
16161 16162 718
16163 16162 2205
16164 16159 519
16165 16161 561
16166 16165 1115
16163 16162 2205
16167 16152 787
16152 16166 2310
8879 16168 1240
16167 16166 2234
16169 16170 1225
16171 16172 972
16173 15989 1272
9234 9015 1849
16173 16174 1889
16138 16175 352
16137 16176 1273
16140 16177 1161
16160 16140 812
16178 16140 794
16179 16180 1095
16178 16181 820
16182 16183 1159
16184 16183 718
16185 16179 794
16174 15991 1797
16186 16187 1784
16188 16189 2300
16179 16184 1897
16184 16190 371
16191 16192 2821
16193 16192 679
16194 16195 2094
16196 16193 2146
16197 16193 805
16198 16196 559
16199 16196 803
16198 16197 2162
16200 16197 909
16201 16198 845
16159 16160 1013
16202 16160 871
16203 16178 295
16204 16202 542
16205 16165 206
16206 16207 195
16208 16206 793
16208 16209 608
16210 16203 267
16204 16210 800
16199 16210 1834
16211 16204 1845
16212 16213 801
16212 16208 363
16214 16208 1370
16215 16212 447
16216 16215 1363
16217 16215 706
16218 16219 749
16220 16221 1061
8337 16222 915
16214 16216 755
16216 16223 718
16223 16224 804
16225 16211 820
16226 16211 1167
16211 16199 852
16227 16199 1712
16223 16217 1413
16228 16217 755
16229 16226 578
16230 16226 2085
16231 16201 336
16227 16231 745
16232 16231 444
16229 16227 794
16233 16227 1972
16234 16229 539
16230 16228 141
16224 16228 1403
16235 16230 508
16224 16236 646
16236 16237 768
16236 16235 1404
16238 16235 400
16239 16238 510
16237 16239 1426
16240 16239 704
16241 16242 832
14486 16243 454
16241 16237 902
16172 14483 5798
16244 16234 895
16244 16245 472
16246 16153 4106
16155 14486 1850
16155 16247 2035
16248 16249 440
16250 16251 459
16248 16252 342
16253 16250 877
16250 14484 1820
16107 16246 1610
16246 16253 877
16254 16253 783
16253 16255 1144
16108 16254 777
16254 16256 1141
16108 16257 1192
16256 16255 775
16255 16258 1557
16259 16260 1312
16257 16256 771
16256 16261 1770
16257 16262 309
16110 16262 881
15707 15702 667
16112 16110 1287
14484 16258 1109
16263 16264 214
16261 16258 833
16265 16261 780
16266 16265 3615
16267 16268 803
16269 16124 550
16270 16112 881
16269 16271 905
16266 16272 629
16273 16126 1055
16274 16126 981
16275 16276 1004
16277 16276 2159
16278 16129 704
16279 16275 1963
16280 16281 2544
16276 16274 818
16282 16274 2944
16283 16266 550
16284 16285 3508
16285 16265 892
16284 16283 354
16283 16286 950
16285 16287 407
16288 16284 707
16289 16288 1205
16290 16288 275
16279 16277 924
16291 16279 275
16282 16277 1150
16292 16282 628
16293 16294 707
16295 16292 1025
16260 16293 826
16288 16296 6138
16297 16298 1145
16263 16297 2198
16299 16298 916
16300 16298 2081
15905 16301 986
8721 10858 1579
16302 16303 1897
16304 16303 1256
16305 16304 1558
8164 16306 164
16307 16263 1622
16263 16308 703
8169 16069 1091
16309 16300 1094
16310 16309 845
16309 16311 1034
16312 16310 1786
16313 16290 981
16295 16313 2005
16312 16313 628
16293 16295 1055
16260 16312 3116
16314 16315 229
16316 16317 462
16305 16302 1264
16316 16302 3591
16318 16305 2480
16319 16316 168
16320 16319 787
16321 16322 1141
16323 16324 1178
16320 16318 1292
16325 16326 624
16327 16320 1025
16327 16325 1483
16328 16323 344
16321 16327 672
16329 16327 1335
16323 16321 924
16330 9505 1055
16331 16330 1375
16331 16332 1125
16333 16332 1363
16332 16334 999
16335 16334 1457
16336 9513 515
16337 9513 2604
16338 16339 414
16340 16338 853
16341 16337 953
16342 9543 1398
16337 16340 896
16343 16340 240
16344 16343 1840
16343 9545 1994
16345 16346 1084
16344 16346 962
9552 9555 873
16346 9552 1225
15876 16347 1098
16348 16347 1478
16347 15881 1069
16349 15881 1492
16350 16331 1366
15881 16350 1140
16351 16350 1606
16348 16349 1076
16352 15967 1658
15967 16348 1074
16353 16348 1709
15975 16354 533
15971 15975 1352
16355 15975 1416
16352 16354 356
16356 16352 2178
16357 16349 1755
16357 16353 1109
16358 16357 1960
16353 16352 1044
16359 16353 2171
16350 16333 1011
16333 16335 1186
16349 16351 1136
16360 16351 1638
16361 16362 1640
16363 16361 1377
16364 16365 1359
16366 16367 950
16368 16360 1877
16358 16359 1109
16369 16358 1844
16368 16358 1093
16368 16370 788
16371 16368 1956
16368 16372 761
16370 16372 624
16370 16373 438
15993 15974 1058
16355 15974 655
16374 16355 244
16375 16355 773
15998 15997 1135
16376 15997 1118
15997 16374 1035
16377 16374 1729
16378 16376 1021
16377 16376 221
16000 16378 2772
16379 16378 1162
16375 16356 508
16380 16356 1838
16381 16377 966
16379 16381 976
16002 16382 1015
16382 16383 1160
16170 16384 1742
16382 16379 1715
16385 16379 1022
16383 16386 930
16387 16386 1387
16383 16387 1219
16359 16356 945
16388 16359 1636
16389 16388 1216
16380 16390 435
16389 16380 1400
16391 16380 1743
16369 16388 1052
16392 16369 2059
16371 16369 856
16393 16371 1739
16392 16389 1379
16386 16385 560
16394 16391 489
16395 16394 1346
16396 16394 1250
16397 16387 776
16398 16397 644
16399 16391 975
16400 16396 1958
16401 16398 1289
16402 16398 1317
16403 16400 955
16362 16341 1146
16404 16341 1911
16384 16169 1326
16405 16406 946
16405 16407 1056
16407 16408 610
16372 16409 743
16409 16410 540
16409 16411 1624
16373 16412 1312
16413 16373 1461
16406 16414 1034
16365 16406 1815
16415 16412 721
16412 16416 1132
16413 16415 1102
16417 16415 2285
16416 16418 580
16408 16344 1697
16419 16420 2793
16407 16419 1963
16419 16421 1129
16414 16422 1522
16423 16414 2178
16424 16423 387
16425 16416 2025
16417 16426 895
16427 16428 267
16423 16427 1420
16422 16429 943
16427 16422 1280
16430 16431 287
16371 16413 1025
16432 16413 1697
16433 16393 777
16433 16392 599
16434 16433 1372
16393 16432 1079
16435 16432 532
16436 16435 1302
16435 16417 1081
16437 16417 1131
16438 16395 2297
16439 16440 354
16441 16439 1401
16442 16438 1392
16443 16434 643
16443 16444 1373
16169 16445 221
16434 16436 1069
16446 16436 1550
16442 16447 1783
16448 16442 341
16449 16442 917
16436 16437 789
16450 16437 1492
16451 16452 816
16451 16453 1254
16454 16451 1303
16455 16451 656
16449 16446 2333
16456 16362 1981
16446 16450 824
16457 16450 1061
16458 16457 1029
16459 16458 835
16457 16460 1235
16458 16461 1169
16462 9574 823
16463 16462 817
16464 16463 2890
16465 9572 1896
16462 16465 1344
16465 16466 1372
16463 16467 2579
16468 16469 1064
16470 9592 895
16471 16470 728
9535 16384 1104
16472 16471 803
16473 16474 896
16475 16476 887
16474 16475 572
16475 16477 831
16478 16477 955
16421 16479 2257
16422 16421 1303
16421 16480 547
16429 16481 1091
16455 16430 2226
16430 16482 927
16483 16481 1208
16481 16484 677
16482 16483 882
16469 16471 2581
16484 16464 1678
16464 16485 347
16486 16485 1359
16484 16486 1195
16487 16486 726
16485 16488 912
16489 16490 298
16491 16490 2864
16492 16493 765
16490 16494 393
16467 16470 2580
16495 16491 801
16481 16487 1527
16488 16495 2348
16496 16487 1007
16483 16496 2062
16496 16497 436
16498 16497 873
16487 16495 872
16499 16491 1056
16497 16499 1289
16500 16455 3957
16501 16502 670
16501 16503 722
16504 16505 450
16506 16504 389
16507 16504 572
16504 16500 590
16508 16509 410
16510 16511 617
16512 16513 917
16514 16515 704
16514 16512 793
16516 16512 772
16500 16514 3203
16517 16514 819
16499 16518 790
16519 16472 684
16520 16519 2357
16521 16519 756
16522 16521 1155
16523 16524 2121
16525 16522 886
16526 16520 3915
16499 16526 785
16527 16525 1037
16528 16523 88
16526 16528 1518
16529 16528 3266
16530 16473 393
16521 16530 1842
16531 16530 1237
16473 16532 933
16533 16532 687
16522 16531 1766
16527 16528 739
16531 16534 347
14358 16534 885
16525 14357 2098
16535 14356 787
16535 16527 2170
16536 16535 300
14356 14358 208
16537 16536 2132
16512 16538 1389
16539 16516 767
16517 16516 814
16516 16540 1296
16541 16539 842
16542 16539 1591
16543 16517 833
16541 16517 683
16544 16541 729
9224 9223 502
16539 16545 1417
9224 16546 541
16547 16541 1629
16547 16542 793
16548 16542 2757
16549 16547 731
16529 16550 401
16551 16552 545
16552 16553 880
16553 16554 1293
16502 16549 755
16555 16549 668
16556 16557 252
16558 16502 1497
16559 16501 640
16560 16559 1435
16559 16548 738
16561 16548 2039
16562 16563 919
16563 16564 2256
16565 16562 346
16562 16566 2306
16188 16186 681
16567 16188 351
16566 16564 909
16564 16402 2012
16567 16568 1327
16566 16569 2788
16570 16571 1244
16194 16186 810
16200 16194 794
16201 16200 2113
16572 16573 708
16574 16573 3092
16232 16573 2126
16575 16567 483
16570 16567 894
16576 16570 805
16577 16572 2116
16578 16579 2224
16563 16401 2382
16564 16401 935
16576 16580 1295
16569 16402 1217
16581 16582 1311
16583 16584 266
16585 16583 1369
16586 16583 1852
16581 16576 658
16585 16581 892
16574 16585 1875
16586 16585 1413
16579 16574 886
16587 16574 1886
16588 16579 878
16589 16579 1914
16577 16232 857
16590 16577 634
16238 16234 2111
16591 16244 455
16590 16578 453
16588 16578 2082
16592 16590 358
16233 16592 503
16593 16592 2044
16591 16233 803
16594 16233 2205
16595 16591 657
16596 16595 966
16597 16595 400
16598 16597 2057
16599 16597 1463
16600 16240 809
16242 16240 2308
16601 16600 2323
16242 16601 669
16601 16602 802
16603 16604 2381
16598 16605 90
16602 16605 2363
16604 16598 555
11917 11915 280
16606 16604 819
16602 16607 251
16607 16603 460
16608 16607 452
16603 16609 832
16593 16588 704
16610 16588 1909
16594 16593 545
16611 16593 1167
16599 16594 896
16612 16594 978
16613 16599 1004
16612 16611 544
16614 16611 693
16615 16612 1775
16616 16612 746
16613 16617 506
16606 16613 1063
16615 16613 696
16609 16606 2318
16618 16606 758
16609 16619 718
16618 16615 1101
16620 16621 707
16622 16618 694
16619 16623 1364
16622 16624 1063
16625 16622 993
16626 16622 952
16441 16403 495
16627 16403 1135
16628 16441 2446
16629 16630 161
16631 16627 2592
16632 16630 2296
16633 16629 2365
16628 16448 1394
16634 16586 497
16587 16635 816
16589 16587 1011
16636 16637 12
16638 16639 1348
16638 16640 1294
16641 16628 298
16631 16641 696
16459 16449 792
16632 16631 896
16642 16632 194
16643 16642 1140
16644 16459 232
16645 16644 1155
16646 16643 805
16647 16643 285
16648 16647 647
16647 16649 1095
16650 16651 195
16652 16648 492
16653 16652 833
16652 16654 3112
16639 16653 354
16653 16655 3209
16649 16656 2588
16649 16657 2761
16610 16589 861
16658 16610 753
16658 16659 1444
16616 16614 542
16624 16621 16
16660 16616 943
16660 16661 159
16662 16661 896
16661 16663 798
16664 16659 875
16659 16665 3404
16666 16663 791
16667 16666 1107
16666 16668 1734
16663 16664 450
16664 16669 1909
16670 16671 140
16670 16667 363
16672 16667 614
16673 16672 453
16614 16610 717
16667 16674 2014
16675 16676 1163
16673 16677 2010
16678 16679 531
16680 11153 209
16659 16681 1030
16681 16682 3246
16681 16639 696
16683 16669 1214
16669 16684 1649
16677 16674 872
16674 16685 1534
16674 16668 1044
16668 16683 387
16683 16686 1700
16687 16688 525
16688 16689 655
16690 16691 717
16691 16692 1402
16691 16687 467
16693 16690 865
16690 16694 1362
16695 16696 1097
16697 16698 1945
16699 16700 1101
16701 16702 1638
16702 16703 986
16619 16704 395
16705 16703 1515
16703 16704 833
16704 16675 1003
16706 16675 1030
16671 16620 308
16707 16708 460
16709 16707 671
16710 16711 92
16699 16695 2007
16695 16712 884
16709 16712 503
16713 16699 871
16713 16709 3360
16714 16304 1992
16715 16714 2242
16714 16697 1024
16716 16697 3536
16717 16325 1141
16718 16329 2592
16719 16329 2028
16716 16713 4022
16718 16716 2667
16720 16718 1889
16679 16673 1765
16721 16722 1060
16723 16722 1252
16724 16725 802
16722 16678 1073
16678 16726 3100
16727 16508 1797
10858 16680 1442
16728 16729 1377
16730 8330 1382
14511 16731 595
14511 16732 1054
16726 16693 610
16693 16733 1296
16726 16734 1263
16735 16736 646
16737 16738 327
16737 16739 261
6896 6894 2118
6896 16740 1393
16641 16741 2300
16508 16742 309
16743 16744 1215
16651 16648 413
16745 16727 1506
16654 16746 718
16655 16654 801
16657 16656 865
16656 16747 938
16746 16657 904
16748 16749 167
16750 16745 815
16751 16745 1675
16752 16750 828
16753 16750 1620
16754 16752 754
16755 16752 1597
16756 16747 903
16747 16743 188
16757 16756 727
16756 16758 1163
16746 16757 1025
16757 16759 1650
16760 16757 2133
16758 16761 1542
16762 16754 716
16744 16762 706
16762 16763 1509
16758 16744 894
16744 16764 1495
16655 16765 217
16766 16765 907
16765 16767 1659
16665 16682 1067
16682 16766 247
16766 16768 979
16684 16665 833
16665 16769 4227
16684 16770 742
16771 16684 923
16770 16772 658
16773 16770 981
16774 16772 994
16772 16775 744
16686 16771 297
16771 16773 756
16688 16686 542
16689 16776 760
16773 16774 765
16692 16776 886
16776 16777 656
16694 16692 773
16694 16778 706
16733 16694 750
16776 16774 872
16774 16779 696
16779 16775 1011
16775 16780 966
16779 16781 969
16778 16782 707
16777 16783 1997
16784 16778 776
16778 16785 447
16760 16759 1204
16759 16786 746
16787 16760 444
16788 16760 594
16788 16786 1223
16789 16788 808
16781 16780 1019
16780 16790 944
16781 16791 942
16790 16792 358
16791 16790 1010
16783 16791 793
16755 16753 729
16793 16753 2334
16753 16751 813
16794 16751 2281
16795 16796 243
16763 16797 2404
16798 16755 907
16799 16755 2294
16557 16798 319
16800 16764 470
16764 16795 297
16795 16801 2354
16761 16800 333
16800 16802 708
16786 16761 724
16802 16803 792
16789 16802 2256
16803 16804 795
16805 16803 2266
16806 16801 301
16804 16806 424
16807 16804 341
16749 16558 764
16560 16558 1100
16794 16748 927
16808 16749 858
16809 16794 547
16793 16794 762
16808 16560 814
16810 16560 1499
16809 16808 972
16811 16808 1462
16812 16809 1485
16511 16799 907
16813 16799 2030
16799 16793 777
16814 16793 2020
16801 16815 323
16797 16816 660
16817 16511 2012
16818 16819 1214
16820 16816 1439
16817 16813 833
16821 16813 1442
16820 16817 604
16822 16817 1311
16819 16820 794
16823 16820 1164
16805 16789 742
16824 16805 546
16825 16807 1936
16826 16807 905
16825 16824 218
16827 16824 1112
16828 16825 598
16829 16827 1868
16830 16828 1457
16831 16828 1747
16829 16830 1544
16783 16832 2694
16832 16833 627
16832 16829 885
16833 16834 522
16828 16826 1510
16835 16826 1107
16819 16836 1154
16837 16838 624
16831 16837 1386
16839 16831 3239
16834 16840 1960
16833 16839 949
16834 16839 431
16734 16733 758
16733 16784 753
16734 16841 770
16736 16734 1070
16841 16784 771
16784 16842 445
16843 16841 1075
16841 16844 644
16845 16736 463
16736 16843 718
16846 16843 516
16843 16847 694
16844 16848 768
16847 16844 1063
16844 16849 354
16848 16850 417
16851 16848 1067
16848 16852 697
16853 16847 862
16847 16851 716
16854 16855 706
16856 16857 684
16854 16851 761
16851 16858 746
16859 16855 1055
16855 16860 757
16852 16861 323
16862 16863 293
16858 16852 1045
16852 16862 753
16855 16858 761
16858 16864 755
16864 16862 1054
16862 16865 1442
16864 16866 1413
16860 16864 769
16865 16867 266
16866 16865 1165
16865 16868 719
16869 16866 260
16866 16870 744
16871 16860 1086
16860 16872 1052
16868 16873 302
16868 16874 848
16870 16868 1061
16874 16875 226
16876 16874 843
16874 16085 863
16877 16870 319
16870 16878 708
16879 16856 3775
16880 16881 3082
6542 16882 357
16477 16883 798
16884 9610 593
16885 16884 1965
16884 16886 1166
16887 16886 2209
16886 9616 2195
16887 9616 1128
16888 16887 3128
16478 16885 1553
16889 16885 1130
16890 16889 752
16888 16889 1026
16534 16890 2641
16891 16890 2078
16892 16893 800
16552 16537 1489
16553 16537 1423
16894 16895 1289
16896 16897 2878
16891 16898 2080
16899 16891 2092
16895 16900 2740
16901 16900 2733
16900 16899 249
16902 16899 864
12712 16891 2554
16903 16892 406
16554 16894 892
16894 16904 1035
16554 16901 1053
16905 16901 872
16892 16902 513
16906 16907 1445
16908 16906 1826
16909 16910 1238
16561 16909 297
16911 16561 882
16909 16912 538
16912 16913 643
16912 16914 1049
16915 16916 686
16910 16908 945
16913 16908 1462
16914 16913 771
12712 16896 1092
16917 16902 3305
16918 16917 1975
16917 16919 386
16919 9649 2010
16920 16919 793
16919 16921 529
16903 16918 837
16922 16918 793
16915 16922 1335
16922 16923 974
16923 16924 921
16923 16920 895
9652 16925 264
9652 16915 935
16920 16926 1216
16897 16888 193
16897 16927 688
16928 16559 1536
16810 16928 1348
16811 16810 826
16812 16811 1054
16814 16812 721
16929 16812 955
16930 16911 705
16911 16931 1239
16929 16930 2369
16813 16814 817
16932 16814 1548
16933 16929 611
16822 16821 908
16934 16823 701
16823 16822 617
16934 16822 1317
16932 16933 664
9770 16933 4198
16821 16932 830
16931 16914 512
16930 16931 1390
16836 16934 106
16837 16836 1147
16806 16818 811
16935 10864 2138
16936 9784 1857
16937 9832 2232
16938 16939 1818
16938 16940 1188
10822 9164 1429
16941 16942 1099
16943 16944 1139
7763 16945 575
16946 16947 1622
16948 16946 696
16949 16950 2407
16951 16952 2510
16953 16954 452
16954 16955 1409
16954 16956 713
16956 16957 2453
14710 16953 1335
16958 14710 1161
16958 16956 1335
16959 16958 1978
16960 16940 336
16960 16961 847
16961 16962 3139
16940 16957 1273
16957 16963 1292
16957 16959 1407
16961 16963 1453
14711 16958 1625
14711 16964 1635
16959 16965 871
16965 16966 1797
16965 16964 871
16964 14707 1273
14707 16967 536
16968 16967 2822
16966 16969 2690
16966 16970 869
16970 16971 2623
16969 16971 628
16972 16973 132
16974 16975 604
16975 16976 1292
16975 16962 903
16962 16977 1560
16978 16962 982
16978 16979 1437
16944 16980 1031
16976 16981 222
16981 16944 1223
16982 16983 1288
16981 16977 1061
16984 16977 452
16985 16984 511
16986 16985 279
16987 16985 1220
16988 16986 2009
16989 16987 1007
16990 16989 750
16991 16978 1061
16991 16992 1336
16979 16993 562
16992 16979 279
16994 16992 1196
16995 16969 778
16996 16991 787
16996 16994 1809
16995 16996 676
16997 16995 434
16998 16997 839
16997 16999 2044
17000 16993 562
16986 17000 809
17000 17001 3220
16988 16990 938
17002 16988 536
17003 17002 809
17004 17002 1344
17005 17003 889
17006 17003 3057
16967 14713 403
14713 14750 1543
14750 17007 983
17007 17008 1292
17008 17007 1292
16970 16968 1575
17009 16968 796
17009 17010 2224
17011 17009 475
16971 17010 1007
17012 17011 2063
17013 17011 787
17013 17014 2902
17010 17012 1007
17015 17012 818
14751 17016 418
17016 17017 1445
17016 17018 938
17018 17019 275
17017 17008 903
17017 17020 2480
17018 15065 1954
17019 17021 2858
17019 17022 2501
17023 17013 982
17023 17024 2772
17020 17023 868
17020 17025 2690
17021 17020 903
17021 17026 1767
17026 17027 950
17025 17024 982
17025 17028 1932
16998 17029 1719
16999 16994 1114
17029 16999 903
17029 17030 1031
17031 17030 344
17032 16998 847
17015 17032 755
17032 17033 2780
17015 17033 2453
17000 17034 2696
17001 17034 1375
17034 17031 764
17031 17035 1347
17036 17001 611
17037 17004 889
17004 17036 872
17038 17037 750
17036 17035 2228
17014 17015 868
17014 17039 1741
17024 17014 950
17024 17040 1978
17033 17041 344
17042 17041 445
17039 17043 818
17033 17043 847
17043 17044 1347
17040 17039 950
17045 17040 434
17045 17044 1248
17035 17042 516
17042 17046 354
17047 17046 1248
17046 17048 930
17037 17047 3216
17049 17047 818
17050 17049 796
17038 17049 2880
17051 17050 750
17052 17050 2479
17053 17048 2879
17048 17054 847
17054 17055 2169
17056 17051 872
17051 17053 672
17057 17053 344
17058 17057 950
17059 16987 3232
17060 17061 3832
17062 16989 1848
17063 17064 206
17065 17066 1712
17059 17062 1066
17063 17067 884
17067 17068 950
16982 17069 473
17070 17065 22
17071 17063 344
17072 17071 713
17073 17072 688
17062 16990 1862
17074 17075 649
17075 17076 950
17075 17077 750
17077 17078 876
17067 17074 747
17074 17079 938
17077 17005 1028
17005 17080 1008
17081 17082 946
17071 17083 750
17072 17084 550
17073 17085 598
17086 17073 1188
17087 17086 1292
17065 17088 995
17089 17090 1004
17086 17089 681
17091 17092 737
17093 17094 604
17095 17093 649
17093 17096 827
17093 17091 697
17091 17097 1007
17098 17095 688
17095 17099 827
17089 17098 354
17100 17098 1160
17064 17059 1904
17101 17102 818
17103 17104 2929
17101 17105 982
17106 17105 924
17107 17106 750
17105 17103 788
17108 17109 551
17108 17107 788
17110 16948 2548
17111 16952 1351
17112 17111 1425
17113 17106 1900
17113 17107 1883
17111 17114 950
17115 17108 2429
17116 17110 536
17117 17087 1055
17118 17117 1178
17119 17117 1055
17103 17118 628
17087 17100 1256
17120 17100 1205
17121 17119 1741
17119 17122 707
17122 17123 1742
17115 17113 893
17125 17115 1992
17126 17121 713
17127 17128 6
17129 17130 1179
17131 17132 1445
17052 17038 750
17133 17052 836
17132 17006 975
17134 17006 1437
17135 17134 2927
17081 17131 238
17131 17136 975
17091 17081 672
17137 17138 688
17100 17137 1576
17139 17132 3757
17140 17141 818
17137 17140 903
17142 17143 747
17144 17142 275
17140 17144 551
17145 17144 1031
17133 17056 1679
17146 17056 889
17134 17133 1556
17142 17139 707
17139 17135 868
17147 17135 1031
17145 17148 1114
17149 17148 1022
17150 17146 3310
17151 17150 889
17148 17147 750
17117 17120 1576
17152 17120 1014
17122 17152 708
17152 17153 1055
17152 17154 598
17154 17155 950
17120 17156 2043
17157 17156 1031
17154 17158 750
17158 17159 983
17156 17145 604
17158 17157 788
17159 17160 788
17160 17161 649
17121 17123 708
17126 17162 551
17162 17163 2250
17123 17164 903
17165 17166 798
17162 17167 788
17167 17168 946
17125 17169 2161
17170 17126 2112
17169 17170 475
17171 17170 747
17167 17172 516
17168 17173 1205
17174 17161 975
17161 17175 2086
17168 17174 750
17174 17176 1671
17170 17163 598
17163 17173 628
17159 17177 2457
17178 17179 151
17157 17149 1963
17180 17149 1445
17160 17177 2249
17181 17182 903
17177 17180 750
17183 17180 847
17182 17183 1150
17184 17183 1576
17161 17181 868
17185 17181 2003
17173 17186 516
17187 17186 688
17186 17176 354
17171 17187 1575
17188 17187 818
17176 17175 750
17184 17182 1608
17175 17185 707
17187 17189 1689
17190 17189 818
17191 17190 826
17192 17190 580
17179 17193 1077
16882 17194 636
17195 17196 1425
16882 17197 281
17197 17198 188
17197 17199 99
16882 17200 526
17201 17202 311
17203 17204 443
17205 17206 1532
17207 17208 2243
16949 16951 707
17209 16951 818
17210 17209 610
17211 17212 2614
16951 17112 826
17112 17213 982
17214 17213 796
17209 17214 1729
17215 17214 796
17216 17217 511
17218 17216 818
17219 17218 788
17220 17221 373
17222 17219 1425
17219 17223 1061
17224 17223 4088
17125 17116 1141
17213 17225 354
17225 17125 1335
17226 17125 796
17227 17125 1061
17228 17214 1153
17210 17215 1575
17229 17215 2005
17226 17228 542
17230 17226 818
17231 17227 1026
17230 17232 322
17216 17220 2043
17233 17220 796
17220 17229 628
17218 17233 1964
17234 17233 847
17223 17234 788
17235 17234 4063
17229 17236 1061
17237 17236 796
17233 17237 1689
17238 17237 788
17234 17239 1454
17240 17239 713
17241 17242 434
17243 17244 1014
17239 17238 354
17241 17240 611
17245 17222 1816
17246 17247 1220
17248 17222 847
17245 17248 1737
17249 17248 713
17247 17250 869
17251 17250 1220
17250 17249 903
17252 17249 1161
17195 17253 982
17253 17254 1425
17253 17255 420
17196 17256 1504
17196 17254 982
17254 17257 3376
17255 17258 63
17259 17246 1635
17246 17251 869
17260 17251 1483
17259 17260 750
17261 17260 1425
17262 17263 793
17264 17262 354
17265 17262 1955
17251 17252 750
17266 17252 1530
17252 17224 903
17267 17224 1611
17224 17235 708
17268 17235 1530
17235 17269 788
17260 17266 903
17270 17266 1398
17262 17261 869
17271 17261 1901
17261 17270 826
17272 17270 2005
17266 17267 788
17273 17267 1425
17267 17268 826
17274 17268 1635
17270 17273 869
17275 17273 1901
17276 17231 1415
17277 17278 148
17279 17280 1208
17281 17279 1635
17282 17283 1362
17284 17171 818
17276 17284 818
17283 17276 713
17285 17276 3535
17284 17286 434
17287 17286 1611
17288 17289 1268
17290 17283 580
17279 17291 828
17292 17290 373
17293 17292 1220
17238 17294 708
17295 17277 806
17294 17296 628
17297 17296 1268
17296 17281 252
17298 17297 2376
17281 17288 750
17299 17288 1268
17288 17300 788
17301 17300 983
17297 17299 982
17302 17299 2110
17286 17188 1141
17188 17191 868
17303 17191 1292
17287 17188 1248
17304 17287 750
17292 17305 1432
17304 17303 649
17306 17192 713
17303 17306 826
17307 17306 1055
17307 17304 1432
17308 17285 354
17309 17310 826
17300 17293 475
17311 17293 1120
17312 17311 1437
17311 17313 551
17313 17314 1683
17299 17301 1007
17315 17301 2480
17293 17309 1495
17316 17309 610
17317 17318 1568
17313 17316 946
17319 17312 1022
17320 17321 1225
17312 17320 551
17322 17320 672
17323 17322 2585
17324 17240 1533
17244 17324 895
17325 17324 924
17243 17325 904
17326 17298 1901
17273 17274 764
17318 17274 818
17327 17318 951
17328 17329 597
17330 17317 48
17327 17317 1222
17330 17331 471
17331 17332 884
17331 17333 275
17334 17302 279
17298 17334 982
17335 17334 1955
17302 17315 1032
17336 17315 2035
17337 17326 1767
17326 17335 788
17338 17335 1695
17315 17319 982
17339 17319 2005
17335 17336 1179
17340 17336 1873
17341 17337 869
17342 17337 1848
17333 17343 788
17344 17343 688
17343 17342 516
17337 17338 903
17345 17338 1741
17338 17340 1032
17346 17340 1797
17347 17345 275
17342 17347 676
17348 17347 1398
17349 17350 1901
17349 17256 708
17256 17351 1901
17352 17350 788
17353 17354 1378
17257 17355 354
17350 17351 708
17351 17356 275
17356 17357 1635
17356 17257 628
17206 17358 2480
17353 17359 867
17357 17360 1667
17206 17360 1532
17360 17361 747
17361 17362 475
17355 17265 275
17265 17271 1061
17271 17363 516
17363 17364 747
17363 17272 275
17364 17365 782
17357 17365 2789
17365 17366 847
17366 17367 847
17360 17368 1257
17368 17369 847
17361 17369 1222
17369 17370 610
17370 17371 475
17354 17328 807
17371 17372 713
17373 17374 401
17373 17375 604
17375 17358 516
17358 17376 238
17376 17377 713
17378 17371 2345
17376 17378 676
17377 17379 847
17207 17379 2593
17379 17380 2299
17208 17381 713
17381 17382 796
17378 17372 2239
17379 17383 2831
17377 17384 3313
17383 17384 610
17208 17380 2397
17380 17385 713
17381 17385 2397
17385 17386 847
17386 17387 672
17382 17386 2557
17388 17387 2436
17387 17389 847
17385 17390 1576
17390 17391 847
17386 17391 1576
17392 17330 44
17387 17393 2637
17272 17275 903
17275 17327 708
17327 17394 818
17364 17394 1770
17394 17395 847
17365 17395 2010
17395 17396 818
17327 17330 1222
17366 17396 1930
17396 17397 688
17367 17397 1808
17397 17398 713
17368 17367 2203
17367 17399 688
17369 17399 2082
17399 17400 713
17370 17400 2043
17371 17401 2043
17401 17402 713
17372 17402 2044
17402 17403 818
17402 17404 1022
17399 17398 1886
17398 17405 713
17400 17406 983
17404 17406 556
17406 17405 903
17405 17407 1111
17401 17404 789
17407 17408 1447
17394 17332 1849
17332 17409 782
17395 17409 1610
17409 17410 818
17411 17344 708
17412 17344 847
17344 17413 475
17414 17412 869
17415 17412 818
17396 17410 1610
17410 17416 796
17397 17416 1575
17416 17417 688
17415 17418 354
17419 17348 713
17420 17419 818
17421 17415 788
17422 17415 688
17423 17422 354
17424 17422 1161
17425 17420 713
17426 17427 556
17398 17417 1495
17417 17428 713
17405 17429 857
17407 17427 950
17427 17430 475
17408 17431 1415
17432 17424 403
17431 17433 904
17384 17403 1626
17403 17434 947
17383 17434 2445
17434 17435 598
17408 17435 782
17435 17436 475
17436 17437 1576
17380 17438 5308
17390 17439 904
17439 17440 884
17439 17441 1258
17441 17442 924
17391 17440 982
17440 17393 688
17354 17443 912
17440 17442 1062
17442 17444 688
17441 17445 510
17393 17444 1062
17444 17446 475
17446 17447 475
17389 17446 3658
17444 17448 676
17449 17450 3658
17450 17451 344
17435 17452 904
17438 17437 403
17437 17453 796
17437 17454 2557
17455 17453 516
17453 17456 905
17457 17456 672
17456 17458 1466
17459 17460 1197
17458 17461 982
17458 17462 663
17451 17463 1495
17463 17464 1504
17463 17465 354
17462 17463 133
17317 17331 468
15065 17466 924
17466 17467 604
17466 9178 452
9178 17022 1085
17468 17469 924
17022 17470 2813
17471 9177 697
17022 17472 1335
17468 17021 950
17473 17468 610
17027 17025 982
17027 17474 2035
17470 17026 2201
17470 17475 950
17476 17027 1221
17476 17477 1978
17475 17476 982
17475 17478 1292
17479 17471 2003
17480 17471 2347
17480 17479 871
17481 17479 1031
17470 17480 1681
17478 17482 796
17478 17483 1699
17484 17481 950
17485 17486 818
17475 17484 1736
17484 17487 672
17483 17487 511
17483 17488 1532
17028 17045 750
17474 17028 950
17474 17489 1292
17044 17490 1221
17491 17490 713
17492 17491 1866
17477 17474 1061
17490 17489 628
17489 17493 475
17493 17494 1120
17493 17495 707
17494 17496 1610
17497 17055 580
17057 17498 1959
17055 17492 787
16249 17492 3116
17497 17054 2697
17498 17497 818
17499 17498 818
17482 17477 950
17482 17500 1560
17500 17496 983
17500 17501 946
17502 17496 1124
17503 17504 238
17504 17505 847
17504 17488 903
17505 17506 927
17507 17501 373
17508 17509 2653
17510 17506 473
17511 17512 1322
17492 17502 2356
17513 17502 950
17512 17513 750
17514 17513 1398
17511 17512 1322
17514 17511 628
17515 17514 580
17516 17515 418
17517 17518 475
17481 17485 1013
17519 17485 1031
17487 17519 1178
17520 17519 1314
15117 17517 927
15120 15121 434
15120 17517 3558
15121 15117 2279
17488 17521 628
17505 17522 1693
17523 17522 950
17507 17510 1300
17510 17523 1256
17523 17524 550
17516 17525 1681
17514 17508 1531
17526 17508 475
17527 17526 696
17528 17527 1022
17529 17530 222
17527 17529 805
17531 17532 530
17533 17531 511
17531 17534 696
17058 17535 950
17536 17535 1395
17150 17146 3310
17537 17058 2576
17151 17538 1767
17538 17537 373
17535 17499 950
17539 17499 796
17537 17536 1425
17536 17539 788
17538 16249 3064
17135 17151 1885
17540 17151 975
17147 17541 1610
17541 17542 386
17543 17544 1028
17544 17540 279
17540 17545 1222
17546 17545 796
17543 17546 1007
17547 17546 950
17539 16248 323
17548 17549 1398
17549 17550 1167
17551 17550 1978
17550 17516 1007
17552 17516 1161
17553 17548 1635
17548 17551 982
17554 17551 1635
17545 17553 2710
17553 17555 252
17546 17556 2790
17547 17556 2724
17557 17543 2044
17558 17559 1161
17560 17558 713
17561 17562 275
17563 17562 1530
17558 17557 1008
17564 17547 713
17562 17560 275
17565 17184 713
17185 17565 1495
17565 17566 434
17567 17568 610
17569 17567 344
17566 17563 788
17563 17570 354
17571 17570 2085
17570 17572 707
17573 17572 2085
17567 17571 1454
17574 17564 924
17574 17557 1264
17574 17575 1061
17576 17575 475
17577 17578 1178
17578 17579 688
17572 17580 750
17581 17580 2216
17571 17573 707
17573 17581 788
17580 17577 868
17582 17577 1375
17583 17582 893
17582 17584 707
17585 17584 475
17581 17583 434
17586 17583 713
17587 17586 511
17588 17586 1929
17589 17587 713
17552 17590 764
17591 17552 1504
17592 17590 1161
17593 17591 1188
17590 17525 473
17525 17594 787
17594 17528 238
17595 17596 735
17591 17592 707
17555 17554 750
17597 17555 1356
17598 17599 1298
17554 17593 982
17556 17597 475
17600 17597 1395
17601 17598 884
17564 17600 3392
17602 17600 475
17603 17604 788
17599 17605 936
17606 17607 1322
17598 17603 764
17528 17533 826
17608 17533 275
17609 17608 1066
17608 17610 473
17592 17595 1689
17611 17595 1419
17593 17611 2989
17612 17611 924
17613 17614 186
17615 17616 206
17603 17606 826
17607 17617 1575
17618 17617 1161
17619 17620 580
17606 17619 868
17601 17621 1196
17622 17621 1268
17623 17624 303
17625 17626 1486
17619 17618 604
17618 17623 354
17614 17623 1055
17621 17614 2043
17627 17613 632
17628 17627 1444
17629 17627 580
17622 17629 2090
17630 17631 326
17575 17602 2401
17632 17633 195
17634 17602 1066
17635 17601 1457
17560 17636 3168
17637 17634 836
17634 17635 805
17638 17637 782
17578 17638 2363
17579 17639 527
17635 17622 982
17638 17640 903
17641 17640 672
17579 17641 3183
17642 17641 611
17640 17643 788
17644 17643 1161
17645 17642 809
17643 17646 826
17647 17646 1161
17637 17630 3495
17648 17630 796
17642 17644 628
17644 17647 826
17584 17645 3231
17645 17649 580
17649 17650 2110
17649 17650 2110
17651 17652 3170
17653 17652 847
17654 17653 688
17655 17654 3220
17656 17654 713
17657 15236 952
17658 15236 2279
17659 17657 961
17660 17659 1351
17661 17662 383
17663 17661 613
17664 17659 5067
17665 17666 1617
17665 17664 1507
17667 17665 4452
17668 17669 3013
17669 15524 678
17667 17669 1444
17670 17667 6941
17671 17658 418
17660 17671 927
17672 17673 763
17674 17675 838
17676 17660 2951
17677 15277 473
17672 17677 2248
17678 17672 722
17679 17672 758
15524 17668 2339
17680 17681 4285
17682 17677 2479
17683 17676 871
17676 17671 3115
17684 17683 4286
17674 17685 670
17681 17674 369
17683 17681 1253
17686 17680 470
17681 17687 1445
17688 17687 3416
17689 17690 1114
17611 17689 1651
17691 17689 671
17692 17691 170
17693 17692 6055
17625 17612 2023
17613 17625 1113
17693 17694 489
17646 17648 1061
17695 17648 1336
17647 17695 764
17696 17695 713
17697 17696 580
17698 17699 2031
17696 17698 826
17700 17701 1495
17699 17701 893
17702 17699 1139
17698 17702 1222
17703 17702 905
17650 17697 903
17704 17697 344
17705 17704 580
17652 17705 1689
17706 17705 796
17653 17707 1074
17708 17706 747
17705 17709 1415
17710 17709 905
17704 17703 1964
17709 17703 847
17706 17710 1061
17711 17710 2879
17654 17708 1689
17712 17708 1611
17694 17713 1128
17714 17694 3745
17715 17716 1504
17694 17670 509
17717 17713 14875
17718 17714 905
17714 17719 2750
17720 17718 3378
17720 17721 836
17722 17720 1955
17192 17723 1014
17724 17723 1675
17723 17569 756
17725 17569 238
17726 17308 707
17724 17307 598
17727 17724 1348
17310 17726 1032
9127 17726 551
17726 17728 201
17728 17729 354
17730 9080 1703
17731 17725 818
17727 17731 884
17731 17732 950
17729 17733 354
17734 17735 536
17736 17727 696
17733 17736 903
17321 17314 796
17316 17737 1712
17737 17738 2202
17314 17737 1114
17322 17739 788
17740 17739 2480
17741 17321 950
17739 17741 750
17742 17741 747
17735 17743 1599
17744 17742 1848
17742 17745 598
17746 17745 1767
17725 17588 1495
17747 17588 847
17748 17747 452
17749 17748 1124
17747 17587 1974
17736 17749 628
17735 17750 2301
17748 17589 2043
17751 17589 950
17752 17753 826
17754 17753 452
17749 17752 1141
17750 17752 610
17755 17750 344
17756 17755 713
17738 17757 788
17743 17758 750
17757 17759 903
17760 17738 1447
17745 17760 750
17761 17760 1901
17762 17757 2750
17758 17763 3754
17743 17756 788
17764 17756 238
17758 17764 373
17765 17759 2063
17759 17766 982
17336 17339 903
17767 17339 1873
17339 17323 681
17768 17323 1767
17323 17740 826
17769 17740 1848
17740 17744 707
17770 17744 1767
17768 17769 708
17771 17769 1873
17340 17767 903
17772 17773 338
17767 17768 708
17774 17775 351
17345 17346 1196
17346 17772 788
17776 17772 1161
17774 17771 708
17777 17771 983
17772 17774 708
17778 17774 983
17348 17776 2239
17779 17776 818
17776 17778 877
17780 17778 2535
17744 17746 707
17781 17746 1767
17746 17761 788
17782 17761 1767
17769 17770 826
17783 17770 1873
17770 17781 708
17784 17781 1873
17761 17762 903
17785 17762 1797
17762 17765 750
17786 17765 2005
17781 17782 788
17787 17782 1901
17782 17785 982
17771 17783 826
17788 17783 1322
17783 17784 708
17789 17784 1425
17778 17777 708
17790 17777 2453
17777 17788 840
17791 17788 2192
17784 17787 869
17792 17787 1398
17788 17789 681
17789 17792 788
17793 17792 2005
17753 17751 628
17794 17751 1085
17751 17795 788
17796 17795 1873
17755 17794 1495
17797 17794 818
17764 17797 1454
17795 17798 707
17799 17798 1873
17798 17655 628
17800 17655 713
17801 17800 818
17797 17796 707
17802 17801 452
17796 17799 707
17766 17803 903
17804 17766 1483
17805 17803 924
17803 17806 1101
17804 17805 788
17807 17805 1901
17808 17809 588
17809 17810 1900
17811 17806 2005
17806 17812 1454
17801 17813 628
17813 17814 2689
17799 17802 598
17763 17802 818
17815 17763 872
17809 17816 1376
17810 17816 1504
17816 17815 707
17817 17815 747
17818 17817 1375
17810 17818 982
17817 17819 1264
17820 17819 1558
17819 17821 982
17818 17820 903
17820 17822 2592
17765 17804 788
17823 17804 1978
17785 17786 681
17824 17786 1219
17786 17823 708
17825 17824 597
17823 17807 903
17826 17807 1797
17807 17811 826
17827 17811 1901
17824 17828 770
17828 17829 719
17823 17828 1214
17829 17826 421
17830 17826 2347
17787 17825 1689
17831 17825 3402
17832 17792 2141
17825 17826 1610
17833 17834 1014
17835 17833 1398
17812 17836 628
17811 17837 707
17837 17812 1111
17836 17838 275
17826 17827 788
17839 17827 2376
17840 17837 1483
17840 17836 2126
17841 17730 1000
17842 17843 1257
17844 17841 1292
17845 17846 96
17827 17847 788
17848 17847 84
17848 17849 492
17850 17848 580
17847 17845 336
17845 17851 336
17852 17851 160
17849 17853 345
17850 17849 417
17849 17852 367
17853 17852 473
17854 17853 663
17833 17830 708
17855 17830 1827
17856 17850 1585
17857 17854 1055
17839 17856 750
17830 17839 869
17858 17839 2203
17859 17425 713
17424 17859 1303
17860 17859 610
17419 17779 2203
17861 17779 818
17420 17861 2203
17862 17861 713
17425 17862 2203
17863 17862 688
17859 17863 2123
17864 17863 344
17865 17864 511
17866 17867 730
17868 17866 1055
17869 17866 1101
17869 17870 475
17871 17868 1504
17862 17780 708
17872 17780 924
17780 17790 826
17873 17790 1031
17865 17874 950
17875 17865 2005
17876 17865 869
17877 17876 1978
17790 17791 708
17878 17791 1055
17791 17879 788
17880 17879 1139
17881 17876 708
17882 17881 2005
17883 17881 708
17884 17883 1873
17875 17885 940
17886 17875 504
17887 17886 688
17888 17889 434
17890 17888 713
17890 17871 1532
17877 17886 336
17882 17877 788
17887 17888 982
17891 17890 1576
17892 17891 872
17453 17893 3264
17871 17894 1222
17895 17871 847
17896 17897 949
17456 17898 3459
17465 17899 3425
17900 17895 1101
17900 17901 809
17901 17902 826
17901 17903 893
17903 17904 336
17905 17900 1737
17905 17906 580
17906 17907 551
17908 17903 983
17909 17908 688
17910 17903 1303
17911 17910 847
17912 17908 551
17913 17914 580
17915 17913 796
17916 17915 649
17879 17793 826
17917 17793 1031
17793 17832 708
17918 17832 1031
17919 17883 750
17920 17919 2005
17921 17919 788
17922 17921 1873
17832 17831 982
17923 17831 1161
17924 17923 511
17925 17921 788
17926 17925 1955
17884 17882 676
17920 17884 788
17892 17905 676
17927 17892 434
17928 17929 895
17922 17920 750
17926 17922 681
17930 17927 1336
17930 17931 1160
17932 17891 2606
17933 17932 511
17933 17930 475
17831 17835 924
17835 17855 708
17924 17925 982
17934 17924 2005
17935 17924 982
17936 17935 2690
17934 17926 1141
17937 17934 688
17938 17935 628
17939 17938 2718
17940 17938 826
17941 17942 538
17943 17940 2796
17855 17858 1343
17937 17887 5106
17944 17937 373
17945 17944 222
17946 17945 344
17946 17932 1851
17947 17946 1025
17948 17933 354
17948 17949 1730
17950 17951 893
17952 17944 516
17952 17953 222
17936 17952 610
17953 17945 516
17954 17953 756
17939 17936 708
17955 17954 1282
17947 17948 2123
17956 17947 950
17957 17956 796
17958 17906 788
17928 17910 1377
17959 17960 598
17959 17961 1064
17962 17959 982
17963 17962 884
17964 17928 516
17965 17911 1849
17966 17965 696
17966 17962 1222
17963 17913 2239
17965 17967 3614
17949 17968 434
17950 17949 516
17969 17966 516
17970 17969 688
17970 17963 1532
17971 17970 924
17957 17950 1336
17967 17957 688
17972 17971 1690
17973 17972 688
17971 17915 3812
17974 17971 649
17974 17916 3812
17975 17974 796
17976 17975 580
17973 17974 1495
17977 17973 950
17800 17656 3220
17978 17656 924
17656 17979 516
17813 17978 2556
17814 17978 713
17980 17814 344
17981 17980 611
17982 17983 1415
17983 17984 836
17983 17981 1061
17978 17712 1610
17985 17712 610
17986 17985 452
17980 17986 1610
17987 17986 373
17988 17989 452
17988 17984 1415
17990 17988 778
17991 17987 1848
17984 17990 1384
17821 17992 2435
17822 17821 2549
17985 17711 826
17711 17715 788
17993 17715 924
17715 17994 354
17995 17993 868
17987 17995 707
17995 17996 818
17993 17997 354
17990 17991 950
17992 17991 2237
17998 17992 1225
17841 17999 936
17846 17840 278
17851 17844 1179
17844 18000 354
18001 18000 1055
18002 18001 713
18003 17842 903
18000 18004 1141
18004 18005 1611
18006 17854 2228
17856 17857 598
18007 17857 1055
18008 18002 818
18009 18007 2131
17858 17856 2347
18007 18006 708
18010 18008 818
18006 18010 826
18011 18012 578
17822 17998 924
18013 17998 580
18014 18003 354
18004 18015 1032
18016 18014 903
18001 18017 2291
18018 18017 782
18017 18005 782
18005 18019 504
18019 18020 1466
18021 18016 1927
18022 18023 713
18024 18020 1167
18002 18018 2111
18025 18018 688
18008 18025 2043
18026 18025 847
18010 18026 2125
18027 18026 1257
18028 18029 713
18028 18030 1532
18029 18031 1944
18029 18032 598
18033 18022 1031
18034 18022 1097
18035 18033 713
18027 18028 950
18036 18037 20
18038 18027 788
18038 18032 1171
18036 18039 307
18040 17718 10532
18041 17722 1671
18042 17722 2079
18020 18021 516
18043 18021 950
18024 18034 805
18044 18024 557
18045 18040 373
18046 18045 688
18047 18043 434
18048 18046 782
18049 18048 420
18048 18050 950
18051 18049 434
18050 18052 238
18034 18033 1223
18053 18044 511
18054 18053 2002
18055 18056 610
18038 18055 982
18057 18055 1612
18053 18058 336
18058 18059 516
18052 18059 598
18052 18060 521
18055 18054 982
18061 18054 2007
18039 18051 434
18062 18063 87
18039 18037 310
18064 18062 3634
18037 18063 690
18060 18036 1479
18065 18062 1733
18063 18064 3630
18060 18065 827
18065 18066 3032
18067 17941 2347
18068 17941 930
17943 17939 708
18067 17943 788
18009 18068 475
18031 18068 930
18069 18068 1268
18070 18031 847
18071 18069 782
18062 18036 684
18071 18067 598
18072 18071 511
18072 17954 2677
18073 18072 536
18074 17955 475
18074 17956 1425
18075 18074 201
18076 18075 788
18077 18073 696
18076 17957 1807
18078 18076 354
18079 18078 818
18080 18070 708
18032 18070 1181
18081 18080 1303
18081 18082 562
18082 18083 672
18082 18084 332
18083 18069 2941
18085 18083 667
18085 18073 2401
18086 18085 708
18086 18087 950
18077 17955 2601
18088 18079 1257
18088 18089 1592
18090 18075 3771
18091 18090 950
18087 18077 2146
18087 18090 649
18092 18093 344
18092 18078 3322
18094 18092 688
18094 18088 1694
18095 18094 1848
18096 17967 818
18096 17969 2867
18097 18096 847
18097 17970 2990
18098 18097 796
18098 17972 1257
18079 17967 2203
18099 18100 72
18101 18096 2603
17977 17975 1630
18102 17977 713
18102 18103 1415
18104 18102 950
18104 18099 1423
18101 18097 2397
18089 18101 826
18095 18089 840
18105 18095 1055
18105 18098 3475
18106 18105 1336
18106 17977 4399
18107 18106 1426
18106 18108 551
18109 18102 2593
18110 18109 562
18111 18109 1101
18110 18104 2502
18107 18110 1929
18112 18113 162
18114 13999 614
18112 18115 1379
18057 18081 620
18057 18061 919
18061 18057 919
17655 17211 679
18116 18061 924
17211 17651 947
18117 18116 562
18117 18086 1078
18091 18117 2559
18093 18091 610
18118 18093 869
17897 18119 1214
18066 18120 818
18121 18122 475
18122 18123 836
18124 18121 1356
18124 18125 1848
18125 18126 1037
18127 18114 423
18127 18128 865
18129 18130 1852
18131 18130 672
18132 18130 1483
18133 18131 1667
18134 18131 1009
18135 18136 2004
18135 18112 2919
18114 18137 3379
18138 18127 662
18114 18139 586
18140 18141 1161
18142 18132 1188
18132 18133 1032
18143 18142 1483
18144 18143 926
18145 18143 1671
18142 18146 756
18146 18145 2900
18146 18147 840
18147 18148 2679
18147 18149 629
18150 18151 353
7408 18152 287
18153 18145 1336
18148 18153 672
18154 18155 426
18156 18157 796
18157 18158 713
18159 18160 1454
18160 18161 1967
18162 18163 28
18164 18165 905
18166 18167 279
18168 18169 1048
18170 18171 897
18165 18172 2261
18171 18173 206
18161 18174 1028
18175 18176 1014
18177 18178 697
18179 18177 919
18180 18181 517
18180 18182 2573
18183 18184 2005
17382 17388 818
17388 18185 747
18185 18186 688
18156 18186 2044
18186 18187 516
18187 18188 796
18157 18188 2557
18188 18189 373
18189 18190 344
18191 18190 1849
18190 18192 1085
18159 18158 475
18158 18191 708
18191 18193 686
18194 18195 818
18196 18195 847
18197 18198 516
18199 18198 452
18198 18200 275
18194 18199 904
18196 18201 823
18195 18202 420
18161 18162 223
18203 18161 243
17459 18204 1063
18205 18206 1021
18207 18203 1740
18208 18209 469
18203 18210 838
18211 18212 464
18213 18208 1161
18185 17389 2397
17389 17449 713
18187 17449 1964
17449 18214 688
18188 18214 2005
18214 18215 713
18189 18215 1982
18215 18216 1188
18199 18192 950
18192 18217 475
18218 18217 750
18217 18219 818
18220 18221 912
18222 18223 1055
18224 18225 64
18224 18226 734
18227 18228 333
18192 18216 1964
18216 18229 1292
18219 18229 1964
18229 18230 344
18229 18231 3655
18232 18233 681
18233 18234 1626
18233 18235 1181
18165 18236 452
18236 18237 1630
18236 18207 1365
18213 18238 201
18239 18238 344
18207 18213 838
18240 18239 796
18239 18241 1142
18237 18242 2457
18237 18240 420
18240 18243 354
18243 18244 1610
18243 18245 708
18246 18247 2546
15859 18248 102
18249 18242 629
18246 18250 1102
18250 18251 847
18238 18222 708
18222 18252 354
18252 18241 1000
18241 18245 818
18252 18253 354
18253 18254 2016
18245 18255 1555
18245 18254 847
18256 18257 7018
18254 18258 817
18254 18259 708
18253 18232 904
18232 18259 2557
18257 18260 3137
18255 18261 733
18259 18262 504
18262 18263 1062
18262 18264 2445
18242 18255 1769
18255 18247 818
18251 18265 516
18265 18266 688
18267 18266 1730
18266 18268 713
18250 18269 1142
18269 18270 818
18265 18270 551
18266 18271 1690
18271 6526 796
18215 17459 1359
17460 18272 730
17451 18273 975
17460 18274 826
18216 18275 2558
18275 18276 1139
18174 18230 2672
18230 18277 1483
18230 18278 4183
18230 18279 3926
18277 18235 562
18229 18276 2436
18280 17464 1114
17464 18281 1188
18275 18281 2525
18281 18282 517
18283 18231 1293
18231 18284 708
18278 18285 344
18283 18286 1336
18286 18284 1897
18278 18287 504
18287 18288 598
18284 18289 598
18290 18291 2362
18288 18292 556
18235 18234 713
18234 18293 1293
18293 18294 1260
18293 18264 1397
18264 18295 475
18264 18296 847
18247 18297 2542
18269 18297 2677
18297 18298 788
18299 18298 924
18270 18300 2789
18300 18301 475
18271 18302 1102
6526 18302 1483
18302 18301 672
18303 6516 291
6517 18304 354
18304 18305 950
18300 18299 629
18301 18299 788
18298 18295 1062
18295 6518 606
6517 6519 2559
6519 18306 688
18296 18307 233
6519 18308 1532
18308 18309 434
18309 18310 1530
18309 18311 347
18306 18310 750
18310 18312 818
18306 18313 713
18304 18313 1770
18313 18314 924
18305 18314 1691
18314 18315 580
18313 18312 708
18310 18316 1385
18312 18317 420
18318 18319 2510
18319 18320 536
18321 18322 610
18322 18167 688
16879 18323 635
18167 18176 580
18176 18324 222
18324 18325 1592
18321 18267 1652
18267 18326 713
18322 18326 1611
18326 18327 562
18176 18328 1181
18324 18328 1222
18167 18327 1576
18327 18329 580
16879 18330 2802
18177 18325 1406
18179 16879 170
18323 18331 847
18325 18332 963
18179 18330 2747
18333 18334 612
18335 18334 610
18336 18335 275
18323 18337 1318
18336 18338 950
18326 18268 1730
18268 18339 747
18328 18340 1008
18340 18341 924
18170 18341 889
18339 6525 551
18268 6526 1576
18342 18303 927
18341 18342 649
18341 18173 290
18330 18170 1114
18334 18343 1032
18335 18344 869
18338 18345 982
18346 18347 1257
18347 18348 924
18344 18346 826
18346 18349 924
18345 18349 904
18349 18350 475
18351 18350 452
18331 18338 1657
18352 18353 924
18354 18352 924
18183 18354 1268
18352 18355 1385
18356 18355 747
18354 18357 750
18358 18357 1085
18183 18358 938
18357 18356 788
18359 18356 924
18358 18359 676
18360 18361 950
18362 18351 511
18363 18362 373
18364 18363 818
18365 18364 796
18353 18360 2799
18366 18360 847
18355 18366 1532
18367 18366 796
18356 18367 1336
18368 18367 713
18359 18368 1426
18369 18368 924
18366 18370 1102
18367 18371 629
18368 18372 516
18373 18369 2358
18374 18369 610
18369 18375 877
18374 18376 788
18377 18378 610
18379 18378 629
18378 18380 688
18381 18380 788
18380 18382 556
18383 18382 764
18382 18384 2035
18377 18305 1730
18305 18385 818
18378 18385 1658
18385 18386 713
18386 18387 551
18380 18386 1739
18382 18388 2185
18347 18384 1416
18384 18389 924
18349 18348 1257
18384 18390 1416
18389 18391 1143
18348 18389 1416
18351 18392 2752
18393 18392 336
18394 18393 672
18385 18395 1179
18396 18397 399
9734 18396 834
9734 18398 504
18315 18399 1293
18399 18400 713
18388 18401 1344
18402 18318 556
18399 18402 629
18402 18403 1764
18400 18404 649
18401 18404 420
18404 18405 556
18406 18404 2279
18405 18407 238
18408 18409 580
18408 18410 352
18411 18408 688
18390 18407 2044
18407 18412 713
18412 18413 238
18391 18413 2398
18413 18414 475
18415 18414 452
18408 18416 629
18417 18416 818
18416 18418 629
18409 18415 1730
18419 18415 373
18420 18421 447
18361 18365 1611
18422 18365 1055
18363 18394 2638
18423 18394 893
18364 18423 2284
18365 18424 2719
18370 18422 1385
18425 18422 818
18371 18425 1930
18426 18425 688
18372 18426 1965
18427 18426 950
18375 18427 1713
18428 18427 688
18376 18428 1657
18429 18428 818
18411 18430 418
18430 18411 418
18424 18431 1142
18432 18431 847
18422 18433 2515
18434 18430 354
18435 18417 238
18434 18435 333
18436 18434 580
18431 18436 904
18437 18436 1719
18417 18435 238
10091 18438 1000
18436 18439 629
18440 18439 1635
18433 18432 1416
18441 18432 818
18442 18441 1653
18443 18441 688
18441 18437 708
18444 18437 1493
18425 18442 2285
18426 18445 2092
18427 18446 1887
18428 18447 1658
18429 18448 1417
18445 18443 1852
18449 18443 747
18446 18450 1455
18451 18450 3292
18450 18449 676
18452 18449 1322
18453 18452 1322
18373 18183 1007
18454 18373 737
18455 18454 473
18456 18455 750
18457 18456 1622
18454 18374 2015
18458 18374 924
18455 18458 1690
18459 18458 713
18458 18460 826
18456 18459 1416
18461 18459 1560
18462 18457 629
18463 18457 893
18464 18462 435
18465 18463 672
18466 18465 580
18467 18466 951
18459 18468 1455
18469 18470 696
18457 18461 1062
18461 18471 599
18472 18471 818
18460 18429 1657
18473 18429 688
18468 18473 951
18473 18474 551
18474 18475 713
6592 18476 281
18471 18477 982
18478 18477 782
18472 18478 826
18477 18479 1033
16488 16489 735
18463 18472 2011
18480 18472 713
18465 18480 2173
18481 18480 344
18466 18481 2161
18482 18467 2430
18480 18483 788
18481 18484 1032
18485 18484 580
18484 18486 435
18467 18485 2515
15318 15286 9443
18474 18487 765
18479 18488 551
18488 18489 982
18490 18489 1447
18491 18451 1014
18492 18490 445
18489 18491 764
18493 18491 782
18494 18493 782
18490 18494 672
18495 18494 947
15318 18496 1150
16426 16416 2499
18497 18498 1906
18499 18497 475
18500 18492 983
18501 18492 782
18502 18501 983
18498 18501 562
18503 18498 1741
18497 18503 788
7975 18504 656
18505 18482 612
18505 18499 1103
18506 18507 913
18507 18508 1103
18256 18509 522
18508 18256 192
17897 18510 3325
18511 18512 2955
18513 18514 2169
18289 18512 1851
18288 18515 588
18515 18516 562
18512 18513 1078
18517 18291 1362
18291 18518 3209
18519 17896 336
18520 18521 418
18522 18520 275
18509 18519 475
18509 18522 681
18523 18256 150
18513 18524 982
18524 18525 275
18291 18526 1744
18525 18521 629
18526 18527 1078
18523 18527 1273
18528 18523 2387
18518 18529 336
18529 18530 516
18308 18531 4040
18532 18533 551
18319 18534 750
18534 18535 1576
18534 18533 927
18533 18535 931
18318 18536 1558
18403 18537 3447
18535 18538 2158
18535 18539 1197
18539 18540 1114
18541 18542 1979
18539 18541 1279
18225 18537 2028
18537 18543 1032
18543 18544 764
18545 18543 2044
18541 18546 950
18544 18541 983
18546 18547 1161
18546 18548 1197
18544 18549 1618
18550 18544 1445
18551 18523 2503
18530 18552 443
18553 18554 400
18530 18555 1008
18555 18556 3199
18557 18551 2250
18555 18558 397
18559 18560 475
18561 18556 2028
18562 18553 562
18563 18562 1785
18564 18563 354
18565 18563 344
18566 18564 884
18565 18548 2445
18567 18566 782
18568 18564 1416
18548 18569 1334
18548 18570 764
18550 18549 1222
18549 18569 551
18569 18571 1004
18572 18567 950
18573 18572 344
18573 18570 420
18574 18573 2292
18575 18566 3544
18575 18576 1257
18577 18575 796
18578 18567 1576
18579 18580 504
18581 18582 1362
18579 18583 796
18584 18579 1014
18574 18581 782
18585 18574 2688
18581 18584 672
18586 18581 3306
18404 18587 2091
18406 18587 818
18407 18406 2254
18588 18406 580
18403 18589 1222
18590 18220 109
18589 18221 592
18587 18590 1225
18591 18590 747
18406 18591 1352
18592 18591 475
18592 18406 1362
18593 18592 373
18594 18592 598
18595 18420 847
18412 18588 2203
18596 18588 580
18414 18596 2161
18597 18596 950
18419 18597 2203
18598 18597 747
18420 18598 2364
18599 18598 672
18600 18599 713
18595 18599 2161
18601 18600 826
18602 18600 1635
18225 18545 950
18603 18604 452
18588 18593 1416
18605 18593 688
18593 18594 475
18228 18594 847
18591 18603 1303
18228 18603 1055
18545 18550 1257
18221 18224 95
18606 18228 354
18605 18227 1179
18607 18227 847
18227 18606 403
18606 18608 1416
18596 18605 1385
18609 18605 818
18597 18609 1336
18598 18610 1611
18611 18610 747
18612 18613 1848
18614 18615 688
18609 18607 1257
18616 18607 713
18610 18616 904
18617 18616 818
18615 18611 275
18613 18614 764
18618 18614 1663
18611 18617 788
18614 18619 826
18620 18619 1741
18621 18595 688
18439 18621 788
18622 18621 1663
18621 18623 708
18624 18623 1663
18437 18440 750
18625 18440 1530
18440 18622 869
18626 18622 1483
18623 18601 708
18627 18601 1663
18622 18624 708
18628 18624 1426
18624 18627 708
18629 18627 1375
18626 18628 904
18630 18628 1322
18449 18444 869
18631 18444 1293
18444 18625 551
18632 18633 818
18633 18453 354
18452 18631 788
18634 18631 818
18635 18634 445
18453 18635 551
18636 18635 1592
18625 18626 708
18637 18626 1268
18631 18637 1179
18638 18637 818
18634 18638 1179
18639 18638 649
18635 18639 1467
18640 18639 1426
18627 18602 750
18641 18602 1635
18602 18612 681
18642 18612 1493
18628 18629 551
18629 18641 847
18612 18618 904
18643 18618 1483
18618 18620 708
18644 18620 1426
18641 18642 904
18645 18642 1356
18642 18643 551
18637 18630 1062
18646 18630 818
18638 18646 1062
18639 18647 764
18648 18647 1398
18647 18649 788
18650 18649 1375
18630 18645 2364
18651 18645 713
18646 18651 2398
18649 18652 750
18653 18652 1504
18652 18654 788
18655 18654 1504
18650 18653 788
18656 18571 3586
18571 18657 562
18658 18659 708
18658 18660 893
18603 18657 2868
18657 18658 672
18661 18662 445
18606 18661 1466
18608 18661 782
18661 18660 629
18663 18660 893
18608 18663 598
18664 18663 452
18607 18608 1454
18608 18664 604
18665 18664 333
18666 18664 2251
18616 18665 1690
18667 18665 778
18617 18667 1454
18668 18667 688
18619 18669 629
18670 18669 1663
18669 18668 1062
18212 18668 818
18671 18211 550
18672 18668 629
18212 18673 551
18584 18674 2028
18675 18584 1197
18674 18676 874
18677 18674 1176
18678 18679 1161
18680 18666 676
18681 18680 2376
18679 18682 426
18683 18684 1222
18683 18685 1719
18620 18670 750
18686 18670 1663
18643 18644 904
18644 18686 764
18670 18671 847
18687 18671 1504
18686 18687 708
18688 18687 1139
18645 18688 2634
18689 18688 336
18690 18688 889
18691 18689 1254
18651 18692 475
18693 18694 131
18654 18695 201
18696 18693 1426
18693 18697 826
18698 18697 1457
18653 18655 788
18655 18699 516
18700 18699 782
18699 18696 201
18692 18690 1850
18697 18701 869
18696 18698 904
18702 18703 1344
18704 18705 452
18705 17615 538
18705 18706 1848
18707 18705 788
18707 18708 1848
18685 18707 708
18685 18709 1768
18706 18710 629
18706 18711 1932
18708 18706 788
18708 18712 1979
18713 18691 1663
18714 17632 919
18710 18715 764
18710 18716 2005
18698 18717 951
18717 18714 275
18714 18713 708
18718 18713 778
18719 18718 778
18716 18711 750
18720 18711 924
18713 18716 788
18721 18716 796
18718 18721 951
18722 18721 747
18719 18722 1304
18723 18722 713
18724 18557 2601
18725 18559 2868
18726 18725 950
18727 18726 1303
18728 18727 713
18729 18730 2268
18731 18725 2043
18732 18731 504
18733 18731 818
18733 18727 737
18728 18729 2126
18730 18728 950
18734 18733 950
18735 18736 538
18735 18737 580
18737 18734 681
18737 18738 452
18738 18739 580
18739 18728 2203
18739 18740 373
18740 18741 373
18741 18730 2280
18741 18742 452
18743 18730 475
18744 18745 1099
18746 18561 7098
18744 18577 1142
18585 18744 2322
18747 18744 904
18577 18572 3496
18748 18585 1532
18586 18749 782
18750 18748 764
18748 18751 2590
18752 18750 1982
18750 18753 2578
18138 18735 1729
18754 18138 1160
18755 18754 557
18756 18755 452
18756 18740 2123
18757 18756 713
18758 18757 2851
18759 18757 931
8895 18760 980
18761 18759 2453
18762 18759 1408
18763 18764 4363
18765 18762 1292
18758 18766 2240
18746 18758 2223
18761 18758 708
18767 18761 672
8897 18762 1544
18765 18761 788
8895 18765 1083
8897 18765 788
18554 18530 210
18768 18769 983
18752 18769 2299
18770 18768 1000
18771 18770 279
18771 18752 847
18772 18771 598
18773 18772 672
18772 18774 1565
18775 18773 950
18773 18776 1675
18777 18746 893
18746 18778 2138
18779 18777 344
18780 18779 1225
18769 18780 2211
18781 18782 504
18783 18768 2091
18784 18783 688
18784 18770 2358
18785 18775 275
18775 18786 1565
18785 18787 905
18788 18787 1445
18783 18781 893
18781 18789 2875
18790 18791 313
18675 18792 893
18749 18675 2126
18792 18677 924
18793 18792 2016
18794 18678 1416
18794 18795 950
18749 18793 556
18793 18796 475
18796 18677 1657
18751 18796 764
18797 18798 425
18797 18799 1268
18800 18679 1179
18800 18801 847
18795 18800 336
18801 18797 750
18801 18802 557
18681 18683 708
18803 18681 869
18681 18804 1398
18799 18803 344
18799 18805 93
18803 18806 950
18807 18801 1257
18808 18803 3179
18751 18809 452
18810 18753 354
18811 18810 1004
18809 18812 1055
18812 18795 1930
18753 18809 982
18812 18811 950
18813 18814 130
18815 18816 881
18815 18817 660
18804 18818 344
18818 18685 788
18818 18819 1848
18709 18708 826
18709 18820 2085
18819 18709 681
18819 18821 2005
18806 18804 788
18822 18819 629
18822 18823 1901
18824 18822 869
18824 18825 1873
18711 18712 598
18712 18820 788
18721 18720 788
18826 18720 713
18720 18827 516
18722 18826 708
18828 18826 713
18826 18829 629
18820 18821 788
18830 18823 475
18821 18830 201
18831 18830 2005
18828 18832 1142
18833 18832 818
18808 18834 688
18835 18808 872
18834 18836 826
18834 18837 1979
18836 18824 629
18836 18838 2035
18835 18834 516
18839 18835 877
18840 18835 598
18841 18839 836
18837 18842 516
18823 18825 788
18843 18825 1031
18825 18838 764
18838 18843 1220
18844 18843 1085
18845 18831 551
18846 18831 688
18833 18846 1273
18831 18844 1223
18847 18844 688
18838 18837 676
18848 18837 1672
18846 18847 1223
18849 18847 1336
18850 18847 1098
18851 18850 3696
18852 18853 613
18854 18855 642
18856 18857 396
18858 18859 328
18860 18861 1398
18862 18863 396
18864 18865 583
18865 18866 334
18865 18867 242
18864 18868 433
18868 18869 600
18868 18870 561
18871 18774 461
18776 18774 681
18786 18776 931
18872 18871 1562
18873 18874 1756
18873 18874 1756
18875 18873 1151
18875 18874 2364
18876 18875 598
18877 18785 420
18786 18872 688
18878 18786 681
18872 18876 1336
18876 18879 445
18877 18878 1565
18880 18877 756
18881 18878 681
18878 18882 2126
18883 18880 354
18880 18881 1686
18884 18883 420
18881 18885 1796
18886 18881 847
18885 18882 708
18887 18885 869
18879 18888 5673
18882 18879 708
18889 18841 750
18842 18890 788
18848 18890 1686
18890 18889 420
18891 18892 665
18893 18848 688
18894 18895 713
18844 18893 1576
18850 18893 1031
18896 18894 796
18897 18891 336
18898 18897 557
18899 18897 756
18895 18900 708
18898 18900 598
18901 18898 418
18894 18901 1336
18902 18901 279
18903 18896 1906
18904 18905 336
18906 18905 1161
18904 18896 982
18907 18904 2577
18889 18908 404
18909 18888 1225
18888 18910 2011
18911 18910 2535
18891 18909 1142
18899 18909 562
18912 18899 475
18913 18912 672
18905 18902 452
18914 18902 475
18915 18913 373
18915 18914 420
18916 18906 2141
18917 18906 1530
18918 18915 403
18919 18920 1589
18921 18918 872
18899 18922 1901
18923 18922 782
18912 18923 1768
18924 18921 1945
18451 18632 869
18925 18632 847
18491 18925 1416
18925 18636 676
18494 18926 1930
18927 18926 713
18636 18928 1223
18929 18928 818
18493 18930 2478
18931 18930 818
18495 18927 1533
18927 18932 435
18926 18931 869
18933 18934 2821
18935 18495 2578
18503 18935 1032
18936 18935 2429
18935 18937 848
18938 18937 2243
18939 18940 818
18937 18939 983
18941 18939 2322
18928 18640 475
18930 18929 982
18942 18929 796
18640 18648 681
18943 18942 747
18944 18943 2772
18648 18650 708
18929 18945 2718
18946 18945 778
18942 18946 2558
18947 18946 713
18943 18948 869
18949 18948 713
18950 18949 672
18939 18933 869
18951 18933 2243
18933 18944 1062
18952 18944 2348
18953 18950 1426
18944 18953 951
18954 18953 713
18955 18954 1504
18936 18938 983
18938 18941 869
18941 18951 983
18951 18952 1032
18956 18952 1161
18945 18700 1062
18957 18700 672
18948 18947 1611
18949 18958 1770
18959 18958 796
18947 18960 516
18702 18961 336
18962 18702 252
15861 15859 101
16447 16443 594
16446 16447 1015
18950 18959 1820
9926 18963 566
18964 18965 713
18965 18966 1690
18967 18964 580
18964 18968 951
18969 18970 1258
18971 18970 1719
18972 18970 1026
18973 18967 1280
18970 18967 1483
18974 18975 344
18975 18719 452
18974 18962 1529
18976 18974 905
18965 18976 2542
18976 18977 708
18978 18977 1293
18975 18723 1600
18966 18979 750
18972 18980 1786
18981 18979 2970
18979 18982 708
18952 18955 904
18955 18969 475
18956 18983 629
18984 18971 403
18984 18972 1762
18981 18972 676
18985 18981 737
18986 18985 737
18987 18986 737
18723 18828 708
18977 18833 3153
18988 18833 847
18989 18988 1223
18990 18988 818
18991 18990 2171
18992 18990 826
18985 18982 3204
18982 18993 750
18986 18993 3342
18993 18994 826
18993 18991 1395
18995 18991 788
18994 18995 1493
18996 18995 681
18987 18994 3524
18994 18997 806
18997 18998 904
18992 18999 1248
18988 19000 770
19001 18849 1955
18995 18992 2063
19001 18992 788
18851 19001 708
18996 19001 1979
19002 18851 2063
19003 19004 2005
19005 19004 708
18997 18996 1797
19002 18996 826
18998 19002 1768
19006 18998 1160
19007 19003 826
19008 19003 3051
19009 19007 2987
19010 19007 750
19008 19006 750
19009 19008 708
19011 19009 806
19012 19011 750
19013 18903 818
18907 18903 826
19004 19013 1873
19014 19013 826
19014 18907 818
18916 18907 806
19005 19014 1797
19015 18916 2453
18916 19016 629
19017 19016 2858
19007 19005 2085
19015 19005 904
19010 19015 2138
19017 19015 708
19011 19010 3086
19018 19010 788
19012 19018 3223
19018 19017 2110
19019 19017 681
19020 19021 22
19022 19019 4307
9033 19020 933
19016 18917 951
19019 18917 3246
18917 18919 788
19023 18919 889
19024 19025 619
19025 19023 2390
19026 19027 1323
19028 19024 847
19029 19028 884
19029 19030 1283
19031 6612 3169
19032 19033 713
19034 19032 610
19032 19035 599
19030 19034 1130
19036 19034 551
19037 19022 877
19038 19039 1769
19040 19041 1208
17687 19042 788
19043 19042 3349
19042 17682 750
19044 17682 3216
19041 15556 884
17682 19041 1253
15556 19045 557
15096 19046 562
19047 17688 1257
17688 19043 884
19043 19044 649
19048 19049 525
17686 19047 884
19047 19048 2043
19050 19051 678
19052 19053 1768
17684 19054 557
19055 17684 1608
19052 17686 1282
19056 19052 750
19057 19058 847
19059 19057 2192
15213 15214 1076
19060 19050 1160
19061 19050 4018
19050 19062 2174
19062 19063 1253
19064 14360 107
19065 19064 418
19066 14360 31
19067 19068 48
19065 19067 158
19069 19070 3011
15214 19071 493
19072 19073 580
19062 19072 950
14362 19074 422
19057 19060 2192
19075 19067 189
19058 19060 2237
19076 19058 562
19077 19076 884
19078 19076 847
19079 19078 2486
19080 19078 3123
19059 19077 1008
19081 19077 2600
19082 19061 1480
19061 19072 3682
19083 19080 1004
19080 19082 809
19084 19082 713
19085 19082 1072
19086 19084 473
19081 19079 688
19083 19079 923
19087 19081 1932
19088 19087 809
19089 19083 562
19090 19089 1447
19089 19091 434
19087 19090 672
19092 19090 550
19088 19093 418
19094 19088 475
19095 19096 700
14362 19097 1117
9034 19098 591
19064 14362 576
19074 19097 704
19097 15559 293
15560 19099 4542
19100 19101 641
19069 19102 2392
19103 19104 7335
19105 19106 562
19107 19086 279
19108 19107 1084
19108 19105 778
19109 19110 445
19110 19108 344
19111 19108 1351
19112 19109 238
19113 19112 3351
19075 19065 208
19111 19114 598
19114 19115 737
19115 19116 1876
19099 15709 2028
19104 19099 2963
15710 19117 6409
19117 19118 7446
19119 19120 1596
19119 19121 1303
19122 15704 242
19123 19124 2878
19125 19103 1565
19116 19126 260
19125 19118 252
19118 19127 6361
19128 19129 1611
19130 19131 1302
19132 19133 1196
19134 19135 516
19136 19135 667
19135 19137 1061
19118 19138 2041
19139 19140 1141
19139 19136 1344
19133 19131 950
19136 19141 1141
19140 19141 1932
19141 19142 950
19131 19140 905
19140 19143 707
19143 19144 516
19144 19145 1690
19146 19147 1597
19148 19113 1222
19149 19148 2224
19113 19150 755
19150 19151 536
19151 19152 924
19153 19149 1669
19154 19115 2347
19155 19156 964
19156 19157 1046
19158 19159 2409
19158 19160 2347
19127 19158 611
19127 19161 1376
19161 19162 238
19163 19164 747
19165 19155 667
19166 19153 1558
19166 19163 1630
19167 19166 818
19159 19166 1493
19168 19167 1055
19167 19169 1906
19170 19167 893
19171 19172 3296
19164 19173 2889
19169 19173 2590
19173 19174 5683
19175 19171 5677
19160 19168 1114
19176 19177 2126
19178 19179 1262
19180 19181 580
19182 19183 862
19179 19176 935
19182 19184 1032
19184 19185 707
19185 19186 950
19187 19128 950
19128 19188 1196
19187 19189 1981
19161 19187 3495
19190 19191 1547
19192 19189 580
19189 19146 1141
19193 19194 2665
19176 19162 3060
19162 19193 611
19184 19193 5307
19193 19195 1025
19195 19196 2851
19185 19195 5170
19195 19197 672
19189 19191 1768
19191 19133 818
19146 19198 1141
19199 19145 3254
19200 19198 1161
19198 15550 1928
19201 19202 2643
19197 19201 764
19201 19203 707
19204 19203 4307
19200 19205 1425
19206 19200 1357
19203 19206 889
19207 19205 4960
19206 19205 755
19205 19208 903
19186 19197 5544
19209 19204 983
19186 19210 1248
19186 19211 610
14732 19212 586
19210 19213 1178
19214 19210 1686
19215 19209 511
19209 19216 1178
19217 19218 1848
19219 19213 1719
19204 19207 1259
19207 19220 1078
19221 19222 431
19223 19224 796
19224 19225 1114
19213 19226 1348
19227 19226 1848
19226 19223 924
19224 19220 1292
19225 19228 713
19228 19229 2311
19225 19230 2789
19231 19232 1208
18042 19233 143
19234 19235 1681
18042 19236 1066
19233 19237 1509
19235 19237 868
19237 19238 929
19239 19240 2278
19241 19242 676
19241 18066 1420
18064 19241 1755
19243 19244 269
19245 19246 805
19246 18120 1917
19245 19247 1521
19248 19245 473
19249 19250 1702
19251 19248 805
19252 19245 1608
19244 19249 708
19253 19254 1618
19244 19251 2160
19255 19243 1226
19256 17717 737
19257 19239 2144
19239 19256 2457
19258 19256 1078
19259 19258 2545
19258 19260 2860
19261 19244 336
19262 19255 2283
19263 19261 4128
19264 19263 279
19251 19243 2377
19243 19263 4278
18120 19265 344
19265 19266 344
19266 18123 1500
19266 19267 475
19268 19266 1145
19269 19270 818
19267 19271 1031
19272 19271 3193
19271 19273 2209
19248 19268 1377
19274 19248 275
19270 19271 946
18129 18134 778
19275 18129 1208
18134 19276 1114
19275 19272 750
19277 19272 511
19276 19275 1532
19278 19277 418
19279 19278 2228
19280 19278 737
19253 19274 1008
19281 19253 672
19282 19253 511
19283 19282 403
19273 19284 672
19273 19285 1542
19277 19286 1811
19285 19287 1055
19288 19287 557
19287 19285 1055
19280 19288 2002
19289 19290 776
19276 19291 610
18133 19291 841
19292 18149 788
19291 19293 336
18149 19294 562
18148 19294 1935
19294 19295 551
19295 19296 2561
19295 19297 403
19297 19298 1279
19297 19299 1622
19279 19299 1181
19300 19301 1483
19296 18153 1197
19296 19302 604
19299 19280 1420
19303 19280 2546
19304 19303 809
19305 19306 2172
19307 19300 2415
19306 19301 536
19308 19301 2642
19309 19306 1944
19310 19311 938
19312 19310 2546
19310 19307 836
19313 19314 176
19307 19308 696
19308 19315 238
19316 19315 4958
19314 19307 633
19317 19314 382
19318 19262 1415
19319 19318 1415
19320 19321 1425
19303 19322 1223
19323 19320 201
19304 19320 1532
19324 19323 3149
19325 19304 672
19326 19325 1208
19305 19326 1445
19327 19326 872
19315 19309 611
19309 19328 3637
19309 19305 889
19329 19330 68
19331 19327 475
19332 19333 1028
19334 19335 899
19331 19324 1639
19334 19336 441
19337 19180 2080
19338 19332 750
19338 19339 2561
19332 19334 601
19340 19331 1680
19341 19342 938
19343 19340 1809
19328 19327 3246
19344 19328 1273
19345 19339 588
19340 19341 649
19346 19341 1072
19347 19345 756
19324 19348 1256
19174 19259 826
19174 19349 4672
19350 19174 354
19351 19350 1141
19352 19175 788
19351 19352 403
19353 19354 556
19355 19353 344
19356 19357 1523
19358 19359 1271
19360 19361 610
19361 19362 1257
19361 19358 1139
19358 19363 1532
19364 19365 1222
19354 19352 836
19352 19366 420
19366 19367 750
19367 19368 628
19362 19369 826
19365 19362 1700
19368 19356 716
19365 19370 2171
19371 19355 1225
19372 19371 2823
19371 19373 655
19271 19095 1736
19374 19372 1225
19372 19375 4090
19376 19374 778
19374 19377 1611
19378 19376 238
19376 19379 877
19380 19378 1014
19381 19379 344
19382 19383 950
19120 19384 1365
19379 19377 676
19377 19385 2077
19375 19386 1031
19385 19375 1085
19375 19387 3136
19388 19214 1445
19214 19219 1025
19363 19388 713
19388 19389 950
19363 19390 2125
19219 19227 1279
19390 19391 796
19391 19392 1257
19370 19390 3009
19357 19370 1292
19391 19227 1014
19392 19393 443
19392 19394 2249
19395 19232 1873
19396 19397 818
19397 19398 1335
19399 19396 649
19396 19400 1335
19400 19398 818
19398 19401 403
19402 19400 452
19403 19382 924
19382 19404 688
19404 19405 1303
19404 19357 788
19357 19406 3417
19407 19403 222
19403 19408 1670
19386 19407 3152
19409 19410 1686
19409 19411 2101
19412 19413 120
19356 19414 823
19415 19416 158
19417 19418 551
19418 19419 1031
19419 19420 434
19418 19406 1344
19420 19421 336
19406 19422 336
19422 19423 2710
19424 19425 2123
19411 19426 1322
19411 19420 1022
19427 19415 950
19428 19429 1454
19430 19427 1854
19431 19380 782
19431 19319 475
19431 19432 452
19431 19433 434
19432 19434 1466
19434 19435 3454
19433 19436 1495
19437 19438 1179
19435 19439 1124
19436 19440 1101
19440 19441 713
19440 19442 3538
19438 19443 1322
19441 19438 344
19441 19444 2766
19440 19385 1741
19443 19445 818
19443 19446 1630
19445 19447 2010
19445 19448 2110
16086 19449 426
16685 16687 450
9033 9034 1578
19439 19450 1966
19451 19345 2576
19452 19453 580
19448 19452 1322
19448 19454 1493
19453 19450 445
19455 19347 1576
19450 19455 238
19450 19456 927
19456 19457 562
19347 19330 889
19458 19329 750
19343 19458 950
19458 19459 872
19343 19460 806
19461 19343 1066
19460 19459 847
19459 19462 737
19460 19463 872
19457 19464 1503
19457 19465 1375
19465 19466 1222
19463 19462 924
19467 19466 750
19468 19466 1719
19469 19466 1403
19470 19471 1223
19329 19469 786
19472 19473 348
19474 19471 580
19471 19475 747
19476 15757 443
19477 19478 1299
19479 19480 473
19481 19482 950
19483 19482 1611
19484 19481 713
19485 19481 1611
19486 19484 580
19487 19484 1652
19488 19486 924
19489 19486 1834
19490 19488 747
19491 19488 1743
19492 19493 418
19493 19494 2352
19442 19495 1729
19430 19496 335
19497 19498 1072
19499 19498 3165
19500 19497 1268
19501 19497 1408
19493 19502 847
19430 19503 1072
19503 19504 938
19503 19505 1533
19506 19494 511
19494 19507 418
19508 19504 238
19507 19508 788
19509 19510 344
19511 19512 373
19495 19513 168
19513 19511 452
19513 19514 403
19513 19506 336
19512 19509 649
19497 19510 927
19514 19515 1032
19515 19516 982
19517 19499 1085
19482 19517 1504
19518 19500 1014
19519 19500 1257
19518 19499 1348
19520 19518 796
19521 19518 1141
19522 19520 1611
19523 19520 1061
19522 19517 1696
19485 19483 580
19524 19485 333
19487 19524 511
19525 19524 788
19489 19487 1292
19483 19522 1139
19525 19526 1504
19527 19525 750
19528 19525 1827
19529 19527 764
19530 19527 1827
19519 19501 818
19531 19501 672
19521 19519 924
19532 19523 610
19533 19523 708
19523 19521 818
19534 19533 688
19535 19533 826
19533 19531 2299
19536 19531 938
19535 19536 2085
19537 19536 872
19538 19535 764
19539 19535 1055
19540 19538 1188
19541 19538 750
19527 19542 1635
19529 19539 2453
19540 19539 708
19543 19529 708
19544 19529 1955
19545 19543 826
19546 19543 1978
19547 19540 826
19543 19548 818
19549 19545 1873
19550 19545 788
19121 16090 1120
19121 19551 1282
19552 15760 775
19553 19551 1139
19551 19554 3054
19555 19553 1334
19124 19555 782
19555 19556 1519
16091 16101 1253
19557 16118 1499
19558 19559 903
19560 19561 1465
19554 19562 1425
19554 19563 1118
19564 19561 511
19561 19565 475
19566 19124 580
19567 19566 1139
19568 19567 1268
19567 19569 1848
19570 19142 1161
19142 19571 869
19144 19570 796
19570 19571 1474
19571 19572 884
19571 19573 418
19145 17661 485
17663 17662 452
15047 17663 344
17663 19574 373
19575 19566 2443
19568 19576 1113
19577 19568 672
19578 19576 818
19569 19575 1055
19579 19575 1178
19564 19580 1141
19576 19569 950
19577 19578 826
17662 19581 2406
19581 19582 1480
19581 19577 562
19578 19583 950
19583 19584 1221
19585 19586 588
19587 19585 1575
16118 19588 981
19589 19559 344
19559 19588 949
19588 19590 475
19591 19592 782
19563 19593 367
19593 19594 516
19595 19594 1827
19594 19596 1178
19476 19597 1446
19580 19595 884
19563 19598 970
19599 19591 1114
19596 19599 667
19600 19596 1225
19601 19596 1141
19595 19600 1598
19602 19600 3335
19592 16119 2387
19603 16119 1376
19604 19605 808
19606 19603 1575
19607 19608 1335
19599 19609 839
19610 19601 1768
19611 19610 826
19580 19612 1253
19583 19579 2677
19584 19613 1696
19613 19614 1346
19602 19613 826
19615 19602 1222
19585 19584 1425
19616 19613 2223
19617 19615 1336
19615 19618 475
19587 19616 1031
19617 19616 671
19619 19587 1234
19620 19617 2334
19621 19622 3123
19622 19601 2242
19621 19622 3123
19623 19624 847
19623 19625 2177
19626 19627 504
19628 19623 1398
19618 19621 778
19618 19629 750
19629 19630 707
19631 19629 2933
19630 19632 168
19632 19633 2081
19632 19628 1085
19628 19634 1848
19635 19636 224
19637 19638 2028
19638 19639 1335
19640 15048 1030
19574 19641 3731
19640 19642 1806
19643 19644 1495
19645 15550 1014
19645 19646 275
19647 19645 950
19648 19208 1004
19208 19647 473
19647 19649 1408
19220 19648 4173
19648 19650 2160
19636 19638 327
19649 19651 2035
19649 19652 1180
19642 19653 788
19644 19642 713
19652 19654 2192
19655 19656 1031
19656 19657 3095
19658 19655 905
19655 19659 3528
19660 19644 1124
19656 19660 950
19660 19661 2945
19662 19663 1269
19664 19665 742
19666 19667 747
19650 19668 511
19669 19668 1055
19668 19670 750
19671 19672 2202
19671 19669 713
19669 19673 2396
19228 19664 884
19664 19666 847
19666 19674 2416
19232 19675 1340
19229 19676 4251
19677 19230 713
19230 19678 3811
19675 19677 611
19677 19679 3024
19650 19652 1298
19670 19680 1689
19670 19658 1085
19658 19681 3617
19673 19680 688
19680 19682 2497
19673 19683 580
19672 19683 707
19683 19684 2317
19685 19674 403
19229 19685 1061
19685 19686 3733
19672 19687 782
19674 19687 588
19687 19688 3024
19689 19619 950
19690 19641 2665
19641 19691 1963
19619 19620 1097
19691 19620 1336
19692 19693 905
19691 19694 1061
19695 19692 1444
19696 19692 452
19697 19696 1679
19698 19696 1014
19657 19661 562
19659 19657 1124
19661 19698 868
19699 19698 1222
19698 19700 1465
19701 19699 2335
19699 19702 1061
19694 19703 1963
19704 19694 1611
19705 19637 452
19705 19706 1279
19637 19639 1809
19707 19703 569
19681 19659 1234
19708 19681 580
19682 19708 445
19684 19682 1466
19708 19701 681
19709 19701 1780
19676 19710 418
19710 19711 1144
19678 19676 688
19710 19686 473
19686 19688 747
19688 19684 1225
19684 19709 868
19712 19709 1000
19713 19712 2000
19714 19713 275
19711 19714 604
19713 19155 120
19713 19715 747
19715 19165 139
19716 19717 1760
19718 19719 1003
19720 19718 868
19721 19720 924
19720 19722 571
19723 19724 628
19725 19721 1966
19721 19726 1879
19715 19725 2440
19725 19727 2082
19728 19716 677
19729 19730 2475
19731 19606 1453
19731 19607 1531
19732 19731 868
19733 19732 1848
19734 19732 981
19624 19611 2262
19735 19611 1141
19732 19729 950
19736 19729 2631
19737 19734 1610
19738 19739 2498
19737 19736 847
19740 19736 2749
19741 19737 1161
19742 19737 2238
19743 19734 1694
19741 19744 598
19745 19746 628
19747 19745 1978
19748 19746 1055
19746 19749 275
19750 19747 550
19751 19750 1575
19750 19748 950
19749 19752 1494
19749 19741 746
19753 19741 2238
19624 19754 1075
19755 19735 1935
19756 19735 1178
19757 19758 707
19639 19759 628
19759 19760 213
19759 19761 420
19761 19762 750
19706 19761 2559
19763 19762 1014
19764 19762 1531
19757 19756 2216
19765 19756 787
19758 19765 2242
19766 19765 675
19767 19758 1004
19758 19768 787
19769 19768 707
19770 19768 2347
19768 19766 2085
19771 19766 868
19766 19751 1084
19772 19751 1256
19769 19771 2138
19773 19771 826
19774 19769 787
19775 19769 847
19776 19774 1425
19777 19774 750
19762 19770 1530
19778 19770 982
19778 19776 1084
19779 19778 1196
19780 19778 983
19776 19781 550
19782 19783 608
19784 19785 903
19786 19779 1178
16280 19738 818
19787 19738 2238
19736 16280 1161
19788 16280 2434
19738 16260 713
19789 19787 1610
19790 19788 1575
19791 19740 1221
19752 19748 2063
19752 19792 1061
19792 19772 2005
19753 19742 1161
19793 19742 1061
19794 19793 707
19795 19796 793
19797 19798 1335
19799 19800 1768
19791 19790 1055
19801 19790 1651
19797 16328 452
16719 16328 1453
19799 19797 688
19789 19799 713
19802 19799 1531
19790 19789 782
19803 19789 1575
19804 19794 1963
19794 19791 950
19805 19791 1848
19806 19804 1055
19807 19804 3141
19808 19806 1530
19809 19806 3298
19774 19773 2035
19810 19773 354
19811 19810 434
19812 19024 947
19813 19811 628
19777 19811 2169
19814 19815 3262
19816 19813 903
19817 19813 2138
19818 19816 2169
19819 19820 718
19821 19777 924
19817 19777 707
19822 19817 924
19818 19817 826
19784 19786 927
19823 19784 354
19824 19786 826
19824 19782 1014
19825 19826 1040
19827 19824 1178
19782 19818 1322
19828 19818 598
19829 19828 1055
19830 19828 868
19831 19827 672
19832 19827 1335
19819 19814 1055
19833 19819 950
19834 19819 1268
19814 19808 1055
19835 19833 1055
19836 19833 1141
19834 19837 354
19830 19834 818
19835 19834 868
19838 19830 750
19825 19830 1466
19839 19838 983
19840 19838 787
19827 19825 983
19841 19842 550
19832 19841 818
19843 19841 2750
19844 19835 1025
19845 19840 336
19846 19840 475
19847 19845 2317
19845 19844 713
19841 19846 1085
19848 19846 2635
19706 19849 847
19850 19707 714
19707 19851 729
19852 19853 787
19849 19853 580
19853 19763 713
19854 19763 1495
19855 19852 672
19856 19852 550
19857 19849 924
19857 19858 764
19850 19857 950
19858 19859 930
19723 19860 2559
19860 19861 707
19860 19850 1635
19850 19862 707
19724 19861 2585
19863 19862 905
19862 19864 1495
19861 19863 747
19863 19865 982
19865 19866 344
19867 19865 3430
19868 19854 1885
19869 19870 903
19871 19872 1415
19873 19868 713
19874 19868 403
19875 19869 610
19873 19869 707
19876 19875 1797
19877 19873 713
19878 19877 1663
19879 19880 1741
19864 19876 275
19876 19878 787
19878 19879 750
19881 19879 818
19879 19882 868
19883 19881 2272
19881 19884 903
19724 19867 1025
19867 19885 628
19886 19885 2002
19885 19887 681
19887 19888 950
19889 19886 373
19890 19727 1530
19727 19891 1495
19892 19893 300
19891 19894 434
19891 19895 666
19896 19894 475
14344 14345 268
16685 19897 912
19896 19898 1592
19899 19896 950
19900 19888 884
19888 19901 669
19886 19900 1474
19902 19903 82
19896 19904 2304
19905 19904 903
10955 19906 206
19905 19907 2480
19908 19907 982
19907 19909 330
19910 19899 1101
19899 19905 2169
19911 19905 950
19910 19911 2347
19912 19911 1061
19913 19910 1061
19910 19914 983
19915 19913 982
19868 19871 924
19916 19871 434
19871 19823 818
19831 19823 2009
19882 19917 750
19882 19918 1635
19919 19884 2272
19884 19920 607
14000 18112 394
19917 19921 551
19922 19923 1610
19917 19221 1741
19924 19925 1719
19924 19921 336
19926 19924 676
19927 19926 681
19928 19929 676
19930 19931 2799
19928 19832 818
19932 19832 2670
19931 19928 344
19933 19928 2716
19926 19934 1873
19927 19935 1797
19922 19927 950
19936 19927 707
19937 19922 788
19938 19922 551
19939 19936 877
19936 19940 1797
19941 19942 373
19943 19942 707
19939 19941 1873
19944 19939 764
19945 19944 628
18115 18724 3279
19946 19947 1885
19937 19948 1610
19911 19908 2376
19949 19908 1101
19949 19946 924
19950 19946 1097
19946 19937 927
19951 19937 788
19952 19949 950
19912 19949 2272
19953 19952 2322
19954 19952 1101
19913 19912 2347
19953 19912 1141
19955 19915 354
19956 19955 1729
19915 19953 2407
19957 19953 2004
19952 19950 1085
19958 19950 2279
19950 19959 373
19960 19954 373
19961 19954 1178
19957 19961 2304
19962 19961 903
19961 19958 1085
19963 19958 1531
19964 19957 1101
19956 19957 2376
19965 19964 2242
19966 19964 1141
19967 19675 418
19395 19967 713
19967 19679 3183
19968 19395 344
19969 19970 383
19968 19971 2672
19969 19972 1928
19394 19969 1161
19973 19972 983
19972 19971 1361
19401 19394 950
19394 19973 1769
19401 19974 598
19975 19974 818
19974 19976 1335
19977 19975 610
19975 19978 1415
19976 19973 905
19973 19979 1500
19980 19981 750
19679 19982 782
19971 19982 516
19982 19983 809
19983 19984 1208
19979 19983 2182
19980 19979 796
19985 19980 2645
19423 19985 1292
19985 19986 1433
19424 19423 1483
19429 19987 1737
19988 19429 2623
19429 19424 2005
19424 19989 1416
19987 19990 452
19987 19991 201
19992 19991 924
19991 19993 599
19994 19992 1351
19992 19995 939
19989 19996 1454
19997 19998 403
19998 19999 1493
20000 20001 4290
19989 20002 788
20002 20003 562
20002 20004 903
20004 20005 826
20005 20006 1885
19678 20007 826
19983 20008 1781
20007 19711 750
20009 20010 3416
20011 20009 3124
19984 20012 649
19984 20013 628
19156 20014 420
20015 20016 118
20017 20018 1472
20019 20020 1061
20019 20001 2890
20020 20011 3232
20006 20021 1452
20000 20019 1576
20005 20000 649
20006 20017 1016
20022 20006 4685
20015 20017 985
20023 20018 1377
20024 20023 1234
20025 20023 1061
19504 19988 1160
19988 20026 826
20026 19994 818
19994 20027 1410
20026 20028 676
20028 20029 580
20028 20030 403
20027 20031 551
20030 20032 1340
19516 20033 4636
19995 20031 1140
20031 20034 511
20034 20032 688
20034 20035 1576
20032 20036 1208
20036 20037 611
20036 20038 1151
20035 20038 1375
20035 14209 371
20038 20039 826
20033 20040 1055
20033 20041 1205
20033 20042 628
19538 19537 1635
20043 19537 737
20044 20043 1008
19541 20043 1504
20045 20044 938
20046 20044 1085
20047 20045 713
20045 20048 1474
19547 19541 1161
20046 19541 788
19545 19547 2453
20049 19547 788
20049 20046 1161
20047 20046 950
20050 20049 950
19550 20049 2453
20051 20050 924
20050 20052 1544
20053 20047 222
20050 20053 950
20053 20054 1072
20051 20055 1072
20056 20051 1530
20057 20055 836
20055 20058 2752
20059 20060 1901
20045 20060 1160
20041 20059 747
20061 20062 782
20061 20063 2685
20054 20064 1344
20048 20054 889
20048 20065 751
20055 20052 809
20052 20066 536
20066 20067 1877
20066 20064 889
20064 20068 202
20065 20062 788
20062 20069 2016
20065 20070 809
20068 20070 1028
20070 20071 737
20068 20072 737
20072 20073 1008
20072 20071 1028
20071 20074 403
20039 20022 1234
20016 20015 118
20075 20039 373
20040 20075 580
20042 20076 473
20076 20077 10291
20078 20024 950
20079 20078 1014
20080 20078 689
20081 20079 1196
20082 20083 1663
20083 20082 1663
20084 20079 3261
20085 20083 1410
20074 20069 696
20069 20086 904
20074 20087 737
20067 20073 809
20073 20088 872
20073 20087 1145
20087 20089 889
20090 20086 672
20086 20091 672
20092 20089 938
20093 20091 1078
20094 20095 1629
20096 20097 1007
20098 20099 1151
20092 20093 1167
20100 20093 1072
20093 20096 1114
20101 20096 1072
20096 20098 1254
20102 20098 1145
20098 20094 1114
20103 20094 1072
20104 20101 1007
20100 20101 1114
20101 20102 1167
20105 20102 1007
20106 20104 1254
20107 20104 1072
10803 20108 30
19906 10803 391
10955 20109 1593
10955 20110 410
20110 20111 1151
20112 20113 1025
20114 20115 869
20116 20115 1279
20117 20118 529
20117 20119 600
20120 20121 982
20122 20123 950
20124 20125 1061
20124 20120 818
20126 20120 1303
20120 19913 2110
20122 20124 747
20127 20124 3070
20128 20122 1031
20129 20122 3299
20113 20130 1530
20128 20130 1141
20131 20128 847
20112 20131 847
20132 20131 3202
20116 20112 818
20133 20112 3231
20114 20116 924
20134 20116 3263
20135 20128 3121
20023 20136 3947
20137 20136 950
20136 20138 1031
20139 20140 788
20139 20114 950
20141 20114 3264
20142 20139 818
20143 20139 3184
20144 20142 713
20145 20142 3151
20146 20144 713
20147 20144 3142
20137 20146 610
20148 20146 3104
20149 20137 452
20150 20149 1124
20149 20151 551
20152 20150 1336
20025 20152 905
20153 20152 2990
20154 20150 1114
20155 20154 688
20155 20156 536
20157 20155 1964
20145 20143 713
20158 20143 1689
20147 20145 950
20159 20145 1689
20148 20147 610
20160 20147 1689
20161 20154 1222
20162 20161 1611
20157 20161 1866
20162 20148 884
20163 20162 1175
20164 20157 788
20165 20166 708
20153 20164 1408
20167 20168 564
20126 20169 1002
20170 20126 1729
20170 20171 1022
20172 20171 2004
20129 20127 905
20173 20127 1178
20127 20170 688
20174 20170 1178
20133 20132 950
20175 20132 1415
20176 20133 1656
20134 20133 924
20135 20129 747
20177 20129 1222
20132 20135 818
20178 20135 1495
20179 20176 1055
20180 20176 1575
20171 19956 1014
19965 19956 1141
20181 19965 1178
20182 20183 845
20184 20174 1061
20185 20186 989
20172 20181 1120
20187 20181 707
20184 20172 924
20188 20172 1849
20189 20184 778
20190 20184 1769
20178 20177 782
20191 20177 1257
20189 20173 1257
20176 20192 859
20193 20178 1376
20191 20189 782
20194 20189 1656
20195 20191 788
20193 20191 889
20180 20193 1565
20196 20197 612
20141 20134 924
20179 20134 1610
20143 20141 983
20198 20141 1575
20160 20159 950
20158 20198 1055
20199 20198 2202
20198 20179 818
20200 20179 1885
20159 20158 713
20201 20158 826
20202 20201 2005
20203 20201 877
20204 20160 452
20165 20163 1085
20163 20204 373
20202 20204 788
20164 20165 1008
20205 20202 475
20206 20202 610
20207 20205 1268
20205 20206 434
20208 20206 905
20209 20208 869
20210 20208 2118
20200 20180 1225
20199 20200 1000
20211 20200 1575
20212 20203 764
20212 20199 1004
20213 20199 1610
20214 20212 2340
20215 20216 1635
20214 20203 2514
20217 20209 764
20218 20209 2016
20217 20214 778
20219 20220 2282
20221 20217 1257
20222 20217 3728
20219 20223 1155
20221 20224 1000
20225 20221 847
20080 20226 667
20227 20025 2830
20228 20024 2401
20229 20230 967
20231 20081 903
20228 20232 580
20233 20080 2731
20234 20235 937
20084 20085 927
20236 20084 1415
20231 20237 778
20238 20231 1061
20234 20238 1344
20236 20234 1111
20239 20236 1208
20227 20153 950
20240 20227 905
20241 20227 1377
20240 20228 1181
20238 20233 747
20233 20242 403
20243 20242 1078
20242 20240 1014
20244 20245 628
20246 20241 1344
20220 20241 708
20246 20243 750
20247 20248 2028
20249 20239 1553
20239 20247 1675
20250 20243 628
20251 20250 1542
20252 20250 1944
20253 20247 2389
20254 20255 1608
20256 20257 373
20254 20256 238
20103 20254 1306
20258 20254 938
20102 20103 1205
20259 20103 1007
20104 20105 1167
20260 20105 947
20105 20259 1205
20261 20259 1072
20259 20258 1254
20262 20258 1072
20258 20263 473
20107 20260 1066
20264 20260 1341
20260 20261 1306
20265 20261 1208
20266 20249 475
20249 20253 788
20267 20266 1667
20268 20266 708
20269 20267 1160
20269 20077 904
20261 20262 1254
20270 20262 1273
20262 20271 889
20272 20271 708
20264 20265 1205
20273 20265 1139
20265 20270 1306
20274 20270 1072
20275 20272 557
20270 20275 975
20276 20275 1025
20277 20274 1139
20273 20274 1254
20274 20278 332
20244 20207 1992
20279 20244 475
20220 20279 580
20279 20207 2305
20222 20219 860
20218 20210 764
20280 20218 704
20252 20246 2250
20229 20251 826
20248 20251 983
20281 20229 869
20268 20229 3352
20253 20248 1611
20282 20281 2946
20283 20281 2476
20281 20222 2376
20284 20222 950
20285 20284 434
20286 20287 1384
20284 20288 580
20285 20289 1188
20290 20285 1257
20291 20282 3094
20292 20268 1334
20292 20267 681
20293 20292 889
20294 20292 681
20269 20293 238
20293 20295 877
20294 20296 556
20295 20294 1225
20296 20283 1577
20297 20269 737
20298 20297 598
20298 20295 473
20299 20276 847
20300 20277 610
20277 20301 1021
20302 20298 747
20303 20298 1145
20304 20302 604
20305 20304 1055
20306 20304 750
20306 20307 279
20308 20305 610
20309 20310 1114
20311 20310 1729
20310 20308 344
20283 20312 2535
20312 20296 2354
20291 20312 788
20313 20314 1425
20315 20314 1576
20314 20291 796
20314 20316 924
20317 20316 1454
20298 20313 1377
20318 20313 1139
20303 20318 708
20319 20318 373
20319 20307 475
20319 20320 1729
20305 20306 475
20321 20306 1817
20318 20315 1279
20320 20315 1234
20315 20317 516
14355 20322 584
20323 20320 1334
20323 20321 275
20311 20323 836
20324 20323 475
18760 20325 570
18763 8897 1102
20326 18763 696
20327 20326 975
20326 20328 1481
20327 8894 1692
20322 20327 648
20322 18760 2718
20329 14354 356
20330 20331 2887
20332 20333 1481
20334 20332 836
20335 20332 2280
20336 20337 2244
20336 20338 3962
20339 20340 3386
20339 20329 2490
20341 18790 1488
20342 18787 1730
20343 20342 238
18788 20343 672
20344 20343 1363
18883 18788 782
20345 18788 1529
18789 18784 3497
20346 20342 1258
20344 20346 893
20341 18789 1102
20345 20344 672
20347 20345 782
18790 20348 194
20340 20329 2169
20349 20340 344
20350 20340 737
20351 20349 924
13071 20352 1958
20351 20341 1222
20353 20351 688
20353 20346 2751
20354 20353 782
20354 20344 2789
20355 20354 688
20355 20345 2868
20356 20355 672
20356 20347 2909
20357 20356 1592
20358 20359 536
19312 20358 975
20360 20358 2415
20330 19312 889
20361 19312 2280
20362 20330 2345
20362 20361 836
20361 20363 2345
20364 20365 1612
20365 20366 559
20366 20367 1208
20366 20368 1711
20335 20362 927
20367 20369 809
20370 19316 344
20361 20371 611
20371 20372 2280
20371 20360 336
20360 20370 611
20370 20373 2211
19316 20374 788
20374 20375 2488
20374 19344 201
19344 19461 809
19461 20376 2211
20377 20373 750
20373 20378 1675
20379 20380 787
20380 20381 805
20367 20379 1778
20382 20379 737
20369 20382 1863
20380 20363 809
20363 20383 672
20363 20372 557
20372 20377 279
20377 20384 2077
20381 20383 696
20383 18862 736
20383 20385 418
20382 20381 836
20381 20386 649
20386 20387 604
20388 20386 2503
20389 20390 99
20364 20391 2643
20392 20389 562
20393 20392 1225
20392 20394 1516
20395 20393 562
20393 20396 1532
20397 20395 1336
20395 20398 2416
20399 20397 1669
20397 20400 1744
20396 20394 1675
20394 20401 1695
20396 20402 1008
20403 20369 560
20369 20388 872
20388 20404 750
20404 20405 1609
20404 20406 1025
20406 20405 1483
20406 20407 826
20401 20402 782
20401 20408 2882
20402 20409 2489
20400 20398 983
20398 20410 2145
20411 20412 4022
20409 20408 836
20408 20411 809
20413 18884 682
18884 18886 1675
20413 20414 1675
20347 20413 598
18886 18887 1466
20414 18886 682
20415 18887 708
20414 20415 1140
20347 20416 1268
20417 20347 847
20418 20414 788
20418 20419 1014
20416 20418 354
20417 20420 2016
20421 20417 764
20419 20415 905
20420 20419 788
20422 20421 598
20421 20423 1700
20422 20424 1344
20425 20422 516
20423 20420 708
20424 20423 788
20357 20425 336
20425 20426 1114
20427 20357 708
20427 20428 1000
20426 20424 598
20428 20426 1098
20428 20429 672
20430 20431 562
20431 20432 536
20433 20430 1139
20430 20434 2280
18910 20435 708
20436 20435 2428
20435 20437 788
20438 20437 2536
20437 20439 629
20440 20439 2585
20439 20441 869
20442 20441 905
20443 20442 1635
18923 18911 869
20444 18911 688
18918 20444 1886
20445 20444 924
18911 20436 750
18921 20445 1385
20436 20438 765
20438 20446 551
20447 20446 847
20446 20440 252
20447 20448 275
20444 20447 2173
20449 20447 472
20445 20449 2172
20450 20451 796
20451 20452 2481
20451 20453 580
20453 20454 2751
20441 20455 1657
20455 20433 877
20442 20456 1032
20440 20443 708
20457 20458 747
20458 20459 1073
20460 20461 796
20461 20462 1609
20461 20433 697
20433 20463 1609
20458 20460 818
20460 20464 1273
20464 20459 788
20464 20465 2748
20466 20467 713
20467 20468 3552
20469 20470 547
20466 20471 3351
20467 20457 580
20457 20472 3619
20453 20469 847
20469 20473 2920
20459 20474 2547
20427 13071 504
20475 13071 275
20475 20399 168
13069 20399 445
20399 20476 847
20477 13069 1398
13069 20478 1486
20477 20479 1025
20480 20477 905
20476 20481 836
20476 20400 889
20400 20482 2010
20483 20484 1329
20485 20479 649
20479 20486 279
20481 20487 475
20481 20488 1225
20489 20480 672
20480 20485 764
20431 20489 2085
20489 20490 826
20485 20491 536
20432 20490 2203
20432 20492 604
20490 20491 750
20491 20493 877
20493 20492 2966
20494 20495 1282
20496 20494 1611
20488 20484 924
20488 20497 2352
20484 20498 747
20484 20499 1913
20488 20482 889
20500 20501 757
20482 20502 1109
20482 20410 927
20410 20503 2367
20410 20409 697
20409 20504 1675
20498 20493 836
20505 20498 676
20505 20494 2750
20506 20505 672
20506 20507 1293
20507 20508 924
20507 20508 924
20508 20496 452
20497 20509 1007
20510 20511 2248
20512 20513 1220
20492 20495 809
20495 20514 604
20434 20463 1008
20434 20515 2346
20462 20464 697
20462 20516 2751
20463 20462 697
20463 20517 2689
20434 20514 557
20514 20518 950
20514 20519 947
20518 20520 938
20521 20471 750
20471 20522 2080
20468 20472 475
20472 20474 747
20471 20468 697
20468 20523 3088
20474 20465 809
20516 20524 373
20525 20524 4356
20465 20516 836
20518 20526 672
20511 20496 473
20511 20520 1493
20512 20511 672
20527 20528 818
20520 20529 557
20524 20517 418
20517 20515 747
20515 20529 612
20529 20527 201
20527 20530 473
20531 20512 473
20532 20531 604
20531 20533 612
20530 20534 884
20530 20535 806
20535 20536 1022
20535 20537 737
20537 20538 750
20375 20376 1205
20373 20375 889
20375 20539 1208
19463 19468 672
19468 19477 403
20539 19468 2590
19477 20540 672
20378 20539 905
20539 20541 1544
20386 18862 947
20384 20378 796
20378 20542 1340
20543 20384 3275
20405 18862 2113
20544 20541 2948
20545 20542 5561
20540 20546 1220
20540 20547 611
20548 20547 1609
20549 20548 340
20550 20548 1393
20551 20549 450
20549 20552 1294
20553 20552 275
20554 20551 309
20555 20551 1455
20556 20554 779
20557 20550 336
20555 20550 872
20558 20559 2265
20560 20561 1481
20562 20555 736
20563 20562 536
20544 20563 818
20564 20563 872
20565 20544 737
20407 20543 1014
20566 20543 1481
20412 20407 1466
20407 20567 1341
20568 20558 941
20569 20558 1582
20568 20566 373
20570 20567 434
20571 20570 1352
20570 20568 782
20572 20573 4371
20574 20575 889
20576 20569 557
20571 20576 1306
20577 20576 1481
20569 20574 1299
20578 20574 536
20579 20578 1675
20578 20560 983
20580 20560 1809
20581 20571 1609
20582 20581 3021
20581 20577 1205
20583 20577 2618
19491 19489 562
19528 19489 1062
20552 19491 1022
20584 20553 536
20554 20584 1297
20585 20584 737
20556 20585 1322
20586 20585 1474
20553 19528 1817
19530 19528 750
20587 19530 1022
19544 19530 708
20585 20587 927
20588 20587 737
20589 20588 696
20590 20589 809
20562 20556 1480
20591 20556 783
20563 20591 1585
20592 20591 217
20593 20592 676
20565 20564 747
20594 20564 1007
20595 20565 1876
20564 20593 1611
20596 20593 536
20592 20586 1250
20597 20586 557
20593 20597 1113
20598 20597 749
20594 20596 1445
20599 20596 219
20600 20594 473
20601 20599 354
20595 20602 809
20603 20602 612
20588 19544 1257
19546 19544 629
20589 19546 1630
19549 19546 788
20597 20590 809
20604 20590 1007
20590 20605 836
20606 20605 950
20605 19549 1188
20607 19549 950
20604 20606 1065
20606 20607 1426
20608 20607 1062
20599 20598 998
20609 20598 806
20609 20604 905
20610 20609 1167
15288 20611 1277
20602 20601 1440
20610 20601 374
20612 20610 536
20613 20614 880
20603 20612 1395
20615 20616 1055
20616 20617 2616
20615 20618 416
20619 20613 1299
20613 20620 795
20613 20615 1066
20615 20621 2216
20579 20580 927
20622 20580 938
20623 20579 1007
20545 20595 713
20580 20545 557
20623 20622 884
20624 20622 809
20625 20623 938
20583 20625 1611
20625 20624 818
20582 20583 1268
20583 20626 836
20627 20582 924
20582 20628 1558
20626 20629 1279
20622 20603 1966
20619 20603 877
20624 20630 1593
20630 20631 1208
20630 20619 557
20631 20632 1695
20632 20633 1225
20631 20634 950
20635 20636 1209
20634 20637 336
20637 20638 1208
20639 20640 872
20626 20641 1584
20642 20643 1139
20629 20644 1008
20628 20629 1306
20643 20636 927
20636 20645 2279
20629 20643 1973
20643 20646 938
20644 20647 1680
20644 20648 1066
20649 20411 747
20650 20649 2902
20497 20651 975
20651 20652 536
20651 20503 697
20653 20654 2501
20509 20655 1609
20656 20650 2559
20655 20656 947
20655 20657 2888
20656 20658 1073
20656 20657 2005
20653 20659 579
20658 20657 1234
20658 20660 604
20661 20662 872
20663 20664 806
20665 20659 673
20663 20665 1055
20665 20666 3688
20661 20663 1322
20663 20667 2698
20660 20661 927
20661 20667 2358
20537 20668 649
20523 20525 3487
20669 20670 4306
20657 20671 1031
20660 20672 1609
20671 20673 2243
20671 20674 2182
20672 20675 1007
20525 20676 4213
20677 20678 1544
20679 20680 3360
20673 20681 1504
20673 20682 1533
20674 20683 1493
20683 20684 352
20681 20685 475
20678 20685 403
20682 20686 3326
20685 20680 3223
20687 20688 666
20689 20572 924
20572 20690 5965
20572 20627 713
20691 20689 610
20689 20692 2752
20690 20693 390
20694 20691 1161
20691 20695 806
20653 20694 636
8558 20696 1317
20659 20694 436
20694 20697 806
20628 20698 4896
20697 20699 1160
20700 20701 1205
20697 20700 612
20700 20702 750
20702 20703 737
20703 20704 877
20705 20666 889
20702 20692 1724
20692 20706 2891
20703 20707 1420
20704 20708 809
20666 20709 1343
20666 20708 1102
20704 20710 1408
20708 20706 2010
20711 20712 279
20713 20711 511
20672 20714 809
20675 20715 1007
20667 20716 511
20675 20716 1306
20717 20718 703
20716 20705 872
20684 20719 2903
20684 20720 1056
20715 20721 947
20722 20721 796
20723 20721 2481
20687 20724 121
20725 20726 2888
20727 20728 2489
20729 20730 1954
20731 20732 1481
20688 20733 388
20734 20721 1500
20735 20734 1715
20736 20713 418
20734 20736 2643
20737 20736 1208
20738 20723 750
20729 20731 809
20739 20729 1675
20727 20729 836
20740 20727 1680
20723 20735 847
20735 20741 435
20738 20725 788
20742 20738 1618
20743 20741 1917
20741 20744 2594
20725 20727 750
20745 20725 1544
20745 20740 788
20746 20745 1481
18919 18924 1930
20747 18924 737
20747 20748 709
19023 20749 91
20748 20750 737
20751 20748 924
20748 20450 344
20750 20752 1352
20751 20753 337
20754 20751 1375
20753 20755 1341
20756 20754 1592
20754 20757 1612
20758 20756 1447
19035 20758 516
20759 19035 610
20760 19036 924
20759 20758 511
20758 20761 536
19036 20759 599
20760 20759 1055
20761 20762 884
20761 20763 826
20761 20764 945
20755 20765 473
20755 20752 1028
20752 20766 806
20757 20765 1115
20765 20767 252
20752 20452 788
20452 20768 1618
20452 20454 750
20521 20769 2170
20766 20770 1344
20771 20772 1301
20757 20771 672
20771 20773 557
20773 20774 806
20775 20776 1585
20776 20777 872
20774 16973 1715
20778 20779 123
20473 20521 230
20774 20780 417
20776 20780 1077
20780 20781 243
20777 20782 557
20454 20473 709
19038 20760 1035
20760 20783 975
20784 20785 511
20784 20786 2011
20783 20784 418
20783 20787 1945
20788 20783 836
20788 20789 2147
20775 20790 938
20790 20789 788
20777 20791 806
20791 20792 612
20793 20770 2289
20769 20522 975
20522 20794 1140
20795 20769 1085
20769 20796 654
20780 20797 1291
20798 20799 736
20800 20801 339
7878 20802 1621
20791 20803 1008
20803 20804 737
20805 20793 1070
20806 20807 1011
20794 20523 610
20794 20808 336
20808 20809 1420
20809 20669 836
20669 20810 3890
20809 20811 938
20812 20813 697
20813 20814 536
20815 20805 614
20816 20817 654
20814 20818 557
20814 20819 877
20813 20811 1362
20811 20820 2952
20819 20821 750
20819 20822 938
20792 20823 1676
20792 20804 1140
20804 20824 1408
20825 20826 1388
20823 20824 1028
20824 20827 2011
20824 20816 975
20816 20828 1817
20800 20829 347
20828 20830 2287
20828 20807 947
20807 20831 2216
20822 20832 676
20822 20833 951
20820 20810 836
20810 20834 1008
20835 20820 612
20820 20836 1073
20833 20837 672
20833 20838 938
20838 20839 697
20838 20840 157
20834 20841 2473
20838 20836 1205
20836 20842 1880
20836 20834 788
20834 20843 1544
20807 20844 889
20844 20845 2212
20845 20846 418
20840 20847 925
20845 20848 912
20848 20847 733
20847 20849 403
20849 20850 747
20849 20851 938
20851 7753 391
20852 20842 1542
20853 20854 1028
20855 20686 1719
20856 20719 2542
20680 20857 580
20858 20857 3271
20859 20855 1357
20853 20860 747
20861 20853 2011
20731 20853 836
20862 20731 1877
20863 20856 1160
20864 20859 1530
20863 20688 222
20724 20863 747
20733 20864 1022
20865 20858 1055
20864 20866 445
20867 20864 1768
20866 20865 373
20868 20866 778
20865 20869 475
20868 20865 475
20862 20861 884
20870 20862 1420
20871 20872 610
20873 20871 1073
20861 20871 847
20874 20861 1273
20739 20862 788
20875 20739 1282
20740 20739 697
20876 20740 1344
20875 20870 847
20877 20875 2279
20874 20873 836
20878 20874 2280
20870 20874 697
20879 20870 2146
20872 20863 950
20880 20724 1530
20881 20880 809
20873 20724 1811
20882 20873 1282
20882 20880 2508
20883 20882 672
20884 20852 1008
20884 20885 418
20869 20886 688
20886 20884 1120
20887 20868 818
20888 20887 610
20887 20889 1437
20890 20867 1917
20891 20892 579
20893 20881 672
20893 20891 70
20894 20893 672
20895 20894 889
20607 19550 1827
20056 19550 950
20608 20056 1919
20056 20896 708
20897 20608 1188
20898 20608 604
20897 20899 598
20900 20897 561
20899 20898 950
20899 20901 671
20902 20896 688
20896 20057 373
20057 20903 2681
20898 20902 1375
20902 20904 1544
20901 20904 2140
20904 20905 806
20616 20900 1085
20900 20906 2625
20901 20907 872
20907 20908 872
20906 20908 889
20621 20617 750
20617 20909 1876
20617 20906 950
20906 20910 1945
20907 20905 2228
20905 20911 872
20905 20903 975
20903 20912 1475
20908 20911 2228
20911 20913 950
20903 20058 751
20058 20914 1208
20058 20067 983
20067 20915 1273
20916 20910 1345
20917 20918 551
20919 20917 1675
20916 20919 950
20637 20920 814
20633 20921 473
20633 20621 1114
20621 20922 2367
20921 20923 557
20921 20924 947
20640 20925 279
20925 20926 1944
20925 20638 557
20638 20927 279
20927 20928 1809
20927 20924 975
20924 20929 1410
20636 20640 696
20648 20646 1008
20646 20930 1675
20647 20648 2110
20931 20926 238
20645 20931 688
20932 20931 3224
20926 20933 557
20933 20928 344
20930 20934 688
20935 20934 3024
20934 20645 344
20936 20930 333
20937 20936 1014
20938 20936 2816
20939 20909 1145
20940 20922 737
20928 20929 1161
20941 20929 373
20942 20941 4156
20941 20940 1066
20943 20940 3754
20939 20916 976
20944 20916 2008
20940 20939 975
20945 20939 3017
20932 20933 3432
20946 20932 279
20947 20948 889
20949 20950 1943
20950 20947 1022
20951 20947 1609
20947 20092 1114
20952 20092 1208
20953 20949 1268
20954 20949 1072
20919 20917 1675
20955 20953 1293
20956 20953 1880
20957 20955 782
20958 20955 1408
20959 20957 1031
20960 20957 1120
20961 20952 938
20951 20952 1161
20952 20100 1205
20106 20100 1008
20962 20961 1066
20963 20961 1072
20949 20951 1138
20962 20951 604
20964 20962 937
20961 20106 1114
20965 20106 1008
20963 20965 1066
20966 20965 1273
20954 20964 1114
20967 20964 1282
20964 20963 1027
20968 20963 1207
20969 20954 1208
[truncated: 6,084,785 more chars]
